# Supplementary material for: Baicalein Alleviates Osteoarthritis Progression in Mice by Protecting Subchondral Bone and Suppressing Chondrocyte Apoptosis Based on Network Pharmacology
Source: Front Pharmacol. 2022 Jan 10;12:788392. doi: 10.3389/fphar.2021.788392 (PMC8784526; doi:10.3389/fphar.2021.788392)
Supplement: Supplementary file 1 [file DataSheet1.ZIP]

Archive with 25 entries (23 files):
- Additional files/
- Additional files/Additional files statement.docx
- Additional files/Figure 1.xlsx
- Additional files/Figure 2.xlsx
- Additional files/Figure 3/
- Additional files/Figure 3/lig(baicalein).mol2
- Additional files/Figure 3/lig(baicalein)2.pdbqt
- Additional files/Figure 3/lig(baicalein)4.pdbqt
- Additional files/Figure 3/lig(baicalein)5.pdbqt
- Additional files/Figure 3/log2.txt
- Additional files/Figure 3/log4.txt
- Additional files/Figure 3/log5.txt
- Additional files/Figure 3/rep2.pdb
- Additional files/Figure 3/rep2.pdbqt
- Additional files/Figure 3/rep4.pdb
- Additional files/Figure 3/rep4.pdbqt
- Additional files/Figure 3/rep5.pdb
- Additional files/Figure 3/rep5.pdbqt
- Additional files/Figure 4-8.pptx
- Additional files/Figure 4.xlsx
- Additional files/Figure 5.xlsx
- Additional files/Figure 6.xlsx
- Additional files/Figure 7.xlsx
- Additional files/Figure 8.xlsx
- Additional files/~$Figure 4-8.pptx
