# Supplementary material for: Baicalein Alleviates Osteoarthritis Progression in Mice by Protecting Subchondral Bone and Suppressing Chondrocyte Apoptosis Based on Network Pharmacology
Source: Front Pharmacol. 2022 Jan 10;12:788392. doi: 10.3389/fphar.2021.788392 (PMC8784526; doi:10.3389/fphar.2021.788392)
Supplement: Supplementary file 1 [file DataSheet1.ZIP › Additional files/Figure 1.xlsx]

## Sheet: Bai targets
MOL002714	baicalein	Androgen receptor
MOL002714	baicalein	Apolipoprotein D
MOL002714	baicalein	Apoptosis regulator BAX
MOL002714	baicalein	Apoptosis regulator Bcl-2
MOL002714	baicalein	Arachidonate 12-lipoxygenase, 12S-type
MOL002714	baicalein	Aryl hydrocarbon receptor
MOL002714	baicalein	Calmodulin
MOL002714	baicalein	Caspase-3
MOL002714	baicalein	Cell division control protein 2 homolog
MOL002714	baicalein	Cellular tumor antigen p53
MOL002714	baicalein	CGMP-inhibited 3',5'-cyclic phosphodiesterase A
MOL002714	baicalein	Cytochrome c
MOL002714	baicalein	Dipeptidyl peptidase IV
MOL002714	baicalein	Egl nine homolog 1
MOL002714	baicalein	Fatty acid-binding protein, epidermal
MOL002714	baicalein	Fos-related antigen 1
MOL002714	baicalein	Fos-related antigen 2
MOL002714	baicalein	G2/mitotic-specific cyclin-B1
MOL002714	baicalein	Heat shock protein HSP 90
MOL002714	baicalein	Hypoxia-inducible factor 1-alpha
MOL002714	baicalein	Insulin-like growth factor II
MOL002714	baicalein	Matrix metalloproteinase-9
MOL002714	baicalein	mRNA of PKA Catalytic Subunit C-alpha
MOL002714	baicalein	Myeloperoxidase
MOL002714	baicalein	NADPH oxidase 5
MOL002714	baicalein	Nuclear factor of activated T-cells, cytoplasmic 1
MOL002714	baicalein	Nuclear receptor coactivator 1
MOL002714	baicalein	Nuclear receptor coactivator 2
MOL002714	baicalein	Phosphatidylinositol-4,5-bisphosphate 3-kinase catalytic subunit, gamma isoform
MOL002714	baicalein	Prostaglandin G/H synthase 1
MOL002714	baicalein	Prostaglandin G/H synthase 2
MOL002714	baicalein	Proto-oncogene c-Fos
MOL002714	baicalein	RAC-alpha serine/threonine-protein kinase
MOL002714	baicalein	Transcription factor p65
MOL002714	baicalein	Trypsin-1
MOL002714	baicalein	Tudor domain-containing protein 7
MOL002714	baicalein	Vascular endothelial growth factor A

## Sheet: Drugbank
ABCB1
ABCB11
ABCC1
ABCC4
ALB
ALOX5
ASIC1
csn
CYP1A2
CYP2B6
CYP2C18
CYP2C19
CYP2C8
CYP2C9
CYP2D6
CYP2E1
CYP3A4
CYP3A43
CYP3A5
CYP3A7
IFNG
KCNQ2
KCNQ3
MMP9
NFKB2
NR1H2
NR1H3
ORM1
ORM2
PLA2G2A
PTGS1
PTGS2
SCN4A
SLC22A11
SLC22A6
SLC22A8
SLC6A2
SLC6A3
SLC6A4
SLCO1B1
SLCO1C1
TNF
TRPV1
TTR
UGT1A3
UGT1A9
UGT2B4
UGT2B7

## Sheet: GeneCards
COL2A1
COMP
ACAN
MATN3
COL9A1
SMAD3
COL9A2
GDF5
MMP13
SLC26A2
COL9A3
COL11A2
TGFB1
FBN1
RUNX2
FRZB
TRPV4
DDR2
COL10A1
COL11A1
IL1B
TNF
IL6
TGFB3
IL10
PTGS2
UFSP2
MMP3
CANT1
TRAPPC2
ASPN
FGFR3
CCN6
TGFB2
MMP1
COL5A2
TGFBR1
GALNS
IL1RN
COL1A1
TGFBR2
CRP
CXCL8
IL17A
TNFSF11
ALB
CHST3
MMP2
TNFRSF11B
BGLAP
MMP9
IL1A
TIMP1
SMAD4
COL5A1
KIF22
IGF1
ADAMTS5
ADAMTS4
SOX9
MEFV
PTH1R
CILP
IL1R1
DCN
AEBP1
HLA-B
CHI3L1
COL1A2
LRCH1
MATN1
TP53
BMP2
ANKH
ERCC6
FBN2
FLNA
COL3A1
PHEX
PTGS1
PRG4
IHH
FLG
LMX1B
LOC109461476
MGP
XYLT1
MIR140
IL23R
BMP5
TNFAIP6
CTSB
IL18
NLRP3
HAPLN1
LTA
TLR4
CCL2
NLRP1
KIF7
ACTB
ADAMTS14
VDR
SCN9A
HRAS
MCF2L
SPP1
ACP5
PTH
VEGFA
MIR155
H19
IL4
IFNG
GJB2
MIR146A
TLR2
PTPN22
TRPS1
SEMA3A
CALCA
PSTPIP1
IL6ST
TNFRSF1A
CD36
PRKAR1A
TMSB4X
UCMA
PLOD2
FKBP10
SFRP4
HPGD
ADAM10
SMAD2
SERPINA3
HOTAIR
PACERR
FN1
ADIPOQ
TNFRSF1B
GAS5
ALPL
LMNA
PADI4
CCL5
CREB3L1
GBA2
MEG3
KCNK15-AS1
HGD
F9
PTHLH
ENPP1
PCGEM1
HLA-DRB1
TRAPPC2B
TGDS
ICAM1
SLC39A13
CCR6
ESR1
TYR
EFEMP2
LEP
SLC2A10
IBSP
CPT2
FMOD
IL13
IL15
CSF1
PLOD3
UFC1
KCNJ5
CASR
IL1RAPL2
VCAM1
IL2
TLR9
PMS2P2
COG4
MMP8
KCTD13
MYLK
ACTA2
MYH11
DKK1
NOS2
CCND1
SMAD6
RELN
MIF
ELN
RET
HLA-DQB1
CCL3
CTSK
F8
CIITA
MMP14
MEN1
GHR
CXCL12
OSM
S100A9
TTR
CD40LG
TIMP2
BMP1
PLOD1
JUN
HMGB1
BMP7
FKBP14
TNFRSF11A
CLCN7
NOD2
H2AC18
FAS
LRP5
BRCA2
SPDT
ACE
PPARG
SOST
STAT1
FGF2
HFE
GAPDH
FOXP3
IL23A
BTNL2
NGF
CAT
IDUA
FOS
CXCL1
ZNF687
RETN
PTPN11
IGFBP3
ADAMTSL1
MBTPS2
P3H1
KRAS
HSPD1
B2M
PAPSS2
CTNNB1
CD44
CASP3
IL6R
MIR150
ALOX5
MAPK14
IL7
PRODH
CRYAA
B3GAT3
MICA
ATP7A
NRAS
CDK4
ATIC
LACC1
MIR132
EZH2
NT5E
PEPD
MAPK1
CD4
ELANE
C1S
F2
CCL4
SAA1
BRAF
EGF
SERPINH1
FGFR2
S100A12
DSPP
ITGAM
CTLA4
LPL
CYP27B1
OPRM1
IL11
ADAM17
CD40
DMP1
FGF23
IL18R1
EXT1
TRPV1
ARID1B
CCND2
IDS
ERCC1
LTBP2
BANF1
KMT2D
FUZ
FASLG
CCL20
HIF1A
SMAP2
SELE
CCL18
MIA2
MPO
AKT1
CSF2
TLR5
KL
EFEMP1
ARSH
CD86
IL2RA
HSPA5
SLC22A4
CXCR3
ICOSLG
CD244
NFKBIL1
ATP7B
PTEN
GGT1
IGF2
IL5
FBLN2
SLC39A8
COG5
ENG
NOTCH1
CXCL10
MAPK8
CSF1R
SELL
SERPINE1
P4HB
SPG7
MIR21
SERPINC1
SLC40A1
GPR101
IL16
GPR33
MRAP
IL17RA
PRDM10
TBX4
COMT
CXCL9
LIFR
VIP
NFKBIA
FBLN1
TNR
CX3CL1
GGCT
CDKN2A
ERCC4
MIR9-1
PLAUR
STAT3
CANX
HLA-DQA2
C1R
BDNF
CHST11
F3
PRTN3
INS
IL10RA
TSHZ1
RELA
EXT2
SLC11A1
AP3D1
ANXA5
MTHFR
ITGB2
LIF
HLA-DQA1
IDH1
LIG4
ERCC8
PLS3
TACR1
FCGR3A
PTGES
MMP12
PIK3CG
SLC34A3
FSTL1
BMP6
SPARC
HSP90B1
PDZD11
THBS1
SLC35D1
CASP1
FGFR1
CP
PITX1
IL22
SERPINA1
TECTB
THBS3
TRAPPC3
TMED2
TRAF6
IRF5
ADAM12
ADAMTS3
TNXB
FLT1
TLR3
EP300
CD80
GAA
IGF1R
F5
IL2RB
CTSL
EDEM2
CD79A
MATN4
NF1
IFNB1
SIK3
MIR142
ANXA1
SELP
MMP10
OCRL
MYC
TGFA
TEK
HPSE
MALAT1
CCR7
KDM4C
LCOR
STAT4
ADAMTS9
TGIF1
APOH
MTOR
HAS1
AGA
TRAPPC4
TRAPPC9
TRAPPC6B
TRAPPC1
TRAPPC10
TRAPPC2L
TRAPPC6A
TRAPPC5
TRAPPC8
TRAPPC3L
CSF3
PLAU
HLA-DPB1
MUC1
PLEC
SDHA
CCR5
MCOLN1
ARSA
CXCL5
TNFSF13B
CXCL2
ITGAL
SOX6
NR4A2
RPS3A
U2AF1
CFHR2
GJA1
CA3
ABCB1
CDKN1A
MIR17
PLA2G2A
HP
TNFSF13
GUCY2C
GLYAT
DOCK11
SUGCT
CAGE1
GGT2
GGTLC3
IGF2R
CXCL6
CD163
CYCS
COX5A
PRKG1
ANGPT1
FBLN5
MIR139
BGN
BSG
SHOX
ARSB
IFNA1
CD28
CTSG
ACVR1
CHST14
ATM
CAPZB
ZNF23
REL
H3-2
CR1
STEAP4
KDR
MIR199A1
CD14
CCR2
HLA-A
VWF
CXCR4
IL17F
MIR335
F10
SLC34A1
CD69
NCAM1
MIRLET7E
EMSY
OR1L1
UCA1
SP7
TNIP1
HNF4A
TTN
OTOG
LOX
IL32
TRPM6
CD2AP
GFPT1
SIRT1
IKBKB
CALCR
USP50
SDC1
HSPG2
BMP4
PSAP
MIR145
PPARA
SYK
LRRK2
OLAH
CXCR5
MEPE
PROCR
FGF7
GPT2
FMO1
ITGA4
TRPV6
MBL2
APOE
TNFRSF13C
MACIR
GNPTG
GNAS
MIR483
TMPO
CCL1
FCRL3
HNRNPL
CEACAM16
TRIM2
KCNQ1
FOXC1
MPG
MYO18B
NAA50
MIR196A1
PYCARD
FOLR2
GALC
SYNE1
CAST
ENO1
PTPRC
NPR2
ATP6V0A2
FOXM1
IL37
THBD
NAGLU
CX3CR1
OPRD1
SOD1
CD34
F7
MAFB
SLC26A4
MDM2
HAMP
FAM20C
IL19
HTRA1
CTSD
TRAF3IP2
MIR126
SAA4
PKD1
KDM1A
MIR181A1
CD8A
PSMB9
SLC19A1
TBX6
BLOC1S1
HSP90AA1
POMC
FCGR3B
SST
ADA
FMR1
MVK
SGSH
CRTAP
TNFSF10
BLK
TFRC
GALNT3
RELB
SLC26A5
TMEM43
GLB1
GREM1
SMPD1
MITF
PIGB
HPS5
SMYD1
LOC102723692
LOC101448202
LOC113939944
LEPR
MIR30A
COL6A4P1
SOD2
MIR675
NSD2
CLCNKB
GNL3
MET
F2RL1
GZMB
CFI
TRAF1
APP
PDCD1
NR3C1
CCR1
IL3
HTR2A
MAF
TUG1
CD68
GNAQ
SLC22A12
M6PR
ERAP1
TNFRSF8
NPSR1
PACSIN3
VSX1
ZNF346
MT-CO1
OFCC1
MIR99B
INF2
GNS
GLA
SLC26A3
TAC3
MFAP5
SYVN1
DSP
GPT
PVT1
ZFAS1
NFKB1
CHUK
DDRGK1
EMD
SUMF1
MIR221
S100A8
KCNJ1
PAX2
COL4A3
SLC9A3R1
COL4A4
RPS26
TSR2
APOA1
MMP17
NOG
ADAMTS15
VIM
JAM3
IL18BP
SLC17A5
TGM2
FTO
ACTC1
GPI
BCL2
GUSB
MIR15A
CHIT1
RECK
TREM1
NAMPT
IL22RA1
JAK1
MAP3K8
FCGR2B
SRF
LECT2
IL26
SNCA
ZEB2
ADCY3
TYRP1
GSTA3
SLC6A13
SLC25A6
UGCG
CCT3
ATG3
SLC26A8
SLC6A11
SLC26A1
SLC38A4
GGA3
BLZF1
HPS6
SLC26A6
SRSF7
TTC3
SLC7A3
SLC26A11
OTULIN
SYNJ2BP
EMP1
TAAR9
MIR222
SNORA3A
TMPO-AS1
TGFB2-AS1
TGFB2-OT1
MIR6069
ENSG00000259039
MAP2K1
ALDH1A2
SIGLEC1
PRRC2A
PF4
BAX
IL21
AK1
TLR1
PPP1CC
FCGR2A
BST1
LTB
HLA-DRB5
BTLA
PRKN
NKX3-2
PRPS1
KCNJ18
PON1
ASS1
HLA-DRA
SH2D1A
TAP1
ACTN4
LFNG
DHODH
NPHS1
PPP1CB
PLA2G10
PLCE1
TAP2
APBB1
SPTA1
TAPBP
MICB
FCAR
HLA-DMB
NPHS2
HLA-DMA
HLA-DOA
CARD8
CCRL2
CELSR3
DDX39B
PDLIM5
PRSS2
PIPOX
LDB1
KRT86
LDB2
FXYD1
CLEC16A
SIAE
IGDCC3
TAGAP
ZNF354A
PLB1
LIN54
TTI2
TBL1X
SUPT20H
MESP2
CEP350
ZNF334
PDF
NARS1
LAMP5
FRG2C
FBXL19-AS1
SNHG28
SNHG29
RNU105C
PCAT1
CCAT1
HCG14
LOC106146143
LOC106146144
LOC106146150
LOC106146152
TIMP3
CCN2
ALPP
DCSTAMP
CYP19A1
CCL11
AGER
EDN1
CRH
TAC1
NARS2
LGALS3
DDB1
CA2
PLA2G4A
ESR2
EPAS1
MSTN
HERC2
SERPINF1
IFIH1
ADCYAP1
IL9
CDK6
PPIB
GK
FAH
MTR
PAX1
CLCN5
TMEM38B
IFT43
IFITM5
HGF
PLAT
XDH
CDC5L
LRP1
BCL2L1
APOB
RARRES2
RHOB
EN1
SNAI1
KIR2DS4
CCL22
FGF3
GDF6
HTR1A
GBA
SCARB2
CALM1
NR1H4
CDK1
ARL13B
UBA5
EGFR
IRAK3
CPB2
NPPC
GPBAR1
CASC3
MAP2K2
VCAN
PRL
IL4R
MMP7
DBH
RIPK1
PRKDC
MCL1
USP7
GNAI3
ILK
TK1
CACNA1F
FDPS
BIRC2
ADAMTS13
ANK3
STS
PSMB5
CLCN4
ROBO3
OCA2
MEOX1
HPGDS
GDF3
ASAH2
AFF2
HCCS
GPR143
SLC24A5
SUCLG2
ATOX1
SLC45A2
ALX1
FRMD7
HPS4
MLANA
GPRC6A
CABP4
HES7
RIPPLY2
SPECC1L
NAA30
GATB
ADCK2
SHROOM2
SSPN
SRCIN1
EPGN
CNTD1
ADIRF
RBM33
STH
MT-CO3
LRMDA
RIPPLY1
TMSB15A
KRTAP4-11
MIR125A
GPR143P
OASD
OA3
PARD3B
ATP2B1
EPO
LEPQTL1
HDAC4
GSR
TSBP1-AS1
CCL13
DOT1L
NPY
BDKRB2
COL27A1
CHAT
RSPO2
SETD2
GLT8D1
OPTC
RIPK4
TRIM32
SUPT3H
TNC
LOC101928222
MIR29A
TNFAIP3
CORIN
ITGB1
SREBF2
MIR223
NTRK1
CASP8
IGFBP5
SLPI
LTBP1
PCSK9
GNA11
SERPINF2
SOX5
DEFB4A
CXCR1
PECAM1
CLEC3B
UQCC1
EIF6
FOXD2-AS1
THRA
GSTM1
PBRM1
SOCS3
GLIS3
EIF2AK3
ENO2
LUM
LOXL2
CBS
MRC2
ZMPSTE24
TRAF3
AIP
IGFBP1
SHBG
INHBA
MIR34A
NME8
IL12B
CST3
MIR210
PNOC
WNT5A
MIR27A
CXCL11
FGA
HAVCR2
FGF18
LPAR1
MECP2
POSTN
CDH2
TLR10
GHRHR
SOX11
ITLN1
TREX1
TLR8
KNG1
SMN1
MFGE8
CPNE1
HMGCR
AR
PAX7
MIR486-1
NR1I3
SOX4
TGFBR3
RNASE3
USP8
CAMP
CXCL13
ITGB3
KDM6A
IL34
LOXL3
CREB1
DDX58
CNR1
MIR130A
NUCB2
ITGA2B
VCP
OLR1
RAC1
KCNJ11
CCN4
CSK
CRBN
SLBP
SIRT6
GPR22
IL1RL1
JAG1
PRKCA
MIR671
DIO2
CYBA
SOCS1
IL1RL2
GHRL
GLI1
DNMT1
PIK3C2A
HRH1
PPP3CA
ZSWIM6
ACTG1
FGF1
MC1R
PCSK6
ERG
ACVRL1
NOS3
PDPN
NR1D1
LRP6
NISCH
DYNC1I1
RPL29
CCDC97
DAG1
HRH4
CSPG4
MIR22
OPRK1
CFLAR
IFRD1
HMOX1
DSE
TBX5
MIR203A
MRC1
CXCR2
IDH2
TCIRG1
PTK2B
CHADL
S100B
WWP2
POMGNT2
DUS4L
TSLP
AQP9
SQSTM1
PREP
CCR4
LAMA4
CSGALNACT1
NOS1
CSTA
SERPINA4
HDAC9
PGF
MIR30C1
IGFBP2
NLRP12
ACER3
PTGER2
HYAL2
AGRN
BMPR1A
CHRDL2
NCOA3
THBS4
CRLF1
NCOR2
THPO
FOXO1
ITGA1
CS
CCL27
HTT
PTN
FOXO3
CRYAB
XRCC4
GRN
DEFB103B
CHKA
COL6A4P2
DEAF1
MUTYH
AHSG
MAP1LC3A
PHOX2B
CCL8
JAK2
MIR206
FGF21
CXADR
STAT6
TSPAN4
CDKN1B
HAS2
CIRBP
GH1
DNMT3A
SERPINB5
TF
BAG6
FNDC5
XCL2
WNT7A
CD58
SLC2A1
FCGR1A
PDE4A
MIR24-1
PDIA4
GANAB
XIAP
NEAT1
IL1RAP
MIR300
ITCH
C3
CMA1
YY1
TENT5A
ADRB2
SPON1
MAPK3
NFE2L2
HDAC8
VTN
PGR
ITGA6
GGT7
NCOA6
RBM39
RBM12
ERGIC3
AAR2
KIF12
CNBD2
MMP24OS
piR-57133-366
piR-46368
PRKAR2B
BCAP29
MIR128-1
HPBP
ERBB2
E2F1
IL36A
RFT1
S100A4
MIR98
REN
ELP1
CCR3
PARP1
HSPA4
FST
L3MBTL2
L13304-025
AB372731
STAT5B
SECISBP2
MCAM
MAP3K7
FOXP4
SHROOM1
AKNA
CASP9
PTPRD
CILP2
CA10
ADAMTS1
CCL17
CYP3A4
RNASEH2C
MIR127
ANP32A
HNRNPA2B1
KEAP1
MIR381
LBR
KERA
HPD
AQP1
MSH6
TWIST1
MIR29B1
BTK
CD247
DDIT3
MAP2K6
TH
MIR454
MIR885
IL17D
MIR124-1
F13A1
MIR146B
HDAC7
SLC44A2
ANXA2
ALOX15
DANCR
NOD1
STAB1
KCNA2
IL1R2
NFKB2
HOXD10
XIST
IL33
LGALS1
TERC
CAV1
P4HTM
OLIG3
SOD3
ITIH1
CEACAM4
PIK3R1
BSND
ZNF469
AREG
HBEGF
CDH11
UCN
CSN1S1
LNCRNA-ATB
ACD
SLC39A4
PLXNC1
PLA2G6
MMP16
HPRT1
LPIN2
PPBP
TCF7L1
MIR31
DPP4
ANG
THY1
KIT
NPM1
CYP11A1
SLC25A13
AP3B1
CRADD
CDC7
MMP24
EIF2B1
SOCS2
TACC3
USP24
NFAT5
ITIH4
RASGRP3
PUF60
CYP2A13
ABCB9
B9D2
MAGI1
AAGAB
CEACAM3
CEP250
NEK4
SMG6
SCRIB
STRA6
AGAP1
RFX3
RPGRIP1L
DDX10
RAD54L2
TIPIN
KCNIP4
CDK2AP1
FRMD4A
EXOSC4
LYPLAL1
ANKRD6
CHD9
HNRNPUL1
PARP10
IRX3
TAS1R2
NDST4
LRRN1
PPM1H
SBNO1
POGK
ISLR
KIAA1217
KNTC1
TMEM91
BBX
MON2
DDX55
MOB3B
RWDD2B
RRP9
NT5DC2
ISLR2
ZCCHC8
ZWILCH
EPPK1
CCDC33
MPHOSPH9
NRBP2
THSD7B
GALNT18
SPATC1
IQCH
ZC3H3
FAM53A
FAM83C
BTNL8
CEACAM21
RSRC2
POLR2M
ZBED5
FAM98A
CCDC54
EQTN
C11orf87
TMEM61
C8orf82
CSNK2A3
PLPP6
SMIM4
MS4A13
MANSC4
SMIM23
LINC01006
MIR661
FAM83C-AS1
HCG23
SNORD16
IQCH-AS1
ZC3H11B
MIR1289-1
GARS1-DT
LYPLAL1-AS1
ATP2B1-AS1
DUBR
ENSG00000255224
ROCR
LSP1P3
SBNO1-AS1
LINC02399
ENSG00000243224
ENSG00000255730
ENSG00000261384
RNA5SP301
MTND4P14
ENSG00000234091
ENSG00000258216
ENSG00000228322
LINC02742
ENSG00000225884
ENSG00000223727
ENSG00000207009
ENSG00000207189
LOC105373944
ENSG00000257042
ENSG00000250453
RNA5SP349
ENSG00000260773
LINC02752
ENSG00000282246
RF00017-5093
ENSG00000286177
CNN2P10
MRPS33P3
lnc-GLIS3-2
LOC101928268
CSP2
RF00017-7373
RF00017-7375
lnc-CD47-7
ENSG00000288096
piR-39858-250
RF00017-5095
lnc-SOCS2-6
ENSG00000285577
ENSG00000285914
ENSG00000286910
lnc-B9D2-2
lnc-TACC3-2
lnc-STAB1-1
RF00017-7406
lnc-DYNC1I1-4
piR-50208
lnc-IQCH-7
lnc-FAM83C-2
ENSG00000238232
NONHSAG011935.2
lnc-KIF12-2
lnc-PRPF18-2
lnc-PLEC-4
ENSG00000277749
ENSG00000273254
ENSG00000264997
piR-32559-090
lnc-RPGRIP1L-2
RF00017-596
ENSG00000283517
RF00017-3161
lnc-GGCT-3
lnc-HFM1-3
MS4A19P
LOC100288365
HSALNG0059706
MN308750
LOC105372401
lnc-KLHL42-2
NONHSAG001562.2
piR-36756-038
SMC4P1
lnc-NT5DC2-1
LOC107986989
ENSG00000256378
lnc-PBRM1-2
RF00017-1169
piR-43107-151
piR-57137-006
RF00017-5583
piR-56497-029
piR-56368
ENSG00000286417
piR-52471-007
RF00100-076
RF00951-040
LOC105369890
LOC101929770
LOC105373943
LOC107986000
piR-30534
lnc-LYPLAL1-11
RF00004-011
ENSG00000274075
lnc-ADAM10-10
piR-56497-036
LOC105377720
LOC105377721
LOC107986600
WNT3A
TARDBP
SFTPC
CENPJ
ENPP2
OPRL1
ACLY
CCL21
CEBPB
CSGALNACT2
G6PD
HCFC1
ACSL4
HLA-G
CCL7
MIR106A
MAPT
BIRC5
MIR149
GC
RRM2B
TPI1
WNT16
SLC20A1
FURIN
RHOA
MIR148A
PDCD5
PRLR
SP1
UTS2
MIR382
SMURF2
CNR2
LTBP3
BMP2K
EIF1AD
KAZN
CYP2D6
VIM2P
MME
RFC1
XPA
KITLG
CHRNA7
AGTR1
ALK
GRB2
ARNTL
MIR195
UGDH
ADAM8
ANGPT2
GSK3B
GRIN2B
IFNL1
SCYL1
SNORD19
IRF3
TLR7
PIEZO1
RNPC3
GSTT1
THBS2
ERVK-18
TERT
MIR582
MIR136
IL24
IL20
CMKLR1
PCOLCE2
GRP
WRN
ADIPOR1
ICAM3
MIR320A
FIP1L1
TPSAB1
IL27
MIR125B1
MIR125B2
HRH2
SCG2
IRF1
TRPA1
IL17B
NOX1
CAMK2G
PPARGC1A
MYD88
ABCA1
ADAMTS7
MMP28
GRIN2D
PRNP
ATN1
STX16
KHDRBS1
CRTC1
CSMD1
TMEM167A
SCARNA18
DEFB104A
DEFB104B
GRPR
HNRNPC
MIR365A
P2RX7
CD19
IKBKG
GPX4
TNFRSF13B
WNT1
SEC24D
TAT
SLC29A3
MTRR
TRH
GCM2
GNRH1
AP2S1
SNX10
PLEKHM1
LEMD3
PIGT
ALX4
HGSNAT
KIAA0319L
OSTM1
COG1
HJV
MIR488
MIR455
HMMR
PTGER4
NTF3
ATF3
GALE
HMGA2
HMGB2
BMPR1B
TFAP2A
TNFRSF10D
TNFRSF18
TRAIP
KIR3DL1
NLRP6
KIR2DL3
MIR20A
ANGPTL4
SP3
CLEC4A
BAG1
DPP7
MIR9-3
MIR9-2
LOC106728418
GZMA
NR1H3
MIR338
MAPK10
SIRPA
SFTPD
SFTPB
DNTT
SFTPA1
MFAP4
PTGES3
EZR
ITGA2
PTGDR2
CGAS
HOTTIP
ADIPOR2
ADAMTS8
FAAH
KLF5
ZFP36L1
LPA
TSC22D3
NID2
TUT7
MIR16-1
MIR16-2
MIR1236
MMP11
GSTP1
TP63
PDE5A
STT3B
SUB1
MIR181C
CALCRL
ABT1
DUSP1
NGFR
MIR105-1
ADM
HSPB1
ITGAV
CRHR1
AHR
HIF3A
HBP1
PRNCR1
MIR320C1
C5AR1
SLC23A2
ORAI1
LOXL1
PITX2
SMAD9
NTF4
SRD5A1
CYSLTR1
CD83
RNASE7
TNFSF12
ADAM15
SETD1A
ADD1
SLC30A10
PAPPA
TNFSF8
CCDC91
H1-4
GDF5-AS1
DIO3
LGALS9
S100A11
CABIN1
CYTL1
SULF1
ITGB7
USP33
TNFRSF6B
TYK2
CD59
PKM
GPX3
DDIT4
EIF4G2
KLK11
CD160
CRTAC1
CORT
HSH2D
MIR138-2
MIR138-1
ULK1
SERPINE2
IL18RAP
TCF4
MELTF-AS1
RPS6KB1
HEXA
AMPD2
EEF1A1
SLC3A2
BMP3
CKM
PDGFRA
ALPI
PRKAA1
EIF4EBP1
MYOM2
MIR29B2
MIR29C
PDGFB
CFP
MAP2K3
CA1
ENTPD1
TAB2
MKX
HYAL1
SPHK2
F2RL2
JUNB
NRP1
PADI2
BHD
VEGFC
TNFSF14
NTRK2
F2R
RND1
OMD
H2BC21
H3C14
PIK3CB
DLL1
LGR5
LGR4
CCAR2
FUT4
CAPN2
SCARB1
PTPRB
PDGFA
SMAD1
SREBF1
FSCN1
DHRS3
CD209
PLTP
PDYN
TIE1
G3BP1
OXT
ADPRH
SCUBE1
VIPR1
TYMP
SMAD7
MIR193B
ITGA5
CYBB
ROR2
CALR
CD151
RBPJ
FGF14
PAPSS1
MADCAM1
NR1H2
IL15RA
SETDB1
TNKS
HAS3
MIR92A1
PNLIP
CBFB
DLX5
MAPRE3
NELL1
PHOSPHO1
MIR181B1
ALOX5AP
ITGAX
EFNB1
TRIB3
MIR33A
CXCL16
CPOX
BPI
PDGFRB
C4BPA
FSHR
MC2R
TTF2
IL12A
AMBP
TFDP1
RAG1
XYLT2
MMP19
SEMA4A
C5
HDC
AZU1
ATR
CNTF
EPHB4
ACKR3
SFMBT2
CNMD
CXCR6
NELFA
SLC2A3
DEFB1
DEFA5
DEFA6
DEFA3
CYP2C9
POLG
CD9
TNFRSF12A
EFNB2
CD63
CHRD
CD84
SMAD5
ANXA6
LTF
CITED2
FAM215A
IFI27
PTK2
DLG4
DDAH2
ZAP70
SUMO1
GRK6
TCF7L2
FZD10
VIPR2
NRP2
INHA
ALCAM
CDKN3
CDO1
KDM6B
PCM1
SEMA3F
TEP1
TERF2
C1D
UCN3
ZNF277
GALNT15
GCNT4
HECTD2
UCN2
ZNF302
RBIS
MIR19B1
MIR608
MIR519B
MIR558
MIR602
FLT4
GSN
IGFBP4
MIR199A2
STK11
HSPB2
OGN
PRKCD
PCNA
ADAMTS2
ALDOA
EEF2
HMGA1
MYCN
PTPN2
C1QA
C1QB
C1QC
CENPE
AGTR2
RAG2
CCNB1
IRS1
CD47
C1QTNF3
H6PD
GCFC2
DCC
REST
MC5R
COPS5
SFRP5
ACKR1
FPR2
SHC1
P2RX1
[truncated: 40 more rows]

## Sheet: OMIM
ACAN
ADAMTS5
ANKH
AR
ASPN
CALM1
CANT1
CASR
CD6
CH25H
CILP
CILP2
COL10A1
COL11A2
COL1A1
COL6A4P1
COL9A1
COL9A2
COL9A3
COMP
CYP7B1
CYTL1
EPAS1
ESR1
ESR2
FBN1
FGF9
FN1
FRZB
GDF5
HSPG2
HTRA1
HYAL1
IHH
IL17A
IL2RB
IL32
IMPAD1
ITGA1
LEP
LGALS3
LPAR1
LRCH1
LUM
MATN3
MMP13
NUDT6
PRDX5
PTH2R
RORA
SCRG1
SDC4
SMAD3
TGFB3
TNFAIP6
TRAPPC2
TRPV4
VDR

## Sheet: PharmGKB
CCAL1
OMD
OPA

## Sheet: TTD
ADAMTS5
ALOX5
BDKRB1
CTSB
IKBKB
IL1A
IL1B
MMP13
NOS2
NR1H4
PTGER4
PTGS1
PTGS2
