# Supplementary material for: Baicalein Alleviates Osteoarthritis Progression in Mice by Protecting Subchondral Bone and Suppressing Chondrocyte Apoptosis Based on Network Pharmacology
Source: Front Pharmacol. 2022 Jan 10;12:788392. doi: 10.3389/fphar.2021.788392 (PMC8784526; doi:10.3389/fphar.2021.788392)
Supplement: Supplementary file 1 [file DataSheet1.ZIP › Additional files/Figure 2.xlsx]

## Sheet: BP-CC-MF
ONTOLOGY	ID	Description	GeneRatio	BgRatio	pvalue	p.adjust	qvalue	geneID	Count
BP	GO:0006979	response to oxidative stress	44488	458/18866	4.89994e-12	8.27279e-09	2.78002e-09	PTGS1/PTGS2/RELA/AKT1/BCL2/CASP3/TP53/HIF1A/MPO/EGLN1	10
BP	GO:0009416	response to light stimulus	44458	319/18866	8.03964e-12	8.27279e-09	2.78002e-09	PTGS2/CALM1/RELA/AKT1/BCL2/BAX/CASP3/TP53/HIF1A	9
BP	GO:0001666	response to hypoxia	44458	359/18866	2.31266e-11	1.58649e-08	5.33129e-09	PTGS2/DPP4/AKT1/BCL2/CASP3/TP53/HIF1A/CCNB1/EGLN1	9
BP	GO:0036293	response to decreased oxygen levels	44458	371/18866	3.10121e-11	1.59557e-08	5.36183e-09	PTGS2/DPP4/AKT1/BCL2/CASP3/TP53/HIF1A/CCNB1/EGLN1	9
BP	GO:0009411	response to UV	44396	140/18866	4.98336e-11	1.90173e-08	6.39065e-09	PTGS2/RELA/AKT1/BCL2/BAX/CASP3/TP53	7
BP	GO:0070482	response to oxygen levels	44458	396/18866	5.5444e-11	1.90173e-08	6.39065e-09	PTGS2/DPP4/AKT1/BCL2/CASP3/TP53/HIF1A/CCNB1/EGLN1	9
BP	GO:0048608	reproductive structure development	44458	443/18866	1.50161e-10	3.71851e-08	1.24958e-08	AR/PTGS2/AKT1/BCL2/BAX/CASP3/HIF1A/IGF2/EGLN1	9
BP	GO:0009314	response to radiation	44458	447/18866	1.62617e-10	3.71851e-08	1.24958e-08	PTGS2/CALM1/RELA/AKT1/BCL2/BAX/CASP3/TP53/HIF1A	9
BP	GO:0061458	reproductive system development	44458	447/18866	1.62617e-10	3.71851e-08	1.24958e-08	AR/PTGS2/AKT1/BCL2/BAX/CASP3/HIF1A/IGF2/EGLN1	9
BP	GO:0071456	cellular response to hypoxia	44396	208/18866	8.06088e-10	1.65893e-07	5.57473e-08	PTGS2/AKT1/BCL2/TP53/HIF1A/CCNB1/EGLN1	7
BP	GO:0062197	cellular response to chemical stress	44427	360/18866	1.02369e-09	1.91523e-07	6.43601e-08	PTGS2/RELA/AKT1/BCL2/CASP3/TP53/HIF1A/MPO	8
BP	GO:0036294	cellular response to decreased oxygen levels	44396	218/18866	1.11879e-09	1.91873e-07	6.44778e-08	PTGS2/AKT1/BCL2/TP53/HIF1A/CCNB1/EGLN1	7
BP	GO:2001234	negative regulation of apoptotic signaling pathway	44396	233/18866	1.77883e-09	2.77515e-07	9.32572e-08	AR/PTGS2/RELA/AKT1/BCL2/BAX/HIF1A	7
BP	GO:0071453	cellular response to oxygen levels	44396	235/18866	1.88786e-09	2.77515e-07	9.32572e-08	PTGS2/AKT1/BCL2/TP53/HIF1A/CCNB1/EGLN1	7
BP	GO:0009636	response to toxic substance	44396	250/18866	2.90258e-09	3.88096e-07	1.30417e-07	PTGS1/PTGS2/BCL2/BAX/CCNB1/MPO/AHR	7
BP	GO:2001233	regulation of apoptotic signaling pathway	44427	413/18866	3.01727e-09	3.88096e-07	1.30417e-07	AR/PTGS2/RELA/AKT1/BCL2/BAX/TP53/HIF1A	8
BP	GO:0002260	lymphocyte homeostasis	44335	62/18866	3.64888e-09	4.41729e-07	1.48441e-07	AKT1/BCL2/BAX/CASP3/HIF1A	5
BP	GO:0046651	lymphocyte proliferation	44396	283/18866	6.85445e-09	7.83692e-07	2.63355e-07	PIK3CG/BCL2/BAX/CASP3/TP53/AHR/IGF2	7
BP	GO:0032943	mononuclear cell proliferation	44396	286/18866	7.37292e-09	7.9535e-07	2.67273e-07	PIK3CG/BCL2/BAX/CASP3/TP53/AHR/IGF2	7
BP	GO:0072593	reactive oxygen species metabolic process	44396	288/18866	7.73679e-09	7.9535e-07	2.67273e-07	PTGS2/HSP90AA1/AKT1/BCL2/TP53/HIF1A/MPO	7
BP	GO:0097193	intrinsic apoptotic signaling pathway	44396	290/18866	8.11581e-09	7.9535e-07	2.67273e-07	PTGS2/AKT1/BCL2/BAX/CASP3/TP53/HIF1A	7
BP	GO:0042110	T cell activation	44427	483/18866	1.02766e-08	9.35949e-07	3.1452e-07	DPP4/PIK3CG/AKT1/BCL2/BAX/CASP3/TP53/IGF2	8
BP	GO:2001242	regulation of intrinsic apoptotic signaling pathway	44366	166/18866	1.04601e-08	9.35949e-07	3.1452e-07	PTGS2/AKT1/BCL2/BAX/TP53/HIF1A	6
BP	GO:0070661	leukocyte proliferation	44396	313/18866	1.37428e-08	1.17845e-06	3.9601e-07	PIK3CG/BCL2/BAX/CASP3/TP53/AHR/IGF2	7
BP	GO:1901214	regulation of neuron death	44396	321/18866	1.63523e-08	1.34612e-06	4.52356e-07	AKT1/BCL2/BAX/CASP3/TP53/HIF1A/EGLN1	7
BP	GO:0001782	B cell homeostasis	44305	29/18866	1.71706e-08	1.35912e-06	4.56723e-07	BCL2/BAX/CASP3/HIF1A	4
BP	GO:0001776	leukocyte homeostasis	44335	86/18866	1.93479e-08	1.47474e-06	4.95578e-07	AKT1/BCL2/BAX/CASP3/HIF1A	5
BP	GO:2000377	regulation of reactive oxygen species metabolic process	44366	200/18866	3.1849e-08	2.34091e-06	7.86648e-07	PTGS2/HSP90AA1/AKT1/BCL2/TP53/HIF1A	6
BP	GO:0070997	neuron death	44396	360/18866	3.59521e-08	2.55136e-06	8.5737e-07	AKT1/BCL2/BAX/CASP3/TP53/HIF1A/EGLN1	7
BP	GO:0010038	response to metal ion	44396	366/18866	4.02647e-08	2.76216e-06	9.28207e-07	PTGS2/CALM1/AKT1/BCL2/CASP3/HIF1A/CCNB1	7
BP	GO:0043029	T cell homeostasis	44305	38/18866	5.30589e-08	3.52243e-06	1.18369e-06	AKT1/BCL2/BAX/CASP3	4
BP	GO:0001701	in utero embryonic development	44396	383/18866	5.49411e-08	3.5334e-06	1.18738e-06	AR/AKT1/TP53/HIF1A/CCNB1/IGF2/EGLN1	7
BP	GO:0071887	leukocyte apoptotic process	44335	108/18866	6.10878e-08	3.80966e-06	1.28021e-06	AKT1/BAX/CASP3/TP53/HIF1A	5
BP	GO:0097191	extrinsic apoptotic signaling pathway	44366	230/18866	7.30889e-08	4.42403e-06	1.48667e-06	AR/RELA/AKT1/BCL2/BAX/CASP3	6
BP	GO:0000302	response to reactive oxygen species	44366	235/18866	8.30254e-08	4.88189e-06	1.64053e-06	RELA/AKT1/BCL2/CASP3/MPO/EGLN1	6
BP	GO:0051204	protein insertion into mitochondrial membrane	44305	45/18866	1.06623e-07	6.09526e-06	2.04828e-06	HSP90AA1/BCL2/BAX/TP53	4
BP	GO:0048732	gland development	44396	443/18866	1.48201e-07	7.98057e-06	2.68183e-06	AR/RELA/AKT1/BCL2/BAX/HIF1A/IGF2	7
BP	GO:0070231	T cell apoptotic process	44305	49/18866	1.51235e-07	7.98057e-06	2.68183e-06	AKT1/BAX/TP53/HIF1A	4
BP	GO:0090151	establishment of protein localization to mitochondrial membrane	44305	49/18866	1.51235e-07	7.98057e-06	2.68183e-06	HSP90AA1/BCL2/BAX/TP53	4
BP	GO:0050999	regulation of nitric-oxide synthase activity	44305	52/18866	1.92872e-07	9.92329e-06	3.33466e-06	HSP90AA1/CALM1/AKT1/HIF1A	4
BP	GO:0072655	establishment of protein localization to mitochondrion	44335	140/18866	2.24013e-07	1.09771e-05	3.6888e-06	HSP90AA1/AKT1/BCL2/BAX/TP53	5
BP	GO:0015980	energy derivation by oxidation of organic compounds	44366	278/18866	2.24023e-07	1.09771e-05	3.6888e-06	CALM1/AKT1/TP53/HIF1A/CCNB1/IGF2	6
BP	GO:0070585	protein localization to mitochondrion	44335	144/18866	2.57778e-07	1.23374e-05	4.14591e-06	HSP90AA1/AKT1/BCL2/BAX/TP53	5
BP	GO:0033135	regulation of peptidyl-serine phosphorylation	44335	145/18866	2.66819e-07	1.24799e-05	4.19378e-06	PTGS2/HSP90AA1/AKT1/BCL2/BAX	5
BP	GO:0001836	release of cytochrome c from mitochondria	44305	60/18866	3.4564e-07	1.58073e-05	5.31194e-06	AKT1/BCL2/BAX/TP53	4
BP	GO:0001890	placenta development	44335	156/18866	3.83873e-07	1.71741e-05	5.77127e-06	PTGS2/AKT1/HIF1A/IGF2/EGLN1	5
BP	GO:0018105	peptidyl-serine phosphorylation	44366	310/18866	4.24961e-07	1.82202e-05	6.1228e-06	PTGS2/HSP90AA1/AKT1/BCL2/BAX/CCNB1	6
BP	GO:0034599	cellular response to oxidative stress	44366	310/18866	4.24961e-07	1.82202e-05	6.1228e-06	RELA/AKT1/BCL2/TP53/HIF1A/MPO	6
BP	GO:0043467	regulation of generation of precursor metabolites and energy	44335	162/18866	4.62989e-07	1.94456e-05	6.53457e-06	AKT1/TP53/HIF1A/CCNB1/IGF2	5
BP	GO:0051205	protein insertion into membrane	44305	65/18866	4.78365e-07	1.96895e-05	6.61655e-06	HSP90AA1/BCL2/BAX/TP53	4
BP	GO:0007568	aging	44366	319/18866	5.02561e-07	2.01408e-05	6.76821e-06	PTGS2/RELA/AKT1/BCL2/TP53/MPO	6
BP	GO:0032768	regulation of monooxygenase activity	44305	66/18866	5.08903e-07	2.01408e-05	6.76821e-06	HSP90AA1/CALM1/AKT1/HIF1A	4
BP	GO:0070242	thymocyte apoptotic process	44274	17/18866	5.83639e-07	2.26628e-05	7.61571e-06	BAX/TP53/HIF1A	3
BP	GO:0071214	cellular response to abiotic stimulus	44366	331/18866	6.23804e-07	2.33416e-05	7.84382e-06	PTGS2/CALM1/AKT1/BAX/CASP3/TP53	6
BP	GO:0104004	cellular response to environmental stimulus	44366	331/18866	6.23804e-07	2.33416e-05	7.84382e-06	PTGS2/CALM1/AKT1/BAX/CASP3/TP53	6
BP	GO:0018209	peptidyl-serine modification	44366	333/18866	6.46169e-07	2.37467e-05	7.97995e-06	PTGS2/HSP90AA1/AKT1/BCL2/BAX/CCNB1	6
BP	GO:0061180	mammary gland epithelium development	44305	71/18866	6.83893e-07	2.46922e-05	8.29765e-06	AR/AKT1/BAX/HIF1A	4
BP	GO:0070227	lymphocyte apoptotic process	44305	73/18866	7.65125e-07	2.71487e-05	9.12318e-06	AKT1/BAX/TP53/HIF1A	4
BP	GO:0038034	signal transduction in absence of ligand	44305	75/18866	8.53327e-07	2.92691e-05	9.83572e-06	AKT1/BCL2/BAX/CASP3	4
BP	GO:0097192	extrinsic apoptotic signaling pathway in absence of ligand	44305	75/18866	8.53327e-07	2.92691e-05	9.83572e-06	AKT1/BCL2/BAX/CASP3	4
BP	GO:2000045	regulation of G1/S transition of mitotic cell cycle	44335	185/18866	8.93382e-07	3.01407e-05	1.01286e-05	AKT1/BCL2/BAX/TP53/CCNB1	5
BP	GO:0010821	regulation of mitochondrion organization	44335	191/18866	1.04586e-06	3.47159e-05	1.16661e-05	AKT1/BCL2/BAX/TP53/HIF1A	5
BP	GO:0042098	T cell proliferation	44335	195/18866	1.15844e-06	3.78424e-05	1.27167e-05	PIK3CG/BAX/CASP3/TP53/IGF2	5
BP	GO:0006970	response to osmotic stress	44305	85/18866	1.4125e-06	4.54208e-05	1.52634e-05	PTGS2/BAX/CASP3/TP53	4
BP	GO:1901522	positive regulation of transcription from RNA polymerase II promoter involved in cellular response to chemical stimulus	44274	23/18866	1.51424e-06	4.73341e-05	1.59064e-05	RELA/TP53/HIF1A	3
BP	GO:1902806	regulation of cell cycle G1/S phase transition	44335	206/18866	1.518e-06	4.73341e-05	1.59064e-05	AKT1/BCL2/BAX/TP53/CCNB1	5
BP	GO:0009612	response to mechanical stimulus	44335	209/18866	1.62991e-06	5.00651e-05	1.68241e-05	PTGS2/RELA/AKT1/CCNB1/MPO	5
BP	GO:0001892	embryonic placenta development	44305	89/18866	1.69896e-06	5.14185e-05	1.72789e-05	AKT1/HIF1A/IGF2/EGLN1	4
BP	GO:0010959	regulation of metal ion transport	44366	396/18866	1.77268e-06	5.2872e-05	1.77673e-05	PTGS2/PIK3CG/CALM1/AKT1/BCL2/BAX	6
BP	GO:0042493	response to drug	44366	397/18866	1.7988e-06	5.28847e-05	1.77716e-05	PTGS2/RELA/BCL2/CASP3/TP53/CCNB1	6
BP	GO:0043523	regulation of neuron apoptotic process	44335	214/18866	1.83081e-06	5.30677e-05	1.78331e-05	BCL2/BAX/CASP3/TP53/HIF1A	5
BP	GO:0097194	execution phase of apoptosis	44305	95/18866	2.20675e-06	6.30764e-05	2.11965e-05	AKT1/BAX/CASP3/TP53	4
BP	GO:0042100	B cell proliferation	44305	97/18866	2.39868e-06	6.76231e-05	2.27243e-05	BCL2/BAX/CASP3/AHR	4
BP	GO:2001243	negative regulation of intrinsic apoptotic signaling pathway	44305	98/18866	2.49916e-06	6.95036e-05	2.33563e-05	PTGS2/AKT1/BCL2/HIF1A	4
BP	GO:2000379	positive regulation of reactive oxygen species metabolic process	44305	106/18866	3.41942e-06	9.35837e-05	3.14483e-05	PTGS2/HSP90AA1/AKT1/TP53	4
BP	GO:0001844	protein insertion into mitochondrial membrane involved in apoptotic signaling pathway	44274	30/18866	3.45596e-06	9.35837e-05	3.14483e-05	BCL2/BAX/TP53	3
BP	GO:2001237	negative regulation of extrinsic apoptotic signaling pathway	44305	107/18866	3.54995e-06	9.3751e-05	3.15045e-05	AR/RELA/AKT1/BCL2	4
BP	GO:0051402	neuron apoptotic process	44335	245/18866	3.55325e-06	9.3751e-05	3.15045e-05	BCL2/BAX/CASP3/TP53/HIF1A	5
BP	GO:1901990	regulation of mitotic cell cycle phase transition	44366	448/18866	3.6184e-06	9.42617e-05	3.16761e-05	HSP90AA1/AKT1/BCL2/BAX/TP53/CCNB1	6
BP	GO:0033138	positive regulation of peptidyl-serine phosphorylation	44305	109/18866	3.82204e-06	9.83221e-05	3.30406e-05	PTGS2/HSP90AA1/AKT1/BCL2	4
BP	GO:0051924	regulation of calcium ion transport	44335	253/18866	4.1572e-06	0.000105624	3.54942e-05	PTGS2/PIK3CG/CALM1/BCL2/BAX	5
BP	GO:0048872	homeostasis of number of cells	44335	256/18866	4.40342e-06	0.000110515	3.71379e-05	AKT1/BCL2/BAX/CASP3/HIF1A	5
BP	GO:0010039	response to iron ion	44274	33/18866	4.63541e-06	0.000114936	3.86235e-05	BCL2/HIF1A/CCNB1	3
BP	GO:0043620	regulation of DNA-templated transcription in response to stress	44305	115/18866	4.73144e-06	0.00011592	3.89543e-05	RELA/TP53/HIF1A/EGLN1	4
BP	GO:0031667	response to nutrient levels	44366	473/18866	4.94623e-06	0.000119757	4.02437e-05	PTGS2/RELA/AKT1/BCL2/TP53/MPO	6
BP	GO:0051341	regulation of oxidoreductase activity	44305	117/18866	5.06742e-06	0.000121265	4.07503e-05	HSP90AA1/CALM1/AKT1/HIF1A	4
BP	GO:0072331	signal transduction by p53 class mediator	44335	267/18866	5.40601e-06	0.000126772	4.26009e-05	AKT1/BCL2/BAX/TP53/CCNB1	5
BP	GO:0010822	positive regulation of mitochondrion organization	44305	119/18866	5.42075e-06	0.000126772	4.26009e-05	BCL2/BAX/TP53/HIF1A	4
BP	GO:1901030	positive regulation of mitochondrial outer membrane permeabilization involved in apoptotic signaling pathway	44274	35/18866	5.55355e-06	0.000128418	4.31541e-05	BCL2/BAX/TP53	3
BP	GO:1901987	regulation of cell cycle phase transition	44366	486/18866	5.77971e-06	0.000132163	4.44125e-05	HSP90AA1/AKT1/BCL2/BAX/TP53/CCNB1	6
BP	GO:0008637	apoptotic mitochondrial changes	44305	125/18866	6.59055e-06	0.000149048	5.00866e-05	AKT1/BCL2/BAX/TP53	4
BP	GO:2000134	negative regulation of G1/S transition of mitotic cell cycle	44305	126/18866	6.80229e-06	0.000152164	5.11339e-05	BCL2/BAX/TP53/CCNB1	4
BP	GO:1903409	reactive oxygen species biosynthetic process	44305	128/18866	7.24083e-06	0.000160233	5.38452e-05	PTGS2/HSP90AA1/AKT1/MPO	4
BP	GO:0071482	cellular response to light stimulus	44305	129/18866	7.46777e-06	0.000163497	5.49421e-05	PTGS2/CALM1/BAX/TP53	4
BP	GO:0000082	G1/S transition of mitotic cell cycle	44335	287/18866	7.68177e-06	0.000166411	5.59216e-05	AKT1/BCL2/BAX/TP53/CCNB1	5
BP	GO:1902807	negative regulation of cell cycle G1/S phase transition	44305	132/18866	8.18021e-06	0.000175363	5.89298e-05	BCL2/BAX/TP53/CCNB1	4
BP	GO:1902895	positive regulation of pri-miRNA transcription by RNA polymerase II	44274	40/18866	8.35672e-06	0.0001773	5.95807e-05	RELA/TP53/HIF1A	3
BP	GO:0046683	response to organophosphorus	44305	134/18866	8.68228e-06	0.000182328	6.12702e-05	PTGS2/PIK3CG/RELA/AHR	4
BP	GO:0051146	striated muscle cell differentiation	44335	295/18866	8.77829e-06	0.000182482	6.1322e-05	AKT1/BCL2/CASP3/CCNB1/IGF2	5
BP	GO:0090068	positive regulation of cell cycle process	44335	302/18866	9.83519e-06	0.000202408	6.80181e-05	AKT1/BAX/TP53/CCNB1/IGF2	5
BP	GO:0008631	intrinsic apoptotic signaling pathway in response to oxidative stress	44274	43/18866	1.04184e-05	0.000212287	7.13379e-05	AKT1/BCL2/HIF1A	3
BP	GO:0007006	mitochondrial membrane organization	44305	142/18866	1.09211e-05	0.00021821	7.33281e-05	HSP90AA1/BCL2/BAX/TP53	4
BP	GO:0030879	mammary gland development	44305	142/18866	1.09211e-05	0.00021821	7.33281e-05	AR/AKT1/BAX/HIF1A	4
BP	GO:0044843	cell cycle G1/S phase transition	44335	310/18866	1.11626e-05	0.00022089	7.42288e-05	AKT1/BCL2/BAX/TP53/CCNB1	5
BP	GO:0010212	response to ionizing radiation	44305	144/18866	1.15416e-05	0.000226216	7.60187e-05	BCL2/BAX/CASP3/TP53	4
BP	GO:0035094	response to nicotine	44274	45/18866	1.19641e-05	0.000227982	7.66121e-05	RELA/BCL2/CASP3	3
BP	GO:0045429	positive regulation of nitric oxide biosynthetic process	44274	45/18866	1.19641e-05	0.000227982	7.66121e-05	PTGS2/HSP90AA1/AKT1	3
BP	GO:1901028	regulation of mitochondrial outer membrane permeabilization involved in apoptotic signaling pathway	44274	45/18866	1.19641e-05	0.000227982	7.66121e-05	BCL2/BAX/TP53	3
BP	GO:0055123	digestive system development	44305	147/18866	1.25208e-05	0.000236401	7.94413e-05	BCL2/HIF1A/CCNB1/IGF2	4
BP	GO:1904407	positive regulation of nitric oxide metabolic process	44274	46/18866	1.27906e-05	0.000239301	8.04158e-05	PTGS2/HSP90AA1/AKT1	3
BP	GO:0034612	response to tumor necrosis factor	44335	320/18866	1.30148e-05	0.000241301	8.10879e-05	PTGS2/RELA/AKT1/CASP3/TP53	5
BP	GO:0014074	response to purine-containing compound	44305	149/18866	1.32067e-05	0.000242673	8.15489e-05	PTGS2/PIK3CG/RELA/AHR	4
BP	GO:0035264	multicellular organism growth	44305	150/18866	1.35599e-05	0.000244348	8.21117e-05	AR/BCL2/TP53/IGF2	4
BP	GO:0009895	negative regulation of catabolic process	44335	323/18866	1.36149e-05	0.000244348	8.21117e-05	PIK3CG/RELA/AKT1/BCL2/TP53	5
BP	GO:0046677	response to antibiotic	44274	47/18866	1.3654e-05	0.000244348	8.21117e-05	HSP90AA1/CASP3/TP53	3
BP	GO:0042113	B cell activation	44335	328/18866	1.4663e-05	0.000260142	8.74191e-05	BCL2/BAX/CASP3/TP53/AHR	5
BP	GO:1903037	regulation of leukocyte cell-cell adhesion	44335	329/18866	1.488e-05	0.000261735	8.79545e-05	DPP4/RELA/AKT1/CASP3/IGF2	5
BP	GO:0062013	positive regulation of small molecule metabolic process	44305	154/18866	1.50426e-05	0.000262354	8.81624e-05	PTGS2/AKT1/HIF1A/IGF2	4
BP	GO:0090199	regulation of release of cytochrome c from mitochondria	44274	49/18866	1.54944e-05	0.000267962	9.00472e-05	AKT1/BAX/TP53	3
BP	GO:0032496	response to lipopolysaccharide	44335	334/18866	1.60029e-05	0.00027445	9.22273e-05	PTGS2/RELA/AKT1/CASP3/MPO	5
BP	GO:0043271	negative regulation of ion transport	44305	157/18866	1.62307e-05	0.000276055	9.27668e-05	PTGS2/CALM1/AKT1/BCL2	4
BP	GO:1902893	regulation of pri-miRNA transcription by RNA polymerase II	44274	51/18866	1.74914e-05	0.000295059	9.9153e-05	RELA/TP53/HIF1A	3
BP	GO:2001236	regulation of extrinsic apoptotic signaling pathway	44305	162/18866	1.83625e-05	0.000307236	0.000103245	AR/RELA/AKT1/BCL2	4
BP	GO:0071902	positive regulation of protein serine/threonine kinase activity	44335	345/18866	1.87067e-05	0.000310471	0.000104332	PIK3CG/CALM1/AKT1/CCNB1/IGF2	5
BP	GO:0048545	response to steroid hormone	44335	346/18866	1.89691e-05	0.000312308	0.000104949	AR/PTGS2/RELA/BCL2/CASP3	5
BP	GO:0010506	regulation of autophagy	44335	347/18866	1.92345e-05	0.000314163	0.000105573	AKT1/BCL2/CASP3/TP53/HIF1A	5
BP	GO:0061614	pri-miRNA transcription by RNA polymerase II	44274	53/18866	1.9651e-05	0.000318439	0.000107009	RELA/TP53/HIF1A	3
BP	GO:0048638	regulation of developmental growth	44335	353/18866	2.08878e-05	0.000335837	0.000112856	AR/AKT1/BCL2/CCNB1/IGF2	5
BP	GO:0002237	response to molecule of bacterial origin	44335	356/18866	2.17551e-05	0.000347069	0.000116631	PTGS2/RELA/AKT1/CASP3/MPO	5
BP	GO:0097345	mitochondrial outer membrane permeabilization	44274	55/18866	2.19793e-05	0.00034795	0.000116926	BCL2/BAX/TP53	3
BP	GO:0006977	DNA damage response, signal transduction by p53 class mediator resulting in cell cycle arrest	44274	56/18866	2.32087e-05	0.000359124	0.000120681	BAX/TP53/CCNB1	3
BP	GO:0010332	response to gamma radiation	44274	56/18866	2.32087e-05	0.000359124	0.000120681	BCL2/BAX/TP53	3
BP	GO:0070228	regulation of lymphocyte apoptotic process	44274	56/18866	2.32087e-05	0.000359124	0.000120681	BAX/TP53/HIF1A	3
BP	GO:0007159	leukocyte cell-cell adhesion	44335	364/18866	2.42057e-05	0.000370477	0.000124497	DPP4/RELA/AKT1/CASP3/IGF2	5
BP	GO:0072431	signal transduction involved in mitotic G1 DNA damage checkpoint	44274	57/18866	2.44825e-05	0.000370477	0.000124497	BAX/TP53/CCNB1	3
BP	GO:1902400	intracellular signal transduction involved in G1 DNA damage checkpoint	44274	57/18866	2.44825e-05	0.000370477	0.000124497	BAX/TP53/CCNB1	3
BP	GO:0016241	regulation of macroautophagy	44305	176/18866	2.54296e-05	0.000382001	0.000128369	AKT1/CASP3/TP53/HIF1A	4
BP	GO:0043525	positive regulation of neuron apoptotic process	44274	59/18866	2.71664e-05	0.000396513	0.000133246	BAX/CASP3/TP53	3
BP	GO:0072413	signal transduction involved in mitotic cell cycle checkpoint	44274	59/18866	2.71664e-05	0.000396513	0.000133246	BAX/TP53/CCNB1	3
BP	GO:1902402	signal transduction involved in mitotic DNA damage checkpoint	44274	59/18866	2.71664e-05	0.000396513	0.000133246	BAX/TP53/CCNB1	3
BP	GO:1902403	signal transduction involved in mitotic DNA integrity checkpoint	44274	59/18866	2.71664e-05	0.000396513	0.000133246	BAX/TP53/CCNB1	3
BP	GO:1903428	positive regulation of reactive oxygen species biosynthetic process	44274	60/18866	2.8578e-05	0.000414179	0.000139183	PTGS2/HSP90AA1/AKT1	3
BP	GO:1902110	positive regulation of mitochondrial membrane permeability involved in apoptotic process	44274	61/18866	3.0037e-05	0.000432281	0.000145266	BCL2/BAX/TP53	3
BP	GO:0030888	regulation of B cell proliferation	44274	62/18866	3.15443e-05	0.000447711	0.000150451	BCL2/CASP3/AHR	3
BP	GO:2001244	positive regulation of intrinsic apoptotic signaling pathway	44274	62/18866	3.15443e-05	0.000447711	0.000150451	BCL2/BAX/TP53	3
BP	GO:0048639	positive regulation of developmental growth	44305	187/18866	3.22469e-05	0.000454138	0.00015261	AKT1/BCL2/CCNB1/IGF2	4
BP	GO:0071478	cellular response to radiation	44305	188/18866	3.29269e-05	0.000454138	0.00015261	PTGS2/CALM1/BAX/TP53	4
BP	GO:0031571	mitotic G1 DNA damage checkpoint	44274	63/18866	3.31004e-05	0.000454138	0.00015261	BAX/TP53/CCNB1	3
BP	GO:0070059	intrinsic apoptotic signaling pathway in response to endoplasmic reticulum stress	44274	63/18866	3.31004e-05	0.000454138	0.00015261	BCL2/BAX/TP53	3
BP	GO:1902686	mitochondrial outer membrane permeabilization involved in programmed cell death	44274	63/18866	3.31004e-05	0.000454138	0.00015261	BCL2/BAX/TP53	3
BP	GO:0006367	transcription initiation from RNA polymerase II promoter	44305	189/18866	3.36174e-05	0.00045612	0.000153276	AR/BAX/TP53/CCNB1	4
BP	GO:0042692	muscle cell differentiation	44335	390/18866	3.36882e-05	0.00045612	0.000153276	AKT1/BCL2/CASP3/CCNB1/IGF2	5
BP	GO:0044783	G1 DNA damage checkpoint	44274	64/18866	3.47062e-05	0.000457855	0.000153859	BAX/TP53/CCNB1	3
BP	GO:0044819	mitotic G1/S transition checkpoint	44274	64/18866	3.47062e-05	0.000457855	0.000153859	BAX/TP53/CCNB1	3
BP	GO:0051926	negative regulation of calcium ion transport	44274	64/18866	3.47062e-05	0.000457855	0.000153859	PTGS2/CALM1/BCL2	3
BP	GO:0060135	maternal process involved in female pregnancy	44274	64/18866	3.47062e-05	0.000457855	0.000153859	AR/PTGS2/AKT1	3
BP	GO:0035265	organ growth	44305	191/18866	3.50301e-05	0.000459185	0.000154306	AR/AKT1/BCL2/CCNB1	4
BP	GO:0050678	regulation of epithelial cell proliferation	44335	395/18866	3.58034e-05	0.00046635	0.000156714	AR/AKT1/BAX/HIF1A/IGF2	5
BP	GO:0045787	positive regulation of cell cycle	44335	396/18866	3.62386e-05	0.000467711	0.000157172	AKT1/BAX/TP53/CCNB1/IGF2	5
BP	GO:0035794	positive regulation of mitochondrial membrane permeability	44274	65/18866	3.63624e-05	0.000467711	0.000157172	BCL2/BAX/TP53	3
BP	GO:1905475	regulation of protein localization to membrane	44305	195/18866	3.79858e-05	0.000480659	0.000161523	AR/AKT1/BCL2/TP53	4
BP	GO:1902108	regulation of mitochondrial membrane permeability involved in apoptotic process	44274	66/18866	3.80697e-05	0.000480659	0.000161523	BCL2/BAX/TP53	3
BP	GO:2000378	negative regulation of reactive oxygen species metabolic process	44274	66/18866	3.80697e-05	0.000480659	0.000161523	BCL2/TP53/HIF1A	3
BP	GO:0007565	female pregnancy	44305	196/18866	3.87524e-05	0.000486295	0.000163417	AR/PTGS2/AKT1/BCL2	4
BP	GO:1905710	positive regulation of membrane permeability	44274	67/18866	3.98289e-05	0.000496774	0.000166938	BCL2/BAX/TP53	3
BP	GO:0045428	regulation of nitric oxide biosynthetic process	44274	68/18866	4.16406e-05	0.000513677	0.000172618	PTGS2/HSP90AA1/AKT1	3
BP	GO:0017038	protein import	44305	200/18866	4.19328e-05	0.000513677	0.000172618	PTGS2/HSP90AA1/AKT1/TP53	4
BP	GO:1901654	response to ketone	44305	200/18866	4.19328e-05	0.000513677	0.000172618	AR/RELA/AKT1/AHR	4
BP	GO:0051342	regulation of cyclic-nucleotide phosphodiesterase activity	44246	10/18866	4.30343e-05	0.00052405	0.000176104	CALM1/EGLN1	2
BP	GO:0001503	ossification	44335	412/18866	4.37788e-05	0.000529981	0.000178097	PTGS2/AKT1/BCL2/HIF1A/IGF2	5
BP	GO:0006109	regulation of carbohydrate metabolic process	44305	210/18866	5.07184e-05	0.00060341	0.000202772	AKT1/TP53/HIF1A/IGF2	4
BP	GO:0006816	calcium ion transport	44335	426/18866	5.13299e-05	0.00060341	0.000202772	PTGS2/PIK3CG/CALM1/BCL2/BAX	5
BP	GO:0005977	glycogen metabolic process	44274	73/18866	5.15135e-05	0.00060341	0.000202772	CALM1/AKT1/IGF2	3
BP	GO:0072401	signal transduction involved in DNA integrity checkpoint	44274	73/18866	5.15135e-05	0.00060341	0.000202772	BAX/TP53/CCNB1	3
BP	GO:0072422	signal transduction involved in DNA damage checkpoint	44274	73/18866	5.15135e-05	0.00060341	0.000202772	BAX/TP53/CCNB1	3
BP	GO:0050679	positive regulation of epithelial cell proliferation	44305	211/18866	5.16655e-05	0.00060341	0.000202772	AR/AKT1/HIF1A/IGF2	4
BP	GO:0019371	cyclooxygenase pathway	44246	11/18866	5.25658e-05	0.00060341	0.000202772	PTGS1/PTGS2	2
BP	GO:0033483	gas homeostasis	44246	11/18866	5.25658e-05	0.00060341	0.000202772	HIF1A/EGLN1	2
BP	GO:1901215	negative regulation of neuron death	44305	212/18866	5.26254e-05	0.00060341	0.000202772	AKT1/BCL2/BAX/HIF1A	4
BP	GO:0006073	cellular glucan metabolic process	44274	74/18866	5.3656e-05	0.00060341	0.000202772	CALM1/AKT1/IGF2	3
BP	GO:0044042	glucan metabolic process	44274	74/18866	5.3656e-05	0.00060341	0.000202772	CALM1/AKT1/IGF2	3
BP	GO:0051881	regulation of mitochondrial membrane potential	44274	74/18866	5.3656e-05	0.00060341	0.000202772	AKT1/BCL2/BAX	3
BP	GO:0072395	signal transduction involved in cell cycle checkpoint	44274	74/18866	5.3656e-05	0.00060341	0.000202772	BAX/TP53/CCNB1	3
BP	GO:0022407	regulation of cell-cell adhesion	44335	439/18866	5.92127e-05	0.000662281	0.000222556	DPP4/RELA/AKT1/CASP3/IGF2	5
BP	GO:0050670	regulation of lymphocyte proliferation	44305	219/18866	5.97151e-05	0.00066429	0.000223231	BCL2/CASP3/AHR/IGF2	4
BP	GO:0046902	regulation of mitochondrial membrane permeability	44274	77/18866	6.04321e-05	0.000665076	0.000223495	BCL2/BAX/TP53	3
BP	GO:0061418	regulation of transcription from RNA polymerase II promoter in response to hypoxia	44274	77/18866	6.04321e-05	0.000665076	0.000223495	TP53/HIF1A/EGLN1	3
BP	GO:0032944	regulation of mononuclear cell proliferation	44305	221/18866	6.1863e-05	0.000677202	0.00022757	BCL2/CASP3/AHR/IGF2	4
BP	GO:0001933	negative regulation of protein phosphorylation	44335	444/18866	6.24827e-05	0.00067926	0.000228261	CALM1/AKT1/BAX/CASP3/CCNB1	5
BP	GO:0072332	intrinsic apoptotic signaling pathway by p53 class mediator	44274	78/18866	6.28094e-05	0.00067926	0.000228261	BCL2/BAX/TP53	3
BP	GO:0070243	regulation of thymocyte apoptotic process	44246	12/18866	6.30411e-05	0.00067926	0.000228261	TP53/HIF1A	2
BP	GO:0008406	gonad development	44305	223/18866	6.40668e-05	0.000686716	0.000230767	AR/BCL2/BAX/CASP3	4
BP	GO:0006809	nitric oxide biosynthetic process	44274	79/18866	6.52472e-05	0.000692158	0.000232596	PTGS2/HSP90AA1/AKT1	3
BP	GO:0043536	positive regulation of blood vessel endothelial cell migration	44274	79/18866	6.52472e-05	0.000692158	0.000232596	PTGS2/AKT1/HIF1A	3
BP	GO:0048568	embryonic organ development	44335	451/18866	6.7294e-05	0.000708535	0.000238099	AKT1/TP53/HIF1A/IGF2/EGLN1	5
BP	GO:0044706	multi-multicellular organism process	44305	226/18866	6.74795e-05	0.000708535	0.000238099	AR/PTGS2/AKT1/BCL2	4
BP	GO:0050673	epithelial cell proliferation	44335	453/18866	6.87201e-05	0.000717898	0.000241246	AR/AKT1/BAX/HIF1A/IGF2	5
BP	GO:0034644	cellular response to UV	44274	81/18866	7.0307e-05	0.000727095	0.000244336	PTGS2/BAX/TP53	3
BP	GO:0071158	positive regulation of cell cycle arrest	44274	81/18866	7.0307e-05	0.000727095	0.000244336	BAX/TP53/CCNB1	3
BP	GO:0062012	regulation of small molecule metabolic process	44335	456/18866	7.0903e-05	0.000727193	0.000244369	PTGS2/AKT1/TP53/HIF1A/IGF2	5
BP	GO:0045137	development of primary sexual characteristics	44305	229/18866	7.10232e-05	0.000727193	0.000244369	AR/BCL2/BAX/CASP3	4
BP	GO:0002679	respiratory burst involved in defense response	44246	13/18866	7.44584e-05	0.000754854	0.000253664	PIK3CG/MPO	2
BP	GO:0010623	programmed cell death involved in cell development	44246	13/18866	7.44584e-05	0.000754854	0.000253664	BCL2/BAX	2
BP	GO:0048145	regulation of fibroblast proliferation	44274	83/18866	7.56173e-05	0.000762845	0.00025635	BAX/TP53/CCNB1	3
BP	GO:0045913	positive regulation of carbohydrate metabolic process	44274	84/18866	7.8368e-05	0.000776856	0.000261058	AKT1/HIF1A/IGF2	3
BP	GO:0046209	nitric oxide metabolic process	44274	84/18866	7.8368e-05	0.000776856	0.000261058	PTGS2/HSP90AA1/AKT1	3
BP	GO:0048144	fibroblast proliferation	44274	84/18866	7.8368e-05	0.000776856	0.000261058	BAX/TP53/CCNB1	3
BP	GO:1903039	positive regulation of leukocyte cell-cell adhesion	44305	235/18866	7.85161e-05	0.000776856	0.000261058	DPP4/RELA/AKT1/IGF2	4
BP	GO:0060249	anatomical structure homeostasis	44335	469/18866	8.09904e-05	0.000795598	0.000267356	PTGS2/HSP90AA1/BCL2/BAX/HIF1A	5
BP	GO:0010507	negative regulation of autophagy	44274	85/18866	8.11835e-05	0.000795598	0.000267356	AKT1/BCL2/TP53	3
BP	GO:0070838	divalent metal ion transport	44335	471/18866	8.26359e-05	0.000805994	0.00027085	PTGS2/PIK3CG/CALM1/BCL2/BAX	5
BP	GO:0006112	energy reserve metabolic process	44274	86/18866	8.40643e-05	0.000812227	0.000272944	CALM1/AKT1/IGF2	3
BP	GO:2000106	regulation of leukocyte apoptotic process	44274	86/18866	8.40643e-05	0.000812227	0.000272944	BAX/TP53/HIF1A	3
BP	GO:0070663	regulation of leukocyte proliferation	44305	240/18866	8.51879e-05	0.000819237	0.0002753	BCL2/CASP3/AHR/IGF2	4
BP	GO:2001057	reactive nitrogen species metabolic process	44274	87/18866	8.70112e-05	0.000832879	0.000279884	PTGS2/HSP90AA1/AKT1	3
BP	GO:0072511	divalent inorganic cation transport	44335	478/18866	8.86002e-05	0.000844163	0.000283676	PTGS2/PIK3CG/CALM1/BCL2/BAX	5
BP	GO:0090559	regulation of membrane permeability	44274	88/18866	9.00249e-05	0.000853784	0.000286909	BCL2/BAX/TP53	3
BP	GO:0042326	negative regulation of phosphorylation	44335	484/18866	9.39728e-05	0.000887138	0.000298118	CALM1/AKT1/BAX/CASP3/CCNB1	5
BP	GO:0070542	response to fatty acid	44274	90/18866	9.62553e-05	0.000904536	0.000303964	PTGS2/AKT1/CCNB1	3
BP	GO:0006352	DNA-templated transcription, initiation	44305	249/18866	9.82266e-05	0.000918865	0.000308779	AR/BAX/TP53/CCNB1	4
BP	GO:0006089	lactate metabolic process	44246	15/18866	0.000100112	0.00091978	0.000309087	TP53/HIF1A	2
BP	GO:0034349	glial cell apoptotic process	44246	15/18866	0.000100112	0.00091978	0.000309087	CASP3/TP53	2
BP	GO:0048070	regulation of developmental pigmentation	44246	15/18866	0.000100112	0.00091978	0.000309087	BCL2/BAX	2
BP	GO:1900119	positive regulation of execution phase of apoptosis	44246	15/18866	0.000100112	0.00091978	0.000309087	BAX/TP53	2
BP	GO:1901991	negative regulation of mitotic cell cycle phase transition	44305	251/18866	0.000101311	0.000926656	0.000311397	BCL2/BAX/TP53/CCNB1	4
BP	GO:0051896	regulation of protein kinase B signaling	44305	253/18866	0.000104465	0.000951278	0.000319672	HSP90AA1/PIK3CG/AKT1/IGF2	4
BP	GO:0051591	response to cAMP	44274	94/18866	0.000109548	0.000993167	0.000333748	PIK3CG/RELA/AHR	3
BP	GO:0045725	positive regulation of glycogen biosynthetic process	44246	16/18866	0.000114345	0.00103212	0.000346836	AKT1/IGF2	2
BP	GO:0036473	cell death in response to oxidative stress	44274	97/18866	0.000120266	0.00107146	0.000360057	AKT1/BCL2/HIF1A	3
BP	GO:1901216	positive regulation of neuron death	44274	97/18866	0.000120266	0.00107146	0.000360057	BAX/CASP3/TP53	3
BP	GO:1901655	cellular response to ketone	44274	97/18866	0.000120266	0.00107146	0.000360057	AR/AKT1/AHR	3
BP	GO:0031330	negative regulation of cellular catabolic process	44305	265/18866	0.000124914	0.00110808	0.000372362	PIK3CG/AKT1/BCL2/TP53	4
BP	GO:0010224	response to UV-B	44246	17/18866	0.000129513	0.00113421	0.000381143	RELA/BCL2	2
BP	GO:0060644	mammary gland epithelial cell differentiation	44246	17/18866	0.000129513	0.00113421	0.000381143	AKT1/HIF1A	2
BP	GO:0070875	positive regulation of glycogen metabolic process	44246	17/18866	0.000129513	0.00113421	0.000381143	AKT1/IGF2	2
BP	GO:0008585	female gonad development	44274	100/18866	0.000131646	0.001148	0.000385777	BCL2/BAX/CASP3	3
BP	GO:1901988	negative regulation of cell cycle phase transition	44305	270/18866	0.000134239	0.00116268	0.000390712	BCL2/BAX/TP53/CCNB1	4
BP	GO:0010522	regulation of calcium ion transport into cytosol	44274	101/18866	0.000135589	0.00116268	0.000390712	CALM1/BCL2/BAX	3
BP	GO:0044264	cellular polysaccharide metabolic process	44274	101/18866	0.000135589	0.00116268	0.000390712	CALM1/AKT1/IGF2	3
BP	GO:0044773	mitotic DNA damage checkpoint	44274	101/18866	0.000135589	0.00116268	0.000390712	BAX/TP53/CCNB1	3
BP	GO:0006839	mitochondrial transport	44305	271/18866	0.000136163	0.00116275	0.000390737	HSP90AA1/BCL2/BAX/TP53	4
BP	GO:0000079	regulation of cyclin-dependent protein serine/threonine kinase activity	44274	102/18866	0.000139609	0.00118726	0.000398971	AKT1/CASP3/CCNB1	3
BP	GO:0045927	positive regulation of growth	44305	274/18866	0.000142055	0.00120309	0.00040429	AKT1/BCL2/CCNB1/IGF2	4
BP	GO:0008630	intrinsic apoptotic signaling pathway in response to DNA damage	44274	103/18866	0.000143706	0.00120519	0.000404995	BCL2/BAX/TP53	3
BP	GO:0098869	cellular oxidant detoxification	44274	103/18866	0.000143706	0.00120519	0.000404995	PTGS1/PTGS2/MPO	3
BP	GO:0007281	germ cell development	44305	275/18866	0.00014406	0.00120519	0.000404995	AKT1/BCL2/BAX/CCNB1	4
BP	GO:0010523	negative regulation of calcium ion transport into cytosol	44246	18/18866	0.000145615	0.00120837	0.000406066	CALM1/BCL2	2
BP	GO:0070230	positive regulation of lymphocyte apoptotic process	44246	18/18866	0.000145615	0.00120837	0.000406066	BAX/TP53	2
BP	GO:0043491	protein kinase B signaling	44305	278/18866	0.000150197	0.00123642	0.000415493	HSP90AA1/PIK3CG/AKT1/IGF2	4
BP	GO:0045165	cell fate commitment	44305	278/18866	0.000150197	0.00123642	0.000415493	AR/BCL2/CASP3/TP53	4
BP	GO:0046545	development of primary female sexual characteristics	44274	105/18866	0.000152133	0.00124366	0.000417924	BCL2/BAX/CASP3	3
BP	GO:0022409	positive regulation of cell-cell adhesion	44305	279/18866	0.000152285	0.00124366	0.000417924	DPP4/RELA/AKT1/IGF2	4
BP	GO:0007548	sex differentiation	44305	280/18866	0.000154393	0.00125589	0.000422035	AR/BCL2/BAX/CASP3	4
BP	GO:0071156	regulation of cell cycle arrest	44274	106/18866	0.000156465	0.00126276	0.000424344	BAX/TP53/CCNB1	3
BP	GO:1904029	regulation of cyclin-dependent protein kinase activity	44274	106/18866	0.000156465	0.00126276	0.000424344	AKT1/CASP3/CCNB1	3
BP	GO:0030330	DNA damage response, signal transduction by p53 class mediator	44274	107/18866	0.000160876	0.00128742	0.000432632	BAX/TP53/CCNB1	3
BP	GO:1903426	regulation of reactive oxygen species biosynthetic process	44274	107/18866	0.000160876	0.00128742	0.000432632	PTGS2/HSP90AA1/AKT1	3
BP	GO:0060749	mammary gland alveolus development	44246	19/18866	0.000162648	0.00128742	0.000432632	AR/HIF1A	2
BP	GO:0061377	mammary gland lobule development	44246	19/18866	0.000162648	0.00128742	0.000432632	AR/HIF1A	2
BP	GO:1902176	negative regulation of oxidative stress-induced intrinsic apoptotic signaling pathway	44246	19/18866	0.000162648	0.00128742	0.000432632	AKT1/HIF1A	2
BP	GO:0044774	mitotic DNA integrity checkpoint	44274	108/18866	0.000165367	0.00130393	0.000438177	BAX/TP53/CCNB1	3
BP	GO:0043542	endothelial cell migration	44305	286/18866	0.00016749	0.00131563	0.00044211	PTGS2/DPP4/AKT1/HIF1A	4
BP	GO:0043618	regulation of transcription from RNA polymerase II promoter in response to stress	44274	109/18866	0.000169939	0.00132979	0.000446867	TP53/HIF1A/EGLN1	3
BP	GO:0042303	molting cycle	44274	111/18866	0.000179328	0.00139267	0.000467998	PTGS2/RELA/BCL2	3
BP	GO:0042633	hair cycle	44274	111/18866	0.000179328	0.00139267	0.000467998	PTGS2/RELA/BCL2	3
BP	GO:1902004	positive regulation of amyloid-beta formation	44246	20/18866	0.000180612	0.00139737	0.000469577	RELA/CASP3	2
BP	GO:0005976	polysaccharide metabolic process	44274	112/18866	0.000184146	0.00141938	0.000476973	CALM1/AKT1/IGF2	3
BP	GO:0044262	cellular carbohydrate metabolic process	44305	294/18866	0.000186184	0.00142973	0.000480452	CALM1/AKT1/TP53/IGF2	4
BP	GO:0001938	positive regulation of endothelial cell proliferation	44274	113/18866	0.000189048	0.00144632	0.000486029	AKT1/HIF1A/IGF2	3
BP	GO:0031647	regulation of protein stability	44305	296/18866	0.000191085	0.00145649	0.000489445	HSP90AA1/BCL2/CASP3/TP53	4
BP	GO:1990748	cellular detoxification	44274	114/18866	0.000194034	0.00147351	0.000495166	PTGS1/PTGS2/MPO	3
BP	GO:2000269	regulation of fibroblast apoptotic process	44246	21/18866	0.000199504	0.00150948	0.000507253	PIK3CG/TP53	2
BP	GO:1903522	regulation of blood circulation	44305	303/18866	0.000208973	0.00157356	0.000528787	PTGS2/PIK3CG/CALM1/AKT1	4
BP	GO:0018107	peptidyl-threonine phosphorylation	44274	117/18866	0.000209503	0.00157356	0.000528787	CALM1/AKT1/BCL2	3
BP	GO:0051000	positive regulation of nitric-oxide synthase activity	44246	22/18866	0.000219323	0.00164133	0.000551559	AKT1/HIF1A	2
BP	GO:0046660	female sex differentiation	44274	119/18866	0.000220247	0.00164228	0.000551877	BCL2/BAX/CASP3	3
BP	GO:0016236	macroautophagy	44305	310/18866	0.000228043	0.00169427	0.00056935	AKT1/CASP3/TP53/HIF1A	4
BP	GO:0010906	regulation of glucose metabolic process	44274	121/18866	0.000231343	0.0017126	0.00057551	AKT1/TP53/IGF2	3
BP	GO:0097237	cellular response to toxic substance	44274	122/18866	0.000237024	0.00174837	0.00058753	PTGS1/PTGS2/MPO	3
BP	GO:0022612	gland morphogenesis	44274	124/18866	0.000248657	0.00182763	0.000614163	AR/BCL2/BAX	3
BP	GO:1903578	regulation of ATP metabolic process	44274	125/18866	0.000254609	0.00186472	0.000626627	TP53/HIF1A/CCNB1	3
BP	GO:0018210	peptidyl-threonine modification	44274	126/18866	0.000260653	0.00187682	0.000630694	CALM1/AKT1/BCL2	3
BP	GO:0032469	endoplasmic reticulum calcium ion homeostasis	44246	24/18866	0.000261733	0.00187682	0.000630694	BCL2/BAX	2
BP	GO:0036003	positive regulation of transcription from RNA polymerase II promoter in response to stress	44246	24/18866	0.000261733	0.00187682	0.000630694	TP53/HIF1A	2
BP	GO:0044346	fibroblast apoptotic process	44246	24/18866	0.000261733	0.00187682	0.000630694	PIK3CG/TP53	2
BP	GO:0050995	negative regulation of lipid catabolic process	44246	24/18866	0.000261733	0.00187682	0.000630694	PIK3CG/AKT1	2
BP	GO:1902993	positive regulation of amyloid precursor protein catabolic process	44246	24/18866	0.000261733	0.00187682	0.000630694	RELA/CASP3	2
BP	GO:0007204	positive regulation of cytosolic calcium ion concentration	44305	322/18866	0.000263619	0.00188377	0.000633031	PIK3CG/CALM1/BCL2/BAX	4
BP	GO:1905477	positive regulation of protein localization to membrane	44274	127/18866	0.000266789	0.00189984	0.000638429	AKT1/BCL2/TP53	3
BP	GO:0071496	cellular response to external stimulus	44305	326/18866	0.000276319	0.00196092	0.000658954	PTGS2/AKT1/BCL2/TP53	4
BP	GO:0060571	morphogenesis of an epithelial fold	44246	25/18866	0.000284322	0.00201077	0.000675708	AR/HIF1A	2
BP	GO:0003206	cardiac chamber morphogenesis	44274	131/18866	0.000292269	0.00205666	0.000691129	TP53/HIF1A/EGLN1	3
BP	GO:0060562	epithelial tube morphogenesis	44305	331/18866	0.00029281	0.00205666	0.000691129	AR/BCL2/CASP3/HIF1A	4
BP	GO:0050863	regulation of T cell activation	44305	332/18866	0.000296191	0.00207334	0.000696732	DPP4/AKT1/CASP3/IGF2	4
BP	GO:0010595	positive regulation of endothelial cell migration	44274	132/18866	0.000298876	0.00208504	0.000700666	PTGS2/AKT1/HIF1A	3
BP	GO:0042770	signal transduction in response to DNA damage	44274	133/18866	0.000305579	0.00211878	0.000712003	BAX/TP53/CCNB1	3
BP	GO:0006309	apoptotic DNA fragmentation	44246	26/18866	0.00030783	0.00211878	0.000712003	BAX/CASP3	2
BP	GO:1900739	regulation of protein insertion into mitochondrial membrane involved in apoptotic signaling pathway	44246	26/18866	0.00030783	0.00211878	0.000712003	BCL2/TP53	2
BP	GO:1900740	positive regulation of protein insertion into mitochondrial membrane involved in apoptotic signaling pathway	44246	26/18866	0.00030783	0.00211878	0.000712003	BCL2/TP53	2
BP	GO:1903829	positive regulation of cellular protein localization	44305	338/18866	0.000317073	0.00217512	0.000730936	PTGS2/AKT1/BCL2/TP53	4
BP	GO:0048565	digestive tract development	44274	135/18866	0.000319274	0.00218294	0.000733566	BCL2/HIF1A/CCNB1	3
BP	GO:0045930	negative regulation of mitotic cell cycle	44305	341/18866	0.000327902	0.00223451	0.000750895	BCL2/BAX/TP53/CCNB1	4
BP	GO:0090150	establishment of protein localization to membrane	44305	342/18866	0.00033157	0.00224192	0.000753384	HSP90AA1/BCL2/BAX/TP53	4
BP	GO:0009651	response to salt stress	44246	27/18866	0.000332257	0.00224192	0.000753384	BAX/TP53	2
BP	GO:1902175	regulation of oxidative stress-induced intrinsic apoptotic signaling pathway	44246	27/18866	0.000332257	0.00224192	0.000753384	AKT1/HIF1A	2
BP	GO:0030183	B cell differentiation	44274	137/18866	0.000333361	0.00224201	0.000753415	BCL2/BAX/TP53	3
BP	GO:0098754	detoxification	44274	138/18866	0.000340552	0.00228292	0.000767161	PTGS1/PTGS2/MPO	3
BP	GO:0002360	T cell lineage commitment	44246	28/18866	0.000357601	0.00235879	0.000792657	BCL2/TP53	2
BP	GO:0010575	positive regulation of vascular endothelial growth factor production	44246	28/18866	0.000357601	0.00235879	0.000792657	PTGS2/HIF1A	2
BP	GO:0045932	negative regulation of muscle contraction	44246	28/18866	0.000357601	0.00235879	0.000792657	PTGS2/PIK3CG	2
BP	GO:0090200	positive regulation of release of cytochrome c from mitochondria	44246	28/18866	0.000357601	0.00235879	0.000792657	BAX/TP53	2
BP	GO:1990776	response to angiotensin	44246	28/18866	0.000357601	0.00235879	0.000792657	PTGS2/RELA	2
BP	GO:0008584	male gonad development	44274	141/18866	0.000362725	0.00238495	0.000801447	AR/BCL2/BAX	3
BP	GO:0007292	female gamete generation	44274	142/18866	0.000370318	0.00241941	0.000813029	PTGS2/BCL2/CCNB1	3
BP	GO:0046546	development of primary male sexual characteristics	44274	142/18866	0.000370318	0.00241941	0.000813029	AR/BCL2/BAX	3
BP	GO:0051222	positive regulation of protein transport	44305	354/18866	0.000377928	0.0024541	0.000824686	PTGS2/BCL2/TP53/HIF1A	4
BP	GO:0008286	insulin receptor signaling pathway	44274	143/18866	0.000378013	0.0024541	0.000824686	RELA/AKT1/IGF2	3
BP	GO:0048873	homeostasis of number of cells within a tissue	44246	29/18866	0.000383859	0.00247643	0.000832191	BCL2/BAX	2
BP	GO:2000108	positive regulation of leukocyte apoptotic process	44246	29/18866	0.000383859	0.00247643	0.000832191	BAX/TP53	2
BP	GO:0051251	positive regulation of lymphocyte activation	44305	357/18866	0.000390209	0.00250171	0.000840685	DPP4/AKT1/BCL2/IGF2	4
BP	GO:0051480	regulation of cytosolic calcium ion concentration	44305	357/18866	0.000390209	0.00250171	0.000840685	PIK3CG/CALM1/BCL2/BAX	4
BP	GO:0010948	negative regulation of cell cycle process	44305	359/18866	0.000398553	0.00254728	0.000855997	BCL2/BAX/TP53/CCNB1	4
BP	GO:0042542	response to hydrogen peroxide	44274	146/18866	0.000401714	0.00255953	0.000860115	RELA/BCL2/CASP3	3
BP	GO:0051384	response to glucocorticoid	44274	147/18866	0.000409822	0.00256334	0.000861394	PTGS2/BCL2/CASP3	3
BP	GO:0001516	prostaglandin biosynthetic process	44246	30/18866	0.000411031	0.00256334	0.000861394	PTGS1/PTGS2	2
BP	GO:0005979	regulation of glycogen biosynthetic process	44246	30/18866	0.000411031	0.00256334	0.000861394	AKT1/IGF2	2
BP	GO:0010962	regulation of glucan biosynthetic process	44246	30/18866	0.000411031	0.00256334	0.000861394	AKT1/IGF2	2
BP	GO:0043457	regulation of cellular respiration	44246	30/18866	0.000411031	0.00256334	0.000861394	HIF1A/CCNB1	2
BP	GO:0046457	prostanoid biosynthetic process	44246	30/18866	0.000411031	0.00256334	0.000861394	PTGS1/PTGS2	2
BP	GO:0048147	negative regulation of fibroblast proliferation	44246	30/18866	0.000411031	0.00256334	0.000861394	BAX/TP53	2
BP	GO:0010675	regulation of cellular carbohydrate metabolic process	44274	148/18866	0.000418035	0.00259914	0.000873427	AKT1/TP53/IGF2	3
BP	GO:0010631	epithelial cell migration	44305	365/18866	0.000424358	0.00261921	0.000880171	PTGS2/DPP4/AKT1/HIF1A	4
BP	GO:0051052	regulation of DNA metabolic process	44305	365/18866	0.000424358	0.00261921	0.000880171	HSP90AA1/AKT1/BAX/TP53	4
BP	GO:0031056	regulation of histone modification	44274	149/18866	0.000426354	0.00261921	0.000880171	TP53/CCNB1/IGF2	3
BP	GO:0043524	negative regulation of neuron apoptotic process	44274	149/18866	0.000426354	0.00261921	0.000880171	BCL2/BAX/HIF1A	3
BP	GO:0006606	protein import into nucleus	44274	150/18866	0.000434778	0.00265014	0.000890563	PTGS2/AKT1/TP53	3
BP	GO:0090132	epithelium migration	44305	368/18866	0.0004377	0.00265014	0.000890563	PTGS2/DPP4/AKT1/HIF1A	4
BP	GO:0002675	positive regulation of acute inflammatory response	44246	31/18866	0.000439114	0.00265014	0.000890563	PTGS2/PIK3CG	2
BP	GO:0032770	positive regulation of monooxygenase activity	44246	31/18866	0.000439114	0.00265014	0.000890563	AKT1/HIF1A	2
BP	GO:0045737	positive regulation of cyclin-dependent protein serine/threonine kinase activity	44246	31/18866	0.000439114	0.00265014	0.000890563	AKT1/CCNB1	2
BP	GO:1902253	regulation of intrinsic apoptotic signaling pathway by p53 class mediator	44246	31/18866	0.000439114	0.00265014	0.000890563	BCL2/TP53	2
BP	GO:0000077	DNA damage checkpoint	44274	151/18866	0.000443309	0.00265985	0.000893829	BAX/TP53/CCNB1	3
BP	GO:0016331	morphogenesis of embryonic epithelium	44274	151/18866	0.000443309	0.00265985	0.000893829	AR/CASP3/HIF1A	3
BP	GO:1904951	positive regulation of establishment of protein localization	44305	370/18866	0.00044676	0.00267277	0.000898168	PTGS2/BCL2/TP53/HIF1A	4
BP	GO:1903169	regulation of calcium ion transmembrane transport	44274	152/18866	0.000451947	0.00269596	0.000905963	PIK3CG/CALM1/BAX	3
BP	GO:0090130	tissue migration	44305	374/18866	0.000465283	0.00276749	0.00093	PTGS2/DPP4/AKT1/HIF1A	4
BP	GO:0010165	response to X-ray	44246	32/18866	0.000468107	0.00277151	0.00093135	CASP3/TP53	2
BP	GO:0002262	myeloid cell homeostasis	44274	154/18866	0.000469547	0.00277151	0.00093135	BAX/CASP3/HIF1A	3
BP	GO:0022412	cellular process involved in reproduction in multicellular organism	44305	375/18866	0.000469999	0.00277151	0.00093135	AKT1/BCL2/BAX/CCNB1	4
BP	GO:0048592	eye morphogenesis	44274	156/18866	0.000487582	0.00286698	0.000963432	BCL2/BAX/HIF1A	3
BP	GO:0040018	positive regulation of multicellular organism growth	44246	33/18866	0.000498008	0.00291165	0.000978444	BCL2/IGF2	2
BP	GO:1902003	regulation of amyloid-beta formation	44246	33/18866	0.000498008	0.00291165	0.000978444	RELA/CASP3	2
BP	GO:0060402	calcium ion transport into cytosol	44274	158/18866	0.000506057	0.00295032	0.00099144	CALM1/BCL2/BAX	3
BP	GO:0000737	DNA catabolic process, endonucleolytic	44246	34/18866	0.000528816	0.00303149	0.00101871	BAX/CASP3	2
BP	GO:0016242	negative regulation of macroautophagy	44246	34/18866	0.000528816	0.00303149	0.00101871	AKT1/TP53	2
BP	GO:0043276	anoikis	44246	34/18866	0.000528816	0.00303149	0.00101871	AKT1/BCL2	2
BP	GO:0045907	positive regulation of vasoconstriction	44246	34/18866	0.000528816	0.00303149	0.00101871	PTGS2/AKT1	2
BP	GO:0070232	regulation of T cell apoptotic process	44246	34/18866	0.000528816	0.00303149	0.00101871	TP53/HIF1A	2
BP	GO:1902692	regulation of neuroblast proliferation	44246	34/18866	0.000528816	0.00303149	0.00101871	TP53/HIF1A	2
BP	GO:0031570	DNA integrity checkpoint	44274	161/18866	0.000534604	0.00305615	0.001027	BAX/TP53/CCNB1	3
BP	GO:0031331	positive regulation of cellular catabolic process	44305	390/18866	0.000544913	0.00310646	0.00104391	HSP90AA1/AKT1/BAX/HIF1A	4
BP	GO:0030262	apoptotic nuclear changes	44246	35/18866	0.000560529	0.00317227	0.00106602	BAX/CASP3	2
BP	GO:1904031	positive regulation of cyclin-dependent protein kinase activity	44246	35/18866	0.000560529	0.00317227	0.00106602	AKT1/CCNB1	2
BP	GO:0031960	response to corticosteroid	44274	164/18866	0.000564165	0.00317227	0.00106602	PTGS2/BCL2/CASP3	3
BP	GO:0043535	regulation of blood vessel endothelial cell migration	44274	164/18866	0.000564165	0.00317227	0.00106602	PTGS2/AKT1/HIF1A	3
BP	GO:0046661	male sex differentiation	44274	164/18866	0.000564165	0.00317227	0.00106602	AR/BCL2/BAX	3
BP	GO:0042176	regulation of protein catabolic process	44305	397/18866	0.000582643	0.00324653	0.00109098	HSP90AA1/RELA/AKT1/EGLN1	4
BP	GO:0007093	mitotic cell cycle checkpoint	44274	166/18866	0.000584444	0.00324653	0.00109098	BAX/TP53/CCNB1	3
BP	GO:0009408	response to heat	44274	166/18866	0.000584444	0.00324653	0.00109098	PTGS2/HSP90AA1/AKT1	3
BP	GO:1901653	cellular response to peptide	44305	398/18866	0.000588181	0.00324653	0.00109098	RELA/AKT1/TP53/IGF2	4
BP	GO:0001893	maternal placenta development	44246	36/18866	0.000593146	0.00324653	0.00109098	PTGS2/AKT1	2
BP	GO:0034405	response to fluid shear stress	44246	36/18866	0.000593146	0.00324653	0.00109098	PTGS2/AKT1	2
BP	GO:0070873	regulation of glycogen metabolic process	44246	36/18866	0.000593146	0.00324653	0.00109098	AKT1/IGF2	2
BP	GO:0071634	regulation of transforming growth factor beta production	44246	36/18866	0.000593146	0.00324653	0.00109098	PTGS2/HIF1A	2
BP	GO:1901099	negative regulation of signal transduction in absence of ligand	44246	36/18866	0.000593146	0.00324653	0.00109098	AKT1/BCL2	2
BP	GO:2001240	negative regulation of extrinsic apoptotic signaling pathway in absence of ligand	44246	36/18866	0.000593146	0.00324653	0.00109098	AKT1/BCL2	2
BP	GO:0045931	positive regulation of mitotic cell cycle	44274	168/18866	0.000605185	0.00330364	0.00111017	AKT1/CCNB1/IGF2	3
BP	GO:0034614	cellular response to reactive oxygen species	44274	170/18866	0.000626393	0.00339388	0.00114049	RELA/AKT1/MPO	3
BP	GO:0006921	cellular component disassembly involved in execution phase of apoptosis	44246	37/18866	0.000626663	0.00339388	0.00114049	BAX/CASP3	2
BP	GO:0045730	respiratory burst	44246	37/18866	0.000626663	0.00339388	0.00114049	PIK3CG/MPO	2
BP	GO:0002696	positive regulation of leukocyte activation	44305	406/18866	0.000633851	0.00342379	0.00115055	DPP4/AKT1/BCL2/IGF2	4
BP	GO:0051170	import into nucleus	44274	171/18866	0.000637173	0.00343273	0.00115355	PTGS2/AKT1/TP53	3
BP	GO:0006937	regulation of muscle contraction	44274	173/18866	0.000659088	0.00350646	0.00117832	PTGS2/PIK3CG/CALM1	3
BP	GO:0021543	pallium development	44274	173/18866	0.000659088	0.00350646	0.00117832	BAX/CASP3/HIF1A	3
BP	GO:0032094	response to food	44246	38/18866	0.000661081	0.00350646	0.00117832	AKT1/MPO	2
BP	GO:0032885	regulation of polysaccharide biosynthetic process	44246	38/18866	0.000661081	0.00350646	0.00117832	AKT1/IGF2	2
BP	GO:0048009	insulin-like growth factor receptor signaling pathway	44246	38/18866	0.000661081	0.00350646	0.00117832	AR/AKT1	2
BP	GO:0071604	transforming growth factor beta production	44246	38/18866	0.000661081	0.00350646	0.00117832	PTGS2/HIF1A	2
BP	GO:0003205	cardiac chamber development	44274	174/18866	0.000670225	0.00354582	0.00119155	TP53/HIF1A/EGLN1	3
BP	GO:0010634	positive regulation of epithelial cell migration	44274	176/18866	0.000692857	0.00364678	0.00122548	PTGS2/AKT1/HIF1A	3
BP	GO:0001662	behavioral fear response	44246	39/18866	0.000696397	0.00364678	0.00122548	DPP4/BCL2	2
BP	GO:0014037	Schwann cell differentiation	44246	39/18866	0.000696397	0.00364678	0.00122548	RELA/AKT1	2
BP	GO:0034205	amyloid-beta formation	44246	39/18866	0.000696397	0.00364678	0.00122548	RELA/CASP3	2
BP	GO:0048771	tissue remodeling	44274	178/18866	0.000715974	0.00372089	0.00125039	BAX/TP53/HIF1A	3
BP	GO:0051897	positive regulation of protein kinase B signaling	44274	178/18866	0.000715974	0.00372089	0.00125039	HSP90AA1/PIK3CG/IGF2	3
BP	GO:0060401	cytosolic calcium ion transport	44274	178/18866	0.000715974	0.00372089	0.00125039	CALM1/BCL2/BAX	3
BP	GO:0050867	positive regulation of cell activation	44305	421/18866	0.000726219	0.00375988	0.00126348	DPP4/AKT1/BCL2/IGF2	4
BP	GO:0048469	cell maturation	44274	179/18866	0.000727715	0.00375988	0.00126348	BCL2/HIF1A/CCNB1	3
BP	GO:0002209	behavioral defense response	44246	40/18866	0.00073261	0.00375988	0.00126348	DPP4/BCL2	2
BP	GO:0051281	positive regulation of release of sequestered calcium ion into cytosol	44246	40/18866	0.00073261	0.00375988	0.00126348	CALM1/BAX	2
BP	GO:1902991	regulation of amyloid precursor protein catabolic process	44246	40/18866	0.00073261	0.00375988	0.00126348	RELA/CASP3	2
BP	GO:1901796	regulation of signal transduction by p53 class mediator	44274	180/18866	0.000739578	0.0037862	0.00127233	AKT1/BCL2/TP53	3
BP	GO:0090316	positive regulation of intracellular protein transport	44274	182/18866	0.000763675	0.00389986	0.00131052	PTGS2/BCL2/TP53	3
BP	GO:0042596	fear response	44246	41/18866	0.000769717	0.0039113	0.00131437	DPP4/BCL2	2
BP	GO:1900117	regulation of execution phase of apoptosis	44246	41/18866	0.000769717	0.0039113	0.00131437	BAX/TP53	2
BP	GO:0045785	positive regulation of cell adhesion	44305	428/18866	0.000772446	0.0039155	0.00131578	DPP4/RELA/AKT1/IGF2	4
BP	GO:2001235	positive regulation of apoptotic signaling pathway	44274	183/18866	0.000775909	0.00392339	0.00131843	BCL2/BAX/TP53	3
BP	GO:0001936	regulation of endothelial cell proliferation	44274	184/18866	0.000788268	0.00397611	0.00133615	AKT1/HIF1A/IGF2	3
BP	GO:0010907	positive regulation of glucose metabolic process	44246	42/18866	0.000807718	0.00404449	0.00135913	AKT1/IGF2	2
BP	GO:0046006	regulation of activated T cell proliferation	44246	42/18866	0.000807718	0.00404449	0.00135913	CASP3/IGF2	2
BP	GO:0071470	cellular response to osmotic stress	44246	42/18866	0.000807718	0.00404449	0.00135913	PTGS2/CASP3	2
BP	GO:0008217	regulation of blood pressure	44274	187/18866	0.000826096	0.00412647	0.00138668	PTGS1/AR/PTGS2	3
BP	GO:0006308	DNA catabolic process	44246	43/18866	0.000846611	0.00420852	0.00141425	BAX/CASP3	2
BP	GO:1903146	regulation of autophagy of mitochondrion	44246	43/18866	0.000846611	0.00420852	0.00141425	TP53/HIF1A	2
BP	GO:0043534	blood vessel endothelial cell migration	44274	189/18866	0.000851948	0.00422484	0.00141973	PTGS2/AKT1/HIF1A	3
BP	GO:0032881	regulation of polysaccharide metabolic process	44246	44/18866	0.000886394	0.00438509	0.00147358	AKT1/IGF2	2
BP	GO:0071248	cellular response to metal ion	44274	193/18866	0.000905187	0.00446733	0.00150122	PTGS2/AKT1/CCNB1	3
BP	GO:0043434	response to peptide hormone	44305	447/18866	0.000908437	0.00447264	0.001503	PTGS2/RELA/AKT1/IGF2	4
BP	GO:0042771	intrinsic apoptotic signaling pathway in response to DNA damage by p53 class mediator	44246	45/18866	0.000927065	0.00454262	0.00152652	BCL2/TP53	2
BP	GO:0060443	mammary gland morphogenesis	44246	45/18866	0.000927065	0.00454262	0.00152652	AR/BAX	2
BP	GO:0050864	regulation of B cell activation	44274	195/18866	0.000932583	0.004548	0.00152833	BCL2/CASP3/AHR	3
BP	GO:1902275	regulation of chromatin organization	44274	195/18866	0.000932583	0.004548	0.00152833	TP53/CCNB1/IGF2	3
BP	GO:0009896	positive regulation of catabolic process	44305	454/18866	0.000962564	0.00465558	0.00156448	HSP90AA1/AKT1/BAX/HIF1A	4
BP	GO:0005978	glycogen biosynthetic process	44246	46/18866	0.000968623	0.00465558	0.00156448	AKT1/IGF2	2
BP	GO:0009250	glucan biosynthetic process	44246	46/18866	0.000968623	0.00465558	0.00156448	AKT1/IGF2	2
BP	GO:0044275	cellular carbohydrate catabolic process	44246	46/18866	0.000968623	0.00465558	0.00156448	CALM1/TP53	2
BP	GO:0048066	developmental pigmentation	44246	46/18866	0.000968623	0.00465558	0.00156448	BCL2/BAX	2
BP	GO:0050798	activated T cell proliferation	44246	46/18866	0.000968623	0.00465558	0.00156448	CASP3/IGF2	2
BP	GO:0051090	regulation of DNA-binding transcription factor activity	44305	455/18866	0.000970479	0.00465558	0.00156448	AR/RELA/AKT1/EGLN1	4
BP	GO:0006874	cellular calcium ion homeostasis	44305	456/18866	0.00097844	0.00468286	0.00157365	PIK3CG/CALM1/BCL2/BAX	4
BP	GO:0001935	endothelial cell proliferation	44274	199/18866	0.000988947	0.00472217	0.00158686	AKT1/HIF1A/IGF2	3
BP	GO:0016052	carbohydrate catabolic process	44274	200/18866	0.00100337	0.0047689	0.00160256	CALM1/TP53/HIF1A	3
BP	GO:0051054	positive regulation of DNA metabolic process	44274	200/18866	0.00100337	0.0047689	0.00160256	HSP90AA1/AKT1/BAX	3
BP	GO:0048599	oocyte development	44246	47/18866	0.00101107	0.00478339	0.00160743	BCL2/CCNB1	2
BP	GO:0048806	genitalia development	44246	47/18866	0.00101107	0.00478339	0.00160743	AR/BAX	2
BP	GO:0009746	response to hexose	44274	202/18866	0.00103261	0.00487412	0.00163792	PTGS2/CASP3/HIF1A	3
BP	GO:0033628	regulation of cell adhesion mediated by integrin	44246	48/18866	0.00105439	0.00494291	0.00166104	DPP4/PIK3CG	2
BP	GO:0051972	regulation of telomerase activity	44246	48/18866	0.00105439	0.00494291	0.00166104	HSP90AA1/TP53	2
BP	GO:2001239	regulation of extrinsic apoptotic signaling pathway in absence of ligand	44246	48/18866	0.00105439	0.00494291	0.00166104	AKT1/BCL2	2
BP	GO:0055074	calcium ion homeostasis	44305	468/18866	0.00107762	0.0050403	0.00169376	PIK3CG/CALM1/BCL2/BAX	4
BP	GO:0002673	regulation of acute inflammatory response	44246	49/18866	0.0010986	0.00506933	0.00170352	PTGS2/PIK3CG	2
BP	GO:0002686	negative regulation of leukocyte migration	44246	49/18866	0.0010986	0.00506933	0.00170352	DPP4/AKT1	2
BP	GO:0006692	prostanoid metabolic process	44246	49/18866	0.0010986	0.00506933	0.00170352	PTGS1/PTGS2	2
BP	GO:0006693	prostaglandin metabolic process	44246	49/18866	0.0010986	0.00506933	0.00170352	PTGS1/PTGS2	2
BP	GO:0042149	cellular response to glucose starvation	44246	49/18866	0.0010986	0.00506933	0.00170352	BCL2/TP53	2
BP	GO:0060711	labyrinthine layer development	44246	49/18866	0.0010986	0.00506933	0.00170352	AKT1/EGLN1	2
BP	GO:0034284	response to monosaccharide	44274	207/18866	0.00110808	0.00510161	0.00171437	PTGS2/CASP3/HIF1A	3
BP	GO:0051346	negative regulation of hydrolase activity	44305	473/18866	0.00112096	0.00514943	0.00173044	PTGS2/AKT1/TP53/EGLN1	4
BP	GO:0042987	amyloid precursor protein catabolic process	44246	50/18866	0.00114369	0.00520733	0.00174989	RELA/CASP3	2
BP	GO:0048546	digestive tract morphogenesis	44246	50/18866	0.00114369	0.00520733	0.00174989	BCL2/HIF1A	2
BP	GO:0097300	programmed necrotic cell death	44246	50/18866	0.00114369	0.00520733	0.00174989	BAX/TP53	2
BP	GO:1903580	positive regulation of ATP metabolic process	44246	50/18866	0.00114369	0.00520733	0.00174989	HIF1A/CCNB1	2
BP	GO:0034764	positive regulation of transmembrane transport	44274	210/18866	0.00115499	0.00524717	0.00176328	CALM1/AKT1/BAX	3
BP	GO:0050435	amyloid-beta metabolic process	44246	51/18866	0.00118966	0.00537181	0.00180517	RELA/CASP3	2
BP	GO:0001667	ameboidal-type cell migration	44305	481/18866	0.00119287	0.00537181	0.00180517	PTGS2/DPP4/AKT1/HIF1A	4
BP	GO:0002429	immune response-activating cell surface receptor signaling pathway	44305	481/18866	0.00119287	0.00537181	0.00180517	HSP90AA1/RELA/BCL2/BAX	4
BP	GO:0002757	immune response-activating signal transduction	44305	481/18866	0.00119287	0.00537181	0.00180517	HSP90AA1/RELA/BCL2/BAX	4
BP	GO:0051051	negative regulation of transport	44305	483/18866	0.00121134	0.00544309	0.00182912	PTGS2/CALM1/AKT1/BCL2	4
BP	GO:0006006	glucose metabolic process	44274	214/18866	0.00121948	0.00545583	0.0018334	AKT1/TP53/IGF2	3
BP	GO:0050870	positive regulation of T cell activation	44274	214/18866	0.00121948	0.00545583	0.0018334	DPP4/AKT1/IGF2	3
BP	GO:0043281	regulation of cysteine-type endopeptidase activity involved in apoptotic process	44274	215/18866	0.00123595	0.00550805	0.00185095	PTGS2/AKT1/BAX	3
BP	GO:0009994	oocyte differentiation	44246	52/18866	0.0012365	0.00550805	0.00185095	BCL2/CCNB1	2
BP	GO:0051651	maintenance of location in cell	44274	216/18866	0.00125256	0.00556752	0.00187093	CALM1/AKT1/BAX	3
BP	GO:0034765	regulation of ion transmembrane transport	44305	489/18866	0.00126797	0.00561771	0.0018878	PIK3CG/CALM1/AKT1/BAX	4
BP	GO:1902749	regulation of cell cycle G2/M phase transition	44274	217/18866	0.00126931	0.00561771	0.0018878	HSP90AA1/TP53/CCNB1	3
BP	GO:0016049	cell growth	44305	490/18866	0.00127758	0.0056422	0.00189603	HSP90AA1/AKT1/BCL2/TP53	4
BP	GO:0071320	cellular response to cAMP	44246	53/18866	0.00128422	0.00565937	0.0019018	PIK3CG/AHR	2
BP	GO:0072503	cellular divalent inorganic cation homeostasis	44305	492/18866	0.00129697	0.00570334	0.00191657	PIK3CG/CALM1/BCL2/BAX	4
BP	GO:0000075	cell cycle checkpoint	44274	219/18866	0.00130324	0.00571868	0.00192173	BAX/TP53/CCNB1	3
BP	GO:0010524	positive regulation of calcium ion transport into cytosol	44246	54/18866	0.00133281	0.00583602	0.00196116	CALM1/BAX	2
BP	GO:0071241	cellular response to inorganic substance	44274	221/18866	0.00133773	0.00584512	0.00196422	PTGS2/AKT1/CCNB1	3
BP	GO:0032388	positive regulation of intracellular transport	44274	222/18866	0.00135519	0.00590888	0.00198564	PTGS2/BCL2/TP53	3
BP	GO:0002931	response to ischemia	44246	55/18866	0.00138228	0.00600154	0.00201678	BCL2/TP53	2
BP	GO:0051353	positive regulation of oxidoreductase activity	44246	55/18866	0.00138228	0.00600154	0.00201678	AKT1/HIF1A	2
BP	GO:0032869	cellular response to insulin stimulus	44274	226/18866	0.00142649	0.00618044	0.0020769	RELA/AKT1/IGF2	3
BP	GO:0031295	T cell costimulation	44246	56/18866	0.00143262	0.00619395	0.00208144	DPP4/AKT1	2
BP	GO:0001541	ovarian follicle development	44246	57/18866	0.00148382	0.0063885	0.00214682	BCL2/BAX	2
BP	GO:0071398	cellular response to fatty acid	44246	57/18866	0.00148382	0.0063885	0.00214682	AKT1/CCNB1	2
BP	GO:0019369	arachidonic acid metabolic process	44246	58/18866	0.00153589	0.00654424	0.00219915	PTGS1/PTGS2	2
BP	GO:0031294	lymphocyte costimulation	44246	58/18866	0.00153589	0.00654424	0.00219915	DPP4/AKT1	2
BP	GO:1900408	negative regulation of cellular response to oxidative stress	44246	58/18866	0.00153589	0.00654424	0.00219915	AKT1/HIF1A	2
BP	GO:1903202	negative regulation of oxidative stress-induced cell death	44246	58/18866	0.00153589	0.00654424	0.00219915	AKT1/HIF1A	2
BP	GO:1903749	positive regulation of establishment of protein localization to mitochondrion	44246	58/18866	0.00153589	0.00654424	0.00219915	BCL2/TP53	2
BP	GO:0009266	response to temperature stimulus	44274	233/18866	0.00155686	0.00660624	0.00221999	PTGS2/HSP90AA1/AKT1	3
BP	GO:0009743	response to carbohydrate	44274	233/18866	0.00155686	0.00660624	0.00221999	PTGS2/CASP3/HIF1A	3
BP	GO:0007050	cell cycle arrest	44274	234/18866	0.00157608	0.00667401	0.00224276	BAX/TP53/CCNB1	3
BP	GO:0006636	unsaturated fatty acid biosynthetic process	44246	59/18866	0.00158883	0.00670043	0.00225164	PTGS1/PTGS2	2
BP	GO:0046456	icosanoid biosynthetic process	44246	59/18866	0.00158883	0.00670043	0.00225164	PTGS1/PTGS2	2
BP	GO:0071695	anatomical structure maturation	44274	235/18866	0.00159544	0.00671457	0.00225639	BCL2/HIF1A/CCNB1	3
BP	GO:0010823	negative regulation of mitochondrion organization	44246	60/18866	0.00164263	0.00685707	0.00230428	AKT1/TP53	2
BP	GO:0019229	regulation of vasoconstriction	44246	60/18866	0.00164263	0.00685707	0.00230428	PTGS2/AKT1	2
BP	GO:0050994	regulation of lipid catabolic process	44246	60/18866	0.00164263	0.00685707	0.00230428	PIK3CG/AKT1	2
BP	GO:1902883	negative regulation of response to oxidative stress	44246	60/18866	0.00164263	0.00685707	0.00230428	AKT1/HIF1A	2
BP	GO:0010594	regulation of endothelial cell migration	44274	238/18866	0.00165444	0.00689237	0.00231614	PTGS2/AKT1/HIF1A	3
BP	GO:2000116	regulation of cysteine-type endopeptidase activity	44274	239/18866	0.0016744	0.00696146	0.00233936	PTGS2/AKT1/BAX	3
BP	GO:0010574	regulation of vascular endothelial growth factor production	44246	61/18866	0.0016973	0.00704241	0.00236656	PTGS2/HIF1A	2
BP	GO:0038093	Fc receptor signaling pathway	44274	241/18866	0.00171479	0.00710067	0.00238614	HSP90AA1/CALM1/RELA	3
BP	GO:1903320	regulation of protein modification by small protein conjugation or removal	44274	242/18866	0.00173521	0.0071708	0.00240971	HSP90AA1/RELA/AKT1	3
BP	GO:0007405	neuroblast proliferation	44246	62/18866	0.00175282	0.00720021	0.00241959	TP53/HIF1A	2
BP	GO:0010676	positive regulation of cellular carbohydrate metabolic process	44246	62/18866	0.00175282	0.00720021	0.00241959	AKT1/IGF2	2
BP	GO:0048857	neural nucleus development	44246	62/18866	0.00175282	0.00720021	0.00241959	CALM1/BCL2	2
BP	GO:0033002	muscle cell proliferation	44274	244/18866	0.00177651	0.00728297	0.0024474	PTGS2/AKT1/CCNB1	3
BP	GO:0046622	positive regulation of organ growth	44246	63/18866	0.00180921	0.00740228	0.00248749	AKT1/CCNB1	2
BP	GO:0071216	cellular response to biotic stimulus	44274	246/18866	0.00181842	0.00742521	0.0024952	RELA/AKT1/TP53	3
BP	GO:0070265	necrotic cell death	44246	64/18866	0.00186645	0.00760623	0.00255603	BAX/TP53	2
BP	GO:0010573	vascular endothelial growth factor production	44246	65/18866	0.00192455	0.0078275	0.00263039	PTGS2/HIF1A	2
BP	GO:0046626	regulation of insulin receptor signaling pathway	44246	66/18866	0.0019835	0.00802365	0.0026963	RELA/IGF2	2
BP	GO:0046824	positive regulation of nucleocytoplasmic transport	44246	66/18866	0.0019835	0.00802365	0.0026963	PTGS2/TP53	2
BP	GO:0019318	hexose metabolic process	44274	254/18866	0.00199227	0.00802365	0.0026963	AKT1/TP53/IGF2	3
BP	GO:0045926	negative regulation of growth	44274	254/18866	0.00199227	0.00802365	0.0026963	BCL2/TP53/HIF1A	3
BP	GO:2000027	regulation of animal organ morphogenesis	44274	254/18866	0.00199227	0.00802365	0.0026963	AR/BCL2/BAX	3
BP	GO:0090257	regulation of muscle system process	44274	256/18866	0.0020373	0.00818897	0.00275186	PTGS2/PIK3CG/CALM1	3
BP	GO:0031334	positive regulation of protein-containing complex assembly	44274	257/18866	0.00206005	0.00826428	0.00277716	HSP90AA1/BAX/TP53	3
BP	GO:0003007	heart morphogenesis	44274	258/18866	0.00208296	0.00833994	0.00280259	TP53/HIF1A/EGLN1	3
BP	GO:0040014	regulation of multicellular organism growth	44246	68/18866	0.00210396	0.00839962	0.00282264	BCL2/IGF2	2
BP	GO:0021537	telencephalon development	44274	259/18866	0.00210603	0.00839962	0.00282264	BAX/CASP3/HIF1A	3
BP	GO:0007611	learning or memory	44274	260/18866	0.00212926	0.00847584	0.00284826	PTGS2/CASP3/HIF1A	3
BP	GO:0001894	tissue homeostasis	44274	261/18866	0.00215265	0.0085524	0.00287398	PTGS2/BCL2/BAX	3
BP	GO:0033157	regulation of intracellular protein transport	44274	264/18866	0.00222378	0.00881702	0.00296291	PTGS2/BCL2/TP53	3
BP	GO:0006879	cellular iron ion homeostasis	44246	70/18866	0.00222782	0.00881702	0.00296291	HIF1A/EGLN1	2
BP	GO:0030522	intracellular receptor signaling pathway	44274	265/18866	0.00224781	0.00887906	0.00298376	AR/RELA/AHR	3
BP	GO:0033627	cell adhesion mediated by integrin	44246	71/18866	0.00229102	0.00899794	0.0030237	DPP4/PIK3CG	2
BP	GO:0033692	cellular polysaccharide biosynthetic process	44246	71/18866	0.00229102	0.00899794	0.0030237	AKT1/IGF2	2
BP	GO:0042982	amyloid precursor protein metabolic process	44246	71/18866	0.00229102	0.00899794	0.0030237	RELA/CASP3	2
BP	GO:0090596	sensory organ morphogenesis	44274	269/18866	0.00234556	0.00919461	0.00308979	BCL2/BAX/HIF1A	3
BP	GO:0045600	positive regulation of fat cell differentiation	44246	72/18866	0.00235507	0.00919682	0.00309054	PTGS2/AKT1	2
BP	GO:1904427	positive regulation of calcium ion transmembrane transport	44246	72/18866	0.00235507	0.00919682	0.00309054	CALM1/BAX	2
BP	GO:0051091	positive regulation of DNA-binding transcription factor activity	44274	270/18866	0.00237041	0.00923921	0.00310478	AR/RELA/AKT1	3
BP	GO:1903747	regulation of establishment of protein localization to mitochondrion	44246	73/18866	0.00241995	0.00941449	0.00316369	BCL2/TP53	2
BP	GO:0044839	cell cycle G2/M phase transition	44274	273/18866	0.00244593	0.0094976	0.00319161	HSP90AA1/TP53/CCNB1	3
BP	GO:0034504	protein localization to nucleus	44274	277/18866	0.00254894	0.00985468	0.00331161	PTGS2/AKT1/TP53	3
BP	GO:0035924	cellular response to vascular endothelial growth factor stimulus	44246	75/18866	0.00255226	0.00985468	0.00331161	RELA/AKT1	2
BP	GO:1900076	regulation of cellular response to insulin stimulus	44246	75/18866	0.00255226	0.00985468	0.00331161	RELA/IGF2	2
BP	GO:0033077	T cell differentiation in thymus	44246	76/18866	0.00261966	0.0100396	0.00337375	BCL2/TP53	2
BP	GO:0033555	multicellular organismal response to stress	44246	76/18866	0.00261966	0.0100396	0.00337375	DPP4/BCL2	2
BP	GO:0072091	regulation of stem cell proliferation	44246	76/18866	0.00261966	0.0100396	0.00337375	TP53/HIF1A	2
BP	GO:1903524	positive regulation of blood circulation	44246	76/18866	0.00261966	0.0100396	0.00337375	PTGS2/AKT1	2
BP	GO:0007422	peripheral nervous system development	44246	77/18866	0.00268791	0.0102439	0.00344241	RELA/AKT1	2
BP	GO:0060411	cardiac septum morphogenesis	44246	77/18866	0.00268791	0.0102439	0.00344241	TP53/EGLN1	2
BP	GO:1903201	regulation of oxidative stress-induced cell death	44246	77/18866	0.00268791	0.0102439	0.00344241	AKT1/HIF1A	2
BP	GO:0016579	protein deubiquitination	44274	283/18866	0.00270846	0.0102842	0.00345594	AR/TP53/HIF1A	3
BP	GO:0032868	response to insulin	44274	283/18866	0.00270846	0.0102842	0.00345594	RELA/AKT1/IGF2	3
BP	GO:0043270	positive regulation of ion transport	44274	284/18866	0.00273564	0.0103682	0.00348418	CALM1/AKT1/BAX	3
BP	GO:0000271	polysaccharide biosynthetic process	44246	78/18866	0.00275699	0.0104108	0.00349849	AKT1/IGF2	2
BP	GO:0042310	vasoconstriction	44246	78/18866	0.00275699	0.0104108	0.00349849	PTGS2/AKT1	2
BP	GO:0021700	developmental maturation	44274	287/18866	0.00281818	0.0105778	0.0035546	BCL2/HIF1A/CCNB1	3
BP	GO:0000422	autophagy of mitochondrion	44246	79/18866	0.00282691	0.0105778	0.0035546	TP53/HIF1A	2
BP	GO:0031016	pancreas development	44246	79/18866	0.00282691	0.0105778	0.0035546	AKT1/IGF2	2
BP	GO:0061726	mitochondrion disassembly	44246	79/18866	0.00282691	0.0105778	0.0035546	TP53/HIF1A	2
BP	GO:0071260	cellular response to mechanical stimulus	44246	79/18866	0.00282691	0.0105778	0.0035546	PTGS2/AKT1	2
BP	GO:0048678	response to axon injury	44246	80/18866	0.00289766	0.0108032	0.00363036	BCL2/BAX	2
BP	GO:1900182	positive regulation of protein localization to nucleus	44246	80/18866	0.00289766	0.0108032	0.00363036	PTGS2/AKT1	2
BP	GO:0051279	regulation of release of sequestered calcium ion into cytosol	44246	81/18866	0.00296923	0.0110501	0.00371331	CALM1/BAX	2
BP	GO:0034976	response to endoplasmic reticulum stress	44274	294/18866	0.00301676	0.0112067	0.00376593	BCL2/BAX/TP53	3
BP	GO:0005996	monosaccharide metabolic process	44274	296/18866	0.00307504	0.0113821	0.00382488	AKT1/TP53/IGF2	3
BP	GO:0051348	negative regulation of transferase activity	44274	296/18866	0.00307504	0.0113821	0.00382488	AKT1/CASP3/TP53	3
BP	GO:0071356	cellular response to tumor necrosis factor	44274	297/18866	0.00310445	0.0114703	0.00385452	RELA/AKT1/TP53	3
BP	GO:0055117	regulation of cardiac muscle contraction	44246	83/18866	0.00311488	0.0114882	0.00386054	PIK3CG/CALM1	2
BP	GO:0014031	mesenchymal cell development	44246	84/18866	0.00318894	0.0117159	0.00393707	BCL2/HIF1A	2
BP	GO:0030279	negative regulation of ossification	44246	84/18866	0.00318894	0.0117159	0.00393707	BCL2/HIF1A	2
BP	GO:0070646	protein modification by small protein removal	44274	300/18866	0.0031937	0.0117159	0.00393707	AR/TP53/HIF1A	3
BP	GO:0010632	regulation of epithelial cell migration	44274	301/18866	0.0032238	0.0118053	0.0039671	PTGS2/AKT1/HIF1A	3
BP	GO:0050890	cognition	44274	302/18866	0.00325407	0.0118465	0.00398094	PTGS2/CASP3/HIF1A	3
BP	GO:0043154	negative regulation of cysteine-type endopeptidase activity involved in apoptotic process	44246	85/18866	0.00326382	0.0118465	0.00398094	PTGS2/AKT1	2
BP	GO:0045844	positive regulation of striated muscle tissue development	44246	85/18866	0.00326382	0.0118465	0.00398094	BCL2/CCNB1	2
BP	GO:0048636	positive regulation of muscle organ development	44246	85/18866	0.00326382	0.0118465	0.00398094	BCL2/CCNB1	2
BP	GO:0110110	positive regulation of animal organ morphogenesis	44246	85/18866	0.00326382	0.0118465	0.00398094	AR/BAX	2
BP	GO:0009791	post-embryonic development	44246	86/18866	0.00333953	0.0120364	0.00404475	BCL2/BAX	2
BP	GO:0034637	cellular carbohydrate biosynthetic process	44246	86/18866	0.00333953	0.0120364	0.00404475	AKT1/IGF2	2
BP	GO:0097756	negative regulation of blood vessel diameter	44246	86/18866	0.00333953	0.0120364	0.00404475	PTGS2/AKT1	2
BP	GO:1901863	positive regulation of muscle tissue development	44246	86/18866	0.00333953	0.0120364	0.00404475	BCL2/CCNB1	2
BP	GO:0048511	rhythmic process	44274	305/18866	0.00334596	0.0120384	0.00404544	CASP3/TP53/AHR	3
BP	GO:0001942	hair follicle development	44246	87/18866	0.00341606	0.0122478	0.00411581	RELA/BCL2	2
BP	GO:0055072	iron ion homeostasis	44246	87/18866	0.00341606	0.0122478	0.00411581	HIF1A/EGLN1	2
BP	GO:0046889	positive regulation of lipid biosynthetic process	44246	88/18866	0.00349341	0.0125034	0.00420169	PTGS2/AKT1	2
BP	GO:0046034	ATP metabolic process	44274	311/18866	0.00353449	0.0126285	0.00424372	TP53/HIF1A/CCNB1	3
BP	GO:0070588	calcium ion transmembrane transport	44274	312/18866	0.00356654	0.012673	0.00425867	PIK3CG/CALM1/BAX	3
BP	GO:0008625	extrinsic apoptotic signaling pathway via death domain receptors	44246	89/18866	0.00357158	0.012673	0.00425867	BCL2/BAX	2
BP	GO:0022404	molting cycle process	44246	89/18866	0.00357158	0.012673	0.00425867	RELA/BCL2	2
BP	GO:0022405	hair cycle process	44246	89/18866	0.00357158	0.012673	0.00425867	RELA/BCL2	2
BP	GO:0043470	regulation of carbohydrate catabolic process	44246	90/18866	0.00365056	0.0129087	0.00433789	TP53/HIF1A	2
BP	GO:0098773	skin epidermis development	44246	90/18866	0.00365056	0.0129087	0.00433789	RELA/BCL2	2
BP	GO:0033273	response to vitamin	44246	91/18866	0.00373036	0.0130785	0.00439496	PTGS2/RELA	2
BP	GO:0034103	regulation of tissue remodeling	44246	91/18866	0.00373036	0.0130785	0.00439496	BAX/TP53	2
BP	GO:0048477	oogenesis	44246	91/18866	0.00373036	0.0130785	0.00439496	BCL2/CCNB1	2
BP	GO:0097306	cellular response to alcohol	44246	91/18866	0.00373036	0.0130785	0.00439496	AKT1/AHR	2
BP	GO:2000177	regulation of neural precursor cell proliferation	44246	91/18866	0.00373036	0.0130785	0.00439496	TP53/HIF1A	2
BP	GO:0031058	positive regulation of histone modification	44246	92/18866	0.00381098	0.0132932	0.00446711	TP53/CCNB1	2
BP	GO:1900407	regulation of cellular response to oxidative stress	44246	92/18866	0.00381098	0.0132932	0.00446711	AKT1/HIF1A	2
BP	GO:1903321	negative regulation of protein modification by small protein conjugation or removal	44246	92/18866	0.00381098	0.0132932	0.00446711	RELA/AKT1	2
BP	GO:2000117	negative regulation of cysteine-type endopeptidase activity	44246	93/18866	0.0038924	0.0135543	0.00455483	PTGS2/AKT1	2
BP	GO:0051235	maintenance of location	44274	324/18866	0.00396515	0.0137842	0.00463212	CALM1/AKT1/BAX	3
BP	GO:1901992	positive regulation of mitotic cell cycle phase transition	44246	94/18866	0.00397464	0.0137939	0.00463537	AKT1/CCNB1	2
BP	GO:0050851	antigen receptor-mediated signaling pathway	44274	325/18866	0.00399955	0.013857	0.00465657	RELA/BCL2/BAX	3
BP	GO:0001655	urogenital system development	44274	330/18866	0.00417429	0.0144139	0.00484371	AR/BCL2/BAX	3
BP	GO:0071375	cellular response to peptide hormone stimulus	44274	330/18866	0.00417429	0.0144139	0.00484371	RELA/AKT1/IGF2	3
BP	GO:0006942	regulation of striated muscle contraction	44246	98/18866	0.00431166	0.014789	0.00496975	PIK3CG/CALM1	2
BP	GO:0014020	primary neural tube formation	44246	98/18866	0.00431166	0.014789	0.00496975	CASP3/HIF1A	2
BP	GO:0045833	negative regulation of lipid metabolic process	44246	98/18866	0.00431166	0.014789	0.00496975	PIK3CG/AKT1	2
BP	GO:0048010	vascular endothelial growth factor receptor signaling pathway	44246	98/18866	0.00431166	0.014789	0.00496975	HSP90AA1/HIF1A	2
BP	GO:0043255	regulation of carbohydrate biosynthetic process	44246	99/18866	0.00439792	0.0150348	0.00505234	AKT1/IGF2	2
BP	GO:0043473	pigmentation	44246	99/18866	0.00439792	0.0150348	0.00505234	BCL2/BAX	2
BP	GO:0019217	regulation of fatty acid metabolic process	44246	101/18866	0.00457286	0.015581	0.00523591	PTGS2/AKT1	2
BP	GO:1902882	regulation of response to oxidative stress	44246	101/18866	0.00457286	0.015581	0.00523591	AKT1/HIF1A	2
BP	GO:1903076	regulation of protein localization to plasma membrane	44246	102/18866	0.00466152	0.0158569	0.00532861	AR/AKT1	2
BP	GO:0002042	cell migration involved in sprouting angiogenesis	44246	103/18866	0.00475098	0.0160287	0.00538636	PTGS2/AKT1	2
BP	GO:0030593	neutrophil chemotaxis	44246	103/18866	0.00475098	0.0160287	0.00538636	DPP4/PIK3CG	2
BP	GO:0034766	negative regulation of ion transmembrane transport	44246	103/18866	0.00475098	0.0160287	0.00538636	CALM1/AKT1	2
BP	GO:0048661	positive regulation of smooth muscle cell proliferation	44246	103/18866	0.00475098	0.0160287	0.00538636	PTGS2/AKT1	2
BP	GO:1901570	fatty acid derivative biosynthetic process	44246	103/18866	0.00475098	0.0160287	0.00538636	PTGS1/PTGS2	2
BP	GO:0043279	response to alkaloid	44246	104/18866	0.00484124	0.0163065	0.00547971	RELA/CASP3	2
BP	GO:1904062	regulation of cation transmembrane transport	44274	349/18866	0.00488074	0.0164127	0.00551538	PIK3CG/CALM1/BAX	3
BP	GO:0030336	negative regulation of cell migration	44274	350/18866	0.0049198	0.0165171	0.00555046	DPP4/AKT1/BCL2	3
BP	GO:0062014	negative regulation of small molecule metabolic process	44246	105/18866	0.00493229	0.016532	0.00555549	AKT1/TP53	2
BP	GO:0001841	neural tube formation	44246	106/18866	0.00502413	0.016758	0.00563142	CASP3/HIF1A	2
BP	GO:0032091	negative regulation of protein binding	44246	106/18866	0.00502413	0.016758	0.00563142	AKT1/BAX	2
BP	GO:1905269	positive regulation of chromatin organization	44246	106/18866	0.00502413	0.016758	0.00563142	TP53/CCNB1	2
BP	GO:0006913	nucleocytoplasmic transport	44274	354/18866	0.00507798	0.0169102	0.00568256	PTGS2/AKT1/TP53	3
BP	GO:0033044	regulation of chromosome organization	44274	356/18866	0.00515822	0.0171496	0.00576303	TP53/CCNB1/IGF2	3
BP	GO:0051169	nuclear transport	44274	357/18866	0.00519863	0.0172561	0.00579881	PTGS2/AKT1/TP53	3
BP	GO:0032386	regulation of intracellular transport	44274	358/18866	0.00523922	0.0173628	0.00583468	PTGS2/BCL2/TP53	3
BP	GO:0021761	limbic system development	44246	109/18866	0.0053044	0.0175224	0.0058883	BAX/CASP3	2
BP	GO:2000278	regulation of DNA biosynthetic process	44246	109/18866	0.0053044	0.0175224	0.0058883	HSP90AA1/TP53	2
BP	GO:1901989	positive regulation of cell cycle phase transition	44246	110/18866	0.0053994	0.0177928	0.00597917	AKT1/CCNB1	2
BP	GO:0006936	muscle contraction	44274	362/18866	0.00540355	0.0177928	0.00597917	PTGS2/PIK3CG/CALM1	3
BP	GO:0002526	acute inflammatory response	44246	111/18866	0.00549518	0.0180368	0.00606116	PTGS2/PIK3CG	2
BP	GO:1903008	organelle disassembly	44246	111/18866	0.00549518	0.0180368	0.00606116	TP53/HIF1A	2
BP	GO:2000146	negative regulation of cell motility	44274	365/18866	0.00552883	0.0181184	0.00608857	DPP4/AKT1/BCL2	3
BP	GO:0046822	regulation of nucleocytoplasmic transport	44246	112/18866	0.00559174	0.0182954	0.00614806	PTGS2/TP53	2
BP	GO:0030098	lymphocyte differentiation	44274	368/18866	0.00565587	0.0184758	0.0062087	BCL2/BAX/TP53	3
BP	GO:0001676	long-chain fatty acid metabolic process	44246	113/18866	0.00568909	0.0185255	0.0062254	PTGS1/PTGS2	2
BP	GO:0007009	plasma membrane organization	44246	113/18866	0.00568909	0.0185255	0.0062254	AR/AKT1	2
BP	GO:0045861	negative regulation of proteolysis	44274	369/18866	0.0056986	0.0185272	0.00622596	PTGS2/AKT1/TP53	3
BP	GO:0003279	cardiac septum development	44246	114/18866	0.00578721	0.0187266	0.00629295	TP53/EGLN1	2
BP	GO:0022037	metencephalon development	44246	114/18866	0.00578721	0.0187266	0.00629295	BCL2/TP53	2
BP	GO:0043200	response to amino acid	44246	114/18866	0.00578721	0.0187266	0.00629295	RELA/CASP3	2
BP	GO:0046620	regulation of organ growth	44246	116/18866	0.0059858	0.0193084	0.00648848	AKT1/CCNB1	2
BP	GO:0046916	cellular transition metal ion homeostasis	44246	116/18866	0.0059858	0.0193084	0.00648848	HIF1A/EGLN1	2
BP	GO:0030282	bone mineralization	44246	117/18866	0.00608626	0.0195711	0.00657676	PTGS2/HIF1A	2
BP	GO:0072676	lymphocyte migration	44246	117/18866	0.00608626	0.0195711	0.00657676	PIK3CG/AKT1	2
BP	GO:0006805	xenobiotic metabolic process	44246	118/18866	0.00618749	0.0197424	0.00663432	PTGS1/AHR	2
BP	GO:0007569	cell aging	44246	118/18866	0.00618749	0.0197424	0.00663432	BCL2/TP53	2
BP	GO:0021987	cerebral cortex development	44246	118/18866	0.00618749	0.0197424	0.00663432	BAX/HIF1A	2
BP	GO:0033559	unsaturated fatty acid metabolic process	44246	118/18866	0.00618749	0.0197424	0.00663432	PTGS1/PTGS2	2
BP	GO:0051209	release of sequestered calcium ion into cytosol	44246	118/18866	0.00618749	0.0197424	0.00663432	CALM1/BAX	2
BP	GO:0051283	negative regulation of sequestering of calcium ion	44246	119/18866	0.00628949	0.0200368	0.00673325	CALM1/BAX	2
BP	GO:0001654	eye development	44274	384/18866	0.00636325	0.0202405	0.00680169	BCL2/BAX/HIF1A	3
BP	GO:0031349	positive regulation of defense response	44274	385/18866	0.00640915	0.020355	0.00684018	PTGS2/PIK3CG/RELA	3
BP	GO:0030218	erythrocyte differentiation	44246	121/18866	0.00649581	0.0205352	0.00690072	CASP3/HIF1A	2
BP	GO:0051282	regulation of sequestering of calcium ion	44246	121/18866	0.00649581	0.0205352	0.00690072	CALM1/BAX	2
BP	GO:0120254	olefinic compound metabolic process	44246	121/18866	0.00649581	0.0205352	0.00690072	PTGS1/PTGS2	2
BP	GO:0150063	visual system development	44274	388/18866	0.00654804	0.0206685	0.00694553	BCL2/BAX/HIF1A	3
BP	GO:0014706	striated muscle tissue development	44274	389/18866	0.00659474	0.0207059	0.00695809	BCL2/CCNB1/EGLN1	3
BP	GO:0006690	icosanoid metabolic process	44246	122/18866	0.00660013	0.0207059	0.00695809	PTGS1/PTGS2	2
BP	GO:0051928	positive regulation of calcium ion transport	44246	122/18866	0.00660013	0.0207059	0.00695809	CALM1/BAX	2
BP	GO:1990266	neutrophil migration	44246	122/18866	0.00660013	0.0207059	0.00695809	DPP4/PIK3CG	2
BP	GO:0030900	forebrain development	44274	391/18866	0.00668873	0.0209398	0.00703669	BAX/CASP3/HIF1A	3
BP	GO:0071466	cellular response to xenobiotic stimulus	44246	123/18866	0.00670521	0.0209398	0.00703669	PTGS1/AHR	2
BP	GO:1904375	regulation of protein localization to cell periphery	44246	123/18866	0.00670521	0.0209398	0.00703669	AR/AKT1	2
BP	GO:0031929	TOR signaling	44246	124/18866	0.00681105	0.021206	0.00712614	AKT1/HIF1A	2
BP	GO:0051208	sequestering of calcium ion	44246	124/18866	0.00681105	0.021206	0.00712614	CALM1/BAX	2
BP	GO:0048880	sensory system development	44274	394/18866	0.00683124	0.0212367	0.00713647	BCL2/BAX/HIF1A	3
BP	GO:0001838	embryonic epithelial tube formation	44246	125/18866	0.00691766	0.0214058	0.0071933	CASP3/HIF1A	2
BP	GO:0034605	cellular response to heat	44246	125/18866	0.00691766	0.0214058	0.0071933	PTGS2/HSP90AA1	2
BP	GO:0048593	camera-type eye morphogenesis	44246	125/18866	0.00691766	0.0214058	0.0071933	BAX/HIF1A	2
BP	GO:0006631	fatty acid metabolic process	44274	396/18866	0.00692725	0.0214058	0.0071933	PTGS1/PTGS2/AKT1	3
BP	GO:0040013	negative regulation of locomotion	44274	397/18866	0.00697556	0.0215228	0.00723261	DPP4/AKT1/BCL2	3
BP	GO:0051271	negative regulation of cellular component movement	44274	400/18866	0.0071217	0.0219105	0.0073629	DPP4/AKT1/BCL2	3
BP	GO:0071621	granulocyte chemotaxis	44246	127/18866	0.00713316	0.0219105	0.0073629	DPP4/PIK3CG	2
BP	GO:1900180	regulation of protein localization to nucleus	44246	127/18866	0.00713316	0.0219105	0.0073629	PTGS2/AKT1	2
BP	GO:0034763	negative regulation of transmembrane transport	44246	128/18866	0.00724205	0.0221788	0.00745305	CALM1/AKT1	2
BP	GO:0072089	stem cell proliferation	44246	128/18866	0.00724205	0.0221788	0.00745305	TP53/HIF1A	2
BP	GO:0045765	regulation of angiogenesis	44274	403/18866	0.00726968	0.0222303	0.00747036	PTGS2/HIF1A/EGLN1	3
BP	GO:0002576	platelet degranulation	44246	129/18866	0.0073517	0.0224145	0.00753227	CALM1/IGF2	2
BP	GO:0034101	erythrocyte homeostasis	44246	129/18866	0.0073517	0.0224145	0.00753227	CASP3/HIF1A	2
BP	GO:0009410	response to xenobiotic stimulus	44246	130/18866	0.00746211	0.0227074	0.00763069	PTGS1/AHR	2
BP	GO:0007517	muscle organ development	44274	407/18866	0.00746983	0.0227074	0.00763069	BCL2/CCNB1/EGLN1	3
BP	GO:0060537	muscle tissue development	44274	409/18866	0.00757113	0.022954	0.00771357	BCL2/CCNB1/EGLN1	3
BP	GO:0003231	cardiac ventricle development	44246	131/18866	0.00757327	0.022954	0.00771357	HIF1A/EGLN1	2
BP	GO:0001101	response to acid chemical	44246	132/18866	0.00768518	0.023259	0.00781605	RELA/CASP3	2
BP	GO:0072175	epithelial tube formation	44246	133/18866	0.00779785	0.0235653	0.00791898	CASP3/HIF1A	2
BP	GO:0010639	negative regulation of organelle organization	44274	416/18866	0.00793217	0.0239361	0.00804358	AKT1/TP53/CCNB1	3
BP	GO:0050853	B cell receptor signaling pathway	44246	135/18866	0.00802543	0.024182	0.00812623	BCL2/BAX	2
BP	GO:0050671	positive regulation of lymphocyte proliferation	44246	136/18866	0.00814034	0.0244647	0.00822123	BCL2/IGF2	2
BP	GO:0001558	regulation of cell growth	44274	420/18866	0.00814302	0.0244647	0.00822123	AKT1/BCL2/TP53	3
BP	GO:0032946	positive regulation of mononuclear cell proliferation	44246	137/18866	0.008256	0.024732	0.00831103	BCL2/IGF2	2
BP	GO:1903038	negative regulation of leukocyte cell-cell adhesion	44246	137/18866	0.008256	0.024732	0.00831103	AKT1/CASP3	2
BP	GO:0055076	transition metal ion homeostasis	44246	138/18866	0.00837241	0.0250442	0.00841596	HIF1A/EGLN1	2
BP	GO:0043588	skin development	44274	425/18866	0.00841125	0.0250875	0.0084305	RELA/BCL2/CASP3	3
BP	GO:0050727	regulation of inflammatory response	44274	425/18866	0.00841125	0.0250875	0.0084305	PTGS2/PIK3CG/RELA	3
BP	GO:0060048	cardiac muscle contraction	44246	140/18866	0.00860744	0.0255984	0.0086022	PIK3CG/CALM1	2
BP	GO:0097553	calcium ion transmembrane import into cytosol	44246	140/18866	0.00860744	0.0255984	0.0086022	CALM1/BAX	2
BP	GO:0032355	response to estradiol	44246	141/18866	0.00872607	0.0259138	0.00870818	PTGS2/CASP3	2
BP	GO:0019216	regulation of lipid metabolic process	44274	431/18866	0.00874001	0.0259178	0.00870952	PTGS2/PIK3CG/AKT1	3
BP	GO:0051656	establishment of organelle localization	44274	432/18866	0.00879554	0.0260449	0.00875224	PIK3CG/HIF1A/CCNB1	3
BP	GO:0052548	regulation of endopeptidase activity	44274	434/18866	0.00890722	0.0263377	0.00885064	PTGS2/AKT1/BAX	3
BP	GO:0035296	regulation of tube diameter	44246	143/18866	0.00896554	0.0263964	0.00887036	PTGS2/AKT1	2
BP	GO:0045598	regulation of fat cell differentiation	44246	143/18866	0.00896554	0.0263964	0.00887036	PTGS2/AKT1	2
BP	GO:0097746	regulation of blood vessel diameter	44246	143/18866	0.00896554	0.0263964	0.00887036	PTGS2/AKT1	2
BP	GO:0035150	regulation of tube size	44246	144/18866	0.00908638	0.026714	0.00897707	PTGS2/AKT1	2
BP	GO:0007612	learning	44246	145/18866	0.00920796	0.0269943	0.00907127	PTGS2/HIF1A	2
BP	GO:0038127	ERBB signaling pathway	44246	145/18866	0.00920796	0.0269943	0.00907127	HSP90AA1/AKT1	2
BP	GO:0042391	regulation of membrane potential	44274	443/18866	0.00942022	0.0275772	0.00926717	AKT1/BCL2/BAX	3
BP	GO:1904064	positive regulation of cation transmembrane transport	44246	147/18866	0.00945331	0.0276348	0.00928652	CALM1/BAX	2
BP	GO:1901342	regulation of vasculature development	44274	444/18866	0.00947827	0.0276685	0.00929784	PTGS2/HIF1A/EGLN1	3
BP	GO:0071901	negative regulation of protein serine/threonine kinase activity	44246	148/18866	0.00957708	0.0279173	0.00938146	AKT1/CASP3	2
BP	GO:0001819	positive regulation of cytokine production	44274	447/18866	0.00965372	0.0281009	0.00944315	PTGS2/RELA/HIF1A	3
BP	GO:1903364	positive regulation of cellular protein catabolic process	44246	149/18866	0.00970158	0.0281932	0.00947415	HSP90AA1/AKT1	2
BP	GO:0043254	regulation of protein-containing complex assembly	44274	449/18866	0.00977174	0.0281932	0.00947415	HSP90AA1/BAX/TP53	3
BP	GO:0035148	tube formation	44246	150/18866	0.00982681	0.0281932	0.00947415	CASP3/HIF1A	2
BP	GO:0060041	retina development in camera-type eye	44246	150/18866	0.00982681	0.0281932	0.00947415	BAX/HIF1A	2
BP	GO:0070665	positive regulation of leukocyte proliferation	44246	150/18866	0.00982681	0.0281932	0.00947415	BCL2/IGF2	2
BP	GO:0097530	granulocyte migration	44246	150/18866	0.00982681	0.0281932	0.00947415	DPP4/PIK3CG	2
BP	GO:0001660	fever generation	44215	10/18866	0.0100279	0.0281932	0.00947415	PTGS2	1
BP	GO:0014041	regulation of neuron maturation	44215	10/18866	0.0100279	0.0281932	0.00947415	BCL2	1
BP	GO:0021548	pons development	44215	10/18866	0.0100279	0.0281932	0.00947415	BCL2	1
BP	GO:0032025	response to cobalt ion	44215	10/18866	0.0100279	0.0281932	0.00947415	CASP3	1
BP	GO:0032070	regulation of deoxyribonuclease activity	44215	10/18866	0.0100279	0.0281932	0.00947415	AKT1	1
BP	GO:0042541	hemoglobin biosynthetic process	44215	10/18866	0.0100279	0.0281932	0.00947415	HIF1A	1
BP	GO:0045792	negative regulation of cell size	44215	10/18866	0.0100279	0.0281932	0.00947415	AKT1	1
BP	GO:0045988	negative regulation of striated muscle contraction	44215	10/18866	0.0100279	0.0281932	0.00947415	PIK3CG	1
BP	GO:0051541	elastin metabolic process	44215	10/18866	0.0100279	0.0281932	0.00947415	HIF1A	1
BP	GO:0060068	vagina development	44215	10/18866	0.0100279	0.0281932	0.00947415	BAX	1
BP	GO:0060513	prostatic bud formation	44215	10/18866	0.0100279	0.0281932	0.00947415	AR	1
BP	GO:0060768	regulation of epithelial cell proliferation involved in prostate gland development	44215	10/18866	0.0100279	0.0281932	0.00947415	AR	1
BP	GO:0070099	regulation of chemokine-mediated signaling pathway	44215	10/18866	0.0100279	0.0281932	0.00947415	HIF1A	1
BP	GO:0070391	response to lipoteichoic acid	44215	10/18866	0.0100279	0.0281932	0.00947415	RELA	1
BP	GO:0071223	cellular response to lipoteichoic acid	44215	10/18866	0.0100279	0.0281932	0.00947415	RELA	1
BP	GO:0071394	cellular response to testosterone stimulus	44215	10/18866	0.0100279	0.0281932	0.00947415	AR	1
BP	GO:1903431	positive regulation of cell maturation	44215	10/18866	0.0100279	0.0281932	0.00947415	BCL2	1
BP	GO:1903862	positive regulation of oxidative phosphorylation	44215	10/18866	0.0100279	0.0281932	0.00947415	CCNB1	1
BP	GO:2001054	negative regulation of mesenchymal cell apoptotic process	44215	10/18866	0.0100279	0.0281932	0.00947415	HIF1A	1
BP	GO:0007389	pattern specification process	44274	455/18866	0.0101309	0.028444	0.00955844	AR/TP53/HIF1A	3
BP	GO:0016202	regulation of striated muscle tissue development	44246	153/18866	0.0102068	0.0285791	0.00960386	BCL2/CCNB1	2
BP	GO:0045834	positive regulation of lipid metabolic process	44246	153/18866	0.0102068	0.0285791	0.00960386	PTGS2/AKT1	2
BP	GO:0014065	phosphatidylinositol 3-kinase signaling	44246	154/18866	0.010335	0.0288594	0.00969802	PIK3CG/AKT1	2
BP	GO:0061351	neural precursor cell proliferation	44246	154/18866	0.010335	0.0288594	0.00969802	TP53/HIF1A	2
BP	GO:0048754	branching morphogenesis of an epithelial tube	44246	155/18866	0.0104638	0.0291649	0.00980071	AR/BCL2	2
BP	GO:0030902	hindbrain development	44246	156/18866	0.0105934	0.0291649	0.00980071	BCL2/TP53	2
BP	GO:1901861	regulation of muscle tissue development	44246	156/18866	0.0105934	0.0291649	0.00980071	BCL2/CCNB1	2
BP	GO:0002683	negative regulation of immune system process	44274	463/18866	0.0106218	0.0291649	0.00980071	DPP4/AKT1/CASP3	3
BP	GO:0048634	regulation of muscle organ development	44246	157/18866	0.0107236	0.0291649	0.00980071	BCL2/CCNB1	2
BP	GO:0052547	regulation of peptidase activity	44274	466/18866	0.0108095	0.0291649	0.00980071	PTGS2/AKT1/BAX	3
BP	GO:0050729	positive regulation of inflammatory response	44246	158/18866	0.0108546	0.0291649	0.00980071	PTGS2/PIK3CG	2
BP	GO:0003012	muscle system process	44274	467/18866	0.0108724	0.0291649	0.00980071	PTGS2/PIK3CG/CALM1	3
BP	GO:0010256	endomembrane system organization	44274	468/18866	0.0109356	0.0291649	0.00980071	AR/AKT1/CCNB1	3
BP	GO:0016570	histone modification	44274	468/18866	0.0109356	0.0291649	0.00980071	TP53/CCNB1/IGF2	3
BP	GO:0051092	positive regulation of NF-kappaB transcription factor activity	44246	159/18866	0.0109863	0.0291649	0.00980071	AR/RELA	2
BP	GO:0010918	positive regulation of mitochondrial membrane potential	44215	11/18866	0.0110254	0.0291649	0.00980071	AKT1	1
BP	GO:0017085	response to insecticide	44215	11/18866	0.0110254	0.0291649	0.00980071	CCNB1	1
BP	GO:0018401	peptidyl-proline hydroxylation to 4-hydroxy-L-proline	44215	11/18866	0.0110254	0.0291649	0.00980071	EGLN1	1
BP	GO:0031442	positive regulation of mRNA 3'-end processing	44215	11/18866	0.0110254	0.0291649	0.00980071	CCNB1	1
BP	GO:0031652	positive regulation of heat generation	44215	11/18866	0.0110254	0.0291649	0.00980071	PTGS2	1
BP	GO:0031915	positive regulation of synaptic plasticity	44215	11/18866	0.0110254	0.0291649	0.00980071	PTGS2	1
BP	GO:0033148	positive regulation of intracellular estrogen receptor signaling pathway	44215	11/18866	0.0110254	0.0291649	0.00980071	AR	1
BP	GO:0033327	Leydig cell differentiation	44215	11/18866	0.0110254	0.0291649	0.00980071	AR	1
BP	GO:0033632	regulation of cell-cell adhesion mediated by integrin	44215	11/18866	0.0110254	0.0291649	0.00980071	DPP4	1
BP	GO:0035747	natural killer cell chemotaxis	44215	11/18866	0.0110254	0.0291649	0.00980071	PIK3CG	1
BP	GO:0043471	regulation of cellular carbohydrate catabolic process	44215	11/18866	0.0110254	0.0291649	0.00980071	TP53	1
BP	GO:0043619	regulation of transcription from RNA polymerase II promoter in response to oxidative stress	44215	11/18866	0.0110254	0.0291649	0.00980071	HIF1A	1
BP	GO:0045899	positive regulation of RNA polymerase II transcription preinitiation complex assembly	44215	11/18866	0.0110254	0.0291649	0.00980071	TP53	1
BP	GO:0045945	positive regulation of transcription by RNA polymerase III	44215	11/18866	0.0110254	0.0291649	0.00980071	AR	1
BP	GO:0048742	regulation of skeletal muscle fiber development	44215	11/18866	0.0110254	0.0291649	0.00980071	BCL2	1
BP	GO:0051974	negative regulation of telomerase activity	44215	11/18866	0.0110254	0.0291649	0.00980071	TP53	1
BP	GO:0060315	negative regulation of ryanodine-sensitive calcium-release channel activity	44215	11/18866	0.0110254	0.0291649	0.00980071	CALM1	1
BP	GO:0060767	epithelial cell proliferation involved in prostate gland development	44215	11/18866	0.0110254	0.0291649	0.00980071	AR	1
BP	GO:0070673	response to interleukin-18	44215	11/18866	0.0110254	0.0291649	0.00980071	AKT1	1
BP	GO:0071281	cellular response to iron ion	44215	11/18866	0.0110254	0.0291649	0.00980071	CCNB1	1
BP	GO:0090269	fibroblast growth factor production	44215	11/18866	0.0110254	0.0291649	0.00980071	PTGS2	1
BP	GO:0090270	regulation of fibroblast growth factor production	44215	11/18866	0.0110254	0.0291649	0.00980071	PTGS2	1
BP	GO:0106049	regulation of cellular response to osmotic stress	44215	11/18866	0.0110254	0.0291649	0.00980071	PTGS2	1
BP	GO:0140052	cellular response to oxidised low-density lipoprotein particle stimulus	44215	11/18866	0.0110254	0.0291649	0.00980071	AKT1	1
BP	GO:1903800	positive regulation of production of miRNAs involved in gene silencing by miRNA	44215	11/18866	0.0110254	0.0291649	0.00980071	TP53	1
BP	GO:1904321	response to forskolin	44215	11/18866	0.0110254	0.0291649	0.00980071	AHR	1
BP	GO:1904322	cellular response to forskolin	44215	11/18866	0.0110254	0.0291649	0.00980071	AHR	1
BP	GO:1990440	positive regulation of transcription from RNA polymerase II promoter in response to endoplasmic reticulum stress	44215	11/18866	0.0110254	0.0291649	0.00980071	TP53	1
BP	GO:2000628	regulation of miRNA metabolic process	44215	11/18866	0.0110254	0.0291649	0.00980071	RELA	1
BP	GO:2001269	positive regulation of cysteine-type endopeptidase activity involved in apoptotic signaling pathway	44215	11/18866	0.0110254	0.0291649	0.00980071	BAX	1
BP	GO:0034767	positive regulation of ion transmembrane transport	44246	161/18866	0.0112519	0.0297258	0.00998919	CALM1/BAX	2
BP	GO:0008544	epidermis development	44274	477/18866	0.0115141	0.0302023	0.0101493	RELA/BCL2/CASP3	3
BP	GO:0007088	regulation of mitotic nuclear division	44246	163/18866	0.0115203	0.0302023	0.0101493	CCNB1/IGF2	2
BP	GO:0009267	cellular response to starvation	44246	163/18866	0.0115203	0.0302023	0.0101493	BCL2/TP53	2
BP	GO:0021915	neural tube development	44246	163/18866	0.0115203	0.0302023	0.0101493	CASP3/HIF1A	2
BP	GO:0031214	biomineral tissue development	44246	163/18866	0.0115203	0.0302023	0.0101493	PTGS2/HIF1A	2
BP	GO:0110148	biomineralization	44246	163/18866	0.0115203	0.0302023	0.0101493	PTGS2/HIF1A	2
BP	GO:0016569	covalent chromatin modification	44274	481/18866	0.0117769	0.0308076	0.0103527	TP53/CCNB1/IGF2	3
BP	GO:0006983	ER overload response	44215	12/18866	0.012022	0.0308076	0.0103527	TP53	1
BP	GO:0007077	mitotic nuclear envelope disassembly	44215	12/18866	0.012022	0.0308076	0.0103527	CCNB1	1
BP	GO:0031392	regulation of prostaglandin biosynthetic process	44215	12/18866	0.012022	0.0308076	0.0103527	PTGS2	1
BP	GO:0032494	response to peptidoglycan	44215	12/18866	0.012022	0.0308076	0.0103527	RELA	1
BP	GO:0033234	negative regulation of protein sumoylation	44215	12/18866	0.012022	0.0308076	0.0103527	RELA	1
BP	GO:0035404	histone-serine phosphorylation	44215	12/18866	0.012022	0.0308076	0.0103527	CCNB1	1
BP	GO:0046322	negative regulation of fatty acid oxidation	44215	12/18866	0.012022	0.0308076	0.0103527	AKT1	1
BP	GO:0051095	regulation of helicase activity	44215	12/18866	0.012022	0.0308076	0.0103527	TP53	1
BP	GO:0055015	ventricular cardiac muscle cell development	44215	12/18866	0.012022	0.0308076	0.0103527	CCNB1	1
BP	GO:0060736	prostate gland growth	44215	12/18866	0.012022	0.0308076	0.0103527	AR	1
BP	GO:0060742	epithelial cell differentiation involved in prostate gland development	44215	12/18866	0.012022	0.0308076	0.0103527	AR	1
BP	GO:0072520	seminiferous tubule development	44215	12/18866	0.012022	0.0308076	0.0103527	AR	1
BP	GO:0090209	negative regulation of triglyceride metabolic process	44215	12/18866	0.012022	0.0308076	0.0103527	PIK3CG	1
BP	GO:0097284	hepatocyte apoptotic process	44215	12/18866	0.012022	0.0308076	0.0103527	PIK3CG	1
BP	GO:1902337	regulation of apoptotic process involved in morphogenesis	44215	12/18866	0.012022	0.0308076	0.0103527	BAX	1
BP	GO:1902510	regulation of apoptotic DNA fragmentation	44215	12/18866	0.012022	0.0308076	0.0103527	BAX	1
BP	GO:2001053	regulation of mesenchymal cell apoptotic process	44215	12/18866	0.012022	0.0308076	0.0103527	HIF1A	1
BP	GO:0050769	positive regulation of neurogenesis	44274	485/18866	0.0120431	0.0308076	0.0103527	RELA/BCL2/HIF1A	3
BP	GO:0034250	positive regulation of cellular amide metabolic process	44246	167/18866	0.0120656	0.0308076	0.0103527	RELA/CASP3	2
BP	GO:0042129	regulation of T cell proliferation	44246	167/18866	0.0120656	0.0308076	0.0103527	CASP3/IGF2	2
BP	GO:0038095	Fc-epsilon receptor signaling pathway	44246	169/18866	0.0123424	0.0313977	0.010551	CALM1/RELA	2
BP	GO:0051100	negative regulation of binding	44246	169/18866	0.0123424	0.0313977	0.010551	AKT1/BAX	2
BP	GO:0055002	striated muscle cell development	44246	169/18866	0.0123424	0.0313977	0.010551	BCL2/CCNB1	2
BP	GO:0007584	response to nutrient	44246	171/18866	0.0126221	0.0319905	0.0107502	PTGS2/RELA	2
BP	GO:0030307	positive regulation of cell growth	44246	171/18866	0.0126221	0.0319905	0.0107502	AKT1/BCL2	2
BP	GO:0051302	regulation of cell division	44246	171/18866	0.0126221	0.0319905	0.0107502	CALM1/IGF2	2
BP	GO:0002244	hematopoietic progenitor cell differentiation	44246	172/18866	0.012763	0.0322774	0.0108466	BCL2/TP53	2
BP	GO:0006633	fatty acid biosynthetic process	44246	173/18866	0.0129045	0.0322774	0.0108466	PTGS1/PTGS2	2
BP	GO:0033209	tumor necrosis factor-mediated signaling pathway	44246	173/18866	0.0129045	0.0322774	0.0108466	RELA/TP53	2
BP	GO:0048660	regulation of smooth muscle cell proliferation	44246	173/18866	0.0129045	0.0322774	0.0108466	PTGS2/AKT1	2
BP	GO:0005513	detection of calcium ion	44215	13/18866	0.0130176	0.0322774	0.0108466	CALM1	1
BP	GO:0009886	post-embryonic animal morphogenesis	44215	13/18866	0.0130176	0.0322774	0.0108466	BAX	1
BP	GO:0010870	positive regulation of receptor biosynthetic process	44215	13/18866	0.0130176	0.0322774	0.0108466	HIF1A	1
BP	GO:0031650	regulation of heat generation	44215	13/18866	0.0130176	0.0322774	0.0108466	PTGS2	1
BP	GO:0032352	positive regulation of hormone metabolic process	44215	13/18866	0.0130176	0.0322774	0.0108466	HIF1A	1
BP	GO:0033127	regulation of histone phosphorylation	44215	13/18866	0.0130176	0.0322774	0.0108466	CCNB1	1
BP	GO:0033145	positive regulation of intracellular steroid hormone receptor signaling pathway	44215	13/18866	0.0130176	0.0322774	0.0108466	AR	1
BP	GO:0035641	locomotory exploration behavior	44215	13/18866	0.0130176	0.0322774	0.0108466	DPP4	1
BP	GO:0043568	positive regulation of insulin-like growth factor receptor signaling pathway	44215	13/18866	0.0130176	0.0322774	0.0108466	AR	1
BP	GO:0051988	regulation of attachment of spindle microtubules to kinetochore	44215	13/18866	0.0130176	0.0322774	0.0108466	CCNB1	1
BP	GO:0060601	lateral sprouting from an epithelium	44215	13/18866	0.0130176	0.0322774	0.0108466	AR	1
BP	GO:0097152	mesenchymal cell apoptotic process	44215	13/18866	0.0130176	0.0322774	0.0108466	HIF1A	1
BP	GO:1900103	positive regulation of endoplasmic reticulum unfolded protein response	44215	13/18866	0.0130176	0.0322774	0.0108466	BAX	1
BP	GO:1902947	regulation of tau-protein kinase activity	44215	13/18866	0.0130176	0.0322774	0.0108466	HSP90AA1	1
BP	GO:0048659	smooth muscle cell proliferation	44246	175/18866	0.0131897	0.0326256	0.0109636	PTGS2/AKT1	2
BP	GO:1901568	fatty acid derivative metabolic process	44246	175/18866	0.0131897	0.0326256	0.0109636	PTGS1/PTGS2	2
BP	GO:0006941	striated muscle contraction	44246	178/18866	0.0136227	0.033454	0.011242	PIK3CG/CALM1	2
BP	GO:0010248	establishment or maintenance of transmembrane electrochemical gradient	44215	14/18866	0.0140123	0.033454	0.011242	BAX	1
BP	GO:0010649	regulation of cell communication by electrical coupling	44215	14/18866	0.0140123	0.033454	0.011242	CALM1	1
BP	GO:0010896	regulation of triglyceride catabolic process	44215	14/18866	0.0140123	0.033454	0.011242	PIK3CG	1
BP	GO:0010917	negative regulation of mitochondrial membrane potential	44215	14/18866	0.0140123	0.033454	0.011242	BAX	1
BP	GO:0019896	axonal transport of mitochondrion	44215	14/18866	0.0140123	0.033454	0.011242	HIF1A	1
BP	GO:0032042	mitochondrial DNA metabolic process	44215	14/18866	0.0140123	0.033454	0.011242	TP53	1
BP	GO:0034356	NAD biosynthesis via nicotinamide riboside salvage pathway	44215	14/18866	0.0140123	0.033454	0.011242	PTGS2	1
BP	GO:0035112	genitalia morphogenesis	44215	14/18866	0.0140123	0.033454	0.011242	AR	1
BP	GO:0036092	phosphatidylinositol-3-phosphate biosynthetic process	44215	14/18866	0.0140123	0.033454	0.011242	PIK3CG	1
BP	GO:0042659	regulation of cell fate specification	44215	14/18866	0.0140123	0.033454	0.011242	AR	1
BP	GO:0045898	regulation of RNA polymerase II transcription preinitiation complex assembly	44215	14/18866	0.0140123	0.033454	0.011242	TP53	1
BP	GO:0046007	negative regulation of activated T cell proliferation	44215	14/18866	0.0140123	0.033454	0.011242	CASP3	1
BP	GO:0047484	regulation of response to osmotic stress	44215	14/18866	0.0140123	0.033454	0.011242	PTGS2	1
BP	GO:0051280	negative regulation of release of sequestered calcium ion into cytosol	44215	14/18866	0.0140123	0.033454	0.011242	CALM1	1
BP	GO:0070234	positive regulation of T cell apoptotic process	44215	14/18866	0.0140123	0.033454	0.011242	TP53	1
BP	GO:0070431	nucleotide-binding oligomerization domain containing 2 signaling pathway	44215	14/18866	0.0140123	0.033454	0.011242	RELA	1
BP	GO:0071236	cellular response to antibiotic	44215	14/18866	0.0140123	0.033454	0.011242	TP53	1
BP	GO:0072672	neutrophil extravasation	44215	14/18866	0.0140123	0.033454	0.011242	PIK3CG	1
BP	GO:0090231	regulation of spindle checkpoint	44215	14/18866	0.0140123	0.033454	0.011242	CCNB1	1
BP	GO:0090266	regulation of mitotic cell cycle spindle assembly checkpoint	44215	14/18866	0.0140123	0.033454	0.011242	CCNB1	1
BP	GO:0090399	replicative senescence	44215	14/18866	0.0140123	0.033454	0.011242	TP53	1
BP	GO:1902894	negative regulation of pri-miRNA transcription by RNA polymerase II	44215	14/18866	0.0140123	0.033454	0.011242	RELA	1
BP	GO:1903054	negative regulation of extracellular matrix organization	44215	14/18866	0.0140123	0.033454	0.011242	DPP4	1
BP	GO:1903504	regulation of mitotic spindle checkpoint	44215	14/18866	0.0140123	0.033454	0.011242	CCNB1	1
BP	GO:1903624	regulation of DNA catabolic process	44215	14/18866	0.0140123	0.033454	0.011242	BAX	1
BP	GO:1903799	negative regulation of production of miRNAs involved in gene silencing by miRNA	44215	14/18866	0.0140123	0.033454	0.011242	TP53	1
BP	GO:1903894	regulation of IRE1-mediated unfolded protein response	44215	14/18866	0.0140123	0.033454	0.011242	BAX	1
BP	GO:1904748	regulation of apoptotic process involved in development	44215	14/18866	0.0140123	0.033454	0.011242	BAX	1
BP	GO:2001279	regulation of unsaturated fatty acid biosynthetic process	44215	14/18866	0.0140123	0.033454	0.011242	PTGS2	1
BP	GO:0050796	regulation of insulin secretion	44246	181/18866	0.0140619	0.0335335	0.0112687	DPP4/HIF1A	2
BP	GO:2001252	positive regulation of chromosome organization	44246	182/18866	0.0142097	0.0338466	0.011374	TP53/CCNB1	2
BP	GO:0006986	response to unfolded protein	44246	183/18866	0.0143581	0.0340818	0.011453	HSP90AA1/BAX	2
BP	GO:0055001	muscle cell development	44246	183/18866	0.0143581	0.0340818	0.011453	BCL2/CCNB1	2
BP	GO:0071347	cellular response to interleukin-1	44246	183/18866	0.0143581	0.0340818	0.011453	RELA/HIF1A	2
BP	GO:0038061	NIK/NF-kappaB signaling	44246	184/18866	0.0145072	0.0343961	0.0115586	RELA/AKT1	2
BP	GO:0051147	regulation of muscle cell differentiation	44246	186/18866	0.0148075	0.0348954	0.0117264	BCL2/IGF2	2
BP	GO:0045333	cellular respiration	44246	187/18866	0.0149586	0.0348954	0.0117264	HIF1A/CCNB1	2
BP	GO:0050821	protein stabilization	44246	187/18866	0.0149586	0.0348954	0.0117264	HSP90AA1/TP53	2
BP	GO:0061138	morphogenesis of a branching epithelium	44246	187/18866	0.0149586	0.0348954	0.0117264	AR/BCL2	2
BP	GO:0010763	positive regulation of fibroblast migration	44215	15/18866	0.015006	0.0348954	0.0117264	AKT1	1
BP	GO:0020027	hemoglobin metabolic process	44215	15/18866	0.015006	0.0348954	0.0117264	HIF1A	1
BP	GO:0030238	male sex determination	44215	15/18866	0.015006	0.0348954	0.0117264	AR	1
BP	GO:0032252	secretory granule localization	44215	15/18866	0.015006	0.0348954	0.0117264	PIK3CG	1
BP	GO:0033689	negative regulation of osteoblast proliferation	44215	15/18866	0.015006	0.0348954	0.0117264	BCL2	1
BP	GO:0043374	CD8-positive, alpha-beta T cell differentiation	44215	15/18866	0.015006	0.0348954	0.0117264	BCL2	1
BP	GO:0045837	negative regulation of membrane potential	44215	15/18866	0.015006	0.0348954	0.0117264	BAX	1
BP	GO:0048569	post-embryonic animal organ development	44215	15/18866	0.015006	0.0348954	0.0117264	BAX	1
BP	GO:0050862	positive regulation of T cell receptor signaling pathway	44215	15/18866	0.015006	0.0348954	0.0117264	RELA	1
BP	GO:0060347	heart trabecula formation	44215	15/18866	0.015006	0.0348954	0.0117264	EGLN1	1
BP	GO:0090594	inflammatory response to wounding	44215	15/18866	0.015006	0.0348954	0.0117264	HIF1A	1
BP	GO:1903960	negative regulation of anion transmembrane transport	44215	15/18866	0.015006	0.0348954	0.0117264	AKT1	1
BP	GO:2000402	negative regulation of lymphocyte migration	44215	15/18866	0.015006	0.0348954	0.0117264	AKT1	1
BP	GO:0043123	positive regulation of I-kappaB kinase/NF-kappaB signaling	44246	188/18866	0.0151105	0.035059	0.0117814	RELA/AKT1	2
BP	GO:0051783	regulation of nuclear division	44246	188/18866	0.0151105	0.035059	0.0117814	CCNB1/IGF2	2
BP	GO:0010565	regulation of cellular ketone metabolic process	44246	189/18866	0.015263	0.0353729	0.0118869	PTGS2/AKT1	2
BP	GO:0003018	vascular process in circulatory system	44246	190/18866	0.0154161	0.0356476	0.0119792	PTGS2/AKT1	2
BP	GO:0030308	negative regulation of cell growth	44246	190/18866	0.0154161	0.0356476	0.0119792	BCL2/TP53	2
BP	GO:0022408	negative regulation of cell-cell adhesion	44246	191/18866	0.01557	0.0359629	0.0120851	AKT1/CASP3	2
BP	GO:0048015	phosphatidylinositol-mediated signaling	44246	192/18866	0.0157245	0.0361026	0.0121321	PIK3CG/AKT1	2
BP	GO:0002070	epithelial cell maturation	44215	16/18866	0.0159988	0.0361026	0.0121321	HIF1A	1
BP	GO:0006098	pentose-phosphate shunt	44215	16/18866	0.0159988	0.0361026	0.0121321	TP53	1
BP	GO:0010225	response to UV-C	44215	16/18866	0.0159988	0.0361026	0.0121321	TP53	1
BP	GO:0019372	lipoxygenase pathway	44215	16/18866	0.0159988	0.0361026	0.0121321	PTGS2	1
BP	GO:0019511	peptidyl-proline hydroxylation	44215	16/18866	0.0159988	0.0361026	0.0121321	EGLN1	1
BP	GO:0030397	membrane disassembly	44215	16/18866	0.0159988	0.0361026	0.0121321	CCNB1	1
BP	GO:0032225	regulation of synaptic transmission, dopaminergic	44215	16/18866	0.0159988	0.0361026	0.0121321	PTGS2	1
BP	GO:0033033	negative regulation of myeloid cell apoptotic process	44215	16/18866	0.0159988	0.0361026	0.0121321	BCL2	1
BP	GO:0034374	low-density lipoprotein particle remodeling	44215	16/18866	0.0159988	0.0361026	0.0121321	MPO	1
BP	GO:0045838	positive regulation of membrane potential	44215	16/18866	0.0159988	0.0361026	0.0121321	AKT1	1
BP	GO:0051081	nuclear envelope disassembly	44215	16/18866	0.0159988	0.0361026	0.0121321	CCNB1	1
BP	GO:0051284	positive regulation of sequestering of calcium ion	44215	16/18866	0.0159988	0.0361026	0.0121321	CALM1	1
BP	GO:0060572	morphogenesis of an epithelial bud	44215	16/18866	0.0159988	0.0361026	0.0121321	AR	1
BP	GO:0060576	intestinal epithelial cell development	44215	16/18866	0.0159988	0.0361026	0.0121321	HIF1A	1
BP	GO:0061684	chaperone-mediated autophagy	44215	16/18866	0.0159988	0.0361026	0.0121321	HSP90AA1	1
BP	GO:0071380	cellular response to prostaglandin E stimulus	44215	16/18866	0.0159988	0.0361026	0.0121321	AKT1	1
BP	GO:0071391	cellular response to estrogen stimulus	44215	16/18866	0.0159988	0.0361026	0.0121321	AR	1
BP	GO:0099170	postsynaptic modulation of chemical synaptic transmission	44215	16/18866	0.0159988	0.0361026	0.0121321	EGLN1	1
BP	GO:1902166	negative regulation of intrinsic apoptotic signaling pathway in response to DNA damage by p53 class mediator	44215	16/18866	0.0159988	0.0361026	0.0121321	BCL2	1
BP	GO:1903729	regulation of plasma membrane organization	44215	16/18866	0.0159988	0.0361026	0.0121321	AR	1
BP	GO:0050731	positive regulation of peptidyl-tyrosine phosphorylation	44246	195/18866	0.016192	0.0364985	0.0122651	TP53/IGF2	2
BP	GO:0002040	sprouting angiogenesis	44246	196/18866	0.0163492	0.036692	0.0123301	PTGS2/AKT1	2
BP	GO:0009566	fertilization	44246	196/18866	0.0163492	0.036692	0.0123301	AR/BAX	2
BP	GO:0048017	inositol lipid-mediated signaling	44246	196/18866	0.0163492	0.036692	0.0123301	PIK3CG/AKT1	2
BP	GO:0071897	DNA biosynthetic process	44246	196/18866	0.0163492	0.036692	0.0123301	HSP90AA1/TP53	2
BP	GO:0009749	response to glucose	44246	197/18866	0.016507	0.0369656	0.0124221	CASP3/HIF1A	2
BP	GO:0051216	cartilage development	44246	197/18866	0.016507	0.0369656	0.0124221	RELA/HIF1A	2
BP	GO:0010389	regulation of G2/M transition of mitotic cell cycle	44246	200/18866	0.0169845	0.0371987	0.0125004	HSP90AA1/CCNB1	2
BP	GO:0006978	DNA damage response, signal transduction by p53 class mediator resulting in transcription of p21 class mediator	44215	17/18866	0.0169906	0.0371987	0.0125004	TP53	1
BP	GO:0008340	determination of adult lifespan	44215	17/18866	0.0169906	0.0371987	0.0125004	TP53	1
BP	GO:0009299	mRNA transcription	44215	17/18866	0.0169906	0.0371987	0.0125004	TP53	1
BP	GO:0010715	regulation of extracellular matrix disassembly	44215	17/18866	0.0169906	0.0371987	0.0125004	DPP4	1
BP	GO:0030540	female genitalia development	44215	17/18866	0.0169906	0.0371987	0.0125004	BAX	1
BP	GO:0030889	negative regulation of B cell proliferation	44215	17/18866	0.0169906	0.0371987	0.0125004	CASP3	1
BP	GO:0030949	positive regulation of vascular endothelial growth factor receptor signaling pathway	44215	17/18866	0.0169906	0.0371987	0.0125004	HIF1A	1
BP	GO:0031065	positive regulation of histone deacetylation	44215	17/18866	0.0169906	0.0371987	0.0125004	TP53	1
BP	GO:0031649	heat generation	44215	17/18866	0.0169906	0.0371987	0.0125004	PTGS2	1
BP	GO:0033599	regulation of mammary gland epithelial cell proliferation	44215	17/18866	0.0169906	0.0371987	0.0125004	BAX	1
BP	GO:0033631	cell-cell adhesion mediated by integrin	44215	17/18866	0.0169906	0.0371987	0.0125004	DPP4	1
BP	GO:0035729	cellular response to hepatocyte growth factor stimulus	44215	17/18866	0.0169906	0.0371987	0.0125004	RELA	1
BP	GO:0044539	long-chain fatty acid import into cell	44215	17/18866	0.0169906	0.0371987	0.0125004	AKT1	1
BP	GO:0045986	negative regulation of smooth muscle contraction	44215	17/18866	0.0169906	0.0371987	0.0125004	PTGS2	1
BP	GO:0055012	ventricular cardiac muscle cell differentiation	44215	17/18866	0.0169906	0.0371987	0.0125004	CCNB1	1
BP	GO:0071850	mitotic cell cycle arrest	44215	17/18866	0.0169906	0.0371987	0.0125004	TP53	1
BP	GO:0090336	positive regulation of brown fat cell differentiation	44215	17/18866	0.0169906	0.0371987	0.0125004	PTGS2	1
BP	GO:0140354	lipid import into cell	44215	17/18866	0.0169906	0.0371987	0.0125004	AKT1	1
BP	GO:2000811	negative regulation of anoikis	44215	17/18866	0.0169906	0.0371987	0.0125004	BCL2	1
BP	GO:2001267	regulation of cysteine-type endopeptidase activity involved in apoptotic signaling pathway	44215	17/18866	0.0169906	0.0371987	0.0125004	BAX	1
BP	GO:0001763	morphogenesis of a branching structure	44246	201/18866	0.0171449	0.0374567	0.0125871	AR/BCL2	2
BP	GO:0031099	regeneration	44246	201/18866	0.0171449	0.0374567	0.0125871	BCL2/CCNB1	2
BP	GO:0035966	response to topologically incorrect protein	44246	205/18866	0.0177933	0.0387092	0.013008	HSP90AA1/BAX	2
BP	GO:0042594	response to starvation	44246	206/18866	0.0179571	0.0387092	0.013008	BCL2/TP53	2
BP	GO:0006349	regulation of gene expression by genetic imprinting	44215	18/18866	0.0179815	0.0387092	0.013008	IGF2	1
BP	GO:0006740	NADPH regeneration	44215	18/18866	0.0179815	0.0387092	0.013008	TP53	1
BP	GO:0031293	membrane protein intracellular domain proteolysis	44215	18/18866	0.0179815	0.0387092	0.013008	RELA	1
BP	GO:0032780	negative regulation of ATPase activity	44215	18/18866	0.0179815	0.0387092	0.013008	TP53	1
BP	GO:0035994	response to muscle stretch	44215	18/18866	0.0179815	0.0387092	0.013008	RELA	1
BP	GO:0042772	DNA damage response, signal transduction resulting in transcription	44215	18/18866	0.0179815	0.0387092	0.013008	TP53	1
BP	GO:0043217	myelin maintenance	44215	18/18866	0.0179815	0.0387092	0.013008	AKT1	1
BP	GO:0046885	regulation of hormone biosynthetic process	44215	18/18866	0.0179815	0.0387092	0.013008	HIF1A	1
BP	GO:0061298	retina vasculature development in camera-type eye	44215	18/18866	0.0179815	0.0387092	0.013008	HIF1A	1
BP	GO:0071318	cellular response to ATP	44215	18/18866	0.0179815	0.0387092	0.013008	PTGS2	1
BP	GO:1901524	regulation of mitophagy	44215	18/18866	0.0179815	0.0387092	0.013008	TP53	1
BP	GO:1902165	regulation of intrinsic apoptotic signaling pathway in response to DNA damage by p53 class mediator	44215	18/18866	0.0179815	0.0387092	0.013008	BCL2	1
BP	GO:0046890	regulation of lipid biosynthetic process	44246	207/18866	0.0181214	0.0389696	0.0130955	PTGS2/AKT1	2
BP	GO:0045766	positive regulation of angiogenesis	44246	208/18866	0.0182865	0.0392425	0.0131872	PTGS2/HIF1A	2
BP	GO:0071222	cellular response to lipopolysaccharide	44246	208/18866	0.0182865	0.0392425	0.0131872	RELA/AKT1	2
BP	GO:0031396	regulation of protein ubiquitination	44246	211/18866	0.0187854	0.0401875	0.0135048	HSP90AA1/AKT1	2
BP	GO:0043393	regulation of protein binding	44246	211/18866	0.0187854	0.0401875	0.0135048	AKT1/BAX	2
BP	GO:0070555	response to interleukin-1	44246	211/18866	0.0187854	0.0401875	0.0135048	RELA/HIF1A	2
BP	GO:0002685	regulation of leukocyte migration	44246	212/18866	0.018953	0.0402508	0.0135261	DPP4/AKT1	2
BP	GO:0030278	regulation of ossification	44246	212/18866	0.018953	0.0402508	0.0135261	BCL2/HIF1A	2
BP	GO:0010663	positive regulation of striated muscle cell apoptotic process	44215	19/18866	0.0189715	0.0402508	0.0135261	TP53	1
BP	GO:0010666	positive regulation of cardiac muscle cell apoptotic process	44215	19/18866	0.0189715	0.0402508	0.0135261	TP53	1
BP	GO:0035728	response to hepatocyte growth factor	44215	19/18866	0.0189715	0.0402508	0.0135261	RELA	1
BP	GO:0070233	negative regulation of T cell apoptotic process	44215	19/18866	0.0189715	0.0402508	0.0135261	HIF1A	1
BP	GO:2000010	positive regulation of protein localization to cell surface	44215	19/18866	0.0189715	0.0402508	0.0135261	AKT1	1
BP	GO:2000647	negative regulation of stem cell proliferation	44215	19/18866	0.0189715	0.0402508	0.0135261	TP53	1
BP	GO:0016051	carbohydrate biosynthetic process	44246	213/18866	0.0191213	0.0404436	0.0135908	AKT1/IGF2	2
BP	GO:0030073	insulin secretion	44246	213/18866	0.0191213	0.0404436	0.0135908	DPP4/HIF1A	2
BP	GO:0090276	regulation of peptide hormone secretion	44246	213/18866	0.0191213	0.0404436	0.0135908	DPP4/HIF1A	2
BP	GO:0002320	lymphoid progenitor cell differentiation	44215	20/18866	0.0199605	0.0416861	0.0140084	BCL2	1
BP	GO:0002689	negative regulation of leukocyte chemotaxis	44215	20/18866	0.0199605	0.0416861	0.0140084	DPP4	1
BP	GO:0002902	regulation of B cell apoptotic process	44215	20/18866	0.0199605	0.0416861	0.0140084	BAX	1
BP	GO:0007252	I-kappaB phosphorylation	44215	20/18866	0.0199605	0.0416861	0.0140084	AKT1	1
BP	GO:0010042	response to manganese ion	44215	20/18866	0.0199605	0.0416861	0.0140084	PTGS2	1
BP	GO:0031998	regulation of fatty acid beta-oxidation	44215	20/18866	0.0199605	0.0416861	0.0140084	AKT1	1
BP	GO:0032332	positive regulation of chondrocyte differentiation	44215	20/18866	0.0199605	0.0416861	0.0140084	RELA	1
BP	GO:0032495	response to muramyl dipeptide	44215	20/18866	0.0199605	0.0416861	0.0140084	RELA	1
BP	GO:0060965	negative regulation of gene silencing by miRNA	44215	20/18866	0.0199605	0.0416861	0.0140084	TP53	1
BP	GO:0071636	positive regulation of transforming growth factor beta production	44215	20/18866	0.0199605	0.0416861	0.0140084	PTGS2	1
BP	GO:0071731	response to nitric oxide	44215	20/18866	0.0199605	0.0416861	0.0140084	EGLN1	1
BP	GO:0097709	connective tissue replacement	44215	20/18866	0.0199605	0.0416861	0.0140084	HIF1A	1
BP	GO:0007623	circadian rhythm	44246	218/18866	0.0199721	0.0416861	0.0140084	TP53/AHR	2
BP	GO:0002064	epithelial cell development	44246	221/18866	0.0204902	0.0426809	0.0143427	AR/HIF1A	2
BP	GO:0031669	cellular response to nutrient levels	44246	221/18866	0.0204902	0.0426809	0.0143427	BCL2/TP53	2
BP	GO:0071219	cellular response to molecule of bacterial origin	44246	222/18866	0.0206641	0.0428975	0.0144155	RELA/AKT1	2
BP	GO:0097529	myeloid leukocyte migration	44246	222/18866	0.0206641	0.0428975	0.0144155	DPP4/PIK3CG	2
BP	GO:0002363	alpha-beta T cell lineage commitment	44215	21/18866	0.0209485	0.0428975	0.0144155	BCL2	1
BP	GO:0010801	negative regulation of peptidyl-threonine phosphorylation	44215	21/18866	0.0209485	0.0428975	0.0144155	CALM1	1
BP	GO:0021854	hypothalamus development	44215	21/18866	0.0209485	0.0428975	0.0144155	BAX	1
BP	GO:0030220	platelet formation	44215	21/18866	0.0209485	0.0428975	0.0144155	CASP3	1
BP	GO:0030502	negative regulation of bone mineralization	44215	21/18866	0.0209485	0.0428975	0.0144155	HIF1A	1
BP	GO:0030728	ovulation	44215	21/18866	0.0209485	0.0428975	0.0144155	PTGS2	1
BP	GO:0032516	positive regulation of phosphoprotein phosphatase activity	44215	21/18866	0.0209485	0.0428975	0.0144155	CALM1	1
BP	GO:0046716	muscle cell cellular homeostasis	44215	21/18866	0.0209485	0.0428975	0.0144155	HIF1A	1
BP	GO:0046827	positive regulation of protein export from nucleus	44215	21/18866	0.0209485	0.0428975	0.0144155	TP53	1
BP	GO:0060716	labyrinthine layer blood vessel development	44215	21/18866	0.0209485	0.0428975	0.0144155	AKT1	1
BP	GO:0071498	cellular response to fluid shear stress	44215	21/18866	0.0209485	0.0428975	0.0144155	PTGS2	1
BP	GO:0090201	negative regulation of release of cytochrome c from mitochondria	44215	21/18866	0.0209485	0.0428975	0.0144155	AKT1	1
BP	GO:0090312	positive regulation of protein deacetylation	44215	21/18866	0.0209485	0.0428975	0.0144155	TP53	1
BP	GO:1903204	negative regulation of oxidative stress-induced neuron death	44215	21/18866	0.0209485	0.0428975	0.0144155	HIF1A	1
BP	GO:1903599	positive regulation of autophagy of mitochondrion	44215	21/18866	0.0209485	0.0428975	0.0144155	HIF1A	1
BP	GO:0045732	positive regulation of protein catabolic process	44246	225/18866	0.0211897	0.0433484	0.014567	HSP90AA1/AKT1	2
BP	GO:2001020	regulation of response to DNA damage stimulus	44246	226/18866	0.0213662	0.043666	0.0146737	BCL2/TP53	2
BP	GO:0048762	mesenchymal cell differentiation	44246	229/18866	0.0218993	0.0444763	0.014946	BCL2/HIF1A	2
BP	GO:0005980	glycogen catabolic process	44215	22/18866	0.0219356	0.0444763	0.014946	CALM1	1
BP	GO:0032069	regulation of nuclease activity	44215	22/18866	0.0219356	0.0444763	0.014946	AKT1	1
BP	GO:0036344	platelet morphogenesis	44215	22/18866	0.0219356	0.0444763	0.014946	CASP3	1
BP	GO:0043369	CD4-positive or CD8-positive, alpha-beta T cell lineage commitment	44215	22/18866	0.0219356	0.0444763	0.014946	BCL2	1
BP	GO:0051131	chaperone-mediated protein complex assembly	44215	22/18866	0.0219356	0.0444763	0.014946	HSP90AA1	1
BP	GO:0051900	regulation of mitochondrial depolarization	44215	22/18866	0.0219356	0.0444763	0.014946	BCL2	1
BP	GO:0071379	cellular response to prostaglandin stimulus	44215	22/18866	0.0219356	0.0444763	0.014946	AKT1	1
BP	GO:0010001	glial cell differentiation	44246	230/18866	0.0220782	0.0447215	0.0150284	RELA/AKT1	2
BP	GO:0001649	osteoblast differentiation	44246	231/18866	0.0222578	0.0449966	0.0151208	AKT1/IGF2	2
BP	GO:0048738	cardiac muscle tissue development	44246	231/18866	0.0222578	0.0449966	0.0151208	CCNB1/EGLN1	2
BP	GO:0030595	leukocyte chemotaxis	44246	232/18866	0.022438	0.0451849	0.0151841	DPP4/PIK3CG	2
BP	GO:0097305	response to alcohol	44246	234/18866	0.0228002	0.0451849	0.0151841	AKT1/AHR	2
BP	GO:0000002	mitochondrial genome maintenance	44215	23/18866	0.0229218	0.0451849	0.0151841	TP53	1
BP	GO:0002052	positive regulation of neuroblast proliferation	44215	23/18866	0.0229218	0.0451849	0.0151841	HIF1A	1
BP	GO:0006359	regulation of transcription by RNA polymerase III	44215	23/18866	0.0229218	0.0451849	0.0151841	AR	1
BP	GO:0006582	melanin metabolic process	44215	23/18866	0.0229218	0.0451849	0.0151841	BCL2	1
BP	GO:0007413	axonal fasciculation	44215	23/18866	0.0229218	0.0451849	0.0151841	CASP3	1
BP	GO:0009251	glucan catabolic process	44215	23/18866	0.0229218	0.0451849	0.0151841	CALM1	1
BP	GO:0010226	response to lithium ion	44215	23/18866	0.0229218	0.0451849	0.0151841	PTGS2	1
BP	GO:0010288	response to lead ion	44215	23/18866	0.0229218	0.0451849	0.0151841	PTGS2	1
BP	GO:0030539	male genitalia development	44215	23/18866	0.0229218	0.0451849	0.0151841	AR	1
BP	GO:0034643	establishment of mitochondrion localization, microtubule-mediated	44215	23/18866	0.0229218	0.0451849	0.0151841	HIF1A	1
BP	GO:0035162	embryonic hemopoiesis	44215	23/18866	0.0229218	0.0451849	0.0151841	HIF1A	1
BP	GO:0042026	protein refolding	44215	23/18866	0.0229218	0.0451849	0.0151841	HSP90AA1	1
BP	GO:0045723	positive regulation of fatty acid biosynthetic process	44215	23/18866	0.0229218	0.0451849	0.0151841	PTGS2	1
BP	GO:0047497	mitochondrion transport along microtubule	44215	23/18866	0.0229218	0.0451849	0.0151841	HIF1A	1
BP	GO:0060149	negative regulation of posttranscriptional gene silencing	44215	23/18866	0.0229218	0.0451849	0.0151841	TP53	1
BP	GO:0060967	negative regulation of gene silencing by RNA	44215	23/18866	0.0229218	0.0451849	0.0151841	TP53	1
BP	GO:0070584	mitochondrion morphogenesis	44215	23/18866	0.0229218	0.0451849	0.0151841	BAX	1
BP	GO:0090343	positive regulation of cell aging	44215	23/18866	0.0229218	0.0451849	0.0151841	TP53	1
BP	GO:0106030	neuron projection fasciculation	44215	23/18866	0.0229218	0.0451849	0.0151841	CASP3	1
BP	GO:1902001	fatty acid transmembrane transport	44215	23/18866	0.0229218	0.0451849	0.0151841	AKT1	1
BP	GO:1902254	negative regulation of intrinsic apoptotic signaling pathway by p53 class mediator	44215	23/18866	0.0229218	0.0451849	0.0151841	BCL2	1
BP	GO:1903798	regulation of production of miRNAs involved in gene silencing by miRNA	44215	23/18866	0.0229218	0.0451849	0.0151841	TP53	1
BP	GO:1904996	positive regulation of leukocyte adhesion to vascular endothelial cell	44215	23/18866	0.0229218	0.0451849	0.0151841	RELA	1
BP	GO:2000178	negative regulation of neural precursor cell proliferation	44215	23/18866	0.0229218	0.0451849	0.0151841	TP53	1
BP	GO:0045444	fat cell differentiation	44246	235/18866	0.0229822	0.0452173	0.015195	PTGS2/AKT1	2
BP	GO:1904018	positive regulation of vasculature development	44246	235/18866	0.0229822	0.0452173	0.015195	PTGS2/HIF1A	2
BP	GO:0044242	cellular lipid catabolic process	44246	236/18866	0.0231648	0.0455331	0.0153011	PIK3CG/AKT1	2
BP	GO:0046777	protein autophosphorylation	44246	237/18866	0.023348	0.0458495	0.0154075	CALM1/AKT1	2
BP	GO:0006323	DNA packaging	44246	240/18866	0.0239014	0.0461544	0.0155099	TP53/CCNB1	2
BP	GO:0001759	organ induction	44215	24/18866	0.023907	0.0461544	0.0155099	AR	1
BP	GO:0002407	dendritic cell chemotaxis	44215	24/18866	0.023907	0.0461544	0.0155099	PIK3CG	1
BP	GO:0010869	regulation of receptor biosynthetic process	44215	24/18866	0.023907	0.0461544	0.0155099	HIF1A	1
BP	GO:0010881	regulation of cardiac muscle contraction by regulation of the release of sequestered calcium ion	44215	24/18866	0.023907	0.0461544	0.0155099	CALM1	1
BP	GO:0014850	response to muscle activity	44215	24/18866	0.023907	0.0461544	0.0155099	HIF1A	1
BP	GO:0032891	negative regulation of organic acid transport	44215	24/18866	0.023907	0.0461544	0.0155099	AKT1	1
BP	GO:0034695	response to prostaglandin E	44215	24/18866	0.023907	0.0461544	0.0155099	AKT1	1
BP	GO:0044247	cellular polysaccharide catabolic process	44215	24/18866	0.023907	0.0461544	0.0155099	CALM1	1
BP	GO:0045821	positive regulation of glycolytic process	44215	24/18866	0.023907	0.0461544	0.0155099	HIF1A	1
BP	GO:0046628	positive regulation of insulin receptor signaling pathway	44215	24/18866	0.023907	0.0461544	0.0155099	IGF2	1
BP	GO:0051882	mitochondrial depolarization	44215	24/18866	0.023907	0.0461544	0.0155099	BCL2	1
BP	GO:0060444	branching involved in mammary gland duct morphogenesis	44215	24/18866	0.023907	0.0461544	0.0155099	AR	1
BP	GO:0086064	cell communication by electrical coupling involved in cardiac conduction	44215	24/18866	0.023907	0.0461544	0.0155099	CALM1	1
BP	GO:0090335	regulation of brown fat cell differentiation	44215	24/18866	0.023907	0.0461544	0.0155099	PTGS2	1
BP	GO:1903429	regulation of cell maturation	44215	24/18866	0.023907	0.0461544	0.0155099	BCL2	1
BP	GO:2000209	regulation of anoikis	44215	24/18866	0.023907	0.0461544	0.0155099	BCL2	1
BP	GO:2000637	positive regulation of gene silencing by miRNA	44215	24/18866	0.023907	0.0461544	0.0155099	TP53	1
BP	GO:0042593	glucose homeostasis	44246	245/18866	0.0248357	0.0475638	0.0159835	AKT1/HIF1A	2
BP	GO:0000423	mitophagy	44215	25/18866	0.0248913	0.0475638	0.0159835	TP53	1
BP	GO:0007530	sex determination	44215	25/18866	0.0248913	0.0475638	0.0159835	AR	1
BP	GO:0046697	decidualization	44215	25/18866	0.0248913	0.0475638	0.0159835	PTGS2	1
BP	GO:0050857	positive regulation of antigen receptor-mediated signaling pathway	44215	25/18866	0.0248913	0.0475638	0.0159835	RELA	1
BP	GO:0060148	positive regulation of posttranscriptional gene silencing	44215	25/18866	0.0248913	0.0475638	0.0159835	TP53	1
BP	GO:0060575	intestinal epithelial cell differentiation	44215	25/18866	0.0248913	0.0475638	0.0159835	HIF1A	1
BP	GO:0060669	embryonic placenta morphogenesis	44215	25/18866	0.0248913	0.0475638	0.0159835	IGF2	1
BP	GO:0070920	regulation of production of small RNA involved in gene silencing by RNA	44215	25/18866	0.0248913	0.0475638	0.0159835	TP53	1
BP	GO:1904385	cellular response to angiotensin	44215	25/18866	0.0248913	0.0475638	0.0159835	RELA	1
BP	GO:1905564	positive regulation of vascular endothelial cell proliferation	44215	25/18866	0.0248913	0.0475638	0.0159835	IGF2	1
BP	GO:0006469	negative regulation of protein kinase activity	44246	246/18866	0.0250244	0.0476854	0.0160244	AKT1/CASP3	2
BP	GO:0033500	carbohydrate homeostasis	44246	246/18866	0.0250244	0.0476854	0.0160244	AKT1/HIF1A	2
BP	GO:0072330	monocarboxylic acid biosynthetic process	44246	246/18866	0.0250244	0.0476854	0.0160244	PTGS1/PTGS2	2
BP	GO:0000272	polysaccharide catabolic process	44215	26/18866	0.0258746	0.0485857	0.0163269	CALM1	1
BP	GO:0001783	B cell apoptotic process	44215	26/18866	0.0258746	0.0485857	0.0163269	BAX	1
BP	GO:0019430	removal of superoxide radicals	44215	26/18866	0.0258746	0.0485857	0.0163269	MPO	1
BP	GO:0030318	melanocyte differentiation	44215	26/18866	0.0258746	0.0485857	0.0163269	BCL2	1
BP	GO:0033233	regulation of protein sumoylation	44215	26/18866	0.0258746	0.0485857	0.0163269	RELA	1
BP	GO:0035640	exploration behavior	44215	26/18866	0.0258746	0.0485857	0.0163269	DPP4	1
BP	GO:0042104	positive regulation of activated T cell proliferation	44215	26/18866	0.0258746	0.0485857	0.0163269	IGF2	1
BP	GO:0043567	regulation of insulin-like growth factor receptor signaling pathway	44215	26/18866	0.0258746	0.0485857	0.0163269	AR	1
BP	GO:0048643	positive regulation of skeletal muscle tissue development	44215	26/18866	0.0258746	0.0485857	0.0163269	BCL2	1
BP	GO:0051123	RNA polymerase II preinitiation complex assembly	44215	26/18866	0.0258746	0.0485857	0.0163269	TP53	1
BP	GO:0051156	glucose 6-phosphate metabolic process	44215	26/18866	0.0258746	0.0485857	0.0163269	TP53	1
BP	GO:0051654	establishment of mitochondrion localization	44215	26/18866	0.0258746	0.0485857	0.0163269	HIF1A	1
BP	GO:0060314	regulation of ryanodine-sensitive calcium-release channel activity	44215	26/18866	0.0258746	0.0485857	0.0163269	CALM1	1
BP	GO:0060343	trabecula formation	44215	26/18866	0.0258746	0.0485857	0.0163269	EGLN1	1
BP	GO:0060561	apoptotic process involved in morphogenesis	44215	26/18866	0.0258746	0.0485857	0.0163269	BAX	1
BP	GO:0060740	prostate gland epithelium morphogenesis	44215	26/18866	0.0258746	0.0485857	0.0163269	AR	1
BP	GO:0043122	regulation of I-kappaB kinase/NF-kappaB signaling	44246	252/18866	0.0261689	0.0490935	0.0164976	RELA/AKT1	2
BP	GO:0030217	T cell differentiation	44246	253/18866	0.0263617	0.0493652	0.0165889	BCL2/TP53	2
BP	GO:0031668	cellular response to extracellular stimulus	44246	253/18866	0.0263617	0.0493652	0.0165889	BCL2/TP53	2
BP	GO:0000086	G2/M transition of mitotic cell cycle	44246	254/18866	0.0265551	0.0496822	0.0166954	HSP90AA1/CCNB1	2
BP	GO:0001556	oocyte maturation	44215	27/18866	0.026857	0.0497495	0.016718	CCNB1	1
BP	GO:0001963	synaptic transmission, dopaminergic	44215	27/18866	0.026857	0.0497495	0.016718	PTGS2	1
BP	GO:0008053	mitochondrial fusion	44215	27/18866	0.026857	0.0497495	0.016718	BAX	1
BP	GO:0010971	positive regulation of G2/M transition of mitotic cell cycle	44215	27/18866	0.026857	0.0497495	0.016718	CCNB1	1
BP	GO:0018126	protein hydroxylation	44215	27/18866	0.026857	0.0497495	0.016718	EGLN1	1
BP	GO:0022400	regulation of rhodopsin mediated signaling pathway	44215	27/18866	0.026857	0.0497495	0.016718	CALM1	1
BP	GO:0031954	positive regulation of protein autophosphorylation	44215	27/18866	0.026857	0.0497495	0.016718	CALM1	1
BP	GO:0036037	CD8-positive, alpha-beta T cell activation	44215	27/18866	0.026857	0.0497495	0.016718	BCL2	1
BP	GO:0071514	genetic imprinting	44215	27/18866	0.026857	0.0497495	0.016718	IGF2	1
BP	GO:1900078	positive regulation of cellular response to insulin stimulus	44215	27/18866	0.026857	0.0497495	0.016718	IGF2	1
BP	GO:1903203	regulation of oxidative stress-induced neuron death	44215	27/18866	0.026857	0.0497495	0.016718	HIF1A	1
BP	GO:0008016	regulation of heart contraction	44246	256/18866	0.0269437	0.0498652	0.0167569	PIK3CG/CALM1	2
BP	GO:0030072	peptide hormone secretion	44246	257/18866	0.0271389	0.0501813	0.0168631	DPP4/HIF1A	2
BP	GO:0010951	negative regulation of endopeptidase activity	44246	258/18866	0.0273346	0.0504526	0.0169543	PTGS2/AKT1	2
BP	GO:0051607	defense response to virus	44246	258/18866	0.0273346	0.0504526	0.0169543	RELA/BCL2	2
BP	GO:0042180	cellular ketone metabolic process	44246	260/18866	0.0277278	0.0506557	0.0170225	PTGS2/AKT1	2
BP	GO:1903362	regulation of cellular protein catabolic process	44246	260/18866	0.0277278	0.0506557	0.0170225	HSP90AA1/AKT1	2
BP	GO:0010818	T cell chemotaxis	44215	28/18866	0.0278385	0.0506557	0.0170225	PIK3CG	1
BP	GO:0022011	myelination in peripheral nervous system	44215	28/18866	0.0278385	0.0506557	0.0170225	AKT1	1
BP	GO:0031069	hair follicle morphogenesis	44215	28/18866	0.0278385	0.0506557	0.0170225	BCL2	1
BP	GO:0031440	regulation of mRNA 3'-end processing	44215	28/18866	0.0278385	0.0506557	0.0170225	CCNB1	1
BP	GO:0032292	peripheral nervous system axon ensheathment	44215	28/18866	0.0278385	0.0506557	0.0170225	AKT1	1
BP	GO:0032800	receptor biosynthetic process	44215	28/18866	0.0278385	0.0506557	0.0170225	HIF1A	1
BP	GO:0033598	mammary gland epithelial cell proliferation	44215	28/18866	0.0278385	0.0506557	0.0170225	BAX	1
BP	GO:0048753	pigment granule organization	44215	28/18866	0.0278385	0.0506557	0.0170225	BCL2	1
BP	GO:0060512	prostate gland morphogenesis	44215	28/18866	0.0278385	0.0506557	0.0170225	AR	1
BP	GO:0071450	cellular response to oxygen radical	44215	28/18866	0.0278385	0.0506557	0.0170225	MPO	1
BP	GO:0071451	cellular response to superoxide	44215	28/18866	0.0278385	0.0506557	0.0170225	MPO	1
BP	GO:1900101	regulation of endoplasmic reticulum unfolded protein response	44215	28/18866	0.0278385	0.0506557	0.0170225	BAX	1
BP	GO:1903579	negative regulation of ATP metabolic process	44215	28/18866	0.0278385	0.0506557	0.0170225	TP53	1
BP	GO:2000191	regulation of fatty acid transport	44215	28/18866	0.0278385	0.0506557	0.0170225	AKT1	1
BP	GO:0061448	connective tissue development	44246	262/18866	0.0281234	0.051129	0.0171816	RELA/HIF1A	2
BP	GO:0050730	regulation of peptidyl-tyrosine phosphorylation	44246	263/18866	0.0283221	0.0514447	0.0172877	TP53/IGF2	2
BP	GO:0048863	stem cell differentiation	44246	264/18866	0.0285213	0.0517608	0.0173939	TP53/HIF1A	2
BP	GO:0009435	NAD biosynthetic process	44215	29/18866	0.028819	0.0519803	0.0174677	PTGS2	1
BP	GO:0010882	regulation of cardiac muscle contraction by calcium ion signaling	44215	29/18866	0.028819	0.0519803	0.0174677	CALM1	1
BP	GO:0031063	regulation of histone deacetylation	44215	29/18866	0.028819	0.0519803	0.0174677	TP53	1
BP	GO:0033032	regulation of myeloid cell apoptotic process	44215	29/18866	0.028819	0.0519803	0.0174677	BCL2	1
BP	GO:0036336	dendritic cell migration	44215	29/18866	0.028819	0.0519803	0.0174677	PIK3CG	1
BP	GO:0043153	entrainment of circadian clock by photoperiod	44215	29/18866	0.028819	0.0519803	0.0174677	TP53	1
BP	GO:0045822	negative regulation of heart contraction	44215	29/18866	0.028819	0.0519803	0.0174677	PIK3CG	1
BP	GO:0046883	regulation of hormone secretion	44246	267/18866	0.0291224	0.0524815	0.0176361	DPP4/HIF1A	2
BP	GO:0033673	negative regulation of kinase activity	44246	268/18866	0.0293239	0.0527984	0.0177426	AKT1/CASP3	2
BP	GO:0000303	response to superoxide	44215	30/18866	0.0297986	0.0531417	0.0178579	MPO	1
BP	GO:0010586	miRNA metabolic process	44215	30/18866	0.0297986	0.0531417	0.0178579	RELA	1
BP	GO:0010800	positive regulation of peptidyl-threonine phosphorylation	44215	30/18866	0.0297986	0.0531417	0.0178579	CALM1	1
BP	GO:0016056	rhodopsin mediated signaling pathway	44215	30/18866	0.0297986	0.0531417	0.0178579	CALM1	1
BP	GO:0033137	negative regulation of peptidyl-serine phosphorylation	44215	30/18866	0.0297986	0.0531417	0.0178579	BAX	1
BP	GO:0033688	regulation of osteoblast proliferation	44215	30/18866	0.0297986	0.0531417	0.0178579	BCL2	1
BP	GO:0036475	neuron death in response to oxidative stress	44215	30/18866	0.0297986	0.0531417	0.0178579	HIF1A	1
BP	GO:0070168	negative regulation of biomineral tissue development	44215	30/18866	0.0297986	0.0531417	0.0178579	HIF1A	1
BP	GO:0071480	cellular response to gamma radiation	44215	30/18866	0.0297986	0.0531417	0.0178579	TP53	1
BP	GO:0110150	negative regulation of biomineralization	44215	30/18866	0.0297986	0.0531417	0.0178579	HIF1A	1
BP	GO:1902751	positive regulation of cell cycle G2/M phase transition	44215	30/18866	0.0297986	0.0531417	0.0178579	CCNB1	1
BP	GO:0030258	lipid modification	44246	271/18866	0.0299319	0.0533331	0.0179223	PIK3CG/AKT1	2
BP	GO:0010466	negative regulation of peptidase activity	44246	272/18866	0.0301357	0.0536498	0.0180287	PTGS2/AKT1	2
BP	GO:0000305	response to oxygen radical	44215	31/18866	0.0307772	0.054229	0.0182234	MPO	1
BP	GO:0010644	cell communication by electrical coupling	44215	31/18866	0.0307772	0.054229	0.0182234	CALM1	1
BP	GO:0014044	Schwann cell development	44215	31/18866	0.0307772	0.054229	0.0182234	AKT1	1
BP	GO:0014072	response to isoquinoline alkaloid	44215	31/18866	0.0307772	0.054229	0.0182234	RELA	1
BP	GO:0034368	protein-lipid complex remodeling	44215	31/18866	0.0307772	0.054229	0.0182234	MPO	1
BP	GO:0034369	plasma lipoprotein particle remodeling	44215	31/18866	0.0307772	0.054229	0.0182234	MPO	1
BP	GO:0043278	response to morphine	44215	31/18866	0.0307772	0.054229	0.0182234	RELA	1
BP	GO:0045987	positive regulation of smooth muscle contraction	44215	31/18866	0.0307772	0.054229	0.0182234	PTGS2	1
BP	GO:0060261	positive regulation of transcription initiation from RNA polymerase II promoter	44215	31/18866	0.0307772	0.054229	0.0182234	TP53	1
BP	GO:0070229	negative regulation of lymphocyte apoptotic process	44215	31/18866	0.0307772	0.054229	0.0182234	HIF1A	1
BP	GO:1902230	negative regulation of intrinsic apoptotic signaling pathway in response to DNA damage	44215	31/18866	0.0307772	0.054229	0.0182234	BCL2	1
BP	GO:1903792	negative regulation of anion transport	44215	31/18866	0.0307772	0.054229	0.0182234	AKT1	1
BP	GO:0022898	regulation of transmembrane transporter activity	44246	276/18866	0.0309564	0.0544982	0.0183138	CALM1/BCL2	2
BP	GO:0002082	regulation of oxidative phosphorylation	44215	32/18866	0.0317549	0.0550098	0.0184857	CCNB1	1
BP	GO:0010880	regulation of release of sequestered calcium ion into cytosol by sarcoplasmic reticulum	44215	32/18866	0.0317549	0.0550098	0.0184857	CALM1	1
BP	GO:0019359	nicotinamide nucleotide biosynthetic process	44215	32/18866	0.0317549	0.0550098	0.0184857	PTGS2	1
BP	GO:0019363	pyridine nucleotide biosynthetic process	44215	32/18866	0.0317549	0.0550098	0.0184857	PTGS2	1
BP	GO:0032350	regulation of hormone metabolic process	44215	32/18866	0.0317549	0.0550098	0.0184857	HIF1A	1
BP	GO:0034367	protein-containing complex remodeling	44215	32/18866	0.0317549	0.0550098	0.0184857	MPO	1
BP	GO:0034694	response to prostaglandin	44215	32/18866	0.0317549	0.0550098	0.0184857	AKT1	1
BP	GO:0038128	ERBB2 signaling pathway	44215	32/18866	0.0317549	0.0550098	0.0184857	HSP90AA1	1
BP	GO:0042744	hydrogen peroxide catabolic process	44215	32/18866	0.0317549	0.0550098	0.0184857	MPO	1
BP	GO:0046320	regulation of fatty acid oxidation	44215	32/18866	0.0317549	0.0550098	0.0184857	AKT1	1
BP	GO:0048730	epidermis morphogenesis	44215	32/18866	0.0317549	0.0550098	0.0184857	BCL2	1
BP	GO:0048741	skeletal muscle fiber development	44215	32/18866	0.0317549	0.0550098	0.0184857	BCL2	1
BP	GO:0050849	negative regulation of calcium-mediated signaling	44215	32/18866	0.0317549	0.0550098	0.0184857	CALM1	1
BP	GO:0050869	negative regulation of B cell activation	44215	32/18866	0.0317549	0.0550098	0.0184857	CASP3	1
BP	GO:0051968	positive regulation of synaptic transmission, glutamatergic	44215	32/18866	0.0317549	0.0550098	0.0184857	PTGS2	1
BP	GO:0060603	mammary gland duct morphogenesis	44215	32/18866	0.0317549	0.0550098	0.0184857	AR	1
BP	GO:0061036	positive regulation of cartilage development	44215	32/18866	0.0317549	0.0550098	0.0184857	RELA	1
BP	GO:1901976	regulation of cell cycle checkpoint	44215	32/18866	0.0317549	0.0550098	0.0184857	CCNB1	1
BP	GO:1903959	regulation of anion transmembrane transport	44215	32/18866	0.0317549	0.0550098	0.0184857	AKT1	1
BP	GO:0072659	protein localization to plasma membrane	44246	281/18866	0.031995	0.0553791	0.0186098	AR/AKT1	2
BP	GO:0001822	kidney development	44246	283/18866	0.0324143	0.0560577	0.0188379	BCL2/BAX	2
BP	GO:0009303	rRNA transcription	44215	33/18866	0.0327317	0.0561349	0.0188638	TP53	1
BP	GO:0009648	photoperiodism	44215	33/18866	0.0327317	0.0561349	0.0188638	TP53	1
BP	GO:0033028	myeloid cell apoptotic process	44215	33/18866	0.0327317	0.0561349	0.0188638	BCL2	1
BP	GO:0045736	negative regulation of cyclin-dependent protein serine/threonine kinase activity	44215	33/18866	0.0327317	0.0561349	0.0188638	CASP3	1
BP	GO:0046627	negative regulation of insulin receptor signaling pathway	44215	33/18866	0.0327317	0.0561349	0.0188638	RELA	1
BP	GO:0048011	neurotrophin TRK receptor signaling pathway	44215	33/18866	0.0327317	0.0561349	0.0188638	CASP3	1
BP	GO:0050685	positive regulation of mRNA processing	44215	33/18866	0.0327317	0.0561349	0.0188638	CCNB1	1
BP	GO:0051984	positive regulation of chromosome segregation	44215	33/18866	0.0327317	0.0561349	0.0188638	CCNB1	1
BP	GO:0090022	regulation of neutrophil chemotaxis	44215	33/18866	0.0327317	0.0561349	0.0188638	DPP4	1
BP	GO:1901797	negative regulation of signal transduction by p53 class mediator	44215	33/18866	0.0327317	0.0561349	0.0188638	BCL2	1
BP	GO:0007249	I-kappaB kinase/NF-kappaB signaling	44246	286/18866	0.0330474	0.0565821	0.0190141	RELA/AKT1	2
BP	GO:0140014	mitotic nuclear division	44246	286/18866	0.0330474	0.0565821	0.0190141	CCNB1/IGF2	2
BP	GO:0060047	heart contraction	44246	287/18866	0.0332596	0.056675	0.0190453	PIK3CG/CALM1	2
BP	GO:0007094	mitotic spindle assembly checkpoint	44215	34/18866	0.0337076	0.056675	0.0190453	CCNB1	1
BP	GO:0008156	negative regulation of DNA replication	44215	34/18866	0.0337076	0.056675	0.0190453	TP53	1
BP	GO:0008608	attachment of spindle microtubules to kinetochore	44215	34/18866	0.0337076	0.056675	0.0190453	CCNB1	1
BP	GO:0009649	entrainment of circadian clock	44215	34/18866	0.0337076	0.056675	0.0190453	TP53	1
BP	GO:0010762	regulation of fibroblast migration	44215	34/18866	0.0337076	0.056675	0.0190453	AKT1	1
BP	GO:0010765	positive regulation of sodium ion transport	44215	34/18866	0.0337076	0.056675	0.0190453	AKT1	1
BP	GO:0010922	positive regulation of phosphatase activity	44215	34/18866	0.0337076	0.056675	0.0190453	CALM1	1
BP	GO:0031577	spindle checkpoint	44215	34/18866	0.0337076	0.056675	0.0190453	CCNB1	1
BP	GO:0032148	activation of protein kinase B activity	44215	34/18866	0.0337076	0.056675	0.0190453	AKT1	1
BP	GO:0033198	response to ATP	44215	34/18866	0.0337076	0.056675	0.0190453	PTGS2	1
BP	GO:0035633	maintenance of blood-brain barrier	44215	34/18866	0.0337076	0.056675	0.0190453	PTGS2	1
BP	GO:0035774	positive regulation of insulin secretion involved in cellular response to glucose stimulus	44215	34/18866	0.0337076	0.056675	0.0190453	HIF1A	1
BP	GO:0042759	long-chain fatty acid biosynthetic process	44215	34/18866	0.0337076	0.056675	0.0190453	PTGS2	1
BP	GO:0043516	regulation of DNA damage response, signal transduction by p53 class mediator	44215	34/18866	0.0337076	0.056675	0.0190453	TP53	1
BP	GO:0045648	positive regulation of erythrocyte differentiation	44215	34/18866	0.0337076	0.056675	0.0190453	HIF1A	1
BP	GO:0048536	spleen development	44215	34/18866	0.0337076	0.056675	0.0190453	BCL2	1
BP	GO:0055094	response to lipoprotein particle	44215	34/18866	0.0337076	0.056675	0.0190453	AKT1	1
BP	GO:0061384	heart trabecula morphogenesis	44215	34/18866	0.0337076	0.056675	0.0190453	EGLN1	1
BP	GO:0071173	spindle assembly checkpoint	44215	34/18866	0.0337076	0.056675	0.0190453	CCNB1	1
BP	GO:0071174	mitotic spindle checkpoint	44215	34/18866	0.0337076	0.056675	0.0190453	CCNB1	1
BP	GO:1904030	negative regulation of cyclin-dependent protein kinase activity	44215	34/18866	0.0337076	0.056675	0.0190453	CASP3	1
BP	GO:0060485	mesenchyme development	44246	290/18866	0.0338993	0.0569508	0.019138	BCL2/HIF1A	2
BP	GO:0032409	regulation of transporter activity	44246	291/18866	0.0341136	0.0572641	0.0192433	CALM1/BCL2	2
BP	GO:0072001	renal system development	44246	292/18866	0.0343284	0.0574228	0.0192966	BCL2/BAX	2
BP	GO:0006739	NADP metabolic process	44215	35/18866	0.0346825	0.0574228	0.0192966	TP53	1
BP	GO:0007603	phototransduction, visible light	44215	35/18866	0.0346825	0.0574228	0.0192966	CALM1	1
BP	GO:0010259	multicellular organism aging	44215	35/18866	0.0346825	0.0574228	0.0192966	TP53	1
BP	GO:0014904	myotube cell development	44215	35/18866	0.0346825	0.0574228	0.0192966	BCL2	1
BP	GO:0019362	pyridine nucleotide metabolic process	44215	35/18866	0.0346825	0.0574228	0.0192966	PTGS2	1
BP	GO:0030947	regulation of vascular endothelial growth factor receptor signaling pathway	44215	35/18866	0.0346825	0.0574228	0.0192966	HIF1A	1
BP	GO:0033687	osteoblast proliferation	44215	35/18866	0.0346825	0.0574228	0.0192966	BCL2	1
BP	GO:0045922	negative regulation of fatty acid metabolic process	44215	35/18866	0.0346825	0.0574228	0.0192966	AKT1	1
BP	GO:0046496	nicotinamide nucleotide metabolic process	44215	35/18866	0.0346825	0.0574228	0.0192966	PTGS2	1
BP	GO:0060674	placenta blood vessel development	44215	35/18866	0.0346825	0.0574228	0.0192966	AKT1	1
BP	GO:0071312	cellular response to alkaloid	44215	35/18866	0.0346825	0.0574228	0.0192966	CASP3	1
BP	GO:0072525	pyridine-containing compound biosynthetic process	44215	35/18866	0.0346825	0.0574228	0.0192966	PTGS2	1
BP	GO:0110111	negative regulation of animal organ morphogenesis	44215	35/18866	0.0346825	0.0574228	0.0192966	BCL2	1
BP	GO:1900077	negative regulation of cellular response to insulin stimulus	44215	35/18866	0.0346825	0.0574228	0.0192966	RELA	1
BP	GO:1901020	negative regulation of calcium ion transmembrane transporter activity	44215	35/18866	0.0346825	0.0574228	0.0192966	CALM1	1
BP	GO:1901223	negative regulation of NIK/NF-kappaB signaling	44215	35/18866	0.0346825	0.0574228	0.0192966	RELA	1
BP	GO:0003015	heart process	44246	297/18866	0.0354108	0.0583315	0.019602	PIK3CG/CALM1	2
BP	GO:0003382	epithelial cell morphogenesis	44215	36/18866	0.0356565	0.0583315	0.019602	AR	1
BP	GO:0006007	glucose catabolic process	44215	36/18866	0.0356565	0.0583315	0.019602	TP53	1
BP	GO:0010092	specification of animal organ identity	44215	36/18866	0.0356565	0.0583315	0.019602	AR	1
BP	GO:0014808	release of sequestered calcium ion into cytosol by sarcoplasmic reticulum	44215	36/18866	0.0356565	0.0583315	0.019602	CALM1	1
BP	GO:0021955	central nervous system neuron axonogenesis	44215	36/18866	0.0356565	0.0583315	0.019602	HSP90AA1	1
BP	GO:0031128	developmental induction	44215	36/18866	0.0356565	0.0583315	0.019602	AR	1
BP	GO:0033280	response to vitamin D	44215	36/18866	0.0356565	0.0583315	0.019602	PTGS2	1
BP	GO:0043368	positive T cell selection	44215	36/18866	0.0356565	0.0583315	0.019602	BCL2	1
BP	GO:0045742	positive regulation of epidermal growth factor receptor signaling pathway	44215	36/18866	0.0356565	0.0583315	0.019602	AKT1	1
BP	GO:0045841	negative regulation of mitotic metaphase/anaphase transition	44215	36/18866	0.0356565	0.0583315	0.019602	CCNB1	1
BP	GO:0050931	pigment cell differentiation	44215	36/18866	0.0356565	0.0583315	0.019602	BCL2	1
BP	GO:0051973	positive regulation of telomerase activity	44215	36/18866	0.0356565	0.0583315	0.019602	HSP90AA1	1
BP	GO:0071402	cellular response to lipoprotein particle stimulus	44215	36/18866	0.0356565	0.0583315	0.019602	AKT1	1
BP	GO:1905332	positive regulation of morphogenesis of an epithelium	44215	36/18866	0.0356565	0.0583315	0.019602	AR	1
BP	GO:0007162	negative regulation of cell adhesion	44246	301/18866	0.0362864	0.0593148	0.0199324	AKT1/CASP3	2
BP	GO:0030212	hyaluronan metabolic process	44215	37/18866	0.0366295	0.0593571	0.0199466	AKT1	1
BP	GO:0060260	regulation of transcription initiation from RNA polymerase II promoter	44215	37/18866	0.0366295	0.0593571	0.0199466	TP53	1
BP	GO:0060969	negative regulation of gene silencing	44215	37/18866	0.0366295	0.0593571	0.0199466	TP53	1
BP	GO:0070423	nucleotide-binding oligomerization domain containing signaling pathway	44215	37/18866	0.0366295	0.0593571	0.0199466	RELA	1
BP	GO:0070897	transcription preinitiation complex assembly	44215	37/18866	0.0366295	0.0593571	0.0199466	TP53	1
BP	GO:0071542	dopaminergic neuron differentiation	44215	37/18866	0.0366295	0.0593571	0.0199466	HIF1A	1
BP	GO:0090050	positive regulation of cell migration involved in sprouting angiogenesis	44215	37/18866	0.0366295	0.0593571	0.0199466	PTGS2	1
BP	GO:0098926	postsynaptic signal transduction	44215	37/18866	0.0366295	0.0593571	0.0199466	RELA	1
BP	GO:1902100	negative regulation of metaphase/anaphase transition of cell cycle	44215	37/18866	0.0366295	0.0593571	0.0199466	CCNB1	1
BP	GO:1903514	release of sequestered calcium ion into cytosol by endoplasmic reticulum	44215	37/18866	0.0366295	0.0593571	0.0199466	CALM1	1
BP	GO:1904994	regulation of leukocyte adhesion to vascular endothelial cell	44215	37/18866	0.0366295	0.0593571	0.0199466	RELA	1
BP	GO:0003156	regulation of animal organ formation	44215	38/18866	0.0376016	0.0603374	0.020276	AR	1
BP	GO:0007223	Wnt signaling pathway, calcium modulating pathway	44215	38/18866	0.0376016	0.0603374	0.020276	CALM1	1
BP	GO:0010661	positive regulation of muscle cell apoptotic process	44215	38/18866	0.0376016	0.0603374	0.020276	TP53	1
BP	GO:0019433	triglyceride catabolic process	44215	38/18866	0.0376016	0.0603374	0.020276	PIK3CG	1
BP	GO:0035872	nucleotide-binding domain, leucine rich repeat containing receptor signaling pathway	44215	38/18866	0.0376016	0.0603374	0.020276	RELA	1
BP	GO:0045923	positive regulation of fatty acid metabolic process	44215	38/18866	0.0376016	0.0603374	0.020276	PTGS2	1
BP	GO:0060045	positive regulation of cardiac muscle cell proliferation	44215	38/18866	0.0376016	0.0603374	0.020276	CCNB1	1
BP	GO:0071276	cellular response to cadmium ion	44215	38/18866	0.0376016	0.0603374	0.020276	AKT1	1
BP	GO:1901186	positive regulation of ERBB signaling pathway	44215	38/18866	0.0376016	0.0603374	0.020276	AKT1	1
BP	GO:1903523	negative regulation of blood circulation	44215	38/18866	0.0376016	0.0603374	0.020276	PIK3CG	1
BP	GO:1905898	positive regulation of response to endoplasmic reticulum stress	44215	38/18866	0.0376016	0.0603374	0.020276	BAX	1
BP	GO:2000144	positive regulation of DNA-templated transcription, initiation	44215	38/18866	0.0376016	0.0603374	0.020276	TP53	1
BP	GO:0042063	gliogenesis	44246	307/18866	0.0376156	0.0603374	0.020276	RELA/AKT1	2
BP	GO:0090287	regulation of cellular response to growth factor stimulus	44246	310/18866	0.0382873	0.0612522	0.0205834	TP53/HIF1A	2
BP	GO:0060326	cell chemotaxis	44246	311/18866	0.0385122	0.0612522	0.0205834	DPP4/PIK3CG	2
BP	GO:0010453	regulation of cell fate commitment	44215	39/18866	0.0385728	0.0612522	0.0205834	AR	1
BP	GO:0010831	positive regulation of myotube differentiation	44215	39/18866	0.0385728	0.0612522	0.0205834	BCL2	1
BP	GO:0033146	regulation of intracellular estrogen receptor signaling pathway	44215	39/18866	0.0385728	0.0612522	0.0205834	AR	1
BP	GO:0038179	neurotrophin signaling pathway	44215	39/18866	0.0385728	0.0612522	0.0205834	CASP3	1
BP	GO:0046326	positive regulation of glucose import	44215	39/18866	0.0385728	0.0612522	0.0205834	AKT1	1
BP	GO:0046329	negative regulation of JNK cascade	44215	39/18866	0.0385728	0.0612522	0.0205834	AKT1	1
BP	GO:0060416	response to growth hormone	44215	39/18866	0.0385728	0.0612522	0.0205834	AKT1	1
BP	GO:1901021	positive regulation of calcium ion transmembrane transporter activity	44215	39/18866	0.0385728	0.0612522	0.0205834	CALM1	1
BP	GO:1902229	regulation of intrinsic apoptotic signaling pathway in response to DNA damage	44215	39/18866	0.0385728	0.0612522	0.0205834	BCL2	1
BP	GO:2000279	negative regulation of DNA biosynthetic process	44215	39/18866	0.0385728	0.0612522	0.0205834	TP53	1
BP	GO:2000816	negative regulation of mitotic sister chromatid separation	44215	39/18866	0.0385728	0.0612522	0.0205834	CCNB1	1
BP	GO:0090305	nucleic acid phosphodiester bond hydrolysis	44246	313/18866	0.0389636	0.0618251	0.020776	BAX/CASP3	2
BP	GO:0046879	hormone secretion	44246	314/18866	0.0391901	0.0621366	0.0208806	DPP4/HIF1A	2
BP	GO:0016572	histone phosphorylation	44215	40/18866	0.0395431	0.0624556	0.0209878	CCNB1	1
BP	GO:0042307	positive regulation of protein import into nucleus	44215	40/18866	0.0395431	0.0624556	0.0209878	PTGS2	1
BP	GO:0045746	negative regulation of Notch signaling pathway	44215	40/18866	0.0395431	0.0624556	0.0209878	AKT1	1
BP	GO:1902742	apoptotic process involved in development	44215	40/18866	0.0395431	0.0624556	0.0209878	BAX	1
BP	GO:1905819	negative regulation of chromosome separation	44215	40/18866	0.0395431	0.0624556	0.0209878	CCNB1	1
BP	GO:0006734	NADH metabolic process	44215	41/18866	0.0405124	0.0635961	0.0213711	TP53	1
BP	GO:0030890	positive regulation of B cell proliferation	44215	41/18866	0.0405124	0.0635961	0.0213711	BCL2	1
BP	GO:0033574	response to testosterone	44215	41/18866	0.0405124	0.0635961	0.0213711	AR	1
BP	GO:0046825	regulation of protein export from nucleus	44215	41/18866	0.0405124	0.0635961	0.0213711	TP53	1
BP	GO:0050832	defense response to fungus	44215	41/18866	0.0405124	0.0635961	0.0213711	MPO	1
BP	GO:0072524	pyridine-containing compound metabolic process	44215	41/18866	0.0405124	0.0635961	0.0213711	PTGS2	1
BP	GO:1903170	negative regulation of calcium ion transmembrane transport	44215	41/18866	0.0405124	0.0635961	0.0213711	CALM1	1
BP	GO:2000008	regulation of protein localization to cell surface	44215	41/18866	0.0405124	0.0635961	0.0213711	AKT1	1
BP	GO:0006470	protein dephosphorylation	44246	323/18866	0.0412516	0.0646579	0.0217279	CALM1/BCL2	2
BP	GO:0009914	hormone transport	44246	323/18866	0.0412516	0.0646579	0.0217279	DPP4/HIF1A	2
BP	GO:0033048	negative regulation of mitotic sister chromatid segregation	44215	42/18866	0.0414808	0.0648197	0.0217823	CCNB1	1
BP	GO:0072595	maintenance of protein localization in organelle	44215	42/18866	0.0414808	0.0648197	0.0217823	AKT1	1
BP	GO:1902622	regulation of neutrophil migration	44215	42/18866	0.0414808	0.0648197	0.0217823	DPP4	1
BP	GO:1904591	positive regulation of protein import	44215	42/18866	0.0414808	0.0648197	0.0217823	PTGS2	1
BP	GO:0021762	substantia nigra development	44215	43/18866	0.0424483	0.0658316	0.0221223	CALM1	1
BP	GO:0030521	androgen receptor signaling pathway	44215	43/18866	0.0424483	0.0658316	0.0221223	AR	1
BP	GO:0040019	positive regulation of embryonic development	44215	43/18866	0.0424483	0.0658316	0.0221223	AR	1
BP	GO:0050850	positive regulation of calcium-mediated signaling	44215	43/18866	0.0424483	0.0658316	0.0221223	CALM1	1
BP	GO:0050856	regulation of T cell receptor signaling pathway	44215	43/18866	0.0424483	0.0658316	0.0221223	RELA	1
BP	GO:0070296	sarcoplasmic reticulum calcium ion transport	44215	43/18866	0.0424483	0.0658316	0.0221223	CALM1	1
BP	GO:0071364	cellular response to epidermal growth factor stimulus	44215	43/18866	0.0424483	0.0658316	0.0221223	AKT1	1
BP	GO:0090207	regulation of triglyceride metabolic process	44215	43/18866	0.0424483	0.0658316	0.0221223	PIK3CG	1
BP	GO:0150077	regulation of neuroinflammatory response	44215	43/18866	0.0424483	0.0658316	0.0221223	PTGS2	1
BP	GO:2000648	positive regulation of stem cell proliferation	44215	43/18866	0.0424483	0.0658316	0.0221223	HIF1A	1
BP	GO:0043010	camera-type eye development	44246	332/18866	0.043354	0.0670276	0.0225242	BAX/HIF1A	2
BP	GO:0033046	negative regulation of sister chromatid segregation	44215	44/18866	0.0434149	0.0670276	0.0225242	CCNB1	1
BP	GO:0035307	positive regulation of protein dephosphorylation	44215	44/18866	0.0434149	0.0670276	0.0225242	CALM1	1
BP	GO:0035329	hippo signaling	44215	44/18866	0.0434149	0.0670276	0.0225242	CASP3	1
BP	GO:0045687	positive regulation of glial cell differentiation	44215	44/18866	0.0434149	0.0670276	0.0225242	RELA	1
BP	GO:1903053	regulation of extracellular matrix organization	44215	44/18866	0.0434149	0.0670276	0.0225242	DPP4	1
BP	GO:0001974	blood vessel remodeling	44215	45/18866	0.0443805	0.0680589	0.0228708	BAX	1
BP	GO:0010828	positive regulation of glucose transmembrane transport	44215	45/18866	0.0443805	0.0680589	0.0228708	AKT1	1
BP	GO:0031018	endocrine pancreas development	44215	45/18866	0.0443805	0.0680589	0.0228708	AKT1	1
BP	GO:0032722	positive regulation of chemokine production	44215	45/18866	0.0443805	0.0680589	0.0228708	HIF1A	1
BP	GO:0034105	positive regulation of tissue remodeling	44215	45/18866	0.0443805	0.0680589	0.0228708	BAX	1
BP	GO:0051985	negative regulation of chromosome segregation	44215	45/18866	0.0443805	0.0680589	0.0228708	CCNB1	1
BP	GO:0060412	ventricular septum morphogenesis	44215	45/18866	0.0443805	0.0680589	0.0228708	EGLN1	1
BP	GO:0070266	necroptotic process	44215	45/18866	0.0443805	0.0680589	0.0228708	TP53	1
BP	GO:0090311	regulation of protein deacetylation	44215	45/18866	0.0443805	0.0680589	0.0228708	TP53	1
BP	GO:1990778	protein localization to cell periphery	44246	340/18866	0.0452564	0.0691262	0.0232295	AR/AKT1	2
BP	GO:0010761	fibroblast migration	44215	46/18866	0.0453452	0.0691262	0.0232295	AKT1	1
BP	GO:0031641	regulation of myelination	44215	46/18866	0.0453452	0.0691262	0.0232295	AKT1	1
BP	GO:0032007	negative regulation of TOR signaling	44215	46/18866	0.0453452	0.0691262	0.0232295	HIF1A	1
BP	GO:0032570	response to progesterone	44215	46/18866	0.0453452	0.0691262	0.0232295	RELA	1
BP	GO:0048538	thymus development	44215	46/18866	0.0453452	0.0691262	0.0232295	BCL2	1
BP	GO:0051646	mitochondrion localization	44215	46/18866	0.0453452	0.0691262	0.0232295	HIF1A	1
BP	GO:2000142	regulation of DNA-templated transcription, initiation	44215	46/18866	0.0453452	0.0691262	0.0232295	TP53	1
BP	GO:0019058	viral life cycle	44246	341/18866	0.0454965	0.0693055	0.0232897	DPP4/BCL2	2
BP	GO:0010721	negative regulation of cell development	44246	343/18866	0.0459779	0.0697175	0.0234282	BCL2/TP53	2
BP	GO:0016042	lipid catabolic process	44246	343/18866	0.0459779	0.0697175	0.0234282	PIK3CG/AKT1	2
BP	GO:1903311	regulation of mRNA metabolic process	44246	344/18866	0.0462194	0.0697175	0.0234282	AKT1/CCNB1	2
BP	GO:0006383	transcription by RNA polymerase III	44215	47/18866	0.046309	0.0697175	0.0234282	AR	1
BP	GO:0006953	acute-phase response	44215	47/18866	0.046309	0.0697175	0.0234282	PTGS2	1
BP	GO:0007080	mitotic metaphase plate congression	44215	47/18866	0.046309	0.0697175	0.0234282	CCNB1	1
BP	GO:0008542	visual learning	44215	47/18866	0.046309	0.0697175	0.0234282	HIF1A	1
BP	GO:0010559	regulation of glycoprotein biosynthetic process	44215	47/18866	0.046309	0.0697175	0.0234282	BCL2	1
BP	GO:0022602	ovulation cycle process	44215	47/18866	0.046309	0.0697175	0.0234282	CASP3	1
BP	GO:0030261	chromosome condensation	44215	47/18866	0.046309	0.0697175	0.0234282	CCNB1	1
BP	GO:0032369	negative regulation of lipid transport	44215	47/18866	0.046309	0.0697175	0.0234282	AKT1	1
BP	GO:0042551	neuron maturation	44215	47/18866	0.046309	0.0697175	0.0234282	BCL2	1
BP	GO:0043303	mast cell degranulation	44215	47/18866	0.046309	0.0697175	0.0234282	PIK3CG	1
BP	GO:0045933	positive regulation of muscle contraction	44215	47/18866	0.046309	0.0697175	0.0234282	PTGS2	1
BP	GO:0050919	negative chemotaxis	44215	47/18866	0.046309	0.0697175	0.0234282	DPP4	1
BP	GO:0070849	response to epidermal growth factor	44215	47/18866	0.046309	0.0697175	0.0234282	AKT1	1
BP	GO:0002279	mast cell activation involved in immune response	44215	48/18866	0.0472718	0.0707531	0.0237762	PIK3CG	1
BP	GO:0009409	response to cold	44215	48/18866	0.0472718	0.0707531	0.0237762	HSP90AA1	1
BP	GO:0010799	regulation of peptidyl-threonine phosphorylation	44215	48/18866	0.0472718	0.0707531	0.0237762	CALM1	1
BP	GO:0014911	positive regulation of smooth muscle cell migration	44215	48/18866	0.0472718	0.0707531	0.0237762	BCL2	1
BP	GO:0031952	regulation of protein autophosphorylation	44215	48/18866	0.0472718	0.0707531	0.0237762	CALM1	1
BP	GO:0046461	neutral lipid catabolic process	44215	48/18866	0.0472718	0.0707531	0.0237762	PIK3CG	1
BP	GO:0046464	acylglycerol catabolic process	44215	48/18866	0.0472718	0.0707531	0.0237762	PIK3CG	1
BP	GO:0055023	positive regulation of cardiac muscle tissue growth	44215	48/18866	0.0472718	0.0707531	0.0237762	CCNB1	1
BP	GO:0009615	response to virus	44246	349/18866	0.0474339	0.070944	0.0238403	RELA/BCL2	2
BP	GO:0050708	regulation of protein secretion	44246	352/18866	0.0481683	0.0714652	0.0240155	DPP4/HIF1A	2
BP	GO:0002448	mast cell mediated immunity	44215	49/18866	0.0482338	0.0714652	0.0240155	PIK3CG	1
BP	GO:0003254	regulation of membrane depolarization	44215	49/18866	0.0482338	0.0714652	0.0240155	BCL2	1
BP	GO:0007595	lactation	44215	49/18866	0.0482338	0.0714652	0.0240155	HIF1A	1
BP	GO:0030850	prostate gland development	44215	49/18866	0.0482338	0.0714652	0.0240155	AR	1
BP	GO:0035196	production of miRNAs involved in gene silencing by miRNA	44215	49/18866	0.0482338	0.0714652	0.0240155	TP53	1
BP	GO:0045058	T cell selection	44215	49/18866	0.0482338	0.0714652	0.0240155	BCL2	1
BP	GO:0048512	circadian behavior	44215	49/18866	0.0482338	0.0714652	0.0240155	TP53	1
BP	GO:0048641	regulation of skeletal muscle tissue development	44215	49/18866	0.0482338	0.0714652	0.0240155	BCL2	1
BP	GO:0061383	trabecula morphogenesis	44215	49/18866	0.0482338	0.0714652	0.0240155	EGLN1	1
BP	GO:1900087	positive regulation of G1/S transition of mitotic cell cycle	44215	49/18866	0.0482338	0.0714652	0.0240155	AKT1	1
BP	GO:1990090	cellular response to nerve growth factor stimulus	44215	49/18866	0.0482338	0.0714652	0.0240155	AKT1	1
BP	GO:2000107	negative regulation of leukocyte apoptotic process	44215	49/18866	0.0482338	0.0714652	0.0240155	HIF1A	1
BP	GO:0003002	regionalization	44246	355/18866	0.048907	0.0722648	0.0242841	AR/TP53	2
BP	GO:0071103	DNA conformation change	44246	355/18866	0.048907	0.0722648	0.0242841	TP53/CCNB1	2
BP	GO:0001961	positive regulation of cytokine-mediated signaling pathway	44215	50/18866	0.0491948	0.0722648	0.0242841	HIF1A	1
BP	GO:0007622	rhythmic behavior	44215	50/18866	0.0491948	0.0722648	0.0242841	TP53	1
BP	GO:0008038	neuron recognition	44215	50/18866	0.0491948	0.0722648	0.0242841	CASP3	1
BP	GO:0019674	NAD metabolic process	44215	50/18866	0.0491948	0.0722648	0.0242841	TP53	1
BP	GO:0045646	regulation of erythrocyte differentiation	44215	50/18866	0.0491948	0.0722648	0.0242841	HIF1A	1
BP	GO:0045981	positive regulation of nucleotide metabolic process	44215	50/18866	0.0491948	0.0722648	0.0242841	HIF1A	1
BP	GO:0050873	brown fat cell differentiation	44215	50/18866	0.0491948	0.0722648	0.0242841	PTGS2	1
BP	GO:0101023	vascular endothelial cell proliferation	44215	50/18866	0.0491948	0.0722648	0.0242841	IGF2	1
BP	GO:1900544	positive regulation of purine nucleotide metabolic process	44215	50/18866	0.0491948	0.0722648	0.0242841	HIF1A	1
BP	GO:1905562	regulation of vascular endothelial cell proliferation	44215	50/18866	0.0491948	0.0722648	0.0242841	IGF2	1
CC	GO:0071682	endocytic vesicle lumen	44246	20/19559	0.000168104	0.0124018	0.00905582	HSP90AA1/MPO	2
CC	GO:0046930	pore complex	44246	23/19559	0.000223455	0.0124018	0.00905582	BCL2/BAX	2
CC	GO:0005667	transcription regulator complex	44305	413/19559	0.000590482	0.0188824	0.013788	RELA/TP53/HIF1A/AHR	4
CC	GO:0043209	myelin sheath	44246	47/19559	0.000941587	0.0188824	0.013788	HSP90AA1/BCL2	2
CC	GO:0005635	nuclear envelope	44305	473/19559	0.00098073	0.0188824	0.013788	PTGS2/BCL2/BAX/TP53	4
CC	GO:0031968	organelle outer membrane	44274	218/19559	0.00115988	0.0188824	0.013788	PTGS2/BCL2/BAX	3
CC	GO:0019867	outer membrane	44274	220/19559	0.00119078	0.0188824	0.013788	PTGS2/BCL2/BAX	3
CC	GO:0061695	transferase complex, transferring phosphorus-containing groups	44274	253/19559	0.00177791	0.0246685	0.018013	PIK3CG/TP53/CCNB1	3
CC	GO:0031965	nuclear membrane	44274	301/19559	0.00291261	0.0279263	0.0203919	PTGS2/BCL2/TP53	3
CC	GO:0030139	endocytic vesicle	44274	313/19559	0.00325227	0.0279263	0.0203919	HSP90AA1/DPP4/MPO	3
CC	GO:0034774	secretory granule lumen	44274	322/19559	0.00352241	0.0279263	0.0203919	HSP90AA1/MPO/IGF2	3
CC	GO:0060205	cytoplasmic vesicle lumen	44274	326/19559	0.00364678	0.0279263	0.0203919	HSP90AA1/MPO/IGF2	3
CC	GO:0031983	vesicle lumen	44274	328/19559	0.00370996	0.0279263	0.0203919	HSP90AA1/MPO/IGF2	3
CC	GO:0045121	membrane raft	44274	329/19559	0.00374181	0.0279263	0.0203919	PTGS2/DPP4/CASP3	3
CC	GO:0098857	membrane microdomain	44274	330/19559	0.00377382	0.0279263	0.0203919	PTGS2/DPP4/CASP3	3
CC	GO:0098589	membrane region	44274	343/19559	0.00420541	0.0291751	0.0213037	PTGS2/DPP4/CASP3	3
CC	GO:0005819	spindle	44274	367/19559	0.00507903	0.0331631	0.0242158	CALM1/AKT1/CCNB1	3
CC	GO:0090575	RNA polymerase II transcription regulator complex	44246	161/19559	0.010504	0.0643138	0.0469622	TP53/HIF1A	2
CC	GO:0000922	spindle pole	44246	165/19559	0.0110087	0.0643138	0.0469622	CALM1/CCNB1	2
CC	GO:0005775	vacuolar lumen	44246	173/19559	0.0120498	0.066383	0.0484731	HSP90AA1/MPO	2
CC	GO:0044292	dendrite terminus	44215	13/19559	0.0125589	0.066383	0.0484731	HSP90AA1	1
CC	GO:0000940	condensed chromosome outer kinetochore	44215	14/19559	0.0135188	0.0682085	0.0498061	CCNB1	1
MF	GO:0044389	ubiquitin-like protein ligase binding	44366	316/18352	5.58321e-07	7.03669e-05	2.84886e-05	HSP90AA1/RELA/BCL2/TP53/HIF1A/CCNB1	6
MF	GO:0001091	RNA polymerase II general transcription initiation factor binding	44274	19/18352	9.0214e-07	7.03669e-05	2.84886e-05	AR/TP53/AHR	3
MF	GO:0001223	transcription coactivator binding	44274	29/18352	3.37969e-06	0.000164542	6.66161e-05	AR/RELA/AHR	3
MF	GO:0051721	protein phosphatase 2A binding	44274	32/18352	4.57866e-06	0.000164542	6.66161e-05	AKT1/BCL2/TP53	3
MF	GO:0042826	histone deacetylase binding	44305	115/18352	5.27378e-06	0.000164542	6.66161e-05	HSP90AA1/RELA/TP53/HIF1A	4
MF	GO:0097718	disordered domain specific binding	44274	36/18352	6.57383e-06	0.000170919	6.91982e-05	HSP90AA1/CALM1/TP53	3
MF	GO:0043539	protein serine/threonine kinase activator activity	44274	38/18352	7.7569e-06	0.000172868	6.99871e-05	CALM1/CCNB1/IGF2	3
MF	GO:0031625	ubiquitin protein ligase binding	44335	297/18352	1.03613e-05	0.000183037	7.41039e-05	HSP90AA1/RELA/BCL2/TP53/HIF1A	5
MF	GO:0002020	protease binding	44305	137/18352	1.05598e-05	0.000183037	7.41039e-05	DPP4/BCL2/CASP3/TP53	4
MF	GO:0140296	general transcription initiation factor binding	44274	44/18352	1.21302e-05	0.00018923	7.66115e-05	AR/TP53/AHR	3
MF	GO:0046982	protein heterodimerization activity	44335	321/18352	1.50859e-05	0.000213946	8.66179e-05	BCL2/BAX/TP53/HIF1A/AHR	5
MF	GO:0001221	transcription cofactor binding	44274	51/18352	1.89864e-05	0.000241628	9.78252e-05	AR/RELA/AHR	3
MF	GO:0004601	peroxidase activity	44274	52/18352	2.01357e-05	0.000241628	9.78252e-05	PTGS1/PTGS2/MPO	3
MF	GO:0016684	oxidoreductase activity, acting on peroxide as acceptor	44274	56/18352	2.51902e-05	0.00028069	0.00011364	PTGS1/PTGS2/MPO	3
MF	GO:0019887	protein kinase regulator activity	44305	185/18352	3.44187e-05	0.000357954	0.000144921	CALM1/CASP3/CCNB1/IGF2	4
MF	GO:0001094	TFIID-class transcription factor complex binding	44246	10/18352	4.54725e-05	0.000433237	0.0001754	TP53/AHR	2
MF	GO:0001098	basal transcription machinery binding	44274	72/18352	5.36327e-05	0.000433237	0.0001754	AR/TP53/AHR	3
MF	GO:0001099	basal RNA polymerase II transcription machinery binding	44274	72/18352	5.36327e-05	0.000433237	0.0001754	AR/TP53/AHR	3
MF	GO:0051400	BH domain binding	44246	11/18352	5.55432e-05	0.000433237	0.0001754	BCL2/BAX	2
MF	GO:0070513	death domain binding	44246	11/18352	5.55432e-05	0.000433237	0.0001754	BCL2/BAX	2
MF	GO:0019207	kinase regulator activity	44305	216/18352	6.29694e-05	0.000467772	0.000189382	CALM1/CASP3/CCNB1/IGF2	4
MF	GO:0030295	protein kinase activator activity	44274	82/18352	7.91204e-05	0.000561036	0.00022714	CALM1/CCNB1/IGF2	3
MF	GO:0016209	antioxidant activity	44274	86/18352	9.11927e-05	0.000618524	0.000250415	PTGS1/PTGS2/MPO	3
MF	GO:0019209	kinase activator activity	44274	89/18352	0.000100996	0.000656472	0.000265778	CALM1/CCNB1/IGF2	3
MF	GO:0051213	dioxygenase activity	44274	91/18352	0.000107899	0.000673289	0.000272587	PTGS1/PTGS2/EGLN1	3
MF	GO:0047485	protein N-terminus binding	44274	107/18352	0.000174452	0.00104671	0.00042377	CALM1/RELA/TP53	3
MF	GO:0031072	heat shock protein binding	44274	127/18352	0.000289201	0.00167094	0.000676493	BAX/HIF1A/AHR	3
MF	GO:0020037	heme binding	44274	138/18352	0.000369087	0.00203202	0.000822681	PTGS1/PTGS2/MPO	3
MF	GO:0035035	histone acetyltransferase binding	44246	28/18352	0.000377748	0.00203202	0.000822681	TP53/HIF1A	2
MF	GO:0046906	tetrapyrrole binding	44274	148/18352	0.000452983	0.00232484	0.000941232	PTGS1/PTGS2/MPO	3
MF	GO:0019903	protein phosphatase binding	44274	149/18352	0.000461988	0.00232484	0.000941232	AKT1/BCL2/TP53	3
MF	GO:0016705	oxidoreductase activity, acting on paired donors, with incorporation or reduction of molecular oxygen	44274	162/18352	0.000589703	0.0028748	0.00116389	PTGS1/PTGS2/EGLN1	3
MF	GO:0016248	channel inhibitor activity	44246	39/18352	0.000735496	0.00347689	0.00140765	CALM1/BCL2	2
MF	GO:0051879	Hsp90 protein binding	44246	42/18352	0.000853024	0.00391388	0.00158456	HIF1A/AHR	2
MF	GO:0019902	phosphatase binding	44274	194/18352	0.000994816	0.0044325	0.00179454	AKT1/BCL2/TP53	3
MF	GO:0001046	core promoter sequence-specific DNA binding	44246	46/18352	0.00102289	0.0044325	0.00179454	RELA/TP53	2
MF	GO:0016538	cyclin-dependent protein serine/threonine kinase regulator activity	44246	50/18352	0.00120768	0.00495784	0.00200722	CASP3/CCNB1	2
MF	GO:0070888	E-box binding	44246	50/18352	0.00120768	0.00495784	0.00200722	HIF1A/AHR	2
MF	GO:0004879	nuclear receptor activity	44246	52/18352	0.00130564	0.00509199	0.00206153	AR/AHR	2
MF	GO:0098531	ligand-activated transcription factor activity	44246	52/18352	0.00130564	0.00509199	0.00206153	AR/AHR	2
MF	GO:0001085	RNA polymerase II transcription factor binding	44246	56/18352	0.00151262	0.00575532	0.00233009	AR/TP53	2
MF	GO:0002039	p53 binding	44246	66/18352	0.00209391	0.00777738	0.00314874	TP53/HIF1A	2
MF	GO:0070491	repressing transcription factor binding	44246	74/18352	0.0026237	0.00951854	0.00385366	RELA/BCL2	2
MF	GO:1990782	protein tyrosine kinase binding	44246	98/18352	0.00454923	0.0161291	0.00653	HSP90AA1/TP53	2
MF	GO:0051087	chaperone binding	44246	104/18352	0.00510748	0.0175883	0.00712077	BAX/TP53	2
MF	GO:0140297	DNA-binding transcription factor binding	44274	347/18352	0.0051863	0.0175883	0.00712077	RELA/BCL2/HIF1A	3
MF	GO:0016247	channel regulator activity	44246	148/18352	0.0100964	0.0328157	0.0132857	CALM1/BCL2	2
MF	GO:0016303	1-phosphatidylinositol-3-kinase activity	44215	10/18352	0.0103075	0.0328157	0.0132857	PIK3CG	1
MF	GO:0097199	cysteine-type endopeptidase activity involved in apoptotic signaling pathway	44215	10/18352	0.0103075	0.0328157	0.0132857	CASP3	1
MF	GO:0019855	calcium channel inhibitor activity	44215	11/18352	0.0113327	0.0350487	0.0141897	CALM1	1
MF	GO:0004861	cyclin-dependent protein serine/threonine kinase inhibitor activity	44215	12/18352	0.0123569	0.0350487	0.0141897	CASP3	1
MF	GO:0016004	phospholipase activator activity	44215	12/18352	0.0123569	0.0350487	0.0141897	CASP3	1
MF	GO:0031543	peptidyl-proline dioxygenase activity	44215	12/18352	0.0123569	0.0350487	0.0141897	EGLN1	1
MF	GO:0035004	phosphatidylinositol 3-kinase activity	44215	12/18352	0.0123569	0.0350487	0.0141897	PIK3CG	1
MF	GO:0042301	phosphate ion binding	44215	12/18352	0.0123569	0.0350487	0.0141897	RELA	1
MF	GO:0008179	adenylate cyclase binding	44215	13/18352	0.0133801	0.0366192	0.0148256	CALM1	1
MF	GO:0072542	protein phosphatase activator activity	44215	13/18352	0.0133801	0.0366192	0.0148256	CALM1	1
MF	GO:0031432	titin binding	44215	14/18352	0.0144023	0.0374459	0.0151603	CALM1	1
MF	GO:0032794	GTPase activating protein binding	44215	14/18352	0.0144023	0.0374459	0.0151603	AKT1	1
MF	GO:0060229	lipase activator activity	44215	14/18352	0.0144023	0.0374459	0.0151603	CASP3	1
MF	GO:0097153	cysteine-type endopeptidase activity involved in apoptotic process	44215	15/18352	0.0154234	0.0388667	0.0157355	CASP3	1
MF	GO:0005159	insulin-like growth factor receptor binding	44215	16/18352	0.0164436	0.0388667	0.0157355	IGF2	1
MF	GO:0016307	phosphatidylinositol phosphate kinase activity	44215	16/18352	0.0164436	0.0388667	0.0157355	PIK3CG	1
MF	GO:0019211	phosphatase activator activity	44215	16/18352	0.0164436	0.0388667	0.0157355	CALM1	1
MF	GO:0023026	MHC class II protein complex binding	44215	16/18352	0.0164436	0.0388667	0.0157355	HSP90AA1	1
MF	GO:0052742	phosphatidylinositol kinase activity	44215	16/18352	0.0164436	0.0388667	0.0157355	PIK3CG	1
MF	GO:0035173	histone kinase activity	44215	17/18352	0.0174628	0.0406596	0.0164614	CCNB1	1
MF	GO:0005123	death receptor binding	44215	20/18352	0.0205143	0.0457176	0.0185092	CASP3	1
MF	GO:0031418	L-ascorbic acid binding	44215	20/18352	0.0205143	0.0457176	0.0185092	EGLN1	1
MF	GO:0070182	DNA polymerase binding	44215	20/18352	0.0205143	0.0457176	0.0185092	HSP90AA1	1
MF	GO:0005158	insulin receptor binding	44215	23/18352	0.0235569	0.0517587	0.0209549	IGF2	1
MF	GO:0000979	RNA polymerase II core promoter sequence-specific DNA binding	44215	24/18352	0.024569	0.0525077	0.0212582	RELA	1
MF	GO:0004190	aspartic-type endopeptidase activity	44215	25/18352	0.0255802	0.0525077	0.0212582	CASP3	1
MF	GO:0016702	oxidoreductase activity, acting on single donors with incorporation of molecular oxygen, incorporation of two atoms of oxygen	44215	25/18352	0.0255802	0.0525077	0.0212582	PTGS2	1
MF	GO:0023023	MHC protein complex binding	44215	25/18352	0.0255802	0.0525077	0.0212582	HSP90AA1	1
MF	GO:0008198	ferrous iron binding	44215	26/18352	0.0265904	0.0525077	0.0212582	EGLN1	1
MF	GO:0016701	oxidoreductase activity, acting on single donors with incorporation of molecular oxygen	44215	26/18352	0.0265904	0.0525077	0.0212582	PTGS2	1
MF	GO:0017025	TBP-class protein binding	44215	26/18352	0.0265904	0.0525077	0.0212582	AHR	1
MF	GO:0070001	aspartic-type peptidase activity	44215	26/18352	0.0265904	0.0525077	0.0212582	CASP3	1
MF	GO:0046875	ephrin receptor binding	44215	27/18352	0.0275997	0.0538193	0.0217892	PIK3CG	1
MF	GO:0045499	chemorepellent activity	44215	28/18352	0.0286079	0.0550966	0.0223063	DPP4	1
MF	GO:0043325	phosphatidylinositol-3,4-bisphosphate binding	44215	30/18352	0.0306213	0.0575902	0.0233159	AKT1	1
MF	GO:0061629	RNA polymerase II-specific DNA-binding transcription factor binding	44246	267/18352	0.030641	0.0575902	0.0233159	RELA/HIF1A	2
MF	GO:0030291	protein serine/threonine kinase inhibitor activity	44215	31/18352	0.0316266	0.0580441	0.0234996	CASP3	1
MF	GO:0051059	NF-kappaB binding	44215	31/18352	0.0316266	0.0580441	0.0234996	RELA	1
MF	GO:0071889	14-3-3 protein binding	44215	32/18352	0.0326308	0.0591908	0.0239639	AKT1	1
MF	GO:0042805	actinin binding	44215	36/18352	0.036638	0.0656958	0.0265975	RELA	1
MF	GO:0008200	ion channel inhibitor activity	44215	38/18352	0.0386357	0.0684906	0.027729	CALM1	1
MF	GO:0005547	phosphatidylinositol-3,4,5-trisphosphate binding	44215	39/18352	0.0396331	0.0694693	0.0281252	AKT1	1
MF	GO:0030544	Hsp70 protein binding	44215	42/18352	0.0426194	0.0738736	0.0299083	BAX	1
MF	GO:0004712	protein serine/threonine/tyrosine kinase activity	44215	45/18352	0.0455968	0.0773152	0.0313017	AKT1	1
MF	GO:0048156	tau protein binding	44215	45/18352	0.0455968	0.0773152	0.0313017	HSP90AA1	1
MF	GO:0004177	aminopeptidase activity	44215	46/18352	0.0465873	0.0773152	0.0313017	DPP4	1
MF	GO:0016706	2-oxoglutarate-dependent dioxygenase activity	44215	46/18352	0.0465873	0.0773152	0.0313017	EGLN1	1
MF	GO:0005246	calcium channel regulator activity	44215	47/18352	0.0475769	0.0781263	0.0316301	CALM1	1
MF	GO:0032813	tumor necrosis factor receptor superfamily binding	44215	48/18352	0.0485655	0.0789189	0.031951	CASP3	1

## Sheet: KEGG Pathways
ID	Description	GeneRatio	BgRatio	pvalue	p.adjust	qvalue	geneID	Count
hsa05167	Kaposi sarcoma-associated herpesvirus infection	44458	193/8105	1.53745e-10	2.53678e-08	8.901e-09	PTGS2/PIK3CG/CALM1/RELA/AKT1/BAX/CASP3/TP53/HIF1A	9
hsa05222	Small cell lung cancer	44396	92/8105	8.69097e-10	7.17005e-08	2.51581e-08	PTGS2/RELA/AKT1/BCL2/BAX/CASP3/TP53	7
hsa05417	Lipid and atherosclerosis	44427	215/8105	1.26609e-08	6.96347e-07	2.44332e-07	HSP90AA1/CALM1/RELA/AKT1/BCL2/BAX/CASP3/TP53	8
hsa05215	Prostate cancer	44366	97/8105	6.01627e-08	2.48171e-06	8.70776e-07	AR/HSP90AA1/RELA/AKT1/BCL2/TP53	6
hsa04722	Neurotrophin signaling pathway	44366	119/8105	2.04917e-07	6.76225e-06	2.37272e-06	CALM1/RELA/AKT1/BCL2/BAX/TP53	6
hsa05170	Human immunodeficiency virus 1 infection	44396	212/8105	2.9275e-07	7.47793e-06	2.62383e-06	CALM1/RELA/AKT1/BCL2/BAX/CASP3/CCNB1	7
hsa05163	Human cytomegalovirus infection	44396	225/8105	4.3903e-07	7.47793e-06	2.62383e-06	PTGS2/CALM1/RELA/AKT1/BAX/CASP3/TP53	7
hsa04210	Apoptosis	44366	136/8105	4.53225e-07	7.47793e-06	2.62383e-06	RELA/AKT1/BCL2/BAX/CASP3/TP53	6
hsa05162	Measles	44366	139/8105	5.15726e-07	7.47793e-06	2.62383e-06	RELA/AKT1/BCL2/BAX/CASP3/TP53	6
hsa05418	Fluid shear stress and atherosclerosis	44366	139/8105	5.15726e-07	7.47793e-06	2.62383e-06	HSP90AA1/CALM1/RELA/AKT1/BCL2/TP53	6
hsa01524	Platinum drug resistance	44335	73/8105	5.43849e-07	7.47793e-06	2.62383e-06	AKT1/BCL2/BAX/CASP3/TP53	5
hsa04115	p53 signaling pathway	44335	73/8105	5.43849e-07	7.47793e-06	2.62383e-06	BCL2/BAX/CASP3/TP53/CCNB1	5
hsa05132	Salmonella infection	44396	249/8105	8.72548e-07	1.10747e-05	3.88584e-06	HSP90AA1/PIK3CG/RELA/AKT1/BCL2/BAX/CASP3	7
hsa05210	Colorectal cancer	44335	86/8105	1.23746e-06	1.3987e-05	4.90772e-06	AKT1/BCL2/BAX/CASP3/TP53	5
hsa05161	Hepatitis B	44366	162/8105	1.27155e-06	1.3987e-05	4.90772e-06	RELA/AKT1/BCL2/BAX/CASP3/TP53	6
hsa05152	Tuberculosis	44366	180/8105	2.3555e-06	2.42911e-05	8.5232e-06	CALM1/RELA/AKT1/BCL2/BAX/CASP3	6
hsa04933	AGE-RAGE signaling pathway in diabetic complications	44335	100/8105	2.6214e-06	2.5443e-05	8.92735e-06	RELA/AKT1/BCL2/BAX/CASP3	5
hsa04066	HIF-1 signaling pathway	44335	109/8105	4.01502e-06	3.68044e-05	1.29138e-05	RELA/AKT1/BCL2/HIF1A/EGLN1	5
hsa05145	Toxoplasmosis	44335	112/8105	4.59042e-06	3.79912e-05	1.33303e-05	PIK3CG/RELA/AKT1/BCL2/CASP3	5
hsa05169	Epstein-Barr virus infection	44366	202/8105	4.605e-06	3.79912e-05	1.33303e-05	RELA/AKT1/BCL2/BAX/CASP3/TP53	6
hsa04071	Sphingolipid signaling pathway	44335	119/8105	6.18623e-06	4.86061e-05	1.70548e-05	RELA/AKT1/BCL2/BAX/TP53	5
hsa04151	PI3K-Akt signaling pathway	44396	354/8105	9.13502e-06	6.85127e-05	2.40395e-05	HSP90AA1/PIK3CG/RELA/AKT1/BCL2/TP53/IGF2	7
hsa04218	Cellular senescence	44335	156/8105	2.31639e-05	0.000151993	5.33308e-05	CALM1/RELA/AKT1/TP53/CCNB1	5
hsa05214	Glioma	44305	75/8105	2.35976e-05	0.000151993	5.33308e-05	CALM1/AKT1/BAX/TP53	4
hsa05160	Hepatitis C	44335	157/8105	2.38911e-05	0.000151993	5.33308e-05	RELA/AKT1/BAX/CASP3/TP53	5
hsa05212	Pancreatic cancer	44305	76/8105	2.48716e-05	0.000151993	5.33308e-05	RELA/AKT1/BAX/TP53	4
hsa05220	Chronic myeloid leukemia	44305	76/8105	2.48716e-05	0.000151993	5.33308e-05	RELA/AKT1/BAX/TP53	4
hsa04211	Longevity regulating pathway	44305	89/8105	4.64268e-05	0.000273586	9.59952e-05	RELA/AKT1/BAX/TP53	4
hsa04215	Apoptosis - multiple species	44274	32/8105	5.19028e-05	0.000295309	0.000103617	BCL2/BAX/CASP3	3
hsa04657	IL-17 signaling pathway	44305	94/8105	5.75557e-05	0.000316556	0.000111072	PTGS2/HSP90AA1/RELA/CASP3	4
hsa01522	Endocrine resistance	44305	98/8105	6.77729e-05	0.000360727	0.000126571	AKT1/BCL2/BAX/TP53	4
hsa05165	Human papillomavirus infection	44366	331/8105	7.65814e-05	0.000394873	0.000138552	PTGS2/RELA/AKT1/BAX/CASP3/TP53	6
hsa04625	C-type lectin receptor signaling pathway	44305	104/8105	8.55024e-05	0.000416599	0.000146175	PTGS2/CALM1/RELA/AKT1	4
hsa05205	Proteoglycans in cancer	44335	205/8105	8.58447e-05	0.000416599	0.000146175	AKT1/CASP3/TP53/HIF1A/IGF2	5
hsa04659	Th17 cell differentiation	44305	107/8105	9.55343e-05	0.000450376	0.000158027	HSP90AA1/RELA/HIF1A/AHR	4
hsa04668	TNF signaling pathway	44305	112/8105	0.000114123	0.000523066	0.000183532	PTGS2/RELA/AKT1/CASP3	4
hsa05131	Shigellosis	44335	246/8105	0.000202851	0.000904605	0.000317405	RELA/AKT1/BCL2/BAX/TP53	5
hsa04915	Estrogen signaling pathway	44305	138/8105	0.000255664	0.00111012	0.000389515	HSP90AA1/CALM1/AKT1/BCL2	4
hsa04923	Regulation of lipolysis in adipocytes	44274	57/8105	0.000295047	0.00124828	0.000437992	PTGS1/PTGS2/AKT1	3
hsa05213	Endometrial cancer	44274	58/8105	0.00031068	0.00128155	0.000449668	AKT1/BAX/TP53	3
hsa05226	Gastric cancer	44305	149/8105	0.000342922	0.00138005	0.000484228	AKT1/BCL2/BAX/TP53	4
hsa04261	Adrenergic signaling in cardiomyocytes	44305	150/8105	0.000351792	0.00138204	0.000484926	PIK3CG/CALM1/AKT1/BCL2	4
hsa04932	Non-alcoholic fatty liver disease	44305	155/8105	0.000398639	0.00152966	0.000536723	RELA/AKT1/BAX/CASP3	4
hsa04010	MAPK signaling pathway	44335	294/8105	0.000464095	0.00174036	0.000610651	RELA/AKT1/CASP3/TP53/IGF2	5
hsa05221	Acute myeloid leukemia	44274	67/8105	0.00047595	0.00174515	0.000612334	RELA/AKT1/MPO	3
hsa04137	Mitophagy - animal	44274	68/8105	0.00049718	0.00178336	0.000625741	RELA/TP53/HIF1A	3
hsa05211	Renal cell carcinoma	44274	69/8105	0.000519009	0.00182205	0.000639317	AKT1/HIF1A/EGLN1	3
hsa05225	Hepatocellular carcinoma	44305	168/8105	0.00054124	0.00182323	0.000639731	AKT1/BAX/TP53/IGF2	4
hsa05230	Central carbon metabolism in cancer	44274	70/8105	0.000541445	0.00182323	0.000639731	AKT1/TP53/HIF1A	3
hsa05022	Pathways of neurodegeneration - multiple diseases	44366	475/8105	0.000552766	0.00182413	0.000640044	PTGS2/CALM1/RELA/BCL2/BAX/CASP3	6
hsa05218	Melanoma	44274	72/8105	0.000588166	0.00184183	0.000646255	AKT1/BAX/TP53	3
hsa05223	Non-small cell lung cancer	44274	72/8105	0.000588166	0.00184183	0.000646255	AKT1/BAX/TP53	3
hsa05164	Influenza A	44305	172/8105	0.000591617	0.00184183	0.000646255	RELA/AKT1/BAX/CASP3	4
hsa05133	Pertussis	44274	76/8105	0.000689197	0.00210588	0.000738905	CALM1/RELA/CASP3	3
hsa05168	Herpes simplex virus 1 infection	44366	498/8105	0.000711411	0.00213423	0.000748854	RELA/AKT1/BCL2/BAX/CASP3/TP53	6
hsa01521	EGFR tyrosine kinase inhibitor resistance	44274	79/8105	0.000771824	0.00227413	0.000797939	AKT1/BCL2/BAX	3
hsa05202	Transcriptional misregulation in cancer	44305	192/8105	0.000894885	0.00259046	0.000908932	RELA/BAX/TP53/MPO	4
hsa05235	PD-L1 expression and PD-1 checkpoint pathway in cancer	44274	89/8105	0.0010921	0.00310684	0.00109012	RELA/AKT1/HIF1A	3
hsa05203	Viral carcinogenesis	44305	204/8105	0.0011223	0.00313863	0.00110128	RELA/BAX/CASP3/TP53	4
hsa05010	Alzheimer disease	44335	369/8105	0.00130356	0.00358478	0.00125782	PTGS2/CALM1/RELA/AKT1/CASP3	5
hsa05166	Human T-cell leukemia virus 1 infection	44305	219/8105	0.00146055	0.00395067	0.0013862	RELA/AKT1/BAX/TP53	4
hsa04914	Progesterone-mediated oocyte maturation	44274	100/8105	0.00152986	0.00407141	0.00142857	HSP90AA1/AKT1/CCNB1	3
hsa04064	NF-kappa B signaling pathway	44274	104/8105	0.00171273	0.00448571	0.00157393	PTGS2/RELA/BCL2	3
hsa04014	Ras signaling pathway	44305	232/8105	0.00180687	0.00465834	0.00163451	CALM1/RELA/AKT1/IGF2	4
hsa04725	Cholinergic synapse	44274	113/8105	0.00217293	0.0055159	0.0019354	PIK3CG/AKT1/BCL2	3
hsa04726	Serotonergic synapse	44274	115/8105	0.00228465	0.00571163	0.00200408	PTGS1/PTGS2/CASP3	3
hsa05012	Parkinson disease	44305	249/8105	0.00234157	0.00576655	0.00202335	CALM1/BAX/CASP3/TP53	4
hsa04919	Thyroid hormone signaling pathway	44274	121/8105	0.00264114	0.00640866	0.00224865	AKT1/TP53/HIF1A	3
hsa04611	Platelet activation	44274	124/8105	0.00283162	0.00677126	0.00237588	PTGS1/PIK3CG/AKT1	3
hsa04114	Oocyte meiosis	44274	129/8105	0.00316763	0.00746656	0.00261985	AR/CALM1/CCNB1	3
hsa05216	Thyroid cancer	44246	37/8105	0.0033022	0.00767413	0.00269268	BAX/TP53	2
hsa04140	Autophagy - animal	44274	137/8105	0.00375472	0.00848669	0.00297779	AKT1/BCL2/HIF1A	3
hsa04371	Apelin signaling pathway	44274	137/8105	0.00375472	0.00848669	0.00297779	PIK3CG/CALM1/AKT1	3
hsa05224	Breast cancer	44274	147/8105	0.00457709	0.0102057	0.00358094	AKT1/BAX/TP53	3
hsa05206	MicroRNAs in cancer	44305	310/8105	0.00515903	0.0113181	0.00397127	PTGS2/BCL2/CASP3/TP53	4
hsa04921	Oxytocin signaling pathway	44274	154/8105	0.0052132	0.0113181	0.00397127	PTGS2/PIK3CG/CALM1	3
hsa04217	Necroptosis	44274	159/8105	0.00569883	0.0122118	0.00428484	HSP90AA1/BCL2/BAX	3
hsa04022	cGMP-PKG signaling pathway	44274	167/8105	0.00653123	0.0138161	0.00484774	PIK3CG/CALM1/AKT1	3
hsa04141	Protein processing in endoplasmic reticulum	44274	171/8105	0.00697342	0.0145647	0.00511044	HSP90AA1/BCL2/BAX	3
hsa05134	Legionellosis	44246	57/8105	0.00769575	0.0158725	0.00556929	RELA/CASP3	2
hsa04621	NOD-like receptor signaling pathway	44274	181/8105	0.00815619	0.016555	0.00580876	HSP90AA1/RELA/BCL2	3
hsa04370	VEGF signaling pathway	44246	59/8105	0.00822731	0.016555	0.00580876	PTGS2/AKT1	2
hsa00590	Arachidonic acid metabolism	44246	61/8105	0.00877505	0.0174444	0.00612083	PTGS1/PTGS2	2
hsa05014	Amyotrophic lateral sclerosis	44305	364/8105	0.00907004	0.0178161	0.00625128	BCL2/BAX/CASP3/TP53	4
hsa04613	Neutrophil extracellular trap formation	44274	190/8105	0.00931686	0.0179175	0.00628683	RELA/AKT1/MPO	3
hsa05217	Basal cell carcinoma	44246	63/8105	0.0093388	0.0179175	0.00628683	BAX/TP53	2
hsa04062	Chemokine signaling pathway	44274	192/8105	0.00958734	0.0181829	0.00637996	PIK3CG/RELA/AKT1	3
hsa05130	Pathogenic Escherichia coli infection	44274	197/8105	0.0102838	0.0192821	0.00676564	RELA/BAX/CASP3	3
hsa04920	Adipocytokine signaling pathway	44246	69/8105	0.0111247	0.0206245	0.00723667	RELA/AKT1	2
hsa04917	Prolactin signaling pathway	44246	70/8105	0.011436	0.0207356	0.00727565	RELA/AKT1	2
hsa05120	Epithelial cell signaling in Helicobacter pylori infection	44246	70/8105	0.011436	0.0207356	0.00727565	RELA/CASP3	2
hsa04024	cAMP signaling pathway	44274	216/8105	0.0131974	0.0236692	0.00830498	CALM1/RELA/AKT1	3
hsa05140	Leishmaniasis	44246	77/8105	0.0137215	0.0243447	0.00854199	PTGS2/RELA	2
hsa04662	B cell receptor signaling pathway	44246	82/8105	0.015466	0.0271478	0.00952554	RELA/AKT1	2
hsa05231	Choline metabolism in cancer	44246	98/8105	0.0216484	0.0375999	0.0131929	AKT1/HIF1A	2
hsa05142	Chagas disease	44246	102/8105	0.0233313	0.0396873	0.0139254	RELA/AKT1	2
hsa05146	Amoebiasis	44246	102/8105	0.0233313	0.0396873	0.0139254	RELA/CASP3	2
hsa04620	Toll-like receptor signaling pathway	44246	104/8105	0.0241926	0.0403211	0.0141477	RELA/AKT1	2
hsa04660	T cell receptor signaling pathway	44246	104/8105	0.0241926	0.0403211	0.0141477	RELA/AKT1	2
hsa04922	Glucagon signaling pathway	44246	107/8105	0.0255091	0.04209	0.0147684	CALM1/AKT1	2
hsa04931	Insulin resistance	44246	108/8105	0.0259544	0.0424007	0.0148775	RELA/AKT1	2
hsa05016	Huntington disease	44274	306/8105	0.0329815	0.0533524	0.0187201	BAX/CASP3/TP53	3
hsa04110	Cell cycle	44246	124/8105	0.0335045	0.0536722	0.0188323	TP53/CCNB1	2
hsa04380	Osteoclast differentiation	44246	128/8105	0.0355128	0.0563424	0.0197693	RELA/AKT1	2
hsa04926	Relaxin signaling pathway	44246	129/8105	0.0360222	0.0566063	0.0198618	RELA/AKT1	2
hsa04068	FoxO signaling pathway	44246	131/8105	0.0370496	0.0576715	0.0202356	AKT1/CCNB1	2
hsa04728	Dopaminergic synapse	44246	132/8105	0.0375675	0.0579312	0.0203268	CALM1/AKT1	2
hsa04910	Insulin signaling pathway	44246	137/8105	0.0401998	0.0608529	0.0213519	CALM1/AKT1	2
hsa05135	Yersinia infection	44246	137/8105	0.0401998	0.0608529	0.0213519	RELA/AKT1	2
hsa04072	Phospholipase D signaling pathway	44246	148/8105	0.0462319	0.0693478	0.0243326	PIK3CG/AKT1	2
