# Supplementary material for: Baicalein Alleviates Osteoarthritis Progression in Mice by Protecting Subchondral Bone and Suppressing Chondrocyte Apoptosis Based on Network Pharmacology
Source: Front Pharmacol. 2022 Jan 10;12:788392. doi: 10.3389/fphar.2021.788392 (PMC8784526; doi:10.3389/fphar.2021.788392)
Supplement: Supplementary file 1 [file DataSheet1.ZIP › Additional files/Figure 3/lig(baicalein).mol2]

@<TRIPOS>MOLECULE
Unnamed
30 32 1 0 0
SMALL
USER_CHARGES


@<TRIPOS>ATOM
      1 O           0.1431   -0.0874    0.0505 O.3       1     ****    0.0000
      2 O          -0.4940    4.6919    0.1362 O.3       1     ****    0.0000
      3 O          -3.2117    4.2936    0.0933 O.3       1     ****    0.0000
      4 O          -4.2317    1.7421    0.0300 O.3       1     ****    0.0000
      5 O           1.8950    3.6368    0.1463 O.2       1     ****    0.0000
      6 C          -0.1166    2.3368    0.0947 C.ar      1     ****    0.0000
      7 C          -0.6475    1.0407    0.0624 C.ar      1     ****    0.0000
      8 C           1.5079    0.0816    0.0713 C.2       1     ****    0.0000
      9 C          -0.9911    3.4318    0.1050 C.ar      1     ****    0.0000
     10 C           1.3727    2.5479    0.1181 C.2       1     ****    0.0000
     11 C           2.1355    1.2621    0.1026 C.2       1     ****    0.0000
     12 C           2.2659   -1.0197    0.0593 C.ar      1     ****    0.0000
     13 C          -2.0279    0.8394    0.0407 C.ar      1     ****    0.0000
     14 C          -2.3726    3.2297    0.0832 C.ar      1     ****    0.0000
     15 C          -2.8907    1.9351    0.0511 C.ar      1     ****    0.0000
     16 C           1.8655   -2.1339   -0.6780 C.ar      1     ****    0.0000
     17 C           3.4571   -1.0543    0.7841 C.ar      1     ****    0.0000
     18 C           2.6563   -3.2829   -0.6904 C.ar      1     ****    0.0000
     19 C           4.2480   -2.2033    0.7716 C.ar      1     ****    0.0000
     20 C           3.8475   -3.3175    0.0344 C.ar      1     ****    0.0000
     21 H           3.2351    1.2876    0.1172 H         1     ****    0.0000
     22 H          -2.4352   -0.1821    0.0154 H         1     ****    0.0000
     23 H           0.9261   -2.1066   -1.2497 H         1     ****    0.0000
     24 H           3.7729   -0.1755    1.3655 H         1     ****    0.0000
     25 H           2.3404   -4.1617   -1.2718 H         1     ****    0.0000
     26 H           5.1874   -2.2306    1.3431 H         1     ****    0.0000
     27 H           4.4711   -4.2236    0.0246 H         1     ****    0.0000
     28 H          -1.2437    5.3106    0.1388 H         1     ****    0.0000
     29 H          -4.1234    3.9572    0.0749 H         1     ****    0.0000
     30 H          -4.3970    0.7844    0.0091 H         1     ****    0.0000
@<TRIPOS>BOND
     1     1     7     1
     2     1     8     1
     3     2     9     1
     4     2    28     1
     5     3    14     1
     6     3    29     1
     7     4    15     1
     8     4    30     1
     9     5    10     2
    10     6     7     1
    11     6     9     2
    12     6    10     1
    13     7    13     2
    14     8    11     2
    15     8    12     1
    16     9    14     1
    17    10    11     1
    18    11    21     1
    19    12    16     1
    20    12    17     2
    21    13    15     1
    22    13    22     1
    23    14    15     2
    24    16    18     2
    25    16    23     1
    26    17    19     1
    27    17    24     1
    28    18    20     1
    29    18    25     1
    30    19    20     2
    31    19    26     1
    32    20    27     1
