# Supplementary material for: Baicalein Alleviates Osteoarthritis Progression in Mice by Protecting Subchondral Bone and Suppressing Chondrocyte Apoptosis Based on Network Pharmacology
Source: Front Pharmacol. 2022 Jan 10;12:788392. doi: 10.3389/fphar.2021.788392 (PMC8784526; doi:10.3389/fphar.2021.788392)
Supplement: Supplementary file 1 [file DataSheet1.ZIP › Additional files/Figure 3/lig(baicalein)2.pdbqt]

REMARK  4 active torsions:
REMARK  status: ('A' for Active; 'I' for Inactive)
REMARK    1  A    between atoms: O_2  and  C_9 
REMARK    2  A    between atoms: O_3  and  C_14 
REMARK    3  A    between atoms: O_4  and  C_15 
REMARK    4  A    between atoms: C_8  and  C_12 
ROOT
ATOM      1  O   *** d   *       0.143  -0.087   0.051  0.00  0.00    -0.309 OA
ATOM      2  O   *** d   *       1.895   3.637   0.146  0.00  0.00    -0.287 OA
ATOM      3  C   *** d   *      -0.117   2.337   0.095  0.00  0.00     0.084 A 
ATOM      4  C   *** d   *      -0.647   1.041   0.062  0.00  0.00     0.096 A 
ATOM      5  C   *** d   *       1.508   0.082   0.071  0.00  0.00     0.090 A 
ATOM      6  C   *** d   *      -0.991   3.432   0.105  0.00  0.00     0.118 A 
ATOM      7  C   *** d   *       1.373   2.548   0.118  0.00  0.00     0.190 A 
ATOM      8  C   *** d   *       2.136   1.262   0.103  0.00  0.00     0.094 A 
ATOM      9  C   *** d   *      -2.028   0.839   0.041  0.00  0.00     0.077 A 
ATOM     10  C   *** d   *      -2.373   3.230   0.083  0.00  0.00     0.133 A 
ATOM     11  C   *** d   *      -2.891   1.935   0.051  0.00  0.00     0.104 A 
ENDROOT
BRANCH   5  12
ATOM     12  C   *** d   *       2.266  -1.020   0.059  0.00  0.00    -0.002 A 
ATOM     13  C   *** d   *       1.865  -2.134  -0.678  0.00  0.00     0.014 A 
ATOM     14  C   *** d   *       2.656  -3.283  -0.690  0.00  0.00     0.001 A 
ATOM     15  C   *** d   *       3.848  -3.317   0.034  0.00  0.00     0.000 A 
ATOM     16  C   *** d   *       4.248  -2.203   0.772  0.00  0.00     0.001 A 
ATOM     17  C   *** d   *       3.457  -1.054   0.784  0.00  0.00     0.014 A 
ENDBRANCH   5  12
BRANCH   6  18
ATOM     18  O   *** d   *      -0.494   4.692   0.136  0.00  0.00    -0.357 OA
ATOM     19  H   *** d   *      -1.244   5.311   0.139  0.00  0.00     0.218 HD
ENDBRANCH   6  18
BRANCH  11  20
ATOM     20  O   *** d   *      -4.232   1.742   0.030  0.00  0.00    -0.358 OA
ATOM     21  H   *** d   *      -4.397   0.784   0.009  0.00  0.00     0.218 HD
ENDBRANCH  11  20
BRANCH  10  22
ATOM     22  O   *** d   *      -3.212   4.294   0.093  0.00  0.00    -0.356 OA
ATOM     23  H   *** d   *      -4.123   3.957   0.075  0.00  0.00     0.218 HD
ENDBRANCH  10  22
TORSDOF 4
