# Supplementary material for: Baicalein Alleviates Osteoarthritis Progression in Mice by Protecting Subchondral Bone and Suppressing Chondrocyte Apoptosis Based on Network Pharmacology
Source: Front Pharmacol. 2022 Jan 10;12:788392. doi: 10.3389/fphar.2021.788392 (PMC8784526; doi:10.3389/fphar.2021.788392)
Supplement: Supplementary file 1 [file DataSheet1.ZIP › Additional files/Figure 3/log2.txt]

#################################################################
# If you used AutoDock Vina in your work, please cite:          #
#                                                               #
# O. Trott, A. J. Olson,                                        #
# AutoDock Vina: improving the speed and accuracy of docking    #
# with a new scoring function, efficient optimization and       #
# multithreading, Journal of Computational Chemistry 31 (2010)  #
# 455-461                                                       #
#                                                               #
# DOI 10.1002/jcc.21334                                         #
#                                                               #
# Please see http://vina.scripps.edu for more information.      #
#################################################################

Detected 8 CPUs
Reading input ... done.
Setting up the scoring function ... done.
Analyzing the binding site ... done.
Using random seed: -1646054244
Performing search ... done.
Refining results ... done.

mode |   affinity | dist from best mode
     | (kcal/mol) | rmsd l.b.| rmsd u.b.
-----+------------+----------+----------
   1         -6.6      0.000      0.000
   2         -6.1      1.305      2.116
   3         -6.1      3.241      4.527
   4         -5.5     17.914     21.350
   5         -5.4     25.710     28.911
   6         -5.2     18.493     20.630
   7         -5.1     23.231     26.797
   8         -5.1     28.448     29.777
   9         -5.1     18.931     21.240
  10         -5.0     19.003     20.093
  11         -5.0     18.373     20.022
  12         -5.0     18.697     19.689
  13         -5.0     19.130     20.999
  14         -4.9     18.605     20.065
  15         -4.9     18.791     19.772
  16         -4.9     21.005     23.657
  17         -4.8     19.372     21.516
  18         -4.8     19.010     20.023
  19         -4.8     20.166     23.237
  20         -4.8     18.864     19.807
Writing output ... done.
