# Supplementary material for: Baicalein Alleviates Osteoarthritis Progression in Mice by Protecting Subchondral Bone and Suppressing Chondrocyte Apoptosis Based on Network Pharmacology
Source: Front Pharmacol. 2022 Jan 10;12:788392. doi: 10.3389/fphar.2021.788392 (PMC8784526; doi:10.3389/fphar.2021.788392)
Supplement: Supplementary file 1 [file DataSheet1.ZIP › Additional files/Figure 3/log4.txt]

#################################################################
# If you used AutoDock Vina in your work, please cite:          #
#                                                               #
# O. Trott, A. J. Olson,                                        #
# AutoDock Vina: improving the speed and accuracy of docking    #
# with a new scoring function, efficient optimization and       #
# multithreading, Journal of Computational Chemistry 31 (2010)  #
# 455-461                                                       #
#                                                               #
# DOI 10.1002/jcc.21334                                         #
#                                                               #
# Please see http://vina.scripps.edu for more information.      #
#################################################################

Detected 8 CPUs
Reading input ... done.
Setting up the scoring function ... done.
Analyzing the binding site ... done.
Using random seed: -2083380360
Performing search ... done.
Refining results ... done.

mode |   affinity | dist from best mode
     | (kcal/mol) | rmsd l.b.| rmsd u.b.
-----+------------+----------+----------
   1         -6.8      0.000      0.000
   2         -6.7      1.908      6.388
   3         -6.5     17.703     18.928
   4         -6.4     16.940     18.098
   5         -6.2     17.542     18.637
   6         -6.1      2.124      2.834
   7         -6.0     17.104     18.983
   8         -5.8      2.555      4.481
   9         -5.7      2.525      5.963
  10         -5.6     19.182     20.571
  11         -5.5     12.908     15.993
  12         -5.5     19.095     20.677
  13         -5.4     15.314     17.158
  14         -5.4     20.059     21.517
  15         -5.4      2.336      6.473
  16         -5.3     12.399     14.887
  17         -5.3     15.369     16.999
  18         -5.3     15.669     17.642
  19         -5.3     12.989     14.965
  20         -5.3     16.831     18.129
Writing output ... done.
