# Supplementary material for: Baicalein Alleviates Osteoarthritis Progression in Mice by Protecting Subchondral Bone and Suppressing Chondrocyte Apoptosis Based on Network Pharmacology
Source: Front Pharmacol. 2022 Jan 10;12:788392. doi: 10.3389/fphar.2021.788392 (PMC8784526; doi:10.3389/fphar.2021.788392)
Supplement: Supplementary file 1 [file DataSheet1.ZIP › Additional files/Figure 3/log5.txt]

#################################################################
# If you used AutoDock Vina in your work, please cite:          #
#                                                               #
# O. Trott, A. J. Olson,                                        #
# AutoDock Vina: improving the speed and accuracy of docking    #
# with a new scoring function, efficient optimization and       #
# multithreading, Journal of Computational Chemistry 31 (2010)  #
# 455-461                                                       #
#                                                               #
# DOI 10.1002/jcc.21334                                         #
#                                                               #
# Please see http://vina.scripps.edu for more information.      #
#################################################################

Detected 8 CPUs
Reading input ... done.
Setting up the scoring function ... done.
Analyzing the binding site ... done.
Using random seed: -485263120
Performing search ... done.
Refining results ... done.

mode |   affinity | dist from best mode
     | (kcal/mol) | rmsd l.b.| rmsd u.b.
-----+------------+----------+----------
   1         -8.2      0.000      0.000
   2         -7.6      2.124      6.851
   3         -7.4      2.340      6.400
   4         -7.3     17.006     18.818
   5         -7.2     10.974     13.178
   6         -7.0      8.237     12.557
   7         -7.0     17.091     18.544
   8         -7.0     18.055     20.089
   9         -6.9     13.402     15.095
  10         -6.8      5.972      8.738
  11         -6.8     11.618     13.275
  12         -6.7     11.879     13.478
  13         -6.7     13.938     15.167
  14         -6.7      7.679     12.067
  15         -6.6     16.100     19.528
  16         -6.5     11.731     13.373
  17         -6.5      8.498     12.881
  18         -6.4     16.822     18.984
  19         -6.4     17.176     17.433
  20         -6.2     11.778     13.233
Writing output ... done.
