# Supplementary material for: Baicalein Alleviates Osteoarthritis Progression in Mice by Protecting Subchondral Bone and Suppressing Chondrocyte Apoptosis Based on Network Pharmacology
Source: Front Pharmacol. 2022 Jan 10;12:788392. doi: 10.3389/fphar.2021.788392 (PMC8784526; doi:10.3389/fphar.2021.788392)
Supplement: Supplementary file 1 [file DataSheet1.ZIP › Additional files/Figure 3/rep2.pdb]

REMARK   4 XXXX COMPLIES WITH FORMAT V. 2.0
ATOM      1  N   SER A  29      13.428  -5.348  59.083  1.00 24.81           N  
ATOM      2  HN1 SER A  29      13.439  -5.968  59.893  1.00  0.00           H  
ATOM      3  HN2 SER A  29      12.516  -5.333  58.627  1.00  0.00           H  
ATOM      4  HN3 SER A  29      13.476  -4.366  59.355  1.00  0.00           H  
ATOM      5  CA  SER A  29      14.517  -5.718  58.137  1.00 24.01           C  
ATOM      6  HA  SER A  29      14.350  -6.764  57.789  1.00  0.00           H  
ATOM      7  C   SER A  29      15.876  -5.640  58.822  1.00 23.02           C  
ATOM      8  O   SER A  29      15.975  -5.250  59.986  1.00 23.43           O  
ATOM      9  CB  SER A  29      14.500  -4.786  56.921  1.00 24.84           C  
ATOM     10  HB1 SER A  29      15.219  -5.120  56.137  1.00  0.00           H  
ATOM     11  HB2 SER A  29      13.555  -4.888  56.338  1.00  0.00           H  
ATOM     12  OG  SER A  29      14.734  -3.442  57.308  1.00 27.66           O  
ATOM     13  HG  SER A  29      14.723  -2.864  56.554  1.00  0.00           H  
ATOM     14  N   GLY A  30      16.921  -6.009  58.090  1.00 21.08           N  
ATOM     15  HN  GLY A  30      16.780  -6.317  57.128  1.00  0.00           H  
ATOM     16  CA  GLY A  30      18.260  -5.978  58.645  1.00 19.00           C  
ATOM     17  HA1 GLY A  30      18.968  -6.552  58.002  1.00  0.00           H  
ATOM     18  HA2 GLY A  30      18.317  -6.591  59.575  1.00  0.00           H  
ATOM     19  C   GLY A  30      18.775  -4.575  58.893  1.00 18.00           C  
ATOM     20  O   GLY A  30      18.052  -3.593  58.715  1.00 18.38           O  
ATOM     21  N   ILE A  31      20.034  -4.487  59.309  1.00 17.98           N  
ATOM     22  HN  ILE A  31      20.571  -5.345  59.434  1.00  0.00           H  
ATOM     23  CA  ILE A  31      20.675  -3.210  59.593  1.00 17.46           C  
ATOM     24  HA  ILE A  31      20.182  -2.756  60.484  1.00  0.00           H  
ATOM     25  C   ILE A  31      20.537  -2.247  58.419  1.00 18.65           C  
ATOM     26  O   ILE A  31      20.812  -2.599  57.272  1.00 14.90           O  
ATOM     27  CB  ILE A  31      22.172  -3.412  59.910  1.00 19.22           C  
ATOM     28  HB  ILE A  31      22.648  -3.950  59.057  1.00  0.00           H  
ATOM     29  CG1 ILE A  31      22.318  -4.267  61.173  1.00 19.38           C  
ATOM     30 1HG1 ILE A  31      21.672  -5.174  61.108  1.00  0.00           H  
ATOM     31 2HG1 ILE A  31      21.844  -3.760  62.046  1.00  0.00           H  
ATOM     32  CG2 ILE A  31      22.862  -2.065  60.083  1.00 18.90           C  
ATOM     33 1HG2 ILE A  31      23.943  -2.211  60.312  1.00  0.00           H  
ATOM     34 2HG2 ILE A  31      22.356  -1.434  60.850  1.00  0.00           H  
ATOM     35 3HG2 ILE A  31      22.710  -1.403  59.199  1.00  0.00           H  
ATOM     36  CD1 ILE A  31      23.748  -4.654  61.495  1.00 21.75           C  
ATOM     37 1HD1 ILE A  31      23.854  -5.276  62.414  1.00  0.00           H  
ATOM     38 2HD1 ILE A  31      24.394  -3.747  61.560  1.00  0.00           H  
ATOM     39 3HD1 ILE A  31      24.222  -5.161  60.622  1.00  0.00           H  
ATOM     40  N   SER A  32      20.105  -1.027  58.715  1.00 19.73           N  
ATOM     41  HN  SER A  32      19.890  -0.793  59.684  1.00  0.00           H  
ATOM     42  CA  SER A  32      19.933  -0.018  57.683  1.00 20.71           C  
ATOM     43  HA  SER A  32      20.168  -0.478  56.695  1.00  0.00           H  
ATOM     44  C   SER A  32      20.867   1.161  57.902  1.00 21.67           C  
ATOM     45  O   SER A  32      20.840   1.804  58.950  1.00 21.06           O  
ATOM     46  CB  SER A  32      18.488   0.479  57.657  1.00 22.44           C  
ATOM     47  HB1 SER A  32      17.767  -0.350  57.465  1.00  0.00           H  
ATOM     48  HB2 SER A  32      18.133   0.776  58.671  1.00  0.00           H  
ATOM     49  OG  SER A  32      18.344   1.532  56.718  1.00 24.32           O  
ATOM     50  HG  SER A  32      17.446   1.841  56.702  1.00  0.00           H  
ATOM     51  N   LEU A  33      21.701   1.432  56.906  1.00 21.21           N  
ATOM     52  HN  LEU A  33      21.687   0.846  56.071  1.00  0.00           H  
ATOM     53  CA  LEU A  33      22.634   2.544  56.976  1.00 22.48           C  
ATOM     54  HA  LEU A  33      22.619   2.989  57.998  1.00  0.00           H  
ATOM     55  C   LEU A  33      22.166   3.573  55.956  1.00 23.97           C  
ATOM     56  O   LEU A  33      21.628   3.217  54.907  1.00 27.20           O  
ATOM     57  CB  LEU A  33      24.051   2.078  56.631  1.00 22.36           C  
ATOM     58  HB1 LEU A  33      24.107   1.839  55.543  1.00  0.00           H  
ATOM     59  HB2 LEU A  33      24.750   2.945  56.690  1.00  0.00           H  
ATOM     60  CG  LEU A  33      24.624   0.908  57.439  1.00 22.38           C  
ATOM     61  HG  LEU A  33      23.938   0.034  57.343  1.00  0.00           H  
ATOM     62  CD1 LEU A  33      25.984   0.528  56.876  1.00 22.34           C  
ATOM     63 1HD1 LEU A  33      26.401  -0.323  57.464  1.00  0.00           H  
ATOM     64 2HD1 LEU A  33      26.682   1.396  56.836  1.00  0.00           H  
ATOM     65 3HD1 LEU A  33      25.943   0.308  55.784  1.00  0.00           H  
ATOM     66  CD2 LEU A  33      24.735   1.287  58.911  1.00 22.35           C  
ATOM     67 1HD2 LEU A  33      25.152   0.436  59.499  1.00  0.00           H  
ATOM     68 2HD2 LEU A  33      23.762   1.641  59.324  1.00  0.00           H  
ATOM     69 3HD2 LEU A  33      25.325   2.222  59.057  1.00  0.00           H  
ATOM     70  N   ASP A  34      22.355   4.846  56.269  1.00 23.68           N  
ATOM     71  HN  ASP A  34      22.790   5.087  57.160  1.00  0.00           H  
ATOM     72  CA  ASP A  34      21.950   5.903  55.358  1.00 24.24           C  
ATOM     73  HA  ASP A  34      21.549   5.443  54.425  1.00  0.00           H  
ATOM     74  C   ASP A  34      23.156   6.756  55.009  1.00 21.21           C  
ATOM     75  O   ASP A  34      23.197   7.951  55.304  1.00 21.31           O  
ATOM     76  CB  ASP A  34      20.857   6.761  55.998  1.00 29.03           C  
ATOM     77  HB1 ASP A  34      21.222   7.244  56.934  1.00  0.00           H  
ATOM     78  HB2 ASP A  34      20.657   7.675  55.392  1.00  0.00           H  
ATOM     79  CG  ASP A  34      19.583   5.981  56.247  1.00 33.32           C  
ATOM     80  OD1 ASP A  34      19.596   5.071  57.102  1.00 36.99           O  
ATOM     81  OD2 ASP A  34      18.568   6.273  55.580  1.00 38.05           O  
ATOM     82  N   ASN A  35      24.144   6.126  54.381  1.00 16.79           N  
ATOM     83  HN  ASN A  35      24.045   5.134  54.165  1.00  0.00           H  
ATOM     84  CA  ASN A  35      25.362   6.820  53.996  1.00 15.15           C  
ATOM     85  HA  ASN A  35      25.491   7.693  54.677  1.00  0.00           H  
ATOM     86  C   ASN A  35      25.314   7.342  52.564  1.00 12.89           C  
ATOM     87  O   ASN A  35      26.169   8.130  52.164  1.00 11.78           O  
ATOM     88  CB  ASN A  35      26.573   5.899  54.172  1.00 15.32           C  
ATOM     89  HB1 ASN A  35      27.492   6.357  53.736  1.00  0.00           H  
ATOM     90  HB2 ASN A  35      26.492   5.001  53.517  1.00  0.00           H  
ATOM     91  CG  ASN A  35      26.795   5.501  55.619  1.00 15.81           C  
ATOM     92  ND2 ASN A  35      26.938   4.202  55.863  1.00 16.13           N  
ATOM     93 1HD2 ASN A  35      27.087   3.934  56.836  1.00  0.00           H  
ATOM     94 2HD2 ASN A  35      26.898   3.497  55.127  1.00  0.00           H  
ATOM     95  OD1 ASN A  35      26.843   6.352  56.507  1.00 15.89           O  
ATOM     96  N   SER A  36      24.310   6.908  51.803  1.00 11.47           N  
ATOM     97  HN  SER A  36      23.629   6.263  52.203  1.00  0.00           H  
ATOM     98  CA  SER A  36      24.155   7.329  50.410  1.00 11.48           C  
ATOM     99  HA  SER A  36      24.933   8.093  50.179  1.00  0.00           H  
ATOM    100  C   SER A  36      22.781   7.936  50.147  1.00  9.46           C  
ATOM    101  O   SER A  36      21.777   7.467  50.679  1.00  9.34           O  
ATOM    102  CB  SER A  36      24.348   6.132  49.470  1.00 12.08           C  
ATOM    103  HB1 SER A  36      24.137   6.406  48.410  1.00  0.00           H  
ATOM    104  HB2 SER A  36      23.549   5.367  49.612  1.00  0.00           H  
ATOM    105  OG  SER A  36      25.638   5.568  49.613  1.00 21.14           O  
ATOM    106  HG  SER A  36      25.758   4.827  49.031  1.00  0.00           H  
ATOM    107  N   TYR A  37      22.735   8.973  49.318  1.00  6.74           N  
ATOM    108  HN  TYR A  37      23.599   9.332  48.911  1.00  0.00           H  
ATOM    109  CA  TYR A  37      21.464   9.603  48.983  1.00  7.16           C  
ATOM    110  HA  TYR A  37      20.966   9.950  49.918  1.00  0.00           H  
ATOM    111  C   TYR A  37      20.562   8.603  48.272  1.00  8.30           C  
ATOM    112  O   TYR A  37      21.035   7.756  47.515  1.00  8.76           O  
ATOM    113  CB  TYR A  37      21.670  10.794  48.046  1.00  6.44           C  
ATOM    114  HB1 TYR A  37      20.725  11.019  47.499  1.00  0.00           H  
ATOM    115  HB2 TYR A  37      22.325  10.501  47.193  1.00  0.00           H  
ATOM    116  CG  TYR A  37      22.200  12.044  48.700  1.00  6.80           C  
ATOM    117  CD1 TYR A  37      21.418  12.771  49.600  1.00  5.46           C  
ATOM    118  HD1 TYR A  37      20.408  12.410  49.859  1.00  0.00           H  
ATOM    119  CD2 TYR A  37      23.474  12.519  48.396  1.00  5.39           C  
ATOM    120  HD2 TYR A  37      24.108  11.956  47.690  1.00  0.00           H  
ATOM    121  CE1 TYR A  37      21.895  13.945  50.175  1.00  6.72           C  
ATOM    122  HE1 TYR A  37      21.268  14.512  50.883  1.00  0.00           H  
ATOM    123  CE2 TYR A  37      23.959  13.685  48.964  1.00  7.25           C  
ATOM    124  HE2 TYR A  37      24.971  14.045  48.712  1.00  0.00           H  
ATOM    125  CZ  TYR A  37      23.169  14.396  49.848  1.00  6.61           C  
ATOM    126  OH  TYR A  37      23.653  15.566  50.388  1.00  5.71           O  
ATOM    127  HH  TYR A  37      24.523  15.874  50.165  1.00  0.00           H  
ATOM    128  N   LYS A  38      19.262   8.714  48.518  1.00  8.43           N  
ATOM    129  HN  LYS A  38      18.939   9.424  49.175  1.00  0.00           H  
ATOM    130  CA  LYS A  38      18.285   7.846  47.873  1.00  8.65           C  
ATOM    131  HA  LYS A  38      18.632   6.787  47.899  1.00  0.00           H  
ATOM    132  C   LYS A  38      18.190   8.337  46.433  1.00  8.54           C  
ATOM    133  O   LYS A  38      17.700   9.439  46.175  1.00  8.94           O  
ATOM    134  CB  LYS A  38      16.928   7.978  48.568  1.00  8.27           C  
ATOM    135  HB1 LYS A  38      16.668   9.054  48.704  1.00  0.00           H  
ATOM    136  HB2 LYS A  38      17.009   7.661  49.634  1.00  0.00           H  
ATOM    137  CG  LYS A  38      15.783   7.243  47.887  1.00 12.35           C  
ATOM    138  HG1 LYS A  38      16.011   6.161  47.745  1.00  0.00           H  
ATOM    139  HG2 LYS A  38      15.683   7.533  46.815  1.00  0.00           H  
ATOM    140  CD  LYS A  38      14.478   7.454  48.658  1.00 13.82           C  
ATOM    141  HD1 LYS A  38      14.552   7.053  49.696  1.00  0.00           H  
ATOM    142  HD2 LYS A  38      14.318   8.531  48.897  1.00  0.00           H  
ATOM    143  CE  LYS A  38      13.281   6.867  47.922  1.00 14.33           C  
ATOM    144  HE1 LYS A  38      12.322   7.145  48.418  1.00  0.00           H  
ATOM    145  HE2 LYS A  38      13.121   7.370  46.940  1.00  0.00           H  
ATOM    146  NZ  LYS A  38      13.401   5.394  47.763  1.00 15.27           N  
ATOM    147  HZ1 LYS A  38      12.599   5.001  47.270  1.00  0.00           H  
ATOM    148  HZ2 LYS A  38      13.547   4.934  48.661  1.00  0.00           H  
ATOM    149  HZ3 LYS A  38      14.278   5.139  47.309  1.00  0.00           H  
ATOM    150  N   MET A  39      18.671   7.525  45.498  1.00  8.56           N  
ATOM    151  HN  MET A  39      19.056   6.620  45.767  1.00  0.00           H  
ATOM    152  CA  MET A  39      18.655   7.911  44.094  1.00  9.35           C  
ATOM    153  HA  MET A  39      18.250   8.947  44.021  1.00  0.00           H  
ATOM    154  C   MET A  39      17.774   6.993  43.257  1.00 10.31           C  
ATOM    155  O   MET A  39      17.940   6.897  42.039  1.00  9.97           O  
ATOM    156  CB  MET A  39      20.084   7.913  43.542  1.00  9.41           C  
ATOM    157  HB1 MET A  39      20.074   8.046  42.435  1.00  0.00           H  
ATOM    158  HB2 MET A  39      20.529   6.893  43.607  1.00  0.00           H  
ATOM    159  CG  MET A  39      21.009   8.943  44.197  1.00  8.21           C  
ATOM    160  HG1 MET A  39      21.103   8.750  45.291  1.00  0.00           H  
ATOM    161  HG2 MET A  39      22.067   8.777  43.888  1.00  0.00           H  
ATOM    162  SD  MET A  39      20.512  10.654  43.888  1.00  9.89           S  
ATOM    163  CE  MET A  39      20.973  10.828  42.179  1.00  9.02           C  
ATOM    164  HE1 MET A  39      20.667  11.883  41.988  1.00  0.00           H  
ATOM    165  HE2 MET A  39      20.543  10.069  41.485  1.00  0.00           H  
ATOM    166  HE3 MET A  39      22.034  10.584  41.940  1.00  0.00           H  
ATOM    167  N   ASP A  40      16.830   6.326  43.914  1.00 11.69           N  
ATOM    168  HN  ASP A  40      16.735   6.448  44.922  1.00  0.00           H  
ATOM    169  CA  ASP A  40      15.932   5.425  43.210  1.00 14.18           C  
ATOM    170  HA  ASP A  40      16.309   5.325  42.165  1.00  0.00           H  
ATOM    171  C   ASP A  40      14.501   5.939  43.132  1.00 14.27           C  
ATOM    172  O   ASP A  40      13.557   5.152  43.038  1.00 15.81           O  
ATOM    173  CB  ASP A  40      15.957   4.026  43.845  1.00 16.02           C  
ATOM    174  HB1 ASP A  40      16.971   3.569  43.762  1.00  0.00           H  
ATOM    175  HB2 ASP A  40      15.379   3.299  43.229  1.00  0.00           H  
ATOM    176  CG  ASP A  40      15.477   4.020  45.281  1.00 16.89           C  
ATOM    177  OD1 ASP A  40      15.254   5.107  45.850  1.00 16.21           O  
ATOM    178  OD2 ASP A  40      15.325   2.916  45.844  1.00 20.65           O  
ATOM    179  N   TYR A  41      14.333   7.258  43.184  1.00 12.74           N  
ATOM    180  HN  TYR A  41      15.139   7.869  43.319  1.00  0.00           H  
ATOM    181  CA  TYR A  41      12.999   7.832  43.049  1.00 12.15           C  
ATOM    182  HA  TYR A  41      12.293   7.345  43.761  1.00  0.00           H  
ATOM    183  C   TYR A  41      12.589   7.538  41.609  1.00 10.93           C  
ATOM    184  O   TYR A  41      13.427   7.165  40.788  1.00 10.53           O  
ATOM    185  CB  TYR A  41      13.013   9.349  43.266  1.00 11.32           C  
ATOM    186  HB1 TYR A  41      12.160   9.825  42.727  1.00  0.00           H  
ATOM    187  HB2 TYR A  41      13.868   9.810  42.719  1.00  0.00           H  
ATOM    188  CG  TYR A  41      13.024   9.779  44.713  1.00 11.94           C  
ATOM    189  CD1 TYR A  41      14.214   9.846  45.437  1.00 12.04           C  
ATOM    190  HD1 TYR A  41      15.163   9.571  44.947  1.00  0.00           H  
ATOM    191  CD2 TYR A  41      11.838  10.129  45.360  1.00 12.96           C  
ATOM    192  HD2 TYR A  41      10.885  10.083  44.806  1.00  0.00           H  
ATOM    193  CE1 TYR A  41      14.223  10.255  46.768  1.00 10.96           C  
ATOM    194  HE1 TYR A  41      15.173  10.307  47.327  1.00  0.00           H  
ATOM    195  CE2 TYR A  41      11.836  10.535  46.689  1.00 12.57           C  
ATOM    196  HE2 TYR A  41      10.889  10.806  47.185  1.00  0.00           H  
ATOM    197  CZ  TYR A  41      13.030  10.597  47.386  1.00 12.54           C  
ATOM    198  OH  TYR A  41      13.027  11.012  48.697  1.00 12.50           O  
ATOM    199  HH  TYR A  41      13.847  11.055  49.175  1.00  0.00           H  
ATOM    200  N   PRO A  42      11.299   7.700  41.281  1.00 12.65           N  
ATOM    201  CA  PRO A  42      10.853   7.430  39.911  1.00 11.98           C  
ATOM    202  HA  PRO A  42      10.893   6.333  39.717  1.00  0.00           H  
ATOM    203  C   PRO A  42      11.681   8.164  38.857  1.00 12.00           C  
ATOM    204  O   PRO A  42      11.921   7.640  37.769  1.00 12.34           O  
ATOM    205  CB  PRO A  42       9.400   7.890  39.932  1.00 12.43           C  
ATOM    206  HB1 PRO A  42       8.756   7.447  39.136  1.00  0.00           H  
ATOM    207  HB2 PRO A  42       9.239   8.950  39.625  1.00  0.00           H  
ATOM    208  CG  PRO A  42       8.980   7.570  41.331  1.00 13.36           C  
ATOM    209  HG1 PRO A  42       8.704   6.504  41.508  1.00  0.00           H  
ATOM    210  HG2 PRO A  42       7.991   7.987  41.634  1.00  0.00           H  
ATOM    211  CD  PRO A  42      10.160   8.069  42.139  1.00 12.54           C  
ATOM    212  HD1 PRO A  42      10.114   9.146  42.425  1.00  0.00           H  
ATOM    213  HD2 PRO A  42      10.213   7.684  43.184  1.00  0.00           H  
ATOM    214  N   GLU A  43      12.119   9.374  39.191  1.00 10.50           N  
ATOM    215  HN  GLU A  43      11.893   9.743  40.115  1.00  0.00           H  
ATOM    216  CA  GLU A  43      12.912  10.190  38.280  1.00  9.13           C  
ATOM    217  HA  GLU A  43      13.117   9.604  37.354  1.00  0.00           H  
ATOM    218  C   GLU A  43      14.243  10.606  38.910  1.00  8.69           C  
ATOM    219  O   GLU A  43      14.314  10.861  40.111  1.00  7.42           O  
ATOM    220  CB  GLU A  43      12.134  11.452  37.907  1.00 11.33           C  
ATOM    221  HB1 GLU A  43      12.785  12.146  37.326  1.00  0.00           H  
ATOM    222  HB2 GLU A  43      11.949  12.072  38.815  1.00  0.00           H  
ATOM    223  CG  GLU A  43      10.829  11.211  37.163  1.00 12.03           C  
ATOM    224  HG1 GLU A  43      10.249  10.378  37.623  1.00  0.00           H  
ATOM    225  HG2 GLU A  43      11.013  10.764  36.158  1.00  0.00           H  
ATOM    226  CD  GLU A  43       9.992  12.473  37.059  1.00 15.83           C  
ATOM    227  OE1 GLU A  43      10.578  13.566  36.916  1.00 14.02           O  
ATOM    228  OE2 GLU A  43       8.748  12.377  37.111  1.00 17.19           O  
ATOM    229  N   MET A  44      15.295  10.674  38.100  1.00  8.11           N  
ATOM    230  HN  MET A  44      15.193  10.424  37.116  1.00  0.00           H  
ATOM    231  CA  MET A  44      16.594  11.104  38.607  1.00  8.19           C  
ATOM    232  HA  MET A  44      16.834  10.550  39.545  1.00  0.00           H  
ATOM    233  C   MET A  44      16.486  12.595  38.904  1.00  8.74           C  
ATOM    234  O   MET A  44      17.030  13.089  39.894  1.00  8.69           O  
ATOM    235  CB  MET A  44      17.694  10.861  37.568  1.00  8.61           C  
ATOM    236  HB1 MET A  44      18.544  11.564  37.730  1.00  0.00           H  
ATOM    237  HB2 MET A  44      17.358  11.197  36.560  1.00  0.00           H  
ATOM    238  CG  MET A  44      18.196   9.426  37.509  1.00  8.96           C  
ATOM    239  HG1 MET A  44      17.365   8.720  37.275  1.00  0.00           H  
ATOM    240  HG2 MET A  44      18.831   9.260  36.608  1.00  0.00           H  
ATOM    241  SD  MET A  44      19.064   8.933  39.017  1.00 10.60           S  
ATOM    242  CE  MET A  44      20.692   9.666  38.734  1.00  9.20           C  
ATOM    243  HE1 MET A  44      21.227   9.362  39.664  1.00  0.00           H  
ATOM    244  HE2 MET A  44      20.694  10.759  38.516  1.00  0.00           H  
ATOM    245  HE3 MET A  44      21.189   9.376  37.779  1.00  0.00           H  
ATOM    246  N   GLY A  45      15.767  13.306  38.039  1.00  7.31           N  
ATOM    247  HN  GLY A  45      15.341  12.843  37.236  1.00  0.00           H  
ATOM    248  CA  GLY A  45      15.583  14.732  38.225  1.00  7.76           C  
ATOM    249  HA1 GLY A  45      16.185  15.097  39.089  1.00  0.00           H  
ATOM    250  HA2 GLY A  45      14.558  14.950  38.606  1.00  0.00           H  
ATOM    251  C   GLY A  45      15.877  15.550  36.986  1.00  8.34           C  
ATOM    252  O   GLY A  45      16.184  15.010  35.925  1.00  7.89           O  
ATOM    253  N   LEU A  46      15.779  16.867  37.125  1.00  8.29           N  
ATOM    254  HN  LEU A  46      15.514  17.254  38.031  1.00  0.00           H  
ATOM    255  CA  LEU A  46      16.040  17.768  36.018  1.00  7.62           C  
ATOM    256  HA  LEU A  46      15.714  17.280  35.070  1.00  0.00           H  
ATOM    257  C   LEU A  46      17.514  18.122  35.907  1.00  7.13           C  
ATOM    258  O   LEU A  46      18.253  18.102  36.894  1.00  7.26           O  
ATOM    259  CB  LEU A  46      15.265  19.075  36.194  1.00  8.14           C  
ATOM    260  HB1 LEU A  46      15.732  19.660  37.020  1.00  0.00           H  
ATOM    261  HB2 LEU A  46      15.470  19.734  35.318  1.00  0.00           H  
ATOM    262  CG  LEU A  46      13.757  19.019  36.424  1.00  8.45           C  
ATOM    263  HG  LEU A  46      13.556  18.553  37.417  1.00  0.00           H  
ATOM    264  CD1 LEU A  46      13.205  20.443  36.420  1.00  9.19           C  
ATOM    265 1HD1 LEU A  46      13.687  21.057  37.216  1.00  0.00           H  
ATOM    266 2HD1 LEU A  46      12.093  20.455  36.507  1.00  0.00           H  
ATOM    267 3HD1 LEU A  46      13.300  20.920  35.417  1.00  0.00           H  
ATOM    268  CD2 LEU A  46      13.100  18.183  35.340  1.00  8.81           C  
ATOM    269 1HD2 LEU A  46      13.503  17.143  35.343  1.00  0.00           H  
ATOM    270 2HD2 LEU A  46      13.195  18.660  34.337  1.00  0.00           H  
ATOM    271 3HD2 LEU A  46      11.988  18.195  35.427  1.00  0.00           H  
ATOM    272  N   CYS A  47      17.928  18.432  34.686  1.00  6.10           N  
ATOM    273  HN  CYS A  47      17.269  18.354  33.911  1.00  0.00           H  
ATOM    274  CA  CYS A  47      19.285  18.879  34.408  1.00  7.19           C  
ATOM    275  HA  CYS A  47      19.804  19.160  35.354  1.00  0.00           H  
ATOM    276  C   CYS A  47      19.079  20.103  33.532  1.00  7.48           C  
ATOM    277  O   CYS A  47      18.836  19.986  32.326  1.00  8.32           O  
ATOM    278  CB  CYS A  47      20.097  17.836  33.644  1.00  7.66           C  
ATOM    279  HB1 CYS A  47      20.160  16.879  34.213  1.00  0.00           H  
ATOM    280  HB2 CYS A  47      19.544  17.473  32.747  1.00  0.00           H  
ATOM    281  SG  CYS A  47      21.757  18.445  33.193  1.00  9.61           S  
ATOM    282  N   ILE A  48      19.137  21.276  34.151  1.00  6.54           N  
ATOM    283  HN  ILE A  48      19.319  21.301  35.154  1.00  0.00           H  
ATOM    284  CA  ILE A  48      18.946  22.529  33.430  1.00  6.99           C  
ATOM    285  HA  ILE A  48      18.276  22.354  32.556  1.00  0.00           H  
ATOM    286  C   ILE A  48      20.296  23.033  32.938  1.00  8.53           C  
ATOM    287  O   ILE A  48      21.196  23.282  33.737  1.00  8.17           O  
ATOM    288  CB  ILE A  48      18.325  23.608  34.343  1.00  7.27           C  
ATOM    289  HB  ILE A  48      19.043  23.829  35.167  1.00  0.00           H  
ATOM    290  CG1 ILE A  48      17.019  23.096  34.963  1.00  8.71           C  
ATOM    291 1HG1 ILE A  48      17.221  22.224  35.628  1.00  0.00           H  
ATOM    292 2HG1 ILE A  48      16.634  23.825  35.714  1.00  0.00           H  
ATOM    293  CG2 ILE A  48      18.094  24.887  33.549  1.00  7.53           C  
ATOM    294 1HG2 ILE A  48      17.645  25.666  34.208  1.00  0.00           H  
ATOM    295 2HG2 ILE A  48      17.481  24.708  32.635  1.00  0.00           H  
ATOM    296 3HG2 ILE A  48      19.025  25.245  33.051  1.00  0.00           H  
ATOM    297  CD1 ILE A  48      15.929  22.751  33.950  1.00  8.65           C  
ATOM    298 1HD1 ILE A  48      14.980  22.379  34.401  1.00  0.00           H  
ATOM    299 2HD1 ILE A  48      16.314  22.022  33.199  1.00  0.00           H  
ATOM    300 3HD1 ILE A  48      15.727  23.623  33.285  1.00  0.00           H  
ATOM    301  N   ILE A  49      20.439  23.177  31.624  1.00  7.18           N  
ATOM    302  HN  ILE A  49      19.662  22.945  31.006  1.00  0.00           H  
ATOM    303  CA  ILE A  49      21.690  23.661  31.054  1.00  8.30           C  
ATOM    304  HA  ILE A  49      22.454  23.721  31.863  1.00  0.00           H  
ATOM    305  C   ILE A  49      21.503  25.048  30.452  1.00  7.84           C  
ATOM    306  O   ILE A  49      20.736  25.223  29.505  1.00  7.54           O  
ATOM    307  CB  ILE A  49      22.214  22.724  29.942  1.00  7.15           C  
ATOM    308  HB  ILE A  49      21.457  22.677  29.125  1.00  0.00           H  
ATOM    309  CG1 ILE A  49      22.428  21.314  30.499  1.00  8.68           C  
ATOM    310 1HG1 ILE A  49      21.544  20.989  31.096  1.00  0.00           H  
ATOM    311 2HG1 ILE A  49      23.203  21.322  31.301  1.00  0.00           H  
ATOM    312  CG2 ILE A  49      23.527  23.281  29.371  1.00  8.29           C  
ATOM    313 1HG2 ILE A  49      23.371  24.308  28.965  1.00  0.00           H  
ATOM    314 2HG2 ILE A  49      23.971  22.598  28.610  1.00  0.00           H  
ATOM    315 3HG2 ILE A  49      24.351  23.252  30.122  1.00  0.00           H  
ATOM    316  CD1 ILE A  49      22.768  20.276  29.433  1.00  8.08           C  
ATOM    317 1HD1 ILE A  49      22.924  19.249  29.839  1.00  0.00           H  
ATOM    318 2HD1 ILE A  49      23.652  20.601  28.836  1.00  0.00           H  
ATOM    319 3HD1 ILE A  49      21.993  20.268  28.631  1.00  0.00           H  
ATOM    320  N   ILE A  50      22.195  26.034  31.015  1.00  6.39           N  
ATOM    321  HN  ILE A  50      22.793  25.834  31.816  1.00  0.00           H  
ATOM    322  CA  ILE A  50      22.111  27.395  30.504  1.00  7.03           C  
ATOM    323  HA  ILE A  50      21.234  27.479  29.820  1.00  0.00           H  
ATOM    324  C   ILE A  50      23.389  27.643  29.716  1.00  7.74           C  
ATOM    325  O   ILE A  50      24.482  27.716  30.278  1.00  7.11           O  
ATOM    326  CB  ILE A  50      21.967  28.422  31.647  1.00  7.61           C  
ATOM    327  HB  ILE A  50      22.842  28.335  32.333  1.00  0.00           H  
ATOM    328  CG1 ILE A  50      20.681  28.133  32.429  1.00  7.50           C  
ATOM    329 1HG1 ILE A  50      19.799  28.151  31.747  1.00  0.00           H  
ATOM    330 2HG1 ILE A  50      20.653  27.066  32.750  1.00  0.00           H  
ATOM    331  CG2 ILE A  50      21.915  29.837  31.074  1.00  7.97           C  
ATOM    332 1HG2 ILE A  50      21.811  30.579  31.900  1.00  0.00           H  
ATOM    333 2HG2 ILE A  50      21.112  29.949  30.308  1.00  0.00           H  
ATOM    334 3HG2 ILE A  50      22.793  30.057  30.423  1.00  0.00           H  
ATOM    335  CD1 ILE A  50      20.450  29.047  33.615  1.00 10.95           C  
ATOM    336 1HD1 ILE A  50      19.514  28.837  34.184  1.00  0.00           H  
ATOM    337 2HD1 ILE A  50      20.478  30.114  33.294  1.00  0.00           H  
ATOM    338 3HD1 ILE A  50      21.332  29.029  34.297  1.00  0.00           H  
ATOM    339  N   ASN A  51      23.230  27.758  28.403  1.00  7.84           N  
ATOM    340  HN  ASN A  51      22.286  27.710  28.020  1.00  0.00           H  
ATOM    341  CA  ASN A  51      24.344  27.949  27.486  1.00  9.41           C  
ATOM    342  HA  ASN A  51      25.297  27.805  28.047  1.00  0.00           H  
ATOM    343  C   ASN A  51      24.343  29.348  26.874  1.00  9.26           C  
ATOM    344  O   ASN A  51      23.594  29.625  25.940  1.00  9.96           O  
ATOM    345  CB  ASN A  51      24.250  26.875  26.394  1.00  9.13           C  
ATOM    346  HB1 ASN A  51      24.224  25.854  26.842  1.00  0.00           H  
ATOM    347  HB2 ASN A  51      23.246  26.888  25.910  1.00  0.00           H  
ATOM    348  CG  ASN A  51      25.346  26.980  25.361  1.00 11.43           C  
ATOM    349  ND2 ASN A  51      24.961  26.929  24.091  1.00 14.82           N  
ATOM    350 1HD2 ASN A  51      23.983  26.841  23.816  1.00  0.00           H  
ATOM    351 2HD2 ASN A  51      25.701  27.000  23.393  1.00  0.00           H  
ATOM    352  OD1 ASN A  51      26.525  27.086  25.693  1.00 15.54           O  
ATOM    353  N   ASN A  52      25.175  30.232  27.414  1.00  9.10           N  
ATOM    354  HN  ASN A  52      25.761  29.955  28.201  1.00  0.00           H  
ATOM    355  CA  ASN A  52      25.262  31.593  26.897  1.00 10.61           C  
ATOM    356  HA  ASN A  52      24.357  31.788  26.276  1.00  0.00           H  
ATOM    357  C   ASN A  52      26.489  31.757  26.013  1.00 12.07           C  
ATOM    358  O   ASN A  52      27.627  31.720  26.487  1.00 11.30           O  
ATOM    359  CB  ASN A  52      25.281  32.603  28.045  1.00  9.50           C  
ATOM    360  HB1 ASN A  52      26.033  32.320  28.818  1.00  0.00           H  
ATOM    361  HB2 ASN A  52      25.718  33.575  27.719  1.00  0.00           H  
ATOM    362  CG  ASN A  52      23.908  32.798  28.661  1.00  9.96           C  
ATOM    363  ND2 ASN A  52      23.844  33.558  29.745  1.00  9.54           N  
ATOM    364 1HD2 ASN A  52      24.668  33.990  30.163  1.00  0.00           H  
ATOM    365 2HD2 ASN A  52      22.921  33.689  30.159  1.00  0.00           H  
ATOM    366  OD1 ASN A  52      22.912  32.276  28.156  1.00  9.95           O  
ATOM    367  N   LYS A  53      26.237  31.931  24.718  1.00 13.13           N  
ATOM    368  HN  LYS A  53      25.265  31.961  24.409  1.00  0.00           H  
ATOM    369  CA  LYS A  53      27.293  32.081  23.722  1.00 14.18           C  
ATOM    370  HA  LYS A  53      28.269  31.826  24.196  1.00  0.00           H  
ATOM    371  C   LYS A  53      27.372  33.503  23.176  1.00 15.28           C  
ATOM    372  O   LYS A  53      28.458  34.062  23.017  1.00 14.89           O  
ATOM    373  CB  LYS A  53      27.042  31.110  22.564  1.00 15.33           C  
ATOM    374  HB1 LYS A  53      26.997  30.061  22.940  1.00  0.00           H  
ATOM    375  HB2 LYS A  53      26.000  31.222  22.183  1.00  0.00           H  
ATOM    376  CG  LYS A  53      28.038  31.220  21.420  1.00 16.19           C  
ATOM    377  HG1 LYS A  53      29.087  31.102  21.779  1.00  0.00           H  
ATOM    378  HG2 LYS A  53      28.104  32.264  21.035  1.00  0.00           H  
ATOM    379  CD  LYS A  53      27.716  30.232  20.303  1.00 18.12           C  
ATOM    380  HD1 LYS A  53      27.763  29.178  20.665  1.00  0.00           H  
ATOM    381  HD2 LYS A  53      28.534  30.192  19.546  1.00  0.00           H  
ATOM    382  CE  LYS A  53      26.374  30.538  19.655  0.00 17.87           C  
ATOM    383  HE1 LYS A  53      25.554  30.558  20.410  1.00  0.00           H  
ATOM    384  HE2 LYS A  53      26.322  31.597  19.312  1.00  0.00           H  
ATOM    385  NZ  LYS A  53      26.066  29.593  18.546  0.00 18.23           N  
ATOM    386  HZ1 LYS A  53      25.166  29.798  18.112  1.00  0.00           H  
ATOM    387  HZ2 LYS A  53      26.114  28.624  18.860  1.00  0.00           H  
ATOM    388  HZ3 LYS A  53      26.816  29.575  17.855  1.00  0.00           H  
ATOM    389  N   ASN A  54      26.210  34.079  22.884  1.00 16.52           N  
ATOM    390  HN  ASN A  54      25.346  33.561  23.046  1.00  0.00           H  
ATOM    391  CA  ASN A  54      26.133  35.429  22.339  1.00 17.66           C  
ATOM    392  HA  ASN A  54      27.143  35.725  21.971  1.00  0.00           H  
ATOM    393  C   ASN A  54      25.685  36.428  23.395  1.00 18.30           C  
ATOM    394  O   ASN A  54      24.676  36.224  24.069  1.00 19.49           O  
ATOM    395  CB  ASN A  54      25.156  35.457  21.165  1.00 20.01           C  
ATOM    396  HB1 ASN A  54      24.110  35.284  21.510  1.00  0.00           H  
ATOM    397  HB2 ASN A  54      25.043  36.490  20.762  1.00  0.00           H  
ATOM    398  CG  ASN A  54      25.536  34.485  20.071  1.00 21.01           C  
ATOM    399  ND2 ASN A  54      24.660  33.523  19.801  1.00 23.05           N  
ATOM    400 1HD2 ASN A  54      24.916  32.867  19.063  1.00  0.00           H  
ATOM    401 2HD2 ASN A  54      23.772  33.433  20.294  1.00  0.00           H  
ATOM    402  OD1 ASN A  54      26.607  34.594  19.476  1.00 23.30           O  
ATOM    403  N   PHE A  55      26.439  37.510  23.535  1.00 17.11           N  
ATOM    404  HN  PHE A  55      27.264  37.625  22.946  1.00  0.00           H  
ATOM    405  CA  PHE A  55      26.113  38.537  24.513  1.00 18.70           C  
ATOM    406  HA  PHE A  55      25.204  38.219  25.075  1.00  0.00           H  
ATOM    407  C   PHE A  55      25.818  39.857  23.817  1.00 20.60           C  
ATOM    408  O   PHE A  55      26.357  40.136  22.745  1.00 19.89           O  
ATOM    409  CB  PHE A  55      27.269  38.700  25.504  1.00 16.91           C  
ATOM    410  HB1 PHE A  55      27.069  39.540  26.210  1.00  0.00           H  
ATOM    411  HB2 PHE A  55      28.175  39.101  24.992  1.00  0.00           H  
ATOM    412  CG  PHE A  55      27.595  37.438  26.255  1.00 16.34           C  
ATOM    413  CD1 PHE A  55      28.212  36.368  25.608  1.00 15.98           C  
ATOM    414  HD1 PHE A  55      28.515  36.472  24.552  1.00  0.00           H  
ATOM    415  CD2 PHE A  55      27.227  37.292  27.589  1.00 15.02           C  
ATOM    416  HD2 PHE A  55      26.743  38.132  28.116  1.00  0.00           H  
ATOM    417  CE1 PHE A  55      28.452  35.167  26.278  1.00 13.43           C  
ATOM    418  HE1 PHE A  55      28.940  34.328  25.753  1.00  0.00           H  
ATOM    419  CE2 PHE A  55      27.462  36.097  28.268  1.00 14.99           C  
ATOM    420  HE2 PHE A  55      27.164  35.995  29.325  1.00  0.00           H  
ATOM    421  CZ  PHE A  55      28.074  35.032  27.610  1.00 14.16           C  
ATOM    422  HZ  PHE A  55      28.258  34.085  28.144  1.00  0.00           H  
ATOM    423  N   HIS A  56      24.950  40.661  24.424  1.00 22.10           N  
ATOM    424  HN  HIS A  56      24.530  40.368  25.306  1.00  0.00           H  
ATOM    425  CA  HIS A  56      24.588  41.951  23.854  1.00 23.56           C  
ATOM    426  HA  HIS A  56      24.094  41.781  22.869  1.00  0.00           H  
ATOM    427  C   HIS A  56      25.835  42.798  23.635  1.00 24.74           C  
ATOM    428  O   HIS A  56      26.686  42.905  24.516  1.00 24.64           O  
ATOM    429  CB  HIS A  56      23.609  42.682  24.775  1.00 22.61           C  
ATOM    430  HB1 HIS A  56      23.466  43.736  24.439  1.00  0.00           H  
ATOM    431  HB2 HIS A  56      24.071  42.865  25.773  1.00  0.00           H  
ATOM    432  CG  HIS A  56      22.288  41.991  24.923  1.00 23.17           C  
ATOM    433  CD2 HIS A  56      21.886  40.748  24.568  1.00 22.62           C  
ATOM    434  HD2 HIS A  56      22.500  39.978  24.071  1.00  0.00           H  
ATOM    435  ND1 HIS A  56      21.196  42.593  25.510  1.00 22.77           N  
ATOM    436  HD1 HIS A  56      21.177  43.541  25.887  1.00  0.00           H  
ATOM    437  CE1 HIS A  56      20.178  41.752  25.509  1.00 23.42           C  
ATOM    438  HE1 HIS A  56      19.172  41.956  25.912  1.00  0.00           H  
ATOM    439  NE2 HIS A  56      20.570  40.625  24.943  1.00 24.32           N  
ATOM    440  HE2 HIS A  56      19.990  39.797  24.806  1.00  0.00           H  
ATOM    441  N   LYS A  57      25.934  43.394  22.449  1.00 28.42           N  
ATOM    442  HN  LYS A  57      25.183  43.266  21.770  1.00  0.00           H  
ATOM    443  CA  LYS A  57      27.078  44.224  22.085  1.00 29.24           C  
ATOM    444  HA  LYS A  57      27.960  43.561  21.926  1.00  0.00           H  
ATOM    445  C   LYS A  57      27.416  45.225  23.182  1.00 29.95           C  
ATOM    446  O   LYS A  57      28.581  45.401  23.545  1.00 31.08           O  
ATOM    447  CB  LYS A  57      26.795  44.980  20.781  0.00 29.44           C  
ATOM    448  HB1 LYS A  57      26.064  45.802  20.963  1.00  0.00           H  
ATOM    449  HB2 LYS A  57      27.687  45.577  20.480  1.00  0.00           H  
ATOM    450  CG  LYS A  57      26.328  44.105  19.618  0.00 29.65           C  
ATOM    451  HG1 LYS A  57      26.418  44.644  18.646  1.00  0.00           H  
ATOM    452  HG2 LYS A  57      27.045  43.273  19.426  1.00  0.00           H  
ATOM    453  CD  LYS A  57      24.913  43.578  19.829  0.00 29.83           C  
ATOM    454  HD1 LYS A  57      24.617  42.869  19.021  1.00  0.00           H  
ATOM    455  HD2 LYS A  57      24.862  42.881  20.697  1.00  0.00           H  
ATOM    456  CE  LYS A  57      23.911  44.715  19.968  0.00 29.93           C  
ATOM    457  HE1 LYS A  57      24.234  45.445  20.746  1.00  0.00           H  
ATOM    458  HE2 LYS A  57      23.934  45.385  19.077  1.00  0.00           H  
ATOM    459  NZ  LYS A  57      22.534  44.217  20.233  0.00 30.02           N  
ATOM    460  HZ1 LYS A  57      21.862  44.979  20.326  1.00  0.00           H  
ATOM    461  HZ2 LYS A  57      22.513  43.604  21.048  1.00  0.00           H  
ATOM    462  HZ3 LYS A  57      22.239  43.549  19.521  1.00  0.00           H  
ATOM    463  N   SER A  58      26.384  45.870  23.713  1.00 30.96           N  
ATOM    464  HN  SER A  58      25.446  45.656  23.375  1.00  0.00           H  
ATOM    465  CA  SER A  58      26.541  46.871  24.759  1.00 30.60           C  
ATOM    466  HA  SER A  58      27.066  47.748  24.313  1.00  0.00           H  
ATOM    467  C   SER A  58      27.358  46.401  25.957  1.00 30.76           C  
ATOM    468  O   SER A  58      27.975  47.214  26.646  1.00 30.26           O  
ATOM    469  CB  SER A  58      25.164  47.343  25.228  1.00 32.56           C  
ATOM    470  HB1 SER A  58      25.041  47.223  26.330  1.00  0.00           H  
ATOM    471  HB2 SER A  58      25.066  48.452  25.166  1.00  0.00           H  
ATOM    472  OG  SER A  58      24.132  46.685  24.511  1.00 32.24           O  
ATOM    473  HG  SER A  58      23.277  46.978  24.802  1.00  0.00           H  
ATOM    474  N   THR A  59      27.364  45.095  26.212  1.00 29.17           N  
ATOM    475  HN  THR A  59      26.834  44.462  25.613  1.00  0.00           H  
ATOM    476  CA  THR A  59      28.120  44.557  27.340  1.00 27.91           C  
ATOM    477  HA  THR A  59      27.981  45.224  28.223  1.00  0.00           H  
ATOM    478  C   THR A  59      29.601  44.497  26.992  1.00 28.24           C  
ATOM    479  O   THR A  59      30.461  44.528  27.872  1.00 28.01           O  
ATOM    480  CB  THR A  59      27.663  43.128  27.711  1.00 26.97           C  
ATOM    481  HB  THR A  59      28.160  42.819  28.660  1.00  0.00           H  
ATOM    482  CG2 THR A  59      26.153  43.082  27.898  1.00 22.53           C  
ATOM    483 1HG2 THR A  59      25.823  42.051  28.166  1.00  0.00           H  
ATOM    484 2HG2 THR A  59      25.613  43.471  27.003  1.00  0.00           H  
ATOM    485 3HG2 THR A  59      25.805  43.835  28.643  1.00  0.00           H  
ATOM    486  OG1 THR A  59      28.038  42.222  26.667  1.00 23.74           O  
ATOM    487  HG1 THR A  59      27.757  41.344  26.895  1.00  0.00           H  
ATOM    488  N   GLY A  60      29.890  44.404  25.700  1.00 29.09           N  
ATOM    489  HN  GLY A  60      29.138  44.385  25.011  1.00  0.00           H  
ATOM    490  CA  GLY A  60      31.271  44.329  25.266  1.00 30.99           C  
ATOM    491  HA1 GLY A  60      31.893  45.130  25.730  1.00  0.00           H  
ATOM    492  HA2 GLY A  60      31.384  44.626  24.197  1.00  0.00           H  
ATOM    493  C   GLY A  60      31.846  42.951  25.528  1.00 31.74           C  
ATOM    494  O   GLY A  60      33.065  42.772  25.552  1.00 32.64           O  
ATOM    495  N   MET A  61      30.967  41.975  25.731  1.00 30.06           N  
ATOM    496  HN  MET A  61      29.970  42.189  25.710  1.00  0.00           H  
ATOM    497  CA  MET A  61      31.397  40.607  25.982  1.00 28.51           C  
ATOM    498  HA  MET A  61      32.412  40.630  26.442  1.00  0.00           H  
ATOM    499  C   MET A  61      31.473  39.841  24.667  1.00 27.34           C  
ATOM    500  O   MET A  61      30.572  39.926  23.832  1.00 26.97           O  
ATOM    501  CB  MET A  61      30.435  39.909  26.949  1.00 27.85           C  
ATOM    502  HB1 MET A  61      29.428  39.787  26.485  1.00  0.00           H  
ATOM    503  HB2 MET A  61      30.712  38.836  27.075  1.00  0.00           H  
ATOM    504  CG  MET A  61      30.326  40.600  28.300  1.00 29.25           C  
ATOM    505  HG1 MET A  61      29.741  41.545  28.206  1.00  0.00           H  
ATOM    506  HG2 MET A  61      31.315  41.016  28.604  1.00  0.00           H  
ATOM    507  SD  MET A  61      29.647  39.569  29.618  1.00 28.11           S  
ATOM    508  CE  MET A  61      27.959  40.176  29.670  1.00 29.95           C  
ATOM    509  HE1 MET A  61      27.540  39.539  30.484  1.00  0.00           H  
ATOM    510  HE2 MET A  61      27.406  40.149  28.702  1.00  0.00           H  
ATOM    511  HE3 MET A  61      27.846  41.276  29.811  1.00  0.00           H  
ATOM    512  N   THR A  62      32.559  39.098  24.489  1.00 26.64           N  
ATOM    513  HN  THR A  62      33.264  39.067  25.225  1.00  0.00           H  
ATOM    514  CA  THR A  62      32.771  38.327  23.273  1.00 26.42           C  
ATOM    515  HA  THR A  62      32.458  38.949  22.402  1.00  0.00           H  
ATOM    516  C   THR A  62      31.964  37.040  23.260  1.00 26.37           C  
ATOM    517  O   THR A  62      31.545  36.542  24.307  1.00 24.92           O  
ATOM    518  CB  THR A  62      34.256  37.963  23.104  1.00 27.60           C  
ATOM    519  HB  THR A  62      34.391  37.409  22.146  1.00  0.00           H  
ATOM    520  CG2 THR A  62      35.108  39.217  23.080  1.00 28.07           C  
ATOM    521 1HG2 THR A  62      36.184  38.953  22.958  1.00  0.00           H  
ATOM    522 2HG2 THR A  62      34.936  39.853  23.979  1.00  0.00           H  
ATOM    523 3HG2 THR A  62      34.766  39.937  22.300  1.00  0.00           H  
ATOM    524  OG1 THR A  62      34.671  37.129  24.194  1.00 28.97           O  
ATOM    525  HG1 THR A  62      35.588  36.904  24.090  1.00  0.00           H  
ATOM    526  N   SER A  63      31.748  36.504  22.065  1.00 24.16           N  
ATOM    527  HN  SER A  63      32.111  36.972  21.235  1.00  0.00           H  
ATOM    528  CA  SER A  63      31.006  35.265  21.916  1.00 25.03           C  
ATOM    529  HA  SER A  63      30.057  35.331  22.497  1.00  0.00           H  
ATOM    530  C   SER A  63      31.858  34.131  22.470  1.00 24.08           C  
ATOM    531  O   SER A  63      33.088  34.176  22.397  1.00 25.44           O  
ATOM    532  CB  SER A  63      30.681  35.019  20.442  1.00 26.56           C  
ATOM    533  HB1 SER A  63      31.604  34.896  19.829  1.00  0.00           H  
ATOM    534  HB2 SER A  63      30.237  34.009  20.279  1.00  0.00           H  
ATOM    535  OG  SER A  63      29.848  36.048  19.938  1.00 31.73           O  
ATOM    536  HG  SER A  63      29.646  35.895  19.022  1.00  0.00           H  
ATOM    537  N   ARG A  64      31.205  33.122  23.033  1.00 21.67           N  
ATOM    538  HN  ARG A  64      30.186  33.141  23.064  1.00  0.00           H  
ATOM    539  CA  ARG A  64      31.917  31.988  23.607  1.00 20.60           C  
ATOM    540  HA  ARG A  64      32.971  32.298  23.797  1.00  0.00           H  
ATOM    541  C   ARG A  64      31.933  30.807  22.640  1.00 21.03           C  
ATOM    542  O   ARG A  64      31.172  29.850  22.782  1.00 20.01           O  
ATOM    543  CB  ARG A  64      31.280  31.602  24.950  1.00 18.67           C  
ATOM    544  HB1 ARG A  64      30.230  31.253  24.811  1.00  0.00           H  
ATOM    545  HB2 ARG A  64      31.729  30.664  25.352  1.00  0.00           H  
ATOM    546  CG  ARG A  64      31.353  32.734  25.980  1.00 17.59           C  
ATOM    547  HG1 ARG A  64      32.405  33.081  26.107  1.00  0.00           H  
ATOM    548  HG2 ARG A  64      30.895  33.665  25.572  1.00  0.00           H  
ATOM    549  CD  ARG A  64      30.736  32.380  27.335  1.00 15.43           C  
ATOM    550  HD1 ARG A  64      30.781  33.246  28.036  1.00  0.00           H  
ATOM    551  HD2 ARG A  64      29.629  32.271  27.257  1.00  0.00           H  
ATOM    552  NE  ARG A  64      31.343  31.190  27.926  1.00 12.77           N  
ATOM    553  HE  ARG A  64      32.199  31.308  28.467  1.00  0.00           H  
ATOM    554  CZ  ARG A  64      30.849  29.963  27.802  1.00 13.69           C  
ATOM    555  NH1 ARG A  64      29.730  29.762  27.114  1.00 10.39           N  
ATOM    556 1HH1 ARG A  64      29.243  30.553  26.693  1.00  0.00           H  
ATOM    557 2HH1 ARG A  64      29.351  28.820  27.019  1.00  0.00           H  
ATOM    558  NH2 ARG A  64      31.483  28.934  28.350  1.00 12.63           N  
ATOM    559 1HH2 ARG A  64      32.342  29.088  28.878  1.00  0.00           H  
ATOM    560 2HH2 ARG A  64      31.104  27.992  28.255  1.00  0.00           H  
ATOM    561  N   SER A  65      32.817  30.899  21.650  1.00 21.42           N  
ATOM    562  HN  SER A  65      33.414  31.725  21.604  1.00  0.00           H  
ATOM    563  CA  SER A  65      32.969  29.870  20.629  1.00 22.71           C  
ATOM    564  HA  SER A  65      32.028  29.822  20.032  1.00  0.00           H  
ATOM    565  C   SER A  65      33.228  28.496  21.237  1.00 21.55           C  
ATOM    566  O   SER A  65      34.022  28.357  22.169  1.00 21.14           O  
ATOM    567  CB  SER A  65      34.122  30.241  19.691  1.00 24.83           C  
ATOM    568  HB1 SER A  65      34.302  29.450  18.926  1.00  0.00           H  
ATOM    569  HB2 SER A  65      35.107  30.199  20.211  1.00  0.00           H  
ATOM    570  OG  SER A  65      33.897  31.508  19.094  1.00 29.66           O  
ATOM    571  HG  SER A  65      34.612  31.738  18.512  1.00  0.00           H  
ATOM    572  N   GLY A  66      32.549  27.484  20.702  1.00 20.85           N  
ATOM    573  HN  GLY A  66      31.899  27.663  19.936  1.00  0.00           H  
ATOM    574  CA  GLY A  66      32.721  26.128  21.194  1.00 19.29           C  
ATOM    575  HA1 GLY A  66      33.787  25.954  21.472  1.00  0.00           H  
ATOM    576  HA2 GLY A  66      32.616  25.400  20.356  1.00  0.00           H  
ATOM    577  C   GLY A  66      31.811  25.736  22.343  1.00 17.60           C  
ATOM    578  O   GLY A  66      31.731  24.561  22.702  1.00 18.57           O  
ATOM    579  N   THR A  67      31.113  26.702  22.929  1.00 16.33           N  
ATOM    580  HN  THR A  67      31.193  27.663  22.596  1.00  0.00           H  
ATOM    581  CA  THR A  67      30.234  26.389  24.047  1.00 13.18           C  
ATOM    582  HA  THR A  67      30.846  25.890  24.834  1.00  0.00           H  
ATOM    583  C   THR A  67      29.117  25.428  23.641  1.00 13.26           C  
ATOM    584  O   THR A  67      28.596  24.686  24.477  1.00 11.68           O  
ATOM    585  CB  THR A  67      29.622  27.668  24.662  1.00 14.45           C  
ATOM    586  HB  THR A  67      30.434  28.411  24.843  1.00  0.00           H  
ATOM    587  CG2 THR A  67      28.587  28.278  23.727  1.00 13.17           C  
ATOM    588 1HG2 THR A  67      29.072  28.532  22.756  1.00  0.00           H  
ATOM    589 2HG2 THR A  67      28.070  29.154  24.183  1.00  0.00           H  
ATOM    590 3HG2 THR A  67      27.697  27.620  23.595  1.00  0.00           H  
ATOM    591  OG1 THR A  67      28.999  27.341  25.910  1.00 13.14           O  
ATOM    592  HG1 THR A  67      29.645  26.960  26.493  1.00  0.00           H  
ATOM    593  N   ASP A  68      28.743  25.435  22.362  1.00 13.10           N  
ATOM    594  HN  ASP A  68      29.188  26.076  21.705  1.00  0.00           H  
ATOM    595  CA  ASP A  68      27.698  24.527  21.899  1.00 12.37           C  
ATOM    596  HA  ASP A  68      26.802  24.646  22.552  1.00  0.00           H  
ATOM    597  C   ASP A  68      28.198  23.093  22.007  1.00 10.45           C  
ATOM    598  O   ASP A  68      27.417  22.172  22.232  1.00 10.26           O  
ATOM    599  CB  ASP A  68      27.299  24.827  20.453  1.00 14.05           C  
ATOM    600  HB1 ASP A  68      28.190  24.822  19.783  1.00  0.00           H  
ATOM    601  HB2 ASP A  68      26.734  23.974  20.008  1.00  0.00           H  
ATOM    602  CG  ASP A  68      26.524  26.122  20.318  1.00 15.19           C  
ATOM    603  OD1 ASP A  68      25.995  26.614  21.338  1.00 14.31           O  
ATOM    604  OD2 ASP A  68      26.431  26.640  19.187  1.00 17.11           O  
ATOM    605  N   VAL A  69      29.503  22.908  21.841  1.00  9.85           N  
ATOM    606  HN  VAL A  69      30.102  23.707  21.631  1.00  0.00           H  
ATOM    607  CA  VAL A  69      30.090  21.579  21.955  1.00 10.78           C  
ATOM    608  HA  VAL A  69      29.574  20.883  21.253  1.00  0.00           H  
ATOM    609  C   VAL A  69      29.872  21.109  23.394  1.00  9.17           C  
ATOM    610  O   VAL A  69      29.482  19.967  23.626  1.00  8.25           O  
ATOM    611  CB  VAL A  69      31.603  21.599  21.643  1.00 12.11           C  
ATOM    612  HB  VAL A  69      32.106  22.309  22.340  1.00  0.00           H  
ATOM    613  CG1 VAL A  69      32.194  20.212  21.843  1.00 14.81           C  
ATOM    614 1HG1 VAL A  69      33.286  20.226  21.618  1.00  0.00           H  
ATOM    615 2HG1 VAL A  69      31.655  19.438  21.248  1.00  0.00           H  
ATOM    616 3HG1 VAL A  69      31.983  19.811  22.862  1.00  0.00           H  
ATOM    617  CG2 VAL A  69      31.834  22.066  20.214  1.00 13.89           C  
ATOM    618 1HG2 VAL A  69      32.926  22.080  19.989  1.00  0.00           H  
ATOM    619 2HG2 VAL A  69      31.353  23.052  20.014  1.00  0.00           H  
ATOM    620 3HG2 VAL A  69      31.264  21.454  19.477  1.00  0.00           H  
ATOM    621  N   ASP A  70      30.119  21.999  24.354  1.00  7.74           N  
ATOM    622  HN  ASP A  70      30.453  22.928  24.096  1.00  0.00           H  
ATOM    623  CA  ASP A  70      29.924  21.679  25.769  1.00  7.45           C  
ATOM    624  HA  ASP A  70      30.546  20.793  26.035  1.00  0.00           H  
ATOM    625  C   ASP A  70      28.456  21.364  26.045  1.00  7.05           C  
ATOM    626  O   ASP A  70      28.134  20.373  26.696  1.00  7.03           O  
ATOM    627  CB  ASP A  70      30.319  22.860  26.663  1.00  6.46           C  
ATOM    628  HB1 ASP A  70      29.960  23.823  26.230  1.00  0.00           H  
ATOM    629  HB2 ASP A  70      29.731  22.854  27.610  1.00  0.00           H  
ATOM    630  CG  ASP A  70      31.804  22.921  26.952  1.00  7.80           C  
ATOM    631  OD1 ASP A  70      32.550  22.013  26.532  1.00  7.85           O  
ATOM    632  OD2 ASP A  70      32.219  23.891  27.621  1.00  9.50           O  
ATOM    633  N   ALA A  71      27.571  22.227  25.556  1.00  6.93           N  
ATOM    634  HN  ALA A  71      27.901  23.030  25.020  1.00  0.00           H  
ATOM    635  CA  ALA A  71      26.138  22.052  25.769  1.00  9.13           C  
ATOM    636  HA  ALA A  71      25.946  22.094  26.866  1.00  0.00           H  
ATOM    637  C   ALA A  71      25.636  20.707  25.255  1.00  9.12           C  
ATOM    638  O   ALA A  71      24.856  20.033  25.931  1.00  9.49           O  
ATOM    639  CB  ALA A  71      25.363  23.197  25.109  1.00  8.25           C  
ATOM    640  HB1 ALA A  71      25.730  24.180  25.485  1.00  0.00           H  
ATOM    641  HB2 ALA A  71      24.262  23.085  25.243  1.00  0.00           H  
ATOM    642  HB3 ALA A  71      25.400  23.137  23.996  1.00  0.00           H  
ATOM    643  N   ALA A  72      26.082  20.316  24.065  1.00  8.44           N  
ATOM    644  HN  ALA A  72      26.725  20.918  23.551  1.00  0.00           H  
ATOM    645  CA  ALA A  72      25.670  19.043  23.479  1.00  9.40           C  
ATOM    646  HA  ALA A  72      24.557  18.984  23.513  1.00  0.00           H  
ATOM    647  C   ALA A  72      26.238  17.857  24.252  1.00  8.81           C  
ATOM    648  O   ALA A  72      25.549  16.856  24.460  1.00 10.36           O  
ATOM    649  CB  ALA A  72      26.111  18.968  22.019  1.00 10.56           C  
ATOM    650  HB1 ALA A  72      25.696  19.835  21.454  1.00  0.00           H  
ATOM    651  HB2 ALA A  72      25.841  17.993  21.549  1.00  0.00           H  
ATOM    652  HB3 ALA A  72      27.219  18.894  21.919  1.00  0.00           H  
ATOM    653  N   ASN A  73      27.495  17.974  24.675  1.00  8.94           N  
ATOM    654  HN  ASN A  73      28.005  18.833  24.471  1.00  0.00           H  
ATOM    655  CA  ASN A  73      28.170  16.912  25.423  1.00  8.39           C  
ATOM    656  HA  ASN A  73      28.173  15.980  24.811  1.00  0.00           H  
ATOM    657  C   ASN A  73      27.427  16.646  26.735  1.00  8.32           C  
ATOM    658  O   ASN A  73      27.191  15.494  27.108  1.00  8.58           O  
ATOM    659  CB  ASN A  73      29.620  17.329  25.711  1.00  7.67           C  
ATOM    660  HB1 ASN A  73      29.662  18.079  26.535  1.00  0.00           H  
ATOM    661  HB2 ASN A  73      30.028  17.948  24.879  1.00  0.00           H  
ATOM    662  CG  ASN A  73      30.534  16.146  26.007  1.00  8.39           C  
ATOM    663  ND2 ASN A  73      31.826  16.425  26.152  1.00  7.58           N  
ATOM    664 1HD2 ASN A  73      32.438  15.633  26.350  1.00  0.00           H  
ATOM    665 2HD2 ASN A  73      32.193  17.373  26.072  1.00  0.00           H  
ATOM    666  OD1 ASN A  73      30.091  15.001  26.103  1.00  8.59           O  
ATOM    667  N   LEU A  74      27.055  17.721  27.426  1.00  7.69           N  
ATOM    668  HN  LEU A  74      27.277  18.646  27.058  1.00  0.00           H  
ATOM    669  CA  LEU A  74      26.338  17.617  28.697  1.00  6.73           C  
ATOM    670  HA  LEU A  74      26.921  16.953  29.377  1.00  0.00           H  
ATOM    671  C   LEU A  74      24.949  17.016  28.511  1.00  7.91           C  
ATOM    672  O   LEU A  74      24.527  16.155  29.288  1.00  6.91           O  
ATOM    673  CB  LEU A  74      26.228  19.002  29.349  1.00  7.71           C  
ATOM    674  HB1 LEU A  74      25.466  18.985  30.163  1.00  0.00           H  
ATOM    675  HB2 LEU A  74      25.746  19.721  28.646  1.00  0.00           H  
ATOM    676  CG  LEU A  74      27.550  19.580  29.874  1.00  6.36           C  
ATOM    677  HG  LEU A  74      28.360  19.341  29.147  1.00  0.00           H  
ATOM    678  CD1 LEU A  74      27.449  21.102  30.017  1.00  7.70           C  
ATOM    679 1HD1 LEU A  74      28.409  21.522  30.398  1.00  0.00           H  
ATOM    680 2HD1 LEU A  74      26.583  21.403  30.652  1.00  0.00           H  
ATOM    681 3HD1 LEU A  74      27.133  21.588  29.065  1.00  0.00           H  
ATOM    682  CD2 LEU A  74      27.886  18.930  31.217  1.00  6.09           C  
ATOM    683 1HD2 LEU A  74      28.846  19.350  31.598  1.00  0.00           H  
ATOM    684 2HD2 LEU A  74      27.906  17.817  31.155  1.00  0.00           H  
ATOM    685 3HD2 LEU A  74      27.057  19.032  31.955  1.00  0.00           H  
ATOM    686  N   ARG A  75      24.242  17.467  27.480  1.00  6.53           N  
ATOM    687  HN  ARG A  75      24.645  18.182  26.874  1.00  0.00           H  
ATOM    688  CA  ARG A  75      22.902  16.962  27.195  1.00  8.13           C  
ATOM    689  HA  ARG A  75      22.230  17.223  28.045  1.00  0.00           H  
ATOM    690  C   ARG A  75      22.934  15.443  27.038  1.00  6.66           C  
ATOM    691  O   ARG A  75      22.128  14.735  27.637  1.00  7.39           O  
ATOM    692  CB  ARG A  75      22.360  17.613  25.915  1.00  9.49           C  
ATOM    693  HB1 ARG A  75      23.042  17.401  25.059  1.00  0.00           H  
ATOM    694  HB2 ARG A  75      22.461  18.722  25.977  1.00  0.00           H  
ATOM    695  CG  ARG A  75      20.924  17.236  25.548  1.00 11.03           C  
ATOM    696  HG1 ARG A  75      20.772  16.131  25.533  1.00  0.00           H  
ATOM    697  HG2 ARG A  75      20.204  17.488  26.362  1.00  0.00           H  
ATOM    698  CD  ARG A  75      20.538  17.885  24.220  1.00 12.43           C  
ATOM    699  HD1 ARG A  75      21.246  17.582  23.414  1.00  0.00           H  
ATOM    700  HD2 ARG A  75      20.740  18.981  24.244  1.00  0.00           H  
ATOM    701  NE  ARG A  75      19.157  17.624  23.819  1.00 14.14           N  
ATOM    702  HE  ARG A  75      19.000  16.931  23.087  1.00  0.00           H  
ATOM    703  CZ  ARG A  75      18.092  18.224  24.339  1.00 15.74           C  
ATOM    704  NH1 ARG A  75      18.232  19.133  25.296  1.00 17.94           N  
ATOM    705 1HH1 ARG A  75      19.164  19.362  25.642  1.00  0.00           H  
ATOM    706 2HH1 ARG A  75      17.414  19.594  25.695  1.00  0.00           H  
ATOM    707  NH2 ARG A  75      16.881  17.927  23.889  1.00 15.97           N  
ATOM    708 1HH2 ARG A  75      16.773  17.228  23.154  1.00  0.00           H  
ATOM    709 2HH2 ARG A  75      16.063  18.388  24.288  1.00  0.00           H  
ATOM    710  N   GLU A  76      23.875  14.945  26.242  1.00  6.78           N  
ATOM    711  HN  GLU A  76      24.527  15.580  25.782  1.00  0.00           H  
ATOM    712  CA  GLU A  76      23.996  13.505  26.012  1.00  7.51           C  
ATOM    713  HA  GLU A  76      22.994  13.112  25.722  1.00  0.00           H  
ATOM    714  C   GLU A  76      24.461  12.755  27.260  1.00  7.12           C  
ATOM    715  O   GLU A  76      23.932  11.691  27.596  1.00  5.89           O  
ATOM    716  CB  GLU A  76      24.969  13.235  24.860  1.00  7.13           C  
ATOM    717  HB1 GLU A  76      24.625  13.751  23.933  1.00  0.00           H  
ATOM    718  HB2 GLU A  76      25.932  13.771  25.032  1.00  0.00           H  
ATOM    719  CG  GLU A  76      25.227  11.757  24.580  1.00  9.98           C  
ATOM    720  HG1 GLU A  76      26.082  11.631  23.876  1.00  0.00           H  
ATOM    721  HG2 GLU A  76      25.652  11.252  25.479  1.00  0.00           H  
ATOM    722  CD  GLU A  76      23.998  11.015  24.075  1.00 11.89           C  
ATOM    723  OE1 GLU A  76      22.986  11.670  23.745  1.00 10.35           O  
ATOM    724  OE2 GLU A  76      24.049   9.768  24.004  1.00 11.87           O  
ATOM    725  N   THR A  77      25.453  13.314  27.942  1.00  5.92           N  
ATOM    726  HN  THR A  77      25.845  14.198  27.618  1.00  0.00           H  
ATOM    727  CA  THR A  77      25.995  12.693  29.143  1.00  7.87           C  
ATOM    728  HA  THR A  77      26.373  11.680  28.871  1.00  0.00           H  
ATOM    729  C   THR A  77      24.936  12.530  30.227  1.00  7.27           C  
ATOM    730  O   THR A  77      24.805  11.461  30.824  1.00  7.14           O  
ATOM    731  CB  THR A  77      27.178  13.515  29.699  1.00  7.54           C  
ATOM    732  HB  THR A  77      26.832  14.551  29.924  1.00  0.00           H  
ATOM    733  CG2 THR A  77      27.725  12.882  30.970  1.00 10.23           C  
ATOM    734 1HG2 THR A  77      28.579  13.476  31.371  1.00  0.00           H  
ATOM    735 2HG2 THR A  77      28.003  11.814  30.813  1.00  0.00           H  
ATOM    736 3HG2 THR A  77      26.927  12.737  31.735  1.00  0.00           H  
ATOM    737  OG1 THR A  77      28.219  13.568  28.715  1.00  6.24           O  
ATOM    738  HG1 THR A  77      28.947  14.074  29.057  1.00  0.00           H  
ATOM    739  N   PHE A  78      24.174  13.584  30.484  1.00  6.04           N  
ATOM    740  HN  PHE A  78      24.312  14.453  29.967  1.00  0.00           H  
ATOM    741  CA  PHE A  78      23.143  13.499  31.503  1.00  6.55           C  
ATOM    742  HA  PHE A  78      23.573  12.934  32.363  1.00  0.00           H  
ATOM    743  C   PHE A  78      21.915  12.736  31.031  1.00  7.27           C  
ATOM    744  O   PHE A  78      21.174  12.182  31.847  1.00  6.30           O  
ATOM    745  CB  PHE A  78      22.795  14.897  32.008  1.00  7.35           C  
ATOM    746  HB1 PHE A  78      22.698  15.616  31.161  1.00  0.00           H  
ATOM    747  HB2 PHE A  78      21.750  14.933  32.396  1.00  0.00           H  
ATOM    748  CG  PHE A  78      23.768  15.402  33.034  1.00  7.24           C  
ATOM    749  CD1 PHE A  78      23.653  15.011  34.364  1.00  7.83           C  
ATOM    750  HD1 PHE A  78      22.796  14.391  34.676  1.00  0.00           H  
ATOM    751  CD2 PHE A  78      24.851  16.189  32.659  1.00  8.06           C  
ATOM    752  HD2 PHE A  78      24.953  16.512  31.609  1.00  0.00           H  
ATOM    753  CE1 PHE A  78      24.608  15.392  35.310  1.00  7.86           C  
ATOM    754  HE1 PHE A  78      24.503  15.073  36.361  1.00  0.00           H  
ATOM    755  CE2 PHE A  78      25.812  16.576  33.596  1.00  7.63           C  
ATOM    756  HE2 PHE A  78      26.667  17.200  33.285  1.00  0.00           H  
ATOM    757  CZ  PHE A  78      25.689  16.173  34.924  1.00  6.87           C  
ATOM    758  HZ  PHE A  78      26.448  16.473  35.666  1.00  0.00           H  
ATOM    759  N   ARG A  79      21.709  12.690  29.716  1.00  7.63           N  
ATOM    760  HN  ARG A  79      22.340  13.187  29.088  1.00  0.00           H  
ATOM    761  CA  ARG A  79      20.588  11.934  29.166  1.00  8.04           C  
ATOM    762  HA  ARG A  79      19.636  12.273  29.636  1.00  0.00           H  
ATOM    763  C   ARG A  79      20.835  10.463  29.497  1.00  8.65           C  
ATOM    764  O   ARG A  79      19.914   9.731  29.864  1.00  9.06           O  
ATOM    765  CB  ARG A  79      20.507  12.104  27.642  1.00  8.33           C  
ATOM    766  HB1 ARG A  79      21.501  11.909  27.176  1.00  0.00           H  
ATOM    767  HB2 ARG A  79      20.379  13.179  27.377  1.00  0.00           H  
ATOM    768  CG  ARG A  79      19.422  11.253  26.965  1.00  9.51           C  
ATOM    769  HG1 ARG A  79      19.481  10.188  27.291  1.00  0.00           H  
ATOM    770  HG2 ARG A  79      18.409  11.501  27.358  1.00  0.00           H  
ATOM    771  CD  ARG A  79      19.470  11.371  25.437  1.00  8.23           C  
ATOM    772  HD1 ARG A  79      18.481  11.120  24.988  1.00  0.00           H  
ATOM    773  HD2 ARG A  79      19.548  12.438  25.123  1.00  0.00           H  
ATOM    774  NE  ARG A  79      20.535  10.571  24.833  1.00  7.73           N  
ATOM    775  HE  ARG A  79      21.413  11.038  24.606  1.00  0.00           H  
ATOM    776  CZ  ARG A  79      20.432   9.272  24.560  1.00  9.84           C  
ATOM    777  NH1 ARG A  79      19.306   8.622  24.830  1.00 10.55           N  
ATOM    778 1HH1 ARG A  79      19.227   7.627  24.621  1.00  0.00           H  
ATOM    779 2HH1 ARG A  79      18.518   9.123  25.240  1.00  0.00           H  
ATOM    780  NH2 ARG A  79      21.458   8.619  24.026  1.00  9.57           N  
ATOM    781 1HH2 ARG A  79      21.379   7.624  23.817  1.00  0.00           H  
ATOM    782 2HH2 ARG A  79      22.323   9.118  23.819  1.00  0.00           H  
ATOM    783  N   ASN A  80      22.087  10.036  29.375  1.00  9.04           N  
ATOM    784  HN  ASN A  80      22.813  10.690  29.082  1.00  0.00           H  
ATOM    785  CA  ASN A  80      22.441   8.650  29.652  1.00  9.89           C  
ATOM    786  HA  ASN A  80      21.691   8.003  29.139  1.00  0.00           H  
ATOM    787  C   ASN A  80      22.396   8.315  31.140  1.00 10.11           C  
ATOM    788  O   ASN A  80      22.392   7.141  31.514  1.00  9.46           O  
ATOM    789  CB  ASN A  80      23.818   8.319  29.061  1.00 11.74           C  
ATOM    790  HB1 ASN A  80      24.192   7.338  29.438  1.00  0.00           H  
ATOM    791  HB2 ASN A  80      24.607   8.985  29.483  1.00  0.00           H  
ATOM    792  CG  ASN A  80      23.823   8.359  27.536  1.00 16.64           C  
ATOM    793  ND2 ASN A  80      24.906   8.860  26.956  1.00 17.66           N  
ATOM    794 1HD2 ASN A  80      24.909   8.887  25.936  1.00  0.00           H  
ATOM    795 2HD2 ASN A  80      25.700   9.214  27.489  1.00  0.00           H  
ATOM    796  OD1 ASN A  80      22.865   7.932  26.893  1.00 18.42           O  
ATOM    797  N   LEU A  81      22.362   9.344  31.987  1.00  8.23           N  
ATOM    798  HN  LEU A  81      22.402  10.294  31.619  1.00  0.00           H  
ATOM    799  CA  LEU A  81      22.269   9.141  33.430  1.00  8.77           C  
ATOM    800  HA  LEU A  81      22.659   8.127  33.681  1.00  0.00           H  
ATOM    801  C   LEU A  81      20.795   9.223  33.828  1.00  8.58           C  
ATOM    802  O   LEU A  81      20.444   9.194  35.010  1.00  8.53           O  
ATOM    803  CB  LEU A  81      23.086  10.194  34.187  1.00  9.95           C  
ATOM    804  HB1 LEU A  81      22.841  10.159  35.274  1.00  0.00           H  
ATOM    805  HB2 LEU A  81      22.719  11.216  33.936  1.00  0.00           H  
ATOM    806  CG  LEU A  81      24.603  10.117  33.987  1.00 12.38           C  
ATOM    807  HG  LEU A  81      24.840  10.346  32.922  1.00  0.00           H  
ATOM    808  CD1 LEU A  81      25.289  11.139  34.877  1.00 15.08           C  
ATOM    809 1HD1 LEU A  81      24.929  12.167  34.638  1.00  0.00           H  
ATOM    810 2HD1 LEU A  81      26.400  11.064  34.816  1.00  0.00           H  
ATOM    811 3HD1 LEU A  81      25.166  10.897  35.958  1.00  0.00           H  
ATOM    812  CD2 LEU A  81      25.095   8.714  34.313  1.00 15.54           C  
ATOM    813 1HD2 LEU A  81      24.591   7.964  33.660  1.00  0.00           H  
ATOM    814 2HD2 LEU A  81      24.972   8.472  35.394  1.00  0.00           H  
ATOM    815 3HD2 LEU A  81      26.206   8.639  34.252  1.00  0.00           H  
ATOM    816  N   LYS A  82      19.945   9.329  32.810  1.00  7.39           N  
ATOM    817  HN  LYS A  82      20.328   9.375  31.866  1.00  0.00           H  
ATOM    818  CA  LYS A  82      18.494   9.383  32.968  1.00  8.44           C  
ATOM    819  HA  LYS A  82      18.052   9.267  31.951  1.00  0.00           H  
ATOM    820  C   LYS A  82      17.940  10.680  33.548  1.00  7.42           C  
ATOM    821  O   LYS A  82      16.914  10.674  34.226  1.00  8.91           O  
ATOM    822  CB  LYS A  82      18.015   8.189  33.803  1.00  7.81           C  
ATOM    823  HB1 LYS A  82      18.193   8.369  34.889  1.00  0.00           H  
ATOM    824  HB2 LYS A  82      16.902   8.130  33.806  1.00  0.00           H  
ATOM    825  CG  LYS A  82      18.625   6.863  33.368  1.00 10.53           C  
ATOM    826  HG1 LYS A  82      19.711   6.819  33.617  1.00  0.00           H  
ATOM    827  HG2 LYS A  82      18.262   6.024  34.006  1.00  0.00           H  
ATOM    828  CD  LYS A  82      18.387   6.573  31.890  1.00 12.77           C  
ATOM    829  HD1 LYS A  82      18.579   7.471  31.257  1.00  0.00           H  
ATOM    830  HD2 LYS A  82      17.303   6.438  31.666  1.00  0.00           H  
ATOM    831  CE  LYS A  82      19.210   5.376  31.434  1.00 13.81           C  
ATOM    832  HE1 LYS A  82      19.016   4.491  32.083  1.00  0.00           H  
ATOM    833  HE2 LYS A  82      20.292   5.531  31.654  1.00  0.00           H  
ATOM    834  NZ  LYS A  82      19.004   5.035  29.996  1.00 15.99           N  
ATOM    835  HZ1 LYS A  82      19.555   4.233  29.691  1.00  0.00           H  
ATOM    836  HZ2 LYS A  82      19.181   5.845  29.402  1.00  0.00           H  
ATOM    837  HZ3 LYS A  82      18.014   4.893  29.795  1.00  0.00           H  
ATOM    838  N   TYR A  83      18.619  11.792  33.285  1.00  8.04           N  
ATOM    839  HN  TYR A  83      19.486  11.738  32.750  1.00  0.00           H  
ATOM    840  CA  TYR A  83      18.140  13.088  33.751  1.00  7.06           C  
ATOM    841  HA  TYR A  83      17.530  12.945  34.673  1.00  0.00           H  
ATOM    842  C   TYR A  83      17.276  13.718  32.671  1.00  8.07           C  
ATOM    843  O   TYR A  83      17.522  13.524  31.482  1.00  7.74           O  
ATOM    844  CB  TYR A  83      19.297  14.041  34.055  1.00  7.98           C  
ATOM    845  HB1 TYR A  83      18.985  15.100  33.902  1.00  0.00           H  
ATOM    846  HB2 TYR A  83      20.086  13.964  33.271  1.00  0.00           H  
ATOM    847  CG  TYR A  83      19.890  13.855  35.427  1.00  6.89           C  
ATOM    848  CD1 TYR A  83      20.863  12.885  35.661  1.00  8.42           C  
ATOM    849  HD1 TYR A  83      21.230  12.271  34.821  1.00  0.00           H  
ATOM    850  CD2 TYR A  83      19.444  14.622  36.506  1.00  8.68           C  
ATOM    851  HD2 TYR A  83      18.677  15.397  36.340  1.00  0.00           H  
ATOM    852  CE1 TYR A  83      21.379  12.678  36.937  1.00  6.06           C  
ATOM    853  HE1 TYR A  83      22.149  11.906  37.107  1.00  0.00           H  
ATOM    854  CE2 TYR A  83      19.952  14.424  37.788  1.00  6.92           C  
ATOM    855  HE2 TYR A  83      19.589  15.036  38.631  1.00  0.00           H  
ATOM    856  CZ  TYR A  83      20.917  13.451  37.995  1.00  8.16           C  
ATOM    857  OH  TYR A  83      21.418  13.245  39.255  1.00  5.67           O  
ATOM    858  HH  TYR A  83      21.102  13.774  39.978  1.00  0.00           H  
ATOM    859  N   GLU A  84      16.261  14.461  33.096  1.00  8.44           N  
ATOM    860  HN  GLU A  84      16.097  14.543  34.099  1.00  0.00           H  
ATOM    861  CA  GLU A  84      15.373  15.163  32.178  1.00  9.76           C  
ATOM    862  HA  GLU A  84      15.199  14.559  31.257  1.00  0.00           H  
ATOM    863  C   GLU A  84      16.114  16.454  31.846  1.00  9.59           C  
ATOM    864  O   GLU A  84      16.059  17.423  32.602  1.00  8.61           O  
ATOM    865  CB  GLU A  84      14.052  15.481  32.875  1.00 10.81           C  
ATOM    866  HB1 GLU A  84      14.231  16.124  33.768  1.00  0.00           H  
ATOM    867  HB2 GLU A  84      13.647  14.569  33.372  1.00  0.00           H  
ATOM    868  CG  GLU A  84      12.995  16.106  31.977  1.00 15.14           C  
ATOM    869  HG1 GLU A  84      13.398  16.995  31.438  1.00  0.00           H  
ATOM    870  HG2 GLU A  84      12.773  15.453  31.101  1.00  0.00           H  
ATOM    871  CD  GLU A  84      11.731  16.452  32.737  1.00 17.72           C  
ATOM    872  OE1 GLU A  84      11.330  15.650  33.608  1.00 18.27           O  
ATOM    873  OE2 GLU A  84      11.134  17.515  32.460  1.00 19.14           O  
ATOM    874  N   VAL A  85      16.815  16.462  30.719  1.00  9.01           N  
ATOM    875  HN  VAL A  85      16.807  15.637  30.119  1.00  0.00           H  
ATOM    876  CA  VAL A  85      17.595  17.626  30.324  1.00  8.36           C  
ATOM    877  HA  VAL A  85      18.022  18.080  31.249  1.00  0.00           H  
ATOM    878  C   VAL A  85      16.794  18.702  29.606  1.00 10.99           C  
ATOM    879  O   VAL A  85      15.960  18.412  28.745  1.00  9.79           O  
ATOM    880  CB  VAL A  85      18.776  17.220  29.409  1.00  8.11           C  
ATOM    881  HB  VAL A  85      18.366  16.832  28.447  1.00  0.00           H  
ATOM    882  CG1 VAL A  85      19.655  18.433  29.113  1.00  8.50           C  
ATOM    883 1HG1 VAL A  85      19.056  19.239  28.628  1.00  0.00           H  
ATOM    884 2HG1 VAL A  85      20.550  18.159  28.507  1.00  0.00           H  
ATOM    885 3HG1 VAL A  85      20.179  18.799  30.027  1.00  0.00           H  
ATOM    886  CG2 VAL A  85      19.589  16.127  30.067  1.00  7.90           C  
ATOM    887 1HG2 VAL A  85      18.947  15.241  30.283  1.00  0.00           H  
ATOM    888 2HG2 VAL A  85      20.113  16.493  30.981  1.00  0.00           H  
ATOM    889 3HG2 VAL A  85      20.484  15.853  29.461  1.00  0.00           H  
ATOM    890  N   ARG A  86      17.054  19.948  29.982  1.00 10.56           N  
ATOM    891  HN  ARG A  86      17.727  20.106  30.732  1.00  0.00           H  
ATOM    892  CA  ARG A  86      16.412  21.097  29.361  1.00 11.57           C  
ATOM    893  HA  ARG A  86      15.900  20.782  28.422  1.00  0.00           H  
ATOM    894  C   ARG A  86      17.516  22.088  29.038  1.00 11.41           C  
ATOM    895  O   ARG A  86      18.188  22.595  29.941  1.00 11.50           O  
ATOM    896  CB  ARG A  86      15.404  21.754  30.307  1.00 11.40           C  
ATOM    897  HB1 ARG A  86      15.925  22.165  31.203  1.00  0.00           H  
ATOM    898  HB2 ARG A  86      15.014  22.699  29.861  1.00  0.00           H  
ATOM    899  CG  ARG A  86      14.255  20.858  30.731  1.00 13.29           C  
ATOM    900  HG1 ARG A  86      13.725  20.420  29.853  1.00  0.00           H  
ATOM    901  HG2 ARG A  86      14.617  19.911  31.195  1.00  0.00           H  
ATOM    902  CD  ARG A  86      13.305  21.608  31.647  1.00 14.52           C  
ATOM    903  HD1 ARG A  86      12.811  22.451  31.110  1.00  0.00           H  
ATOM    904  HD2 ARG A  86      13.864  22.190  32.416  1.00  0.00           H  
ATOM    905  NE  ARG A  86      12.318  20.727  32.267  1.00 14.92           N  
ATOM    906  HE  ARG A  86      12.261  19.764  31.937  1.00  0.00           H  
ATOM    907  CZ  ARG A  86      11.490  21.107  33.236  1.00 15.07           C  
ATOM    908  NH1 ARG A  86      11.529  22.350  33.695  1.00 14.52           N  
ATOM    909 1HH1 ARG A  86      10.894  22.641  34.438  1.00  0.00           H  
ATOM    910 2HH1 ARG A  86      12.190  23.016  33.295  1.00  0.00           H  
ATOM    911  NH2 ARG A  86      10.632  20.242  33.755  1.00 14.12           N  
ATOM    912 1HH2 ARG A  86       9.997  20.533  34.498  1.00  0.00           H  
ATOM    913 2HH2 ARG A  86      10.602  19.286  33.402  1.00  0.00           H  
ATOM    914  N   ASN A  87      17.722  22.341  27.751  1.00 11.00           N  
ATOM    915  HN  ASN A  87      17.155  21.864  27.050  1.00  0.00           H  
ATOM    916  CA  ASN A  87      18.742  23.286  27.324  1.00 11.98           C  
ATOM    917  HA  ASN A  87      19.497  23.388  28.138  1.00  0.00           H  
ATOM    918  C   ASN A  87      18.125  24.650  27.059  1.00 11.44           C  
ATOM    919  O   ASN A  87      17.063  24.754  26.446  1.00 11.19           O  
ATOM    920  CB  ASN A  87      19.451  22.792  26.057  1.00 15.03           C  
ATOM    921  HB1 ASN A  87      18.713  22.502  25.273  1.00  0.00           H  
ATOM    922  HB2 ASN A  87      19.956  23.633  25.527  1.00  0.00           H  
ATOM    923  CG  ASN A  87      20.425  21.659  26.334  1.00 18.55           C  
ATOM    924  ND2 ASN A  87      21.716  21.949  26.221  1.00 19.75           N  
ATOM    925 1HD2 ASN A  87      22.370  21.188  26.407  1.00  0.00           H  
ATOM    926 2HD2 ASN A  87      22.050  22.876  25.957  1.00  0.00           H  
ATOM    927  OD1 ASN A  87      20.023  20.542  26.652  1.00 20.02           O  
ATOM    928  N   LYS A  88      18.793  25.691  27.545  1.00 10.15           N  
ATOM    929  HN  LYS A  88      19.651  25.522  28.070  1.00  0.00           H  
ATOM    930  CA  LYS A  88      18.345  27.066  27.356  1.00 12.38           C  
ATOM    931  HA  LYS A  88      17.501  27.096  26.628  1.00  0.00           H  
ATOM    932  C   LYS A  88      19.541  27.828  26.800  1.00 13.81           C  
ATOM    933  O   LYS A  88      20.640  27.740  27.345  1.00 13.62           O  
ATOM    934  CB  LYS A  88      17.908  27.671  28.691  1.00 13.88           C  
ATOM    935  HB1 LYS A  88      17.593  28.732  28.555  1.00  0.00           H  
ATOM    936  HB2 LYS A  88      18.788  27.819  29.360  1.00  0.00           H  
ATOM    937  CG  LYS A  88      16.822  26.880  29.406  0.00 13.87           C  
ATOM    938  HG1 LYS A  88      17.190  25.874  29.714  1.00  0.00           H  
ATOM    939  HG2 LYS A  88      16.608  27.305  30.415  1.00  0.00           H  
ATOM    940  CD  LYS A  88      15.554  26.774  28.570  0.00 14.33           C  
ATOM    941  HD1 LYS A  88      15.743  26.239  27.610  1.00  0.00           H  
ATOM    942  HD2 LYS A  88      14.825  26.063  29.024  1.00  0.00           H  
ATOM    943  CE  LYS A  88      14.924  28.138  28.331  0.00 14.49           C  
ATOM    944  HE1 LYS A  88      14.751  28.679  29.290  1.00  0.00           H  
ATOM    945  HE2 LYS A  88      15.649  28.843  27.861  1.00  0.00           H  
ATOM    946  NZ  LYS A  88      13.671  28.036  27.533  0.00 14.65           N  
ATOM    947  HZ1 LYS A  88      13.249  28.951  27.373  1.00  0.00           H  
ATOM    948  HZ2 LYS A  88      13.008  27.391  27.963  1.00  0.00           H  
ATOM    949  HZ3 LYS A  88      13.829  27.541  26.655  1.00  0.00           H  
ATOM    950  N   ASN A  89      19.331  28.573  25.718  1.00 12.39           N  
ATOM    951  HN  ASN A  89      18.393  28.630  25.321  1.00  0.00           H  
ATOM    952  CA  ASN A  89      20.423  29.309  25.092  1.00 13.54           C  
ATOM    953  HA  ASN A  89      21.368  29.025  25.611  1.00  0.00           H  
ATOM    954  C   ASN A  89      20.293  30.822  25.158  1.00 12.15           C  
ATOM    955  O   ASN A  89      19.198  31.366  25.027  1.00 11.76           O  
ATOM    956  CB  ASN A  89      20.556  28.902  23.620  1.00 14.43           C  
ATOM    957  HB1 ASN A  89      21.337  29.509  23.107  1.00  0.00           H  
ATOM    958  HB2 ASN A  89      19.663  29.224  23.034  1.00  0.00           H  
ATOM    959  CG  ASN A  89      20.816  27.424  23.443  1.00 16.12           C  
ATOM    960  ND2 ASN A  89      19.930  26.748  22.715  1.00 18.03           N  
ATOM    961 1HD2 ASN A  89      19.112  27.189  22.294  1.00  0.00           H  
ATOM    962 2HD2 ASN A  89      20.106  25.750  22.596  1.00  0.00           H  
ATOM    963  OD1 ASN A  89      21.801  26.893  23.950  1.00 16.42           O  
ATOM    964  N   ASP A  90      21.427  31.486  25.361  1.00 11.01           N  
ATOM    965  HN  ASP A  90      22.288  30.955  25.492  1.00  0.00           H  
ATOM    966  CA  ASP A  90      21.490  32.944  25.404  1.00 12.44           C  
ATOM    967  HA  ASP A  90      22.474  33.231  25.842  1.00  0.00           H  
ATOM    968  C   ASP A  90      20.397  33.605  26.237  1.00 12.19           C  
ATOM    969  O   ASP A  90      19.530  34.301  25.700  1.00 10.33           O  
ATOM    970  CB  ASP A  90      21.435  33.491  23.974  1.00 13.25           C  
ATOM    971  HB1 ASP A  90      20.491  33.187  23.465  1.00  0.00           H  
ATOM    972  HB2 ASP A  90      21.292  34.597  23.974  1.00  0.00           H  
ATOM    973  CG  ASP A  90      22.646  33.100  23.151  1.00 16.08           C  
ATOM    974  OD1 ASP A  90      23.660  32.668  23.740  1.00 15.54           O  
ATOM    975  OD2 ASP A  90      22.588  33.234  21.911  1.00 16.61           O  
ATOM    976  N   LEU A  91      20.446  33.400  27.549  1.00  9.82           N  
ATOM    977  HN  LEU A  91      21.190  32.820  27.938  1.00  0.00           H  
ATOM    978  CA  LEU A  91      19.458  33.987  28.441  1.00  9.72           C  
ATOM    979  HA  LEU A  91      18.545  34.227  27.849  1.00  0.00           H  
ATOM    980  C   LEU A  91      19.964  35.268  29.091  1.00 10.13           C  
ATOM    981  O   LEU A  91      21.119  35.353  29.512  1.00 10.08           O  
ATOM    982  CB  LEU A  91      19.075  33.000  29.545  1.00  9.60           C  
ATOM    983  HB1 LEU A  91      19.974  32.801  30.174  1.00  0.00           H  
ATOM    984  HB2 LEU A  91      18.409  33.518  30.273  1.00  0.00           H  
ATOM    985  CG  LEU A  91      18.438  31.664  29.162  1.00  8.96           C  
ATOM    986  HG  LEU A  91      19.202  31.022  28.665  1.00  0.00           H  
ATOM    987  CD1 LEU A  91      17.955  30.974  30.438  1.00  8.80           C  
ATOM    988 1HD1 LEU A  91      18.809  30.813  31.136  1.00  0.00           H  
ATOM    989 2HD1 LEU A  91      17.412  30.025  30.218  1.00  0.00           H  
ATOM    990 3HD1 LEU A  91      17.120  31.532  30.923  1.00  0.00           H  
ATOM    991  CD2 LEU A  91      17.270  31.884  28.207  1.00 11.32           C  
ATOM    992 1HD2 LEU A  91      17.622  32.387  27.276  1.00  0.00           H  
ATOM    993 2HD2 LEU A  91      16.435  32.442  28.692  1.00  0.00           H  
ATOM    994 3HD2 LEU A  91      16.727  30.935  27.987  1.00  0.00           H  
ATOM    995  N   THR A  92      19.089  36.264  29.170  1.00 10.11           N  
ATOM    996  HN  THR A  92      18.155  36.138  28.779  1.00  0.00           H  
ATOM    997  CA  THR A  92      19.430  37.532  29.801  1.00 10.49           C  
ATOM    998  HA  THR A  92      20.425  37.884  29.443  1.00  0.00           H  
ATOM    999  C   THR A  92      19.472  37.279  31.304  1.00 10.83           C  
ATOM   1000  O   THR A  92      19.035  36.228  31.772  1.00 10.58           O  
ATOM   1001  CB  THR A  92      18.358  38.602  29.525  1.00 11.62           C  
ATOM   1002  HB  THR A  92      18.633  39.541  30.060  1.00  0.00           H  
ATOM   1003  CG2 THR A  92      18.258  38.889  28.035  1.00 10.04           C  
ATOM   1004 1HG2 THR A  92      19.244  39.249  27.659  1.00  0.00           H  
ATOM   1005 2HG2 THR A  92      17.432  39.599  27.797  1.00  0.00           H  
ATOM   1006 3HG2 THR A  92      17.883  38.010  27.461  1.00  0.00           H  
ATOM   1007  OG1 THR A  92      17.090  38.139  30.009  1.00  9.60           O  
ATOM   1008  HG1 THR A  92      17.152  37.960  30.940  1.00  0.00           H  
ATOM   1009  N   ARG A  93      19.999  38.237  32.058  1.00  9.54           N  
ATOM   1010  HN  ARG A  93      20.359  39.084  31.619  1.00  0.00           H  
ATOM   1011  CA  ARG A  93      20.068  38.090  33.504  1.00 10.60           C  
ATOM   1012  HA  ARG A  93      20.666  37.181  33.748  1.00  0.00           H  
ATOM   1013  C   ARG A  93      18.651  37.914  34.049  1.00 10.88           C  
ATOM   1014  O   ARG A  93      18.426  37.133  34.973  1.00  9.88           O  
ATOM   1015  CB  ARG A  93      20.748  39.315  34.124  1.00 10.68           C  
ATOM   1016  HB1 ARG A  93      20.854  39.185  35.226  1.00  0.00           H  
ATOM   1017  HB2 ARG A  93      21.824  39.353  33.832  1.00  0.00           H  
ATOM   1018  CG  ARG A  93      20.065  40.637  33.808  1.00 14.82           C  
ATOM   1019  HG1 ARG A  93      19.736  40.679  32.744  1.00  0.00           H  
ATOM   1020  HG2 ARG A  93      19.068  40.707  34.302  1.00  0.00           H  
ATOM   1021  CD  ARG A  93      20.945  41.830  34.164  1.00 17.60           C  
ATOM   1022  HD1 ARG A  93      21.758  41.970  33.414  1.00  0.00           H  
ATOM   1023  HD2 ARG A  93      20.400  42.792  34.016  1.00  0.00           H  
ATOM   1024  NE  ARG A  93      21.485  41.732  35.516  1.00 21.29           N  
ATOM   1025  HE  ARG A  93      21.628  40.801  35.907  1.00  0.00           H  
ATOM   1026  CZ  ARG A  93      21.802  42.780  36.270  1.00 24.94           C  
ATOM   1027  NH1 ARG A  93      21.629  44.009  35.803  1.00 26.99           N  
ATOM   1028 1HH1 ARG A  93      21.872  44.813  36.382  1.00  0.00           H  
ATOM   1029 2HH1 ARG A  93      21.250  44.149  34.866  1.00  0.00           H  
ATOM   1030  NH2 ARG A  93      22.295  42.598  37.489  1.00 23.06           N  
ATOM   1031 1HH2 ARG A  93      22.538  43.402  38.068  1.00  0.00           H  
ATOM   1032 2HH2 ARG A  93      22.428  41.653  37.848  1.00  0.00           H  
ATOM   1033  N   GLU A  94      17.695  38.626  33.455  1.00 11.29           N  
ATOM   1034  HN  GLU A  94      17.941  39.251  32.688  1.00  0.00           H  
ATOM   1035  CA  GLU A  94      16.301  38.530  33.880  1.00 12.44           C  
ATOM   1036  HA  GLU A  94      16.250  38.738  34.974  1.00  0.00           H  
ATOM   1037  C   GLU A  94      15.726  37.135  33.624  1.00 11.71           C  
ATOM   1038  O   GLU A  94      15.018  36.577  34.466  1.00 11.86           O  
ATOM   1039  CB  GLU A  94      15.436  39.565  33.148  1.00 13.03           C  
ATOM   1040  HB1 GLU A  94      14.356  39.320  33.277  1.00  0.00           H  
ATOM   1041  HB2 GLU A  94      15.538  39.436  32.045  1.00  0.00           H  
ATOM   1042  CG  GLU A  94      15.690  41.022  33.529  1.00 14.77           C  
ATOM   1043  HG1 GLU A  94      15.784  41.132  34.635  1.00  0.00           H  
ATOM   1044  HG2 GLU A  94      14.778  41.640  33.359  1.00  0.00           H  
ATOM   1045  CD  GLU A  94      16.892  41.628  32.823  1.00 17.26           C  
ATOM   1046  OE1 GLU A  94      17.459  40.973  31.925  1.00 14.92           O  
ATOM   1047  OE2 GLU A  94      17.263  42.772  33.161  1.00 18.38           O  
ATOM   1048  N   GLU A  95      16.030  36.572  32.460  1.00 11.70           N  
ATOM   1049  HN  GLU A  95      16.630  37.070  31.802  1.00  0.00           H  
ATOM   1050  CA  GLU A  95      15.518  35.253  32.110  1.00 11.97           C  
ATOM   1051  HA  GLU A  95      14.417  35.253  32.289  1.00  0.00           H  
ATOM   1052  C   GLU A  95      16.132  34.144  32.959  1.00 11.00           C  
ATOM   1053  O   GLU A  95      15.471  33.150  33.253  1.00  9.80           O  
ATOM   1054  CB  GLU A  95      15.754  34.973  30.626  1.00 14.35           C  
ATOM   1055  HB1 GLU A  95      16.845  34.953  30.395  1.00  0.00           H  
ATOM   1056  HB2 GLU A  95      15.494  33.918  30.375  1.00  0.00           H  
ATOM   1057  CG  GLU A  95      15.024  35.943  29.708  1.00 16.39           C  
ATOM   1058  HG1 GLU A  95      15.223  37.000  30.002  1.00  0.00           H  
ATOM   1059  HG2 GLU A  95      13.924  35.911  29.885  1.00  0.00           H  
ATOM   1060  CD  GLU A  95      15.346  35.716  28.248  1.00 17.70           C  
ATOM   1061  OE1 GLU A  95      16.546  35.648  27.908  1.00 14.11           O  
ATOM   1062  OE2 GLU A  95      14.398  35.610  27.440  1.00 18.61           O  
ATOM   1063  N   ILE A  96      17.392  34.308  33.350  1.00  9.66           N  
ATOM   1064  HN  ILE A  96      17.907  35.142  33.068  1.00  0.00           H  
ATOM   1065  CA  ILE A  96      18.042  33.299  34.181  1.00  9.41           C  
ATOM   1066  HA  ILE A  96      17.955  32.307  33.679  1.00  0.00           H  
ATOM   1067  C   ILE A  96      17.338  33.231  35.536  1.00  9.62           C  
ATOM   1068  O   ILE A  96      16.983  32.153  36.011  1.00  9.33           O  
ATOM   1069  CB  ILE A  96      19.540  33.621  34.400  1.00  9.40           C  
ATOM   1070  HB  ILE A  96      19.636  34.689  34.704  1.00  0.00           H  
ATOM   1071  CG1 ILE A  96      20.304  33.413  33.090  1.00 10.34           C  
ATOM   1072 1HG1 ILE A  96      20.131  32.384  32.697  1.00  0.00           H  
ATOM   1073 2HG1 ILE A  96      19.841  34.010  32.270  1.00  0.00           H  
ATOM   1074  CG2 ILE A  96      20.115  32.738  35.515  1.00  8.03           C  
ATOM   1075 1HG2 ILE A  96      19.558  32.890  36.469  1.00  0.00           H  
ATOM   1076 2HG2 ILE A  96      21.210  32.901  35.646  1.00  0.00           H  
ATOM   1077 3HG2 ILE A  96      20.139  31.663  35.218  1.00  0.00           H  
ATOM   1078  CD1 ILE A  96      21.794  33.703  33.182  1.00 12.18           C  
ATOM   1079 1HD1 ILE A  96      22.351  33.551  32.228  1.00  0.00           H  
ATOM   1080 2HD1 ILE A  96      22.257  33.106  34.002  1.00  0.00           H  
ATOM   1081 3HD1 ILE A  96      21.967  34.732  33.575  1.00  0.00           H  
ATOM   1082  N   VAL A  97      17.128  34.389  36.153  1.00 10.24           N  
ATOM   1083  HN  VAL A  97      17.436  35.255  35.711  1.00  0.00           H  
ATOM   1084  CA  VAL A  97      16.465  34.442  37.451  1.00 11.58           C  
ATOM   1085  HA  VAL A  97      17.042  33.810  38.166  1.00  0.00           H  
ATOM   1086  C   VAL A  97      15.041  33.898  37.371  1.00 11.73           C  
ATOM   1087  O   VAL A  97      14.590  33.172  38.263  1.00 10.10           O  
ATOM   1088  CB  VAL A  97      16.430  35.884  37.997  1.00 11.59           C  
ATOM   1089  HB  VAL A  97      15.981  36.552  37.225  1.00  0.00           H  
ATOM   1090  CG1 VAL A  97      15.582  35.948  39.258  1.00 13.45           C  
ATOM   1091 1HG1 VAL A  97      14.544  35.604  39.042  1.00  0.00           H  
ATOM   1092 2HG1 VAL A  97      15.597  36.963  39.719  1.00  0.00           H  
ATOM   1093 3HG1 VAL A  97      16.043  35.379  40.099  1.00  0.00           H  
ATOM   1094  CG2 VAL A  97      17.850  36.355  38.293  1.00 13.63           C  
ATOM   1095 1HG2 VAL A  97      18.472  36.308  37.369  1.00  0.00           H  
ATOM   1096 2HG2 VAL A  97      18.311  35.786  39.134  1.00  0.00           H  
ATOM   1097 3HG2 VAL A  97      17.865  37.370  38.754  1.00  0.00           H  
ATOM   1098  N   GLU A  98      14.338  34.248  36.299  1.00 12.16           N  
ATOM   1099  HN  GLU A  98      14.767  34.850  35.596  1.00  0.00           H  
ATOM   1100  CA  GLU A  98      12.967  33.791  36.104  1.00 13.98           C  
ATOM   1101  HA  GLU A  98      12.364  34.075  36.998  1.00  0.00           H  
ATOM   1102  C   GLU A  98      12.918  32.273  35.942  1.00 12.88           C  
ATOM   1103  O   GLU A  98      12.060  31.607  36.515  1.00 12.66           O  
ATOM   1104  CB  GLU A  98      12.361  34.462  34.869  1.00 17.64           C  
ATOM   1105  HB1 GLU A  98      13.051  34.370  33.998  1.00  0.00           H  
ATOM   1106  HB2 GLU A  98      12.355  35.570  34.992  1.00  0.00           H  
ATOM   1107  CG  GLU A  98      10.975  33.962  34.502  1.00 24.39           C  
ATOM   1108  HG1 GLU A  98      10.955  32.849  34.433  1.00  0.00           H  
ATOM   1109  HG2 GLU A  98      10.261  34.102  35.347  1.00  0.00           H  
ATOM   1110  CD  GLU A  98      10.446  34.599  33.228  1.00 29.17           C  
ATOM   1111  OE1 GLU A  98      11.131  34.503  32.185  1.00 30.52           O  
ATOM   1112  OE2 GLU A  98       9.346  35.193  33.269  1.00 31.17           O  
ATOM   1113  N   LEU A  99      13.846  31.736  35.156  1.00 11.00           N  
ATOM   1114  HN  LEU A  99      14.530  32.346  34.709  1.00  0.00           H  
ATOM   1115  CA  LEU A  99      13.913  30.298  34.915  1.00 11.74           C  
ATOM   1116  HA  LEU A  99      12.940  29.963  34.487  1.00  0.00           H  
ATOM   1117  C   LEU A  99      14.169  29.528  36.205  1.00 11.55           C  
ATOM   1118  O   LEU A  99      13.472  28.559  36.510  1.00 10.77           O  
ATOM   1119  CB  LEU A  99      15.022  29.983  33.912  1.00 10.96           C  
ATOM   1120  HB1 LEU A  99      15.975  30.461  34.238  1.00  0.00           H  
ATOM   1121  HB2 LEU A  99      14.839  30.532  32.959  1.00  0.00           H  
ATOM   1122  CG  LEU A  99      15.257  28.496  33.620  1.00 10.12           C  
ATOM   1123  HG  LEU A  99      15.443  27.963  34.581  1.00  0.00           H  
ATOM   1124  CD1 LEU A  99      14.030  27.903  32.957  1.00 12.50           C  
ATOM   1125 1HD1 LEU A  99      13.137  28.017  33.614  1.00  0.00           H  
ATOM   1126 2HD1 LEU A  99      14.192  26.841  32.660  1.00  0.00           H  
ATOM   1127 3HD1 LEU A  99      13.857  28.335  31.944  1.00  0.00           H  
ATOM   1128  CD2 LEU A  99      16.475  28.340  32.724  1.00 10.67           C  
ATOM   1129 1HD2 LEU A  99      17.378  28.776  33.212  1.00  0.00           H  
ATOM   1130 2HD2 LEU A  99      16.302  28.772  31.711  1.00  0.00           H  
ATOM   1131 3HD2 LEU A  99      16.637  27.278  32.427  1.00  0.00           H  
ATOM   1132  N   MET A 100      15.179  29.962  36.953  1.00 11.35           N  
ATOM   1133  HN  MET A 100      15.717  30.768  36.636  1.00  0.00           H  
ATOM   1134  CA  MET A 100      15.542  29.322  38.212  1.00 11.87           C  
ATOM   1135  HA  MET A 100      15.783  28.252  38.011  1.00  0.00           H  
ATOM   1136  C   MET A 100      14.394  29.382  39.213  1.00 12.93           C  
ATOM   1137  O   MET A 100      14.114  28.409  39.909  1.00 12.12           O  
ATOM   1138  CB  MET A 100      16.778  29.998  38.804  1.00 13.80           C  
ATOM   1139  HB1 MET A 100      16.943  29.664  39.855  1.00  0.00           H  
ATOM   1140  HB2 MET A 100      16.586  31.082  38.980  1.00  0.00           H  
ATOM   1141  CG  MET A 100      18.032  29.806  37.981  1.00 15.85           C  
ATOM   1142  HG1 MET A 100      17.925  30.247  36.962  1.00  0.00           H  
ATOM   1143  HG2 MET A 100      18.868  30.441  38.355  1.00  0.00           H  
ATOM   1144  SD  MET A 100      18.504  28.070  37.904  1.00 23.47           S  
ATOM   1145  CE  MET A 100      17.840  27.606  36.368  1.00  6.85           C  
ATOM   1146  HE1 MET A 100      18.132  26.531  36.320  1.00  0.00           H  
ATOM   1147  HE2 MET A 100      18.163  28.228  35.501  1.00  0.00           H  
ATOM   1148  HE3 MET A 100      16.752  27.811  36.237  1.00  0.00           H  
ATOM   1149  N   ARG A 101      13.740  30.535  39.291  1.00 12.57           N  
ATOM   1150  HN  ARG A 101      14.032  31.318  38.707  1.00  0.00           H  
ATOM   1151  CA  ARG A 101      12.613  30.699  40.197  1.00 13.50           C  
ATOM   1152  HA  ARG A 101      12.950  30.480  41.237  1.00  0.00           H  
ATOM   1153  C   ARG A 101      11.507  29.712  39.816  1.00 12.12           C  
ATOM   1154  O   ARG A 101      11.008  28.971  40.660  1.00 12.19           O  
ATOM   1155  CB  ARG A 101      12.105  32.146  40.133  1.00 16.06           C  
ATOM   1156  HB1 ARG A 101      11.974  32.461  39.071  1.00  0.00           H  
ATOM   1157  HB2 ARG A 101      12.910  32.850  40.447  1.00  0.00           H  
ATOM   1158  CG  ARG A 101      10.833  32.418  40.922  1.00 20.14           C  
ATOM   1159  HG1 ARG A 101       9.933  32.013  40.403  1.00  0.00           H  
ATOM   1160  HG2 ARG A 101      10.786  31.802  41.850  1.00  0.00           H  
ATOM   1161  CD  ARG A 101      10.683  33.910  41.228  1.00 24.39           C  
ATOM   1162  HD1 ARG A 101       9.614  34.183  41.390  1.00  0.00           H  
ATOM   1163  HD2 ARG A 101      11.084  34.156  42.239  1.00  0.00           H  
ATOM   1164  NE  ARG A 101      11.293  34.750  40.198  1.00 28.82           N  
ATOM   1165  HE  ARG A 101      11.684  34.287  39.377  1.00  0.00           H  
ATOM   1166  CZ  ARG A 101      11.373  36.077  40.259  0.00 27.70           C  
ATOM   1167  NH1 ARG A 101      10.876  36.729  41.301  0.00 28.16           N  
ATOM   1168 1HH1 ARG A 101      10.422  36.210  42.053  1.00  0.00           H  
ATOM   1169 2HH1 ARG A 101      10.937  37.746  41.348  1.00  0.00           H  
ATOM   1170  NH2 ARG A 101      11.964  36.752  39.281  0.00 28.16           N  
ATOM   1171 1HH2 ARG A 101      12.346  36.250  38.479  1.00  0.00           H  
ATOM   1172 2HH2 ARG A 101      12.025  37.769  39.328  1.00  0.00           H  
ATOM   1173  N   ASP A 102      11.138  29.692  38.540  1.00 11.86           N  
ATOM   1174  HN  ASP A 102      11.595  30.320  37.878  1.00  0.00           H  
ATOM   1175  CA  ASP A 102      10.092  28.790  38.065  1.00 11.82           C  
ATOM   1176  HA  ASP A 102       9.152  29.024  38.617  1.00  0.00           H  
ATOM   1177  C   ASP A 102      10.438  27.322  38.310  1.00 12.14           C  
ATOM   1178  O   ASP A 102       9.593  26.539  38.744  1.00 11.91           O  
ATOM   1179  CB  ASP A 102       9.840  29.011  36.572  1.00 12.69           C  
ATOM   1180  HB1 ASP A 102      10.783  28.903  35.987  1.00  0.00           H  
ATOM   1181  HB2 ASP A 102       9.259  28.166  36.135  1.00  0.00           H  
ATOM   1182  CG  ASP A 102       9.168  30.342  36.281  1.00 16.14           C  
ATOM   1183  OD1 ASP A 102       8.803  31.057  37.236  1.00 16.69           O  
ATOM   1184  OD2 ASP A 102       9.001  30.670  35.088  1.00 17.96           O  
ATOM   1185  N   VAL A 103      11.681  26.948  38.029  1.00 10.45           N  
ATOM   1186  HN  VAL A 103      12.344  27.635  37.671  1.00  0.00           H  
ATOM   1187  CA  VAL A 103      12.110  25.569  38.226  1.00 11.05           C  
ATOM   1188  HA  VAL A 103      11.427  24.901  37.651  1.00  0.00           H  
ATOM   1189  C   VAL A 103      12.037  25.181  39.699  1.00 10.38           C  
ATOM   1190  O   VAL A 103      11.594  24.082  40.037  1.00 10.25           O  
ATOM   1191  CB  VAL A 103      13.549  25.358  37.708  1.00 10.11           C  
ATOM   1192  HB  VAL A 103      14.216  26.125  38.166  1.00  0.00           H  
ATOM   1193  CG1 VAL A 103      14.052  23.969  38.091  1.00 11.74           C  
ATOM   1194 1HG1 VAL A 103      14.036  23.849  39.199  1.00  0.00           H  
ATOM   1195 2HG1 VAL A 103      15.059  23.757  37.663  1.00  0.00           H  
ATOM   1196 3HG1 VAL A 103      13.482  23.161  37.575  1.00  0.00           H  
ATOM   1197  CG2 VAL A 103      13.571  25.522  36.195  1.00 12.68           C  
ATOM   1198 1HG2 VAL A 103      13.204  26.537  35.915  1.00  0.00           H  
ATOM   1199 2HG2 VAL A 103      13.001  24.714  35.679  1.00  0.00           H  
ATOM   1200 3HG2 VAL A 103      14.578  25.310  35.767  1.00  0.00           H  
ATOM   1201  N   SER A 104      12.458  26.089  40.574  1.00  9.66           N  
ATOM   1202  HN  SER A 104      12.807  26.986  40.236  1.00  0.00           H  
ATOM   1203  CA  SER A 104      12.429  25.825  42.009  1.00 10.65           C  
ATOM   1204  HA  SER A 104      12.950  24.859  42.204  1.00  0.00           H  
ATOM   1205  C   SER A 104      10.993  25.717  42.519  1.00 12.28           C  
ATOM   1206  O   SER A 104      10.754  25.175  43.601  1.00 12.31           O  
ATOM   1207  CB  SER A 104      13.154  26.936  42.774  1.00 10.34           C  
ATOM   1208  HB1 SER A 104      14.187  27.094  42.386  1.00  0.00           H  
ATOM   1209  HB2 SER A 104      13.408  26.620  43.813  1.00  0.00           H  
ATOM   1210  OG  SER A 104      12.404  28.138  42.763  1.00 10.39           O  
ATOM   1211  HG  SER A 104      12.854  28.827  43.238  1.00  0.00           H  
ATOM   1212  N   LYS A 105      10.045  26.233  41.739  1.00 12.64           N  
ATOM   1213  HN  LYS A 105      10.313  26.666  40.855  1.00  0.00           H  
ATOM   1214  CA  LYS A 105       8.630  26.198  42.111  1.00 15.11           C  
ATOM   1215  HA  LYS A 105       8.561  26.245  43.223  1.00  0.00           H  
ATOM   1216  C   LYS A 105       7.934  24.922  41.644  1.00 15.04           C  
ATOM   1217  O   LYS A 105       6.772  24.684  41.979  1.00 13.57           O  
ATOM   1218  CB  LYS A 105       7.893  27.409  41.534  1.00 16.66           C  
ATOM   1219  HB1 LYS A 105       6.793  27.301  41.684  1.00  0.00           H  
ATOM   1220  HB2 LYS A 105       7.938  27.395  40.420  1.00  0.00           H  
ATOM   1221  CG  LYS A 105       8.368  28.751  42.064  1.00 22.08           C  
ATOM   1222  HG1 LYS A 105       7.905  29.597  41.504  1.00  0.00           H  
ATOM   1223  HG2 LYS A 105       9.437  28.936  41.805  1.00  0.00           H  
ATOM   1224  CD  LYS A 105       8.131  28.879  43.555  1.00 25.48           C  
ATOM   1225  HD1 LYS A 105       8.637  28.064  44.123  1.00  0.00           H  
ATOM   1226  HD2 LYS A 105       7.075  28.644  43.825  1.00  0.00           H  
ATOM   1227  CE  LYS A 105       8.547  30.256  44.057  1.00 28.94           C  
ATOM   1228  HE1 LYS A 105       8.067  31.066  43.459  1.00  0.00           H  
ATOM   1229  HE2 LYS A 105       9.615  30.468  43.816  1.00  0.00           H  
ATOM   1230  NZ  LYS A 105       8.277  30.427  45.514  1.00 31.35           N  
ATOM   1231  HZ1 LYS A 105       8.556  31.349  45.850  1.00  0.00           H  
ATOM   1232  HZ2 LYS A 105       8.716  29.686  46.061  1.00  0.00           H  
ATOM   1233  HZ3 LYS A 105       7.300  30.233  45.734  1.00  0.00           H  
ATOM   1234  N   GLU A 106       8.635  24.112  40.859  1.00 13.47           N  
ATOM   1235  HN  GLU A 106       9.584  24.370  40.590  1.00  0.00           H  
ATOM   1236  CA  GLU A 106       8.068  22.860  40.377  1.00 13.50           C  
ATOM   1237  HA  GLU A 106       7.035  23.047  40.000  1.00  0.00           H  
ATOM   1238  C   GLU A 106       8.008  21.858  41.521  1.00 14.00           C  
ATOM   1239  O   GLU A 106       8.654  22.044  42.554  1.00 13.00           O  
ATOM   1240  CB  GLU A 106       8.919  22.281  39.243  1.00 14.44           C  
ATOM   1241  HB1 GLU A 106       8.755  21.181  39.158  1.00  0.00           H  
ATOM   1242  HB2 GLU A 106       9.998  22.293  39.523  1.00  0.00           H  
ATOM   1243  CG  GLU A 106       8.715  22.952  37.896  1.00 15.54           C  
ATOM   1244  HG1 GLU A 106       7.636  22.969  37.616  1.00  0.00           H  
ATOM   1245  HG2 GLU A 106       8.901  24.049  37.963  1.00  0.00           H  
ATOM   1246  CD  GLU A 106       9.552  22.323  36.799  1.00 15.34           C  
ATOM   1247  OE1 GLU A 106       9.759  21.091  36.837  1.00 14.13           O  
ATOM   1248  OE2 GLU A 106       9.990  23.056  35.889  1.00 18.85           O  
ATOM   1249  N   ASP A 107       7.222  20.801  41.340  1.00 13.20           N  
ATOM   1250  HN  ASP A 107       6.689  20.714  40.475  1.00  0.00           H  
ATOM   1251  CA  ASP A 107       7.110  19.765  42.357  1.00 13.50           C  
ATOM   1252  HA  ASP A 107       7.322  20.198  43.362  1.00  0.00           H  
ATOM   1253  C   ASP A 107       8.144  18.695  42.027  1.00 12.64           C  
ATOM   1254  O   ASP A 107       7.969  17.928  41.081  1.00 13.28           O  
ATOM   1255  CB  ASP A 107       5.713  19.143  42.344  1.00 16.40           C  
ATOM   1256  HB1 ASP A 107       5.510  18.632  41.374  1.00  0.00           H  
ATOM   1257  HB2 ASP A 107       4.923  19.929  42.300  1.00  0.00           H  
ATOM   1258  CG  ASP A 107       5.487  18.206  43.514  1.00 19.82           C  
ATOM   1259  OD1 ASP A 107       6.475  17.622  44.004  1.00 19.27           O  
ATOM   1260  OD2 ASP A 107       4.322  18.044  43.937  1.00 23.22           O  
ATOM   1261  N   HIS A 108       9.223  18.647  42.804  1.00 11.02           N  
ATOM   1262  HN  HIS A 108       9.307  19.306  43.578  1.00  0.00           H  
ATOM   1263  CA  HIS A 108      10.290  17.677  42.580  1.00 10.09           C  
ATOM   1264  HA  HIS A 108      10.264  17.351  41.514  1.00  0.00           H  
ATOM   1265  C   HIS A 108      10.127  16.449  43.478  1.00 10.48           C  
ATOM   1266  O   HIS A 108      11.079  15.697  43.676  1.00 10.43           O  
ATOM   1267  CB  HIS A 108      11.656  18.316  42.871  1.00  8.76           C  
ATOM   1268  HB1 HIS A 108      12.471  17.563  42.758  1.00  0.00           H  
ATOM   1269  HB2 HIS A 108      11.756  18.543  43.958  1.00  0.00           H  
ATOM   1270  CG  HIS A 108      11.952  19.534  42.052  1.00  8.21           C  
ATOM   1271  CD2 HIS A 108      11.594  20.829  42.218  1.00  8.06           C  
ATOM   1272  HD2 HIS A 108      10.976  21.238  43.036  1.00  0.00           H  
ATOM   1273  ND1 HIS A 108      12.715  19.493  40.904  1.00  8.20           N  
ATOM   1274  HD1 HIS A 108      13.137  18.654  40.506  1.00  0.00           H  
ATOM   1275  CE1 HIS A 108      12.814  20.710  40.400  1.00  7.98           C  
ATOM   1276  HE1 HIS A 108      13.363  20.987  39.485  1.00  0.00           H  
ATOM   1277  NE2 HIS A 108      12.143  21.539  41.179  1.00  9.71           N  
ATOM   1278  HE2 HIS A 108      12.048  22.544  41.032  1.00  0.00           H  
ATOM   1279  N   SER A 109       8.927  16.246  44.016  1.00  9.93           N  
ATOM   1280  HN  SER A 109       8.166  16.890  43.799  1.00  0.00           H  
ATOM   1281  CA  SER A 109       8.677  15.117  44.913  1.00 10.62           C  
ATOM   1282  HA  SER A 109       9.248  15.307  45.851  1.00  0.00           H  
ATOM   1283  C   SER A 109       9.113  13.757  44.386  1.00 10.67           C  
ATOM   1284  O   SER A 109       9.654  12.944  45.135  1.00 11.55           O  
ATOM   1285  CB  SER A 109       7.193  15.053  45.289  1.00 12.61           C  
ATOM   1286  HB1 SER A 109       6.538  15.038  44.387  1.00  0.00           H  
ATOM   1287  HB2 SER A 109       6.917  14.060  45.713  1.00  0.00           H  
ATOM   1288  OG  SER A 109       6.854  16.109  46.164  1.00 15.35           O  
ATOM   1289  HG  SER A 109       5.934  16.069  46.397  1.00  0.00           H  
ATOM   1290  N   LYS A 110       8.877  13.507  43.103  1.00 10.12           N  
ATOM   1291  HN  LYS A 110       8.433  14.222  42.527  1.00  0.00           H  
ATOM   1292  CA  LYS A 110       9.241  12.229  42.504  1.00 11.85           C  
ATOM   1293  HA  LYS A 110       9.216  11.456  43.307  1.00  0.00           H  
ATOM   1294  C   LYS A 110      10.635  12.212  41.882  1.00 10.86           C  
ATOM   1295  O   LYS A 110      10.993  11.263  41.179  1.00 11.45           O  
ATOM   1296  CB  LYS A 110       8.203  11.841  41.448  1.00 15.47           C  
ATOM   1297  HB1 LYS A 110       8.144  12.615  40.648  1.00  0.00           H  
ATOM   1298  HB2 LYS A 110       8.560  10.976  40.842  1.00  0.00           H  
ATOM   1299  CG  LYS A 110       6.827  11.561  42.030  1.00 19.65           C  
ATOM   1300  HG1 LYS A 110       6.874  10.787  42.831  1.00  0.00           H  
ATOM   1301  HG2 LYS A 110       6.460  12.420  42.639  1.00  0.00           H  
ATOM   1302  CD  LYS A 110       5.829  11.181  40.950  1.00 25.32           C  
ATOM   1303  HD1 LYS A 110       5.644  12.024  40.243  1.00  0.00           H  
ATOM   1304  HD2 LYS A 110       6.260  10.449  40.228  1.00  0.00           H  
ATOM   1305  CE  LYS A 110       4.535  10.669  41.568  1.00 28.83           C  
ATOM   1306  HE1 LYS A 110       3.796  10.385  40.783  1.00  0.00           H  
ATOM   1307  HE2 LYS A 110       4.680   9.670  42.042  1.00  0.00           H  
ATOM   1308  NZ  LYS A 110       3.954  11.646  42.530  1.00 32.38           N  
ATOM   1309  HZ1 LYS A 110       3.087  11.303  42.944  1.00  0.00           H  
ATOM   1310  HZ2 LYS A 110       3.821  12.560  42.096  1.00  0.00           H  
ATOM   1311  HZ3 LYS A 110       4.630  11.906  43.248  1.00  0.00           H  
ATOM   1312  N   ARG A 111      11.422  13.251  42.147  1.00 10.01           N  
ATOM   1313  HN  ARG A 111      11.074  13.997  42.750  1.00  0.00           H  
ATOM   1314  CA  ARG A 111      12.772  13.352  41.597  1.00  9.41           C  
ATOM   1315  HA  ARG A 111      12.897  12.557  40.825  1.00  0.00           H  
ATOM   1316  C   ARG A 111      13.839  13.149  42.677  1.00  9.73           C  
ATOM   1317  O   ARG A 111      13.705  13.645  43.792  1.00  9.38           O  
ATOM   1318  CB  ARG A 111      12.940  14.714  40.919  1.00  9.92           C  
ATOM   1319  HB1 ARG A 111      13.993  14.868  40.587  1.00  0.00           H  
ATOM   1320  HB2 ARG A 111      12.861  15.542  41.662  1.00  0.00           H  
ATOM   1321  CG  ARG A 111      11.965  14.924  39.760  1.00  9.57           C  
ATOM   1322  HG1 ARG A 111      12.210  14.256  38.901  1.00  0.00           H  
ATOM   1323  HG2 ARG A 111      10.952  14.529  40.009  1.00  0.00           H  
ATOM   1324  CD  ARG A 111      11.895  16.378  39.323  1.00  9.92           C  
ATOM   1325  HD1 ARG A 111      11.716  17.056  40.190  1.00  0.00           H  
ATOM   1326  HD2 ARG A 111      12.895  16.758  39.009  1.00  0.00           H  
ATOM   1327  NE  ARG A 111      10.895  16.578  38.274  1.00 10.28           N  
ATOM   1328  HE  ARG A 111      10.520  15.750  37.811  1.00  0.00           H  
ATOM   1329  CZ  ARG A 111      10.442  17.766  37.883  1.00 10.95           C  
ATOM   1330  NH1 ARG A 111      10.893  18.876  38.452  1.00 13.23           N  
ATOM   1331 1HH1 ARG A 111      10.546  19.787  38.152  1.00  0.00           H  
ATOM   1332 2HH1 ARG A 111      11.591  18.814  39.194  1.00  0.00           H  
ATOM   1333  NH2 ARG A 111       9.535  17.846  36.919  1.00 14.77           N  
ATOM   1334 1HH2 ARG A 111       9.188  18.757  36.619  1.00  0.00           H  
ATOM   1335 2HH2 ARG A 111       9.188  16.992  36.481  1.00  0.00           H  
ATOM   1336  N   SER A 112      14.895  12.415  42.330  1.00  7.86           N  
ATOM   1337  HN  SER A 112      14.949  12.052  41.378  1.00  0.00           H  
ATOM   1338  CA  SER A 112      15.979  12.111  43.261  1.00  8.74           C  
ATOM   1339  HA  SER A 112      15.524  11.801  44.231  1.00  0.00           H  
ATOM   1340  C   SER A 112      16.923  13.273  43.533  1.00  8.36           C  
ATOM   1341  O   SER A 112      17.462  13.399  44.633  1.00  7.78           O  
ATOM   1342  CB  SER A 112      16.821  10.940  42.735  1.00  7.86           C  
ATOM   1343  HB1 SER A 112      17.336  11.208  41.783  1.00  0.00           H  
ATOM   1344  HB2 SER A 112      17.716  10.766  43.377  1.00  0.00           H  
ATOM   1345  OG  SER A 112      16.057   9.757  42.589  1.00  8.78           O  
ATOM   1346  HG  SER A 112      16.578   9.032  42.264  1.00  0.00           H  
ATOM   1347  N   SER A 113      17.127  14.112  42.528  1.00  6.86           N  
ATOM   1348  HN  SER A 113      16.625  13.979  41.650  1.00  0.00           H  
ATOM   1349  CA  SER A 113      18.058  15.220  42.663  1.00  7.93           C  
ATOM   1350  HA  SER A 113      18.005  15.616  43.704  1.00  0.00           H  
ATOM   1351  C   SER A 113      17.753  16.343  41.689  1.00  6.39           C  
ATOM   1352  O   SER A 113      16.739  16.326  40.998  1.00  7.64           O  
ATOM   1353  CB  SER A 113      19.470  14.707  42.395  1.00  7.29           C  
ATOM   1354  HB1 SER A 113      19.813  13.997  43.183  1.00  0.00           H  
ATOM   1355  HB2 SER A 113      20.239  15.501  42.545  1.00  0.00           H  
ATOM   1356  OG  SER A 113      19.541  14.136  41.095  1.00  7.75           O  
ATOM   1357  HG  SER A 113      20.420  13.817  40.928  1.00  0.00           H  
ATOM   1358  N   PHE A 114      18.652  17.320  41.646  1.00  6.01           N  
ATOM   1359  HN  PHE A 114      19.461  17.272  42.266  1.00  0.00           H  
ATOM   1360  CA  PHE A 114      18.524  18.456  40.746  1.00  6.16           C  
ATOM   1361  HA  PHE A 114      17.892  18.169  39.874  1.00  0.00           H  
ATOM   1362  C   PHE A 114      19.912  18.840  40.259  1.00  5.95           C  
ATOM   1363  O   PHE A 114      20.868  18.862  41.039  1.00  6.70           O  
ATOM   1364  CB  PHE A 114      17.893  19.652  41.459  1.00  5.94           C  
ATOM   1365  HB1 PHE A 114      18.410  19.853  42.426  1.00  0.00           H  
ATOM   1366  HB2 PHE A 114      16.878  19.393  41.842  1.00  0.00           H  
ATOM   1367  CG  PHE A 114      17.842  20.895  40.615  1.00  7.03           C  
ATOM   1368  CD1 PHE A 114      16.989  20.971  39.518  1.00  7.25           C  
ATOM   1369  HD1 PHE A 114      16.315  20.127  39.293  1.00  0.00           H  
ATOM   1370  CD2 PHE A 114      18.683  21.970  40.885  1.00  6.95           C  
ATOM   1371  HD2 PHE A 114      19.363  21.925  41.753  1.00  0.00           H  
ATOM   1372  CE1 PHE A 114      16.975  22.098  38.700  1.00  8.54           C  
ATOM   1373  HE1 PHE A 114      16.294  22.144  37.834  1.00  0.00           H  
ATOM   1374  CE2 PHE A 114      18.678  23.104  40.073  1.00  6.45           C  
ATOM   1375  HE2 PHE A 114      19.350  23.949  40.299  1.00  0.00           H  
ATOM   1376  CZ  PHE A 114      17.823  23.167  38.978  1.00  8.93           C  
ATOM   1377  HZ  PHE A 114      17.817  24.061  38.332  1.00  0.00           H  
ATOM   1378  N   VAL A 115      20.026  19.126  38.969  1.00  6.28           N  
ATOM   1379  HN  VAL A 115      19.202  19.068  38.370  1.00  0.00           H  
ATOM   1380  CA  VAL A 115      21.301  19.521  38.390  1.00  5.99           C  
ATOM   1381  HA  VAL A 115      22.019  19.743  39.214  1.00  0.00           H  
ATOM   1382  C   VAL A 115      21.127  20.770  37.538  1.00  7.33           C  
ATOM   1383  O   VAL A 115      20.184  20.874  36.751  1.00  7.41           O  
ATOM   1384  CB  VAL A 115      21.899  18.412  37.489  1.00  7.33           C  
ATOM   1385  HB  VAL A 115      21.164  18.166  36.688  1.00  0.00           H  
ATOM   1386  CG1 VAL A 115      23.192  18.915  36.835  1.00  6.33           C  
ATOM   1387 1HG1 VAL A 115      23.622  18.117  36.186  1.00  0.00           H  
ATOM   1388 2HG1 VAL A 115      23.926  19.285  37.588  1.00  0.00           H  
ATOM   1389 3HG1 VAL A 115      23.037  19.869  36.279  1.00  0.00           H  
ATOM   1390  CG2 VAL A 115      22.174  17.152  38.308  1.00  5.47           C  
ATOM   1391 1HG2 VAL A 115      22.604  16.354  37.659  1.00  0.00           H  
ATOM   1392 2HG2 VAL A 115      21.264  16.802  38.850  1.00  0.00           H  
ATOM   1393 3HG2 VAL A 115      22.821  17.364  39.191  1.00  0.00           H  
ATOM   1394  N   CYS A 116      22.032  21.723  37.713  1.00  6.16           N  
ATOM   1395  HN  CYS A 116      22.761  21.594  38.415  1.00  0.00           H  
ATOM   1396  CA  CYS A 116      22.011  22.948  36.929  1.00  6.70           C  
ATOM   1397  HA  CYS A 116      21.320  22.822  36.063  1.00  0.00           H  
ATOM   1398  C   CYS A 116      23.421  23.205  36.418  1.00  6.15           C  
ATOM   1399  O   CYS A 116      24.370  23.249  37.200  1.00  6.68           O  
ATOM   1400  CB  CYS A 116      21.557  24.139  37.771  1.00  6.42           C  
ATOM   1401  HB1 CYS A 116      20.527  23.979  38.168  1.00  0.00           H  
ATOM   1402  HB2 CYS A 116      22.117  24.184  38.734  1.00  0.00           H  
ATOM   1403  SG  CYS A 116      21.672  25.713  36.877  1.00 11.19           S  
ATOM   1404  N   VAL A 117      23.557  23.360  35.106  1.00  5.00           N  
ATOM   1405  HN  VAL A 117      22.734  23.296  34.506  1.00  0.00           H  
ATOM   1406  CA  VAL A 117      24.859  23.620  34.508  1.00  5.72           C  
ATOM   1407  HA  VAL A 117      25.645  23.552  35.296  1.00  0.00           H  
ATOM   1408  C   VAL A 117      24.868  25.020  33.912  1.00  6.00           C  
ATOM   1409  O   VAL A 117      23.989  25.370  33.129  1.00  6.32           O  
ATOM   1410  CB  VAL A 117      25.176  22.613  33.391  1.00  6.64           C  
ATOM   1411  HB  VAL A 117      24.463  22.774  32.549  1.00  0.00           H  
ATOM   1412  CG1 VAL A 117      26.593  22.841  32.885  1.00  9.09           C  
ATOM   1413 1HG1 VAL A 117      26.713  23.883  32.506  1.00  0.00           H  
ATOM   1414 2HG1 VAL A 117      26.885  22.086  32.118  1.00  0.00           H  
ATOM   1415 3HG1 VAL A 117      27.354  22.594  33.662  1.00  0.00           H  
ATOM   1416  CG2 VAL A 117      25.012  21.188  33.910  1.00  8.46           C  
ATOM   1417 1HG2 VAL A 117      23.974  21.021  34.281  1.00  0.00           H  
ATOM   1418 2HG2 VAL A 117      25.773  20.941  34.687  1.00  0.00           H  
ATOM   1419 3HG2 VAL A 117      25.304  20.433  33.143  1.00  0.00           H  
ATOM   1420  N   LEU A 118      25.866  25.815  34.285  1.00  5.25           N  
ATOM   1421  HN  LEU A 118      26.571  25.459  34.931  1.00  0.00           H  
ATOM   1422  CA  LEU A 118      25.977  27.182  33.794  1.00  5.45           C  
ATOM   1423  HA  LEU A 118      25.083  27.416  33.170  1.00  0.00           H  
ATOM   1424  C   LEU A 118      27.227  27.342  32.943  1.00  5.74           C  
ATOM   1425  O   LEU A 118      28.343  27.105  33.412  1.00  6.65           O  
ATOM   1426  CB  LEU A 118      26.028  28.156  34.974  1.00  5.64           C  
ATOM   1427  HB1 LEU A 118      26.135  29.203  34.606  1.00  0.00           H  
ATOM   1428  HB2 LEU A 118      26.991  28.045  35.525  1.00  0.00           H  
ATOM   1429  CG  LEU A 118      24.848  28.053  35.944  1.00  5.91           C  
ATOM   1430  HG  LEU A 118      24.699  26.981  36.214  1.00  0.00           H  
ATOM   1431  CD1 LEU A 118      25.147  28.840  37.213  1.00  8.68           C  
ATOM   1432 1HD1 LEU A 118      26.072  28.465  37.710  1.00  0.00           H  
ATOM   1433 2HD1 LEU A 118      24.277  28.840  37.910  1.00  0.00           H  
ATOM   1434 3HD1 LEU A 118      25.205  29.935  37.013  1.00  0.00           H  
ATOM   1435  CD2 LEU A 118      23.584  28.566  35.264  1.00  7.47           C  
ATOM   1436 1HD2 LEU A 118      23.365  27.990  34.335  1.00  0.00           H  
ATOM   1437 2HD2 LEU A 118      23.642  29.661  35.064  1.00  0.00           H  
ATOM   1438 3HD2 LEU A 118      22.714  28.566  35.961  1.00  0.00           H  
ATOM   1439  N   LEU A 119      27.026  27.742  31.691  1.00  5.00           N  
ATOM   1440  HN  LEU A 119      26.070  27.914  31.381  1.00  0.00           H  
ATOM   1441  CA  LEU A 119      28.116  27.946  30.741  1.00  6.07           C  
ATOM   1442  HA  LEU A 119      29.095  27.722  31.226  1.00  0.00           H  
ATOM   1443  C   LEU A 119      28.066  29.411  30.309  1.00  6.40           C  
ATOM   1444  O   LEU A 119      27.162  29.813  29.578  1.00  7.44           O  
ATOM   1445  CB  LEU A 119      27.917  27.047  29.516  1.00  5.78           C  
ATOM   1446  HB1 LEU A 119      27.152  27.505  28.847  1.00  0.00           H  
ATOM   1447  HB2 LEU A 119      28.824  27.104  28.870  1.00  0.00           H  
ATOM   1448  CG  LEU A 119      27.560  25.574  29.752  1.00  7.03           C  
ATOM   1449  HG  LEU A 119      26.646  25.522  30.388  1.00  0.00           H  
ATOM   1450  CD1 LEU A 119      27.268  24.903  28.410  1.00  8.41           C  
ATOM   1451 1HD1 LEU A 119      27.008  23.832  28.582  1.00  0.00           H  
ATOM   1452 2HD1 LEU A 119      28.107  25.023  27.686  1.00  0.00           H  
ATOM   1453 3HD1 LEU A 119      26.481  25.441  27.831  1.00  0.00           H  
ATOM   1454  CD2 LEU A 119      28.695  24.862  30.463  1.00  6.76           C  
ATOM   1455 1HD2 LEU A 119      28.435  23.791  30.635  1.00  0.00           H  
ATOM   1456 2HD2 LEU A 119      28.980  25.377  31.410  1.00  0.00           H  
ATOM   1457 3HD2 LEU A 119      29.661  24.973  29.917  1.00  0.00           H  
ATOM   1458  N   SER A 120      29.028  30.210  30.755  1.00  7.52           N  
ATOM   1459  HN  SER A 120      29.769  29.835  31.347  1.00  0.00           H  
ATOM   1460  CA  SER A 120      29.024  31.624  30.397  1.00  9.52           C  
ATOM   1461  HA  SER A 120      28.963  31.715  29.287  1.00  0.00           H  
ATOM   1462  C   SER A 120      30.277  32.338  30.881  1.00  9.75           C  
ATOM   1463  O   SER A 120      31.203  31.714  31.399  1.00  8.53           O  
ATOM   1464  CB  SER A 120      27.787  32.290  31.018  1.00  7.88           C  
ATOM   1465  HB1 SER A 120      26.871  31.674  30.860  1.00  0.00           H  
ATOM   1466  HB2 SER A 120      27.826  32.261  32.132  1.00  0.00           H  
ATOM   1467  OG  SER A 120      27.608  33.611  30.542  1.00 10.52           O  
ATOM   1468  HG  SER A 120      26.843  34.023  30.926  1.00  0.00           H  
ATOM   1469  N   HIS A 121      30.313  33.651  30.677  1.00  8.82           N  
ATOM   1470  HN  HIS A 121      29.549  34.101  30.172  1.00  0.00           H  
ATOM   1471  CA  HIS A 121      31.421  34.457  31.160  1.00  9.78           C  
ATOM   1472  HA  HIS A 121      32.399  33.950  30.988  1.00  0.00           H  
ATOM   1473  C   HIS A 121      31.113  34.581  32.647  1.00  8.75           C  
ATOM   1474  O   HIS A 121      29.986  34.324  33.066  1.00  7.77           O  
ATOM   1475  CB  HIS A 121      31.402  35.859  30.543  1.00 10.00           C  
ATOM   1476  HB1 HIS A 121      32.075  36.543  31.111  1.00  0.00           H  
ATOM   1477  HB2 HIS A 121      30.422  36.355  30.733  1.00  0.00           H  
ATOM   1478  CG  HIS A 121      31.731  35.894  29.085  1.00 12.86           C  
ATOM   1479  CD2 HIS A 121      31.045  36.389  28.028  1.00 12.93           C  
ATOM   1480  HD2 HIS A 121      30.047  36.859  28.057  1.00  0.00           H  
ATOM   1481  ND1 HIS A 121      32.917  35.409  28.578  1.00 15.10           N  
ATOM   1482  HD1 HIS A 121      33.656  34.968  29.126  1.00  0.00           H  
ATOM   1483  CE1 HIS A 121      32.947  35.604  27.271  1.00 16.45           C  
ATOM   1484  HE1 HIS A 121      33.771  35.320  26.595  1.00  0.00           H  
ATOM   1485  NE2 HIS A 121      31.823  36.197  26.913  1.00 15.45           N  
ATOM   1486  HE2 HIS A 121      31.573  36.469  25.962  1.00  0.00           H  
ATOM   1487  N   GLY A 122      32.097  34.972  33.444  1.00  8.43           N  
ATOM   1488  HN  GLY A 122      33.024  35.162  33.064  1.00  0.00           H  
ATOM   1489  CA  GLY A 122      31.839  35.127  34.863  1.00 10.17           C  
ATOM   1490  HA1 GLY A 122      31.563  34.147  35.318  1.00  0.00           H  
ATOM   1491  HA2 GLY A 122      30.889  35.688  35.027  1.00  0.00           H  
ATOM   1492  C   GLY A 122      32.970  35.767  35.636  1.00 10.08           C  
ATOM   1493  O   GLY A 122      34.023  36.073  35.082  1.00 10.12           O  
ATOM   1494  N   GLU A 123      32.726  35.989  36.924  1.00  9.28           N  
ATOM   1495  HN  GLU A 123      31.804  35.751  37.291  1.00  0.00           H  
ATOM   1496  CA  GLU A 123      33.710  36.556  37.839  1.00 11.25           C  
ATOM   1497  HA  GLU A 123      34.744  36.366  37.469  1.00  0.00           H  
ATOM   1498  C   GLU A 123      33.469  35.823  39.148  1.00 10.21           C  
ATOM   1499  O   GLU A 123      32.528  35.034  39.246  1.00 10.30           O  
ATOM   1500  CB  GLU A 123      33.480  38.053  38.046  1.00 14.88           C  
ATOM   1501  HB1 GLU A 123      32.503  38.230  38.553  1.00  0.00           H  
ATOM   1502  HB2 GLU A 123      34.173  38.449  38.825  1.00  0.00           H  
ATOM   1503  CG  GLU A 123      33.577  38.880  36.784  1.00 21.79           C  
ATOM   1504  HG1 GLU A 123      34.444  38.562  36.159  1.00  0.00           H  
ATOM   1505  HG2 GLU A 123      32.750  38.635  36.077  1.00  0.00           H  
ATOM   1506  CD  GLU A 123      33.627  40.364  37.075  1.00 25.44           C  
ATOM   1507  OE1 GLU A 123      32.750  40.861  37.813  1.00 26.67           O  
ATOM   1508  OE2 GLU A 123      34.545  41.033  36.563  1.00 30.18           O  
ATOM   1509  N   GLU A 124      34.293  36.074  40.157  1.00  9.97           N  
ATOM   1510  HN  GLU A 124      35.056  36.741  40.046  1.00  0.00           H  
ATOM   1511  CA  GLU A 124      34.095  35.385  41.426  1.00  9.46           C  
ATOM   1512  HA  GLU A 124      34.234  34.291  41.263  1.00  0.00           H  
ATOM   1513  C   GLU A 124      32.678  35.626  41.937  1.00  9.95           C  
ATOM   1514  O   GLU A 124      32.263  36.773  42.130  1.00  9.16           O  
ATOM   1515  CB  GLU A 124      35.112  35.859  42.467  1.00  9.38           C  
ATOM   1516  HB1 GLU A 124      35.019  36.957  42.636  1.00  0.00           H  
ATOM   1517  HB2 GLU A 124      36.146  35.821  42.052  1.00  0.00           H  
ATOM   1518  CG  GLU A 124      35.035  35.103  43.789  1.00 11.98           C  
ATOM   1519  HG1 GLU A 124      34.041  35.247  44.273  1.00  0.00           H  
ATOM   1520  HG2 GLU A 124      35.684  35.581  44.560  1.00  0.00           H  
ATOM   1521  CD  GLU A 124      35.360  33.626  43.646  1.00 13.60           C  
ATOM   1522  OE1 GLU A 124      36.497  33.295  43.258  1.00 13.01           O  
ATOM   1523  OE2 GLU A 124      34.478  32.792  43.927  1.00 16.76           O  
ATOM   1524  N   GLY A 125      31.943  34.533  42.134  1.00  9.81           N  
ATOM   1525  HN  GLY A 125      32.350  33.621  41.929  1.00  0.00           H  
ATOM   1526  CA  GLY A 125      30.579  34.598  42.632  1.00  9.37           C  
ATOM   1527  HA1 GLY A 125      30.544  35.215  43.560  1.00  0.00           H  
ATOM   1528  HA2 GLY A 125      30.277  33.605  43.040  1.00  0.00           H  
ATOM   1529  C   GLY A 125      29.535  35.089  41.646  1.00  9.93           C  
ATOM   1530  O   GLY A 125      28.370  35.267  42.010  1.00 10.11           O  
ATOM   1531  N   ILE A 126      29.931  35.276  40.392  1.00  9.60           N  
ATOM   1532  HN  ILE A 126      30.893  35.058  40.131  1.00  0.00           H  
ATOM   1533  CA  ILE A 126      29.011  35.788  39.383  1.00  9.58           C  
ATOM   1534  HA  ILE A 126      27.982  35.762  39.811  1.00  0.00           H  
ATOM   1535  C   ILE A 126      28.995  35.010  38.074  1.00  8.50           C  
ATOM   1536  O   ILE A 126      30.027  34.524  37.613  1.00  8.61           O  
ATOM   1537  CB  ILE A 126      29.352  37.264  39.048  1.00 11.58           C  
ATOM   1538  HB  ILE A 126      30.411  37.314  38.702  1.00  0.00           H  
ATOM   1539  CG1 ILE A 126      29.209  38.130  40.299  1.00 13.62           C  
ATOM   1540 1HG1 ILE A 126      28.152  38.139  40.654  1.00  0.00           H  
ATOM   1541 2HG1 ILE A 126      29.694  37.640  41.175  1.00  0.00           H  
ATOM   1542  CG2 ILE A 126      28.451  37.776  37.929  1.00 12.97           C  
ATOM   1543 1HG2 ILE A 126      28.555  37.144  37.016  1.00  0.00           H  
ATOM   1544 2HG2 ILE A 126      28.638  38.853  37.709  1.00  0.00           H  
ATOM   1545 3HG2 ILE A 126      27.388  37.854  38.258  1.00  0.00           H  
ATOM   1546  CD1 ILE A 126      29.727  39.543  40.119  1.00 16.70           C  
ATOM   1547 1HD1 ILE A 126      29.623  40.175  41.032  1.00  0.00           H  
ATOM   1548 2HD1 ILE A 126      29.242  40.033  39.243  1.00  0.00           H  
ATOM   1549 3HD1 ILE A 126      30.784  39.534  39.764  1.00  0.00           H  
ATOM   1550  N   ILE A 127      27.807  34.898  37.488  1.00  9.76           N  
ATOM   1551  HN  ILE A 127      26.990  35.290  37.957  1.00  0.00           H  
ATOM   1552  CA  ILE A 127      27.626  34.238  36.203  1.00  9.91           C  
ATOM   1553  HA  ILE A 127      28.615  33.963  35.767  1.00  0.00           H  
ATOM   1554  C   ILE A 127      26.948  35.302  35.346  1.00 11.54           C  
ATOM   1555  O   ILE A 127      26.045  35.997  35.812  1.00 10.11           O  
ATOM   1556  CB  ILE A 127      26.718  32.984  36.308  1.00 13.42           C  
ATOM   1557  HB  ILE A 127      27.146  32.290  37.069  1.00  0.00           H  
ATOM   1558  CG1 ILE A 127      26.667  32.269  34.958  1.00 15.05           C  
ATOM   1559 1HG1 ILE A 127      25.876  31.483  34.960  1.00  0.00           H  
ATOM   1560 2HG1 ILE A 127      26.258  32.945  34.171  1.00  0.00           H  
ATOM   1561  CG2 ILE A 127      25.311  33.373  36.731  1.00 14.16           C  
ATOM   1562 1HG2 ILE A 127      25.348  33.895  37.716  1.00  0.00           H  
ATOM   1563 2HG2 ILE A 127      24.618  32.499  36.743  1.00  0.00           H  
ATOM   1564 3HG2 ILE A 127      24.790  33.979  35.953  1.00  0.00           H  
ATOM   1565  CD1 ILE A 127      27.998  31.687  34.523  1.00 18.87           C  
ATOM   1566 1HD1 ILE A 127      27.961  31.165  33.538  1.00  0.00           H  
ATOM   1567 2HD1 ILE A 127      28.407  31.011  35.310  1.00  0.00           H  
ATOM   1568 3HD1 ILE A 127      28.789  32.473  34.521  1.00  0.00           H  
ATOM   1569  N   PHE A 128      27.382  35.443  34.101  1.00 10.56           N  
ATOM   1570  HN  PHE A 128      28.118  34.833  33.746  1.00  0.00           H  
ATOM   1571  CA  PHE A 128      26.810  36.465  33.244  1.00 11.04           C  
ATOM   1572  HA  PHE A 128      26.427  37.267  33.917  1.00  0.00           H  
ATOM   1573  C   PHE A 128      25.660  36.074  32.338  1.00 10.35           C  
ATOM   1574  O   PHE A 128      25.712  35.067  31.628  1.00  9.74           O  
ATOM   1575  CB  PHE A 128      27.912  37.100  32.391  1.00 11.84           C  
ATOM   1576  HB1 PHE A 128      28.599  36.319  31.989  1.00  0.00           H  
ATOM   1577  HB2 PHE A 128      27.494  37.490  31.434  1.00  0.00           H  
ATOM   1578  CG  PHE A 128      28.683  38.166  33.105  1.00 14.47           C  
ATOM   1579  CD1 PHE A 128      28.197  39.471  33.166  1.00 15.35           C  
ATOM   1580  HD1 PHE A 128      27.250  39.724  32.661  1.00  0.00           H  
ATOM   1581  CD2 PHE A 128      29.878  37.865  33.747  1.00 15.09           C  
ATOM   1582  HD2 PHE A 128      30.274  36.836  33.706  1.00  0.00           H  
ATOM   1583  CE1 PHE A 128      28.894  40.460  33.858  1.00 16.11           C  
ATOM   1584  HE1 PHE A 128      28.499  41.489  33.899  1.00  0.00           H  
ATOM   1585  CE2 PHE A 128      30.581  38.845  34.441  1.00 16.75           C  
ATOM   1586  HE2 PHE A 128      31.528  38.591  34.947  1.00  0.00           H  
ATOM   1587  CZ  PHE A 128      30.088  40.146  34.496  1.00 16.46           C  
ATOM   1588  HZ  PHE A 128      30.644  40.925  35.044  1.00  0.00           H  
ATOM   1589  N   GLY A 129      24.607  36.882  32.390  1.00  8.95           N  
ATOM   1590  HN  GLY A 129      24.594  37.652  33.059  1.00  0.00           H  
ATOM   1591  CA  GLY A 129      23.479  36.681  31.509  1.00  6.96           C  
ATOM   1592  HA1 GLY A 129      22.494  37.030  31.897  1.00  0.00           H  
ATOM   1593  HA2 GLY A 129      23.154  35.623  31.372  1.00  0.00           H  
ATOM   1594  C   GLY A 129      23.982  37.383  30.260  1.00  7.67           C  
ATOM   1595  O   GLY A 129      25.055  37.988  30.289  1.00  8.70           O  
ATOM   1596  N   THR A 130      23.234  37.321  29.169  1.00  9.88           N  
ATOM   1597  HN  THR A 130      22.345  36.822  29.194  1.00  0.00           H  
ATOM   1598  CA  THR A 130      23.670  37.959  27.933  1.00 10.00           C  
ATOM   1599  HA  THR A 130      24.699  37.599  27.698  1.00  0.00           H  
ATOM   1600  C   THR A 130      23.703  39.487  28.015  1.00 11.83           C  
ATOM   1601  O   THR A 130      24.386  40.139  27.221  1.00 12.18           O  
ATOM   1602  CB  THR A 130      22.750  37.570  26.773  1.00 10.05           C  
ATOM   1603  HB  THR A 130      23.081  38.097  25.848  1.00  0.00           H  
ATOM   1604  CG2 THR A 130      22.794  36.063  26.538  1.00  9.45           C  
ATOM   1605 1HG2 THR A 130      22.124  35.780  25.693  1.00  0.00           H  
ATOM   1606 2HG2 THR A 130      22.556  35.492  27.465  1.00  0.00           H  
ATOM   1607 3HG2 THR A 130      23.836  35.698  26.381  1.00  0.00           H  
ATOM   1608  OG1 THR A 130      21.408  37.963  27.087  1.00 10.13           O  
ATOM   1609  HG1 THR A 130      20.837  37.722  26.367  1.00  0.00           H  
ATOM   1610  N   ASN A 131      22.974  40.050  28.975  1.00 11.34           N  
ATOM   1611  HN  ASN A 131      22.462  39.454  29.625  1.00  0.00           H  
ATOM   1612  CA  ASN A 131      22.890  41.502  29.120  1.00 12.41           C  
ATOM   1613  HA  ASN A 131      23.522  41.969  28.329  1.00  0.00           H  
ATOM   1614  C   ASN A 131      23.363  42.013  30.473  1.00 13.12           C  
ATOM   1615  O   ASN A 131      23.227  43.197  30.772  1.00 12.78           O  
ATOM   1616  CB  ASN A 131      21.443  41.948  28.903  1.00 11.79           C  
ATOM   1617  HB1 ASN A 131      21.379  43.053  28.769  1.00  0.00           H  
ATOM   1618  HB2 ASN A 131      21.068  41.625  27.904  1.00  0.00           H  
ATOM   1619  CG  ASN A 131      20.519  41.476  30.013  1.00 12.37           C  
ATOM   1620  ND2 ASN A 131      19.450  42.226  30.255  1.00 10.79           N  
ATOM   1621 1HD2 ASN A 131      18.830  41.909  31.000  1.00  0.00           H  
ATOM   1622 2HD2 ASN A 131      19.249  43.081  29.736  1.00  0.00           H  
ATOM   1623  OD1 ASN A 131      20.762  40.442  30.641  1.00 12.93           O  
ATOM   1624  N   GLY A 132      23.915  41.128  31.295  1.00 12.65           N  
ATOM   1625  HN  GLY A 132      24.018  40.154  31.010  1.00  0.00           H  
ATOM   1626  CA  GLY A 132      24.370  41.560  32.602  1.00 12.83           C  
ATOM   1627  HA1 GLY A 132      23.647  42.278  33.056  1.00  0.00           H  
ATOM   1628  HA2 GLY A 132      25.259  42.226  32.512  1.00  0.00           H  
ATOM   1629  C   GLY A 132      24.652  40.413  33.546  1.00 12.58           C  
ATOM   1630  O   GLY A 132      24.374  39.259  33.221  1.00 11.42           O  
ATOM   1631  N   PRO A 133      25.196  40.708  34.736  1.00 12.40           N  
ATOM   1632  CA  PRO A 133      25.529  39.701  35.743  1.00 12.17           C  
ATOM   1633  HA  PRO A 133      26.011  38.831  35.238  1.00  0.00           H  
ATOM   1634  C   PRO A 133      24.375  39.198  36.594  1.00 11.76           C  
ATOM   1635  O   PRO A 133      23.328  39.841  36.712  1.00 10.12           O  
ATOM   1636  CB  PRO A 133      26.568  40.415  36.593  1.00 11.51           C  
ATOM   1637  HB1 PRO A 133      27.619  40.334  36.229  1.00  0.00           H  
ATOM   1638  HB2 PRO A 133      26.770  39.952  37.587  1.00  0.00           H  
ATOM   1639  CG  PRO A 133      26.010  41.806  36.636  1.00 15.24           C  
ATOM   1640  HG1 PRO A 133      26.689  42.572  37.078  1.00  0.00           H  
ATOM   1641  HG2 PRO A 133      25.184  41.960  37.370  1.00  0.00           H  
ATOM   1642  CD  PRO A 133      25.630  42.046  35.181  1.00 13.30           C  
ATOM   1643  HD1 PRO A 133      26.431  42.509  34.559  1.00  0.00           H  
ATOM   1644  HD2 PRO A 133      24.883  42.858  35.020  1.00  0.00           H  
ATOM   1645  N   VAL A 134      24.595  38.027  37.178  1.00 10.76           N  
ATOM   1646  HN  VAL A 134      25.472  37.544  36.983  1.00  0.00           H  
ATOM   1647  CA  VAL A 134      23.648  37.400  38.081  1.00  9.77           C  
ATOM   1648  HA  VAL A 134      22.948  38.164  38.492  1.00  0.00           H  
ATOM   1649  C   VAL A 134      24.484  36.799  39.204  1.00  9.28           C  
ATOM   1650  O   VAL A 134      25.421  36.044  38.948  1.00  8.69           O  
ATOM   1651  CB  VAL A 134      22.852  36.256  37.410  1.00 10.54           C  
ATOM   1652  HB  VAL A 134      23.570  35.508  37.001  1.00  0.00           H  
ATOM   1653  CG1 VAL A 134      21.970  35.578  38.441  1.00 11.50           C  
ATOM   1654 1HG1 VAL A 134      22.594  35.182  39.276  1.00  0.00           H  
ATOM   1655 2HG1 VAL A 134      21.329  34.787  37.987  1.00  0.00           H  
ATOM   1656 3HG1 VAL A 134      21.161  36.252  38.807  1.00  0.00           H  
ATOM   1657  CG2 VAL A 134      22.000  36.796  36.271  1.00 11.22           C  
ATOM   1658 1HG2 VAL A 134      22.648  37.294  35.513  1.00  0.00           H  
ATOM   1659 2HG2 VAL A 134      21.191  37.470  36.637  1.00  0.00           H  
ATOM   1660 3HG2 VAL A 134      21.359  36.005  35.817  1.00  0.00           H  
ATOM   1661  N   ASP A 135      24.169  37.158  40.442  1.00  9.52           N  
ATOM   1662  HN  ASP A 135      23.412  37.824  40.595  1.00  0.00           H  
ATOM   1663  CA  ASP A 135      24.890  36.614  41.588  1.00 11.41           C  
ATOM   1664  HA  ASP A 135      25.988  36.734  41.434  1.00  0.00           H  
ATOM   1665  C   ASP A 135      24.546  35.138  41.705  1.00 10.49           C  
ATOM   1666  O   ASP A 135      23.370  34.776  41.725  1.00  9.30           O  
ATOM   1667  CB  ASP A 135      24.468  37.326  42.873  1.00 15.05           C  
ATOM   1668  HB1 ASP A 135      24.673  36.692  43.767  1.00  0.00           H  
ATOM   1669  HB2 ASP A 135      23.357  37.390  42.947  1.00  0.00           H  
ATOM   1670  CG  ASP A 135      25.100  38.691  43.022  1.00 20.51           C  
ATOM   1671  OD1 ASP A 135      26.028  39.015  42.250  1.00 21.59           O  
ATOM   1672  OD2 ASP A 135      24.671  39.439  43.925  1.00 23.66           O  
ATOM   1673  N   LEU A 136      25.562  34.282  41.774  1.00  8.84           N  
ATOM   1674  HN  LEU A 136      26.520  34.629  41.736  1.00  0.00           H  
ATOM   1675  CA  LEU A 136      25.315  32.852  41.904  1.00  9.50           C  
ATOM   1676  HA  LEU A 136      24.774  32.502  40.994  1.00  0.00           H  
ATOM   1677  C   LEU A 136      24.446  32.561  43.126  1.00  8.88           C  
ATOM   1678  O   LEU A 136      23.608  31.663  43.094  1.00  9.27           O  
ATOM   1679  CB  LEU A 136      26.638  32.088  42.007  1.00  9.33           C  
ATOM   1680  HB1 LEU A 136      27.281  32.521  42.809  1.00  0.00           H  
ATOM   1681  HB2 LEU A 136      26.473  31.070  42.430  1.00  0.00           H  
ATOM   1682  CG  LEU A 136      27.404  32.006  40.686  1.00 13.80           C  
ATOM   1683  HG  LEU A 136      27.533  33.037  40.280  1.00  0.00           H  
ATOM   1684  CD1 LEU A 136      28.777  31.388  40.903  1.00 14.31           C  
ATOM   1685 1HD1 LEU A 136      29.373  31.988  41.629  1.00  0.00           H  
ATOM   1686 2HD1 LEU A 136      29.322  31.246  39.941  1.00  0.00           H  
ATOM   1687 3HD1 LEU A 136      28.703  30.320  41.214  1.00  0.00           H  
ATOM   1688  CD2 LEU A 136      26.590  31.186  39.694  1.00 16.90           C  
ATOM   1689 1HD2 LEU A 136      25.584  31.639  39.535  1.00  0.00           H  
ATOM   1690 2HD2 LEU A 136      26.516  30.118  40.005  1.00  0.00           H  
ATOM   1691 3HD2 LEU A 136      27.135  31.044  38.732  1.00  0.00           H  
ATOM   1692  N   LYS A 137      24.640  33.323  44.199  1.00  9.29           N  
ATOM   1693  HN  LYS A 137      25.347  34.058  44.174  1.00  0.00           H  
ATOM   1694  CA  LYS A 137      23.853  33.121  45.413  1.00 10.24           C  
ATOM   1695  HA  LYS A 137      24.010  32.074  45.764  1.00  0.00           H  
ATOM   1696  C   LYS A 137      22.362  33.323  45.154  1.00 10.43           C  
ATOM   1697  O   LYS A 137      21.525  32.629  45.731  1.00 10.30           O  
ATOM   1698  CB  LYS A 137      24.310  34.075  46.520  1.00 13.40           C  
ATOM   1699  HB1 LYS A 137      23.525  34.159  47.307  1.00  0.00           H  
ATOM   1700  HB2 LYS A 137      24.321  35.125  46.146  1.00  0.00           H  
ATOM   1701  CG  LYS A 137      25.650  33.724  47.146  1.00 16.73           C  
ATOM   1702  HG1 LYS A 137      26.019  34.549  47.799  1.00  0.00           H  
ATOM   1703  HG2 LYS A 137      26.464  33.724  46.384  1.00  0.00           H  
ATOM   1704  CD  LYS A 137      25.603  32.396  47.905  1.00 16.73           C  
ATOM   1705  HD1 LYS A 137      26.618  32.094  48.253  1.00  0.00           H  
ATOM   1706  HD2 LYS A 137      25.391  31.545  47.217  1.00  0.00           H  
ATOM   1707  CE  LYS A 137      24.612  32.430  49.061  1.00 17.43           C  
ATOM   1708  HE1 LYS A 137      24.772  33.325  49.706  1.00  0.00           H  
ATOM   1709  HE2 LYS A 137      23.580  32.654  48.703  1.00  0.00           H  
ATOM   1710  NZ  LYS A 137      24.647  31.168  49.865  1.00 15.88           N  
ATOM   1711  HZ1 LYS A 137      23.983  31.191  50.639  1.00  0.00           H  
ATOM   1712  HZ2 LYS A 137      25.591  30.963  50.192  1.00  0.00           H  
ATOM   1713  HZ3 LYS A 137      24.500  30.349  49.275  1.00  0.00           H  
ATOM   1714  N   LYS A 138      22.027  34.275  44.290  1.00 10.51           N  
ATOM   1715  HN  LYS A 138      22.755  34.829  43.839  1.00  0.00           H  
ATOM   1716  CA  LYS A 138      20.626  34.532  43.983  1.00 12.19           C  
ATOM   1717  HA  LYS A 138      20.076  34.716  44.935  1.00  0.00           H  
ATOM   1718  C   LYS A 138      20.023  33.311  43.293  1.00 12.42           C  
ATOM   1719  O   LYS A 138      18.881  32.937  43.554  1.00 12.88           O  
ATOM   1720  CB  LYS A 138      20.494  35.766  43.089  1.00 11.90           C  
ATOM   1721  HB1 LYS A 138      21.069  36.622  43.514  1.00  0.00           H  
ATOM   1722  HB2 LYS A 138      21.052  35.620  42.135  1.00  0.00           H  
ATOM   1723  CG  LYS A 138      19.055  36.174  42.811  1.00 14.17           C  
ATOM   1724  HG1 LYS A 138      18.514  35.399  42.219  1.00  0.00           H  
ATOM   1725  HG2 LYS A 138      18.433  36.145  43.736  1.00  0.00           H  
ATOM   1726  CD  LYS A 138      18.997  37.534  42.139  1.00 18.18           C  
ATOM   1727  HD1 LYS A 138      19.579  38.296  42.708  1.00  0.00           H  
ATOM   1728  HD2 LYS A 138      19.581  37.546  41.189  1.00  0.00           H  
ATOM   1729  CE  LYS A 138      17.565  37.981  41.916  1.00 20.79           C  
ATOM   1730  HE1 LYS A 138      17.003  37.255  41.283  1.00  0.00           H  
ATOM   1731  HE2 LYS A 138      16.960  37.898  42.849  1.00  0.00           H  
ATOM   1732  NZ  LYS A 138      17.511  39.358  41.349  1.00 23.43           N  
ATOM   1733  HZ1 LYS A 138      16.548  39.659  41.199  1.00  0.00           H  
ATOM   1734  HZ2 LYS A 138      18.064  39.434  40.495  1.00  0.00           H  
ATOM   1735  HZ3 LYS A 138      18.025  40.022  41.928  1.00  0.00           H  
ATOM   1736  N   ILE A 139      20.806  32.690  42.418  1.00 11.95           N  
ATOM   1737  HN  ILE A 139      21.744  33.052  42.248  1.00  0.00           H  
ATOM   1738  CA  ILE A 139      20.361  31.505  41.693  1.00 12.11           C  
ATOM   1739  HA  ILE A 139      19.382  31.731  41.209  1.00  0.00           H  
ATOM   1740  C   ILE A 139      20.177  30.315  42.635  1.00 11.58           C  
ATOM   1741  O   ILE A 139      19.122  29.674  42.647  1.00 11.23           O  
ATOM   1742  CB  ILE A 139      21.382  31.120  40.590  1.00 13.19           C  
ATOM   1743  HB  ILE A 139      22.392  31.030  41.053  1.00  0.00           H  
ATOM   1744  CG1 ILE A 139      21.426  32.217  39.524  1.00 14.13           C  
ATOM   1745 1HG1 ILE A 139      21.522  33.221  39.999  1.00  0.00           H  
ATOM   1746 2HG1 ILE A 139      20.428  32.333  39.040  1.00  0.00           H  
ATOM   1747  CG2 ILE A 139      21.010  29.779  39.962  1.00 13.55           C  
ATOM   1748 1HG2 ILE A 139      20.978  28.980  40.739  1.00  0.00           H  
ATOM   1749 2HG2 ILE A 139      21.691  29.512  39.120  1.00  0.00           H  
ATOM   1750 3HG2 ILE A 139      20.055  29.840  39.390  1.00  0.00           H  
ATOM   1751  CD1 ILE A 139      22.503  32.018  38.480  1.00 14.32           C  
ATOM   1752 1HD1 ILE A 139      22.535  32.817  37.703  1.00  0.00           H  
ATOM   1753 2HD1 ILE A 139      22.407  31.014  38.005  1.00  0.00           H  
ATOM   1754 3HD1 ILE A 139      23.501  31.902  38.964  1.00  0.00           H  
ATOM   1755  N   THR A 140      21.199  30.027  43.433  1.00  9.44           N  
ATOM   1756  HN  THR A 140      22.039  30.605  43.406  1.00  0.00           H  
ATOM   1757  CA  THR A 140      21.132  28.894  44.347  1.00  9.71           C  
ATOM   1758  HA  THR A 140      20.776  28.016  43.759  1.00  0.00           H  
ATOM   1759  C   THR A 140      20.163  29.079  45.516  1.00  9.66           C  
ATOM   1760  O   THR A 140      19.650  28.097  46.054  1.00 10.95           O  
ATOM   1761  CB  THR A 140      22.534  28.540  44.892  1.00  9.82           C  
ATOM   1762  HB  THR A 140      22.438  27.730  45.653  1.00  0.00           H  
ATOM   1763  CG2 THR A 140      23.433  28.060  43.760  1.00 10.11           C  
ATOM   1764 1HG2 THR A 140      24.445  27.805  44.153  1.00  0.00           H  
ATOM   1765 2HG2 THR A 140      23.484  28.799  42.927  1.00  0.00           H  
ATOM   1766 3HG2 THR A 140      22.978  27.211  43.198  1.00  0.00           H  
ATOM   1767  OG1 THR A 140      23.124  29.694  45.504  1.00  9.36           O  
ATOM   1768  HG1 THR A 140      23.986  29.476  45.839  1.00  0.00           H  
ATOM   1769  N   ASN A 141      19.906  30.324  45.911  1.00  9.81           N  
ATOM   1770  HN  ASN A 141      20.354  31.108  45.437  1.00  0.00           H  
ATOM   1771  CA  ASN A 141      18.985  30.576  47.021  1.00 10.53           C  
ATOM   1772  HA  ASN A 141      19.397  30.071  47.925  1.00  0.00           H  
ATOM   1773  C   ASN A 141      17.583  30.013  46.771  1.00  9.21           C  
ATOM   1774  O   ASN A 141      16.908  29.590  47.709  1.00  8.12           O  
ATOM   1775  CB  ASN A 141      18.892  32.079  47.327  1.00 10.21           C  
ATOM   1776  HB1 ASN A 141      17.897  32.339  47.757  1.00  0.00           H  
ATOM   1777  HB2 ASN A 141      18.844  32.677  46.387  1.00  0.00           H  
ATOM   1778  CG  ASN A 141      20.021  32.566  48.227  1.00 13.59           C  
ATOM   1779  ND2 ASN A 141      20.194  33.882  48.308  1.00 11.76           N  
ATOM   1780 1HD2 ASN A 141      20.950  34.208  48.910  1.00  0.00           H  
ATOM   1781 2HD2 ASN A 141      19.616  34.544  47.790  1.00  0.00           H  
ATOM   1782  OD1 ASN A 141      20.719  31.767  48.852  1.00 12.14           O  
ATOM   1783  N   PHE A 142      17.144  30.006  45.515  1.00 10.32           N  
ATOM   1784  HN  PHE A 142      17.738  30.376  44.773  1.00  0.00           H  
ATOM   1785  CA  PHE A 142      15.819  29.475  45.181  1.00 10.49           C  
ATOM   1786  HA  PHE A 142      15.045  30.073  45.716  1.00  0.00           H  
ATOM   1787  C   PHE A 142      15.685  28.007  45.595  1.00 10.01           C  
ATOM   1788  O   PHE A 142      14.579  27.514  45.836  1.00  9.32           O  
ATOM   1789  CB  PHE A 142      15.561  29.567  43.672  1.00 11.40           C  
ATOM   1790  HB1 PHE A 142      14.697  28.923  43.385  1.00  0.00           H  
ATOM   1791  HB2 PHE A 142      16.375  29.057  43.106  1.00  0.00           H  
ATOM   1792  CG  PHE A 142      15.365  30.967  43.162  1.00 12.80           C  
ATOM   1793  CD1 PHE A 142      14.306  31.750  43.618  1.00 13.37           C  
ATOM   1794  HD1 PHE A 142      13.621  31.347  44.383  1.00  0.00           H  
ATOM   1795  CD2 PHE A 142      16.219  31.494  42.199  1.00 12.43           C  
ATOM   1796  HD2 PHE A 142      17.063  30.887  41.830  1.00  0.00           H  
ATOM   1797  CE1 PHE A 142      14.101  33.039  43.118  1.00 12.79           C  
ATOM   1798  HE1 PHE A 142      13.258  33.647  43.487  1.00  0.00           H  
ATOM   1799  CE2 PHE A 142      16.024  32.782  41.692  1.00 12.51           C  
ATOM   1800  HE2 PHE A 142      16.710  33.185  40.928  1.00  0.00           H  
ATOM   1801  CZ  PHE A 142      14.962  33.554  42.153  1.00 11.02           C  
ATOM   1802  HZ  PHE A 142      14.803  34.570  41.755  1.00  0.00           H  
ATOM   1803  N   PHE A 143      16.817  27.315  45.680  1.00  9.17           N  
ATOM   1804  HN  PHE A 143      17.703  27.788  45.505  1.00  0.00           H  
ATOM   1805  CA  PHE A 143      16.823  25.895  46.018  1.00  9.68           C  
ATOM   1806  HA  PHE A 143      15.795  25.510  45.824  1.00  0.00           H  
ATOM   1807  C   PHE A 143      17.162  25.553  47.468  1.00  9.13           C  
ATOM   1808  O   PHE A 143      17.315  24.378  47.814  1.00 10.05           O  
ATOM   1809  CB  PHE A 143      17.764  25.168  45.050  1.00  9.04           C  
ATOM   1810  HB1 PHE A 143      18.818  25.503  45.193  1.00  0.00           H  
ATOM   1811  HB2 PHE A 143      17.874  24.095  45.333  1.00  0.00           H  
ATOM   1812  CG  PHE A 143      17.349  25.303  43.611  1.00  9.06           C  
ATOM   1813  CD1 PHE A 143      16.440  24.410  43.048  1.00  9.40           C  
ATOM   1814  HD1 PHE A 143      16.082  23.552  43.641  1.00  0.00           H  
ATOM   1815  CD2 PHE A 143      17.796  26.375  42.843  1.00  7.54           C  
ATOM   1816  HD2 PHE A 143      18.521  27.087  43.273  1.00  0.00           H  
ATOM   1817  CE1 PHE A 143      15.977  24.587  41.744  1.00  8.98           C  
ATOM   1818  HE1 PHE A 143      15.255  23.873  41.314  1.00  0.00           H  
ATOM   1819  CE2 PHE A 143      17.339  26.562  41.535  1.00  8.17           C  
ATOM   1820  HE2 PHE A 143      17.700  27.418  40.940  1.00  0.00           H  
ATOM   1821  CZ  PHE A 143      16.427  25.666  40.985  1.00  7.83           C  
ATOM   1822  HZ  PHE A 143      16.062  25.809  39.954  1.00  0.00           H  
ATOM   1823  N   ARG A 144      17.265  26.574  48.315  1.00 10.60           N  
ATOM   1824  HN  ARG A 144      17.139  27.524  47.966  1.00  0.00           H  
ATOM   1825  CA  ARG A 144      17.555  26.367  49.735  1.00 10.77           C  
ATOM   1826  HA  ARG A 144      18.597  25.986  49.841  1.00  0.00           H  
ATOM   1827  C   ARG A 144      16.591  25.347  50.330  1.00 11.80           C  
ATOM   1828  O   ARG A 144      15.449  25.231  49.890  1.00 12.53           O  
ATOM   1829  CB  ARG A 144      17.426  27.684  50.504  1.00 10.61           C  
ATOM   1830  HB1 ARG A 144      17.129  27.492  51.561  1.00  0.00           H  
ATOM   1831  HB2 ARG A 144      16.532  28.253  50.157  1.00  0.00           H  
ATOM   1832  CG  ARG A 144      18.666  28.557  50.451  1.00 12.76           C  
ATOM   1833  HG1 ARG A 144      19.081  28.609  49.417  1.00  0.00           H  
ATOM   1834  HG2 ARG A 144      19.528  28.067  50.961  1.00  0.00           H  
ATOM   1835  CD  ARG A 144      18.407  29.947  51.014  1.00 14.72           C  
ATOM   1836  HD1 ARG A 144      17.918  30.600  50.254  1.00  0.00           H  
ATOM   1837  HD2 ARG A 144      19.362  30.507  51.147  1.00  0.00           H  
ATOM   1838  NE  ARG A 144      17.637  29.924  52.256  1.00 15.82           N  
ATOM   1839  HE  ARG A 144      16.956  29.175  52.384  1.00  0.00           H  
ATOM   1840  CZ  ARG A 144      17.771  30.821  53.229  1.00 17.90           C  
ATOM   1841  NH1 ARG A 144      18.650  31.806  53.105  1.00 17.53           N  
ATOM   1842 1HH1 ARG A 144      18.753  32.494  53.851  1.00  0.00           H  
ATOM   1843 2HH1 ARG A 144      19.228  31.867  52.267  1.00  0.00           H  
ATOM   1844  NH2 ARG A 144      17.019  30.741  54.320  1.00 17.86           N  
ATOM   1845 1HH2 ARG A 144      17.122  31.429  55.066  1.00  0.00           H  
ATOM   1846 2HH2 ARG A 144      16.343  29.983  54.415  1.00  0.00           H  
ATOM   1847  N   GLY A 145      17.058  24.614  51.336  1.00 11.63           N  
ATOM   1848  HN  GLY A 145      18.013  24.759  51.664  1.00  0.00           H  
ATOM   1849  CA  GLY A 145      16.226  23.610  51.973  1.00 13.16           C  
ATOM   1850  HA1 GLY A 145      16.098  22.728  51.303  1.00  0.00           H  
ATOM   1851  HA2 GLY A 145      16.773  23.130  52.818  1.00  0.00           H  
ATOM   1852  C   GLY A 145      14.875  24.121  52.439  1.00 14.05           C  
ATOM   1853  O   GLY A 145      13.914  23.354  52.506  1.00 13.65           O  
ATOM   1854  N   ASP A 146      14.790  25.410  52.758  1.00 12.91           N  
ATOM   1855  HN  ASP A 146      15.615  26.005  52.676  1.00  0.00           H  
ATOM   1856  CA  ASP A 146      13.532  25.983  53.224  1.00 13.61           C  
ATOM   1857  HA  ASP A 146      12.915  25.149  53.632  1.00  0.00           H  
ATOM   1858  C   ASP A 146      12.712  26.669  52.132  1.00 14.07           C  
ATOM   1859  O   ASP A 146      11.553  27.023  52.356  1.00 15.35           O  
ATOM   1860  CB  ASP A 146      13.797  26.965  54.374  1.00 14.65           C  
ATOM   1861  HB1 ASP A 146      14.290  26.450  55.232  1.00  0.00           H  
ATOM   1862  HB2 ASP A 146      12.844  27.268  54.867  1.00  0.00           H  
ATOM   1863  CG  ASP A 146      14.595  28.184  53.941  1.00 14.57           C  
ATOM   1864  OD1 ASP A 146      15.384  28.080  52.978  1.00 13.67           O  
ATOM   1865  OD2 ASP A 146      14.444  29.247  54.580  1.00 13.85           O  
ATOM   1866  N   ARG A 147      13.296  26.840  50.949  1.00 14.61           N  
ATOM   1867  HN  ARG A 147      14.250  26.507  50.806  1.00  0.00           H  
ATOM   1868  CA  ARG A 147      12.590  27.498  49.851  1.00 13.90           C  
ATOM   1869  HA  ARG A 147      11.683  27.978  50.286  1.00  0.00           H  
ATOM   1870  C   ARG A 147      12.113  26.557  48.743  1.00 14.15           C  
ATOM   1871  O   ARG A 147      11.251  26.918  47.943  1.00 14.97           O  
ATOM   1872  CB  ARG A 147      13.462  28.620  49.279  1.00 14.00           C  
ATOM   1873  HB1 ARG A 147      13.003  29.066  48.366  1.00  0.00           H  
ATOM   1874  HB2 ARG A 147      14.397  28.217  48.824  1.00  0.00           H  
ATOM   1875  CG  ARG A 147      13.767  29.683  50.322  1.00 14.62           C  
ATOM   1876  HG1 ARG A 147      12.832  30.020  50.827  1.00  0.00           H  
ATOM   1877  HG2 ARG A 147      14.299  29.238  51.195  1.00  0.00           H  
ATOM   1878  CD  ARG A 147      14.538  30.869  49.769  1.00 14.98           C  
ATOM   1879  HD1 ARG A 147      13.974  31.391  48.961  1.00  0.00           H  
ATOM   1880  HD2 ARG A 147      15.423  30.547  49.171  1.00  0.00           H  
ATOM   1881  NE  ARG A 147      14.912  31.780  50.848  1.00 16.69           N  
ATOM   1882  HE  ARG A 147      14.583  31.560  51.788  1.00  0.00           H  
ATOM   1883  CZ  ARG A 147      15.650  32.875  50.693  1.00 16.82           C  
ATOM   1884  NH1 ARG A 147      16.105  33.213  49.493  1.00 16.75           N  
ATOM   1885 1HH1 ARG A 147      16.671  34.053  49.374  1.00  0.00           H  
ATOM   1886 2HH1 ARG A 147      15.880  32.634  48.684  1.00  0.00           H  
ATOM   1887  NH2 ARG A 147      15.942  33.627  51.745  1.00 17.57           N  
ATOM   1888 1HH2 ARG A 147      16.508  34.467  51.626  1.00  0.00           H  
ATOM   1889 2HH2 ARG A 147      15.592  33.367  52.667  1.00  0.00           H  
ATOM   1890  N   CYS A 148      12.677  25.355  48.693  1.00 12.68           N  
ATOM   1891  HN  CYS A 148      13.419  25.126  49.354  1.00  0.00           H  
ATOM   1892  CA  CYS A 148      12.261  24.353  47.714  1.00 10.41           C  
ATOM   1893  HA  CYS A 148      11.292  24.654  47.253  1.00  0.00           H  
ATOM   1894  C   CYS A 148      12.079  23.069  48.509  1.00 10.54           C  
ATOM   1895  O   CYS A 148      12.974  22.220  48.572  1.00  7.45           O  
ATOM   1896  CB  CYS A 148      13.316  24.153  46.624  1.00 10.96           C  
ATOM   1897  HB1 CYS A 148      14.288  23.827  47.063  1.00  0.00           H  
ATOM   1898  HB2 CYS A 148      13.633  25.130  46.190  1.00  0.00           H  
ATOM   1899  SG  CYS A 148      12.771  23.008  45.325  1.00 11.44           S  
ATOM   1900  N   ARG A 149      10.910  22.942  49.126  1.00  9.25           N  
ATOM   1901  HN  ARG A 149      10.208  23.672  49.005  1.00  0.00           H  
ATOM   1902  CA  ARG A 149      10.596  21.797  49.969  1.00  9.60           C  
ATOM   1903  HA  ARG A 149      11.330  21.802  50.808  1.00  0.00           H  
ATOM   1904  C   ARG A 149      10.681  20.424  49.317  1.00  9.56           C  
ATOM   1905  O   ARG A 149      11.038  19.453  49.984  1.00 10.22           O  
ATOM   1906  CB  ARG A 149       9.206  21.979  50.593  1.00 11.59           C  
ATOM   1907  HB1 ARG A 149       8.930  21.086  51.201  1.00  0.00           H  
ATOM   1908  HB2 ARG A 149       8.415  21.925  49.809  1.00  0.00           H  
ATOM   1909  CG  ARG A 149       9.056  23.250  51.415  0.00 11.70           C  
ATOM   1910  HG1 ARG A 149       7.994  23.409  51.715  1.00  0.00           H  
ATOM   1911  HG2 ARG A 149       9.202  24.156  50.781  1.00  0.00           H  
ATOM   1912  CD  ARG A 149       9.980  23.278  52.632  0.00 12.47           C  
ATOM   1913  HD1 ARG A 149      10.093  24.317  53.022  1.00  0.00           H  
ATOM   1914  HD2 ARG A 149      11.036  23.079  52.334  1.00  0.00           H  
ATOM   1915  NE  ARG A 149       9.556  22.366  53.693  0.00 12.93           N  
ATOM   1916  HE  ARG A 149       9.058  22.766  54.488  1.00  0.00           H  
ATOM   1917  CZ  ARG A 149       9.771  21.053  53.698  0.00 13.19           C  
ATOM   1918  NH1 ARG A 149      10.416  20.474  52.695  0.00 13.33           N  
ATOM   1919 1HH1 ARG A 149      10.748  21.040  51.914  1.00  0.00           H  
ATOM   1920 2HH1 ARG A 149      10.581  19.467  52.699  1.00  0.00           H  
ATOM   1921  NH2 ARG A 149       9.340  20.317  54.713  0.00 13.33           N  
ATOM   1922 1HH2 ARG A 149       8.844  20.763  55.485  1.00  0.00           H  
ATOM   1923 2HH2 ARG A 149       9.505  19.310  54.717  1.00  0.00           H  
ATOM   1924  N   SER A 150      10.356  20.329  48.030  1.00  8.93           N  
ATOM   1925  HN  SER A 150      10.072  21.162  47.514  1.00  0.00           H  
ATOM   1926  CA  SER A 150      10.404  19.037  47.354  1.00  8.31           C  
ATOM   1927  HA  SER A 150       9.962  18.283  48.046  1.00  0.00           H  
ATOM   1928  C   SER A 150      11.827  18.584  47.036  1.00  8.36           C  
ATOM   1929  O   SER A 150      12.030  17.500  46.494  1.00  7.93           O  
ATOM   1930  CB  SER A 150       9.543  19.050  46.081  1.00  8.42           C  
ATOM   1931  HB1 SER A 150       9.547  18.052  45.584  1.00  0.00           H  
ATOM   1932  HB2 SER A 150       8.459  19.121  46.331  1.00  0.00           H  
ATOM   1933  OG  SER A 150       9.926  20.070  45.179  1.00  9.53           O  
ATOM   1934  HG  SER A 150       9.394  20.078  44.392  1.00  0.00           H  
ATOM   1935  N   LEU A 151      12.811  19.415  47.369  1.00  7.88           N  
ATOM   1936  HN  LEU A 151      12.587  20.322  47.779  1.00  0.00           H  
ATOM   1937  CA  LEU A 151      14.208  19.045  47.155  1.00  7.17           C  
ATOM   1938  HA  LEU A 151      14.234  18.031  46.691  1.00  0.00           H  
ATOM   1939  C   LEU A 151      14.953  18.982  48.486  1.00  7.08           C  
ATOM   1940  O   LEU A 151      16.144  18.667  48.528  1.00  6.23           O  
ATOM   1941  CB  LEU A 151      14.903  20.027  46.204  1.00  6.26           C  
ATOM   1942  HB1 LEU A 151      16.008  19.984  46.345  1.00  0.00           H  
ATOM   1943  HB2 LEU A 151      14.708  21.077  46.524  1.00  0.00           H  
ATOM   1944  CG  LEU A 151      14.549  19.849  44.721  1.00  5.88           C  
ATOM   1945  HG  LEU A 151      13.450  19.988  44.589  1.00  0.00           H  
ATOM   1946  CD1 LEU A 151      15.285  20.885  43.883  1.00  5.91           C  
ATOM   1947 1HD1 LEU A 151      15.005  21.912  44.215  1.00  0.00           H  
ATOM   1948 2HD1 LEU A 151      15.114  20.737  42.791  1.00  0.00           H  
ATOM   1949 3HD1 LEU A 151      16.389  20.727  43.898  1.00  0.00           H  
ATOM   1950  CD2 LEU A 151      14.932  18.445  44.267  1.00  6.02           C  
ATOM   1951 1HD2 LEU A 151      14.393  17.686  44.881  1.00  0.00           H  
ATOM   1952 2HD2 LEU A 151      16.036  18.287  44.282  1.00  0.00           H  
ATOM   1953 3HD2 LEU A 151      14.761  18.297  43.175  1.00  0.00           H  
ATOM   1954  N   THR A 152      14.252  19.277  49.578  1.00  7.55           N  
ATOM   1955  HN  THR A 152      13.270  19.540  49.493  1.00  0.00           H  
ATOM   1956  CA  THR A 152      14.877  19.228  50.898  1.00  7.56           C  
ATOM   1957  HA  THR A 152      15.721  19.956  50.933  1.00  0.00           H  
ATOM   1958  C   THR A 152      15.419  17.816  51.129  1.00  7.98           C  
ATOM   1959  O   THR A 152      14.708  16.832  50.927  1.00  8.89           O  
ATOM   1960  CB  THR A 152      13.865  19.565  52.020  1.00  9.52           C  
ATOM   1961  HB  THR A 152      13.070  18.784  52.044  1.00  0.00           H  
ATOM   1962  CG2 THR A 152      14.566  19.609  53.371  1.00 10.27           C  
ATOM   1963 1HG2 THR A 152      15.033  18.616  53.569  1.00  0.00           H  
ATOM   1964 2HG2 THR A 152      13.885  19.930  54.193  1.00  0.00           H  
ATOM   1965 3HG2 THR A 152      15.300  20.445  53.442  1.00  0.00           H  
ATOM   1966  OG1 THR A 152      13.265  20.842  51.765  1.00  8.15           O  
ATOM   1967  HG1 THR A 152      12.828  20.815  50.922  1.00  0.00           H  
ATOM   1968  N   GLY A 153      16.682  17.721  51.534  1.00  6.86           N  
ATOM   1969  HN  GLY A 153      17.233  18.568  51.674  1.00  0.00           H  
ATOM   1970  CA  GLY A 153      17.285  16.420  51.779  1.00  7.40           C  
ATOM   1971  HA1 GLY A 153      16.566  15.753  52.309  1.00  0.00           H  
ATOM   1972  HA2 GLY A 153      18.080  16.501  52.557  1.00  0.00           H  
ATOM   1973  C   GLY A 153      17.828  15.732  50.538  1.00  6.50           C  
ATOM   1974  O   GLY A 153      18.441  14.664  50.629  1.00  8.50           O  
ATOM   1975  N   LYS A 154      17.612  16.343  49.377  1.00  6.00           N  
ATOM   1976  HN  LYS A 154      17.104  17.227  49.367  1.00  0.00           H  
ATOM   1977  CA  LYS A 154      18.084  15.780  48.117  1.00  5.96           C  
ATOM   1978  HA  LYS A 154      18.409  14.728  48.295  1.00  0.00           H  
ATOM   1979  C   LYS A 154      19.270  16.573  47.579  1.00  6.02           C  
ATOM   1980  O   LYS A 154      19.363  17.784  47.783  1.00  5.00           O  
ATOM   1981  CB  LYS A 154      16.952  15.776  47.092  1.00  6.17           C  
ATOM   1982  HB1 LYS A 154      17.322  15.442  46.095  1.00  0.00           H  
ATOM   1983  HB2 LYS A 154      16.647  16.817  46.836  1.00  0.00           H  
ATOM   1984  CG  LYS A 154      15.749  14.952  47.525  1.00  5.88           C  
ATOM   1985  HG1 LYS A 154      15.422  15.213  48.559  1.00  0.00           H  
ATOM   1986  HG2 LYS A 154      16.022  13.885  47.698  1.00  0.00           H  
ATOM   1987  CD  LYS A 154      14.609  15.086  46.523  1.00  6.48           C  
ATOM   1988  HD1 LYS A 154      14.345  16.155  46.347  1.00  0.00           H  
ATOM   1989  HD2 LYS A 154      14.938  14.817  45.492  1.00  0.00           H  
ATOM   1990  CE  LYS A 154      13.394  14.275  46.948  1.00  8.06           C  
ATOM   1991  HE1 LYS A 154      13.125  14.459  48.014  1.00  0.00           H  
ATOM   1992  HE2 LYS A 154      13.626  13.187  47.021  1.00  0.00           H  
ATOM   1993  NZ  LYS A 154      12.247  14.537  46.033  1.00  6.42           N  
ATOM   1994  HZ1 LYS A 154      11.432  13.993  46.318  1.00  0.00           H  
ATOM   1995  HZ2 LYS A 154      12.493  14.369  45.058  1.00  0.00           H  
ATOM   1996  HZ3 LYS A 154      12.034  15.532  45.966  1.00  0.00           H  
ATOM   1997  N   PRO A 155      20.195  15.894  46.880  1.00  6.01           N  
ATOM   1998  CA  PRO A 155      21.368  16.575  46.330  1.00  5.57           C  
ATOM   1999  HA  PRO A 155      21.902  17.101  47.155  1.00  0.00           H  
ATOM   2000  C   PRO A 155      21.034  17.580  45.236  1.00  6.35           C  
ATOM   2001  O   PRO A 155      20.306  17.276  44.286  1.00  5.29           O  
ATOM   2002  CB  PRO A 155      22.237  15.421  45.832  1.00  7.50           C  
ATOM   2003  HB1 PRO A 155      23.010  15.074  46.557  1.00  0.00           H  
ATOM   2004  HB2 PRO A 155      22.955  15.694  45.024  1.00  0.00           H  
ATOM   2005  CG  PRO A 155      21.228  14.381  45.448  1.00  7.72           C  
ATOM   2006  HG1 PRO A 155      20.781  14.511  44.435  1.00  0.00           H  
ATOM   2007  HG2 PRO A 155      21.649  13.368  45.250  1.00  0.00           H  
ATOM   2008  CD  PRO A 155      20.242  14.449  46.595  1.00  7.03           C  
ATOM   2009  HD1 PRO A 155      20.492  13.804  47.470  1.00  0.00           H  
ATOM   2010  HD2 PRO A 155      19.252  13.976  46.394  1.00  0.00           H  
ATOM   2011  N   LYS A 156      21.574  18.782  45.394  1.00  5.88           N  
ATOM   2012  HN  LYS A 156      22.155  18.949  46.216  1.00  0.00           H  
ATOM   2013  CA  LYS A 156      21.378  19.874  44.451  1.00  5.90           C  
ATOM   2014  HA  LYS A 156      20.706  19.545  43.624  1.00  0.00           H  
ATOM   2015  C   LYS A 156      22.757  20.213  43.895  1.00  6.24           C  
ATOM   2016  O   LYS A 156      23.603  20.784  44.593  1.00  5.00           O  
ATOM   2017  CB  LYS A 156      20.762  21.070  45.178  1.00  5.00           C  
ATOM   2018  HB1 LYS A 156      21.419  21.412  46.011  1.00  0.00           H  
ATOM   2019  HB2 LYS A 156      20.790  21.983  44.538  1.00  0.00           H  
ATOM   2020  CG  LYS A 156      19.338  20.796  45.680  1.00  6.54           C  
ATOM   2021  HG1 LYS A 156      18.620  20.712  44.831  1.00  0.00           H  
ATOM   2022  HG2 LYS A 156      19.247  19.764  46.092  1.00  0.00           H  
ATOM   2023  CD  LYS A 156      18.877  21.836  46.691  1.00  5.00           C  
ATOM   2024  HD1 LYS A 156      17.775  21.996  46.634  1.00  0.00           H  
ATOM   2025  HD2 LYS A 156      19.217  22.859  46.405  1.00  0.00           H  
ATOM   2026  CE  LYS A 156      19.314  21.482  48.109  1.00  6.84           C  
ATOM   2027  HE1 LYS A 156      19.245  22.367  48.783  1.00  0.00           H  
ATOM   2028  HE2 LYS A 156      20.414  21.305  48.158  1.00  0.00           H  
ATOM   2029  NZ  LYS A 156      18.556  20.319  48.668  1.00  6.04           N  
ATOM   2030  HZ1 LYS A 156      18.848  20.082  49.616  1.00  0.00           H  
ATOM   2031  HZ2 LYS A 156      18.619  19.509  48.051  1.00  0.00           H  
ATOM   2032  HZ3 LYS A 156      17.550  20.481  48.623  1.00  0.00           H  
ATOM   2033  N   LEU A 157      22.972  19.855  42.635  1.00  5.35           N  
ATOM   2034  HN  LEU A 157      22.213  19.428  42.104  1.00  0.00           H  
ATOM   2035  CA  LEU A 157      24.260  20.055  41.992  1.00  6.78           C  
ATOM   2036  HA  LEU A 157      25.013  20.252  42.791  1.00  0.00           H  
ATOM   2037  C   LEU A 157      24.316  21.211  41.005  1.00  7.08           C  
ATOM   2038  O   LEU A 157      23.500  21.301  40.089  1.00  6.75           O  
ATOM   2039  CB  LEU A 157      24.668  18.764  41.272  1.00  7.29           C  
ATOM   2040  HB1 LEU A 157      24.236  18.756  40.244  1.00  0.00           H  
ATOM   2041  HB2 LEU A 157      25.757  18.796  41.035  1.00  0.00           H  
ATOM   2042  CG  LEU A 157      24.334  17.445  41.981  1.00 12.36           C  
ATOM   2043  HG  LEU A 157      23.226  17.353  42.066  1.00  0.00           H  
ATOM   2044  CD1 LEU A 157      24.866  16.272  41.150  1.00 12.84           C  
ATOM   2045 1HD1 LEU A 157      24.425  16.284  40.126  1.00  0.00           H  
ATOM   2046 2HD1 LEU A 157      24.700  15.295  41.660  1.00  0.00           H  
ATOM   2047 3HD1 LEU A 157      25.981  16.258  41.120  1.00  0.00           H  
ATOM   2048  CD2 LEU A 157      24.935  17.428  43.376  1.00 13.18           C  
ATOM   2049 1HD2 LEU A 157      24.548  18.281  43.980  1.00  0.00           H  
ATOM   2050 2HD2 LEU A 157      26.050  17.414  43.346  1.00  0.00           H  
ATOM   2051 3HD2 LEU A 157      24.769  16.451  43.886  1.00  0.00           H  
ATOM   2052  N   PHE A 158      25.293  22.091  41.200  1.00  5.39           N  
ATOM   2053  HN  PHE A 158      25.918  21.968  41.997  1.00  0.00           H  
ATOM   2054  CA  PHE A 158      25.497  23.223  40.312  1.00  5.73           C  
ATOM   2055  HA  PHE A 158      24.740  23.183  39.494  1.00  0.00           H  
ATOM   2056  C   PHE A 158      26.887  23.095  39.705  1.00  6.27           C  
ATOM   2057  O   PHE A 158      27.894  23.083  40.414  1.00  7.08           O  
ATOM   2058  CB  PHE A 158      25.339  24.544  41.072  1.00  5.94           C  
ATOM   2059  HB1 PHE A 158      25.742  25.395  40.475  1.00  0.00           H  
ATOM   2060  HB2 PHE A 158      26.034  24.586  41.943  1.00  0.00           H  
ATOM   2061  CG  PHE A 158      23.924  24.815  41.503  1.00  7.16           C  
ATOM   2062  CD1 PHE A 158      23.385  24.168  42.613  1.00  7.88           C  
ATOM   2063  HD1 PHE A 158      24.023  23.502  43.218  1.00  0.00           H  
ATOM   2064  CD2 PHE A 158      23.105  25.657  40.753  1.00  8.39           C  
ATOM   2065  HD2 PHE A 158      23.519  26.179  39.874  1.00  0.00           H  
ATOM   2066  CE1 PHE A 158      22.051  24.351  42.968  1.00  8.26           C  
ATOM   2067  HE1 PHE A 158      21.637  23.831  43.848  1.00  0.00           H  
ATOM   2068  CE2 PHE A 158      21.768  25.847  41.100  1.00  7.71           C  
ATOM   2069  HE2 PHE A 158      21.130  26.515  40.497  1.00  0.00           H  
ATOM   2070  CZ  PHE A 158      21.241  25.192  42.209  1.00  7.45           C  
ATOM   2071  HZ  PHE A 158      20.184  25.339  42.486  1.00  0.00           H  
ATOM   2072  N   ILE A 159      26.923  22.960  38.385  1.00  5.69           N  
ATOM   2073  HN  ILE A 159      26.044  22.968  37.868  1.00  0.00           H  
ATOM   2074  CA  ILE A 159      28.168  22.801  37.645  1.00  5.47           C  
ATOM   2075  HA  ILE A 159      29.001  22.588  38.355  1.00  0.00           H  
ATOM   2076  C   ILE A 159      28.422  24.128  36.943  1.00  5.85           C  
ATOM   2077  O   ILE A 159      27.625  24.563  36.109  1.00  7.08           O  
ATOM   2078  CB  ILE A 159      28.030  21.634  36.644  1.00  5.38           C  
ATOM   2079  HB  ILE A 159      27.224  21.874  35.912  1.00  0.00           H  
ATOM   2080  CG1 ILE A 159      27.647  20.362  37.414  1.00  6.20           C  
ATOM   2081 1HG1 ILE A 159      26.834  20.583  38.145  1.00  0.00           H  
ATOM   2082 2HG1 ILE A 159      28.465  20.074  38.115  1.00  0.00           H  
ATOM   2083  CG2 ILE A 159      29.339  21.418  35.892  1.00  5.31           C  
ATOM   2084 1HG2 ILE A 159      29.617  22.342  35.333  1.00  0.00           H  
ATOM   2085 2HG2 ILE A 159      29.295  20.525  35.226  1.00  0.00           H  
ATOM   2086 3HG2 ILE A 159      30.157  21.078  36.569  1.00  0.00           H  
ATOM   2087  CD1 ILE A 159      27.261  19.176  36.539  1.00  7.41           C  
ATOM   2088 1HD1 ILE A 159      26.983  18.252  37.098  1.00  0.00           H  
ATOM   2089 2HD1 ILE A 159      28.074  18.955  35.808  1.00  0.00           H  
ATOM   2090 3HD1 ILE A 159      26.443  19.464  35.838  1.00  0.00           H  
ATOM   2091  N   ILE A 160      29.535  24.769  37.287  1.00  5.92           N  
ATOM   2092  HN  ILE A 160      30.185  24.331  37.939  1.00  0.00           H  
ATOM   2093  CA  ILE A 160      29.840  26.087  36.747  1.00  6.49           C  
ATOM   2094  HA  ILE A 160      28.971  26.391  36.117  1.00  0.00           H  
ATOM   2095  C   ILE A 160      31.085  26.217  35.881  1.00  6.83           C  
ATOM   2096  O   ILE A 160      32.213  26.145  36.374  1.00  5.00           O  
ATOM   2097  CB  ILE A 160      29.954  27.125  37.894  1.00  8.40           C  
ATOM   2098  HB  ILE A 160      30.859  26.893  38.502  1.00  0.00           H  
ATOM   2099  CG1 ILE A 160      28.719  27.053  38.797  1.00 10.03           C  
ATOM   2100 1HG1 ILE A 160      27.792  26.952  38.186  1.00  0.00           H  
ATOM   2101 2HG1 ILE A 160      28.523  28.042  39.273  1.00  0.00           H  
ATOM   2102  CG2 ILE A 160      30.091  28.528  37.325  1.00  8.42           C  
ATOM   2103 1HG2 ILE A 160      30.173  29.274  38.149  1.00  0.00           H  
ATOM   2104 2HG2 ILE A 160      29.261  28.774  36.622  1.00  0.00           H  
ATOM   2105 3HG2 ILE A 160      30.942  28.605  36.609  1.00  0.00           H  
ATOM   2106  CD1 ILE A 160      28.789  25.967  39.839  1.00 15.72           C  
ATOM   2107 1HD1 ILE A 160      27.890  25.915  40.496  1.00  0.00           H  
ATOM   2108 2HD1 ILE A 160      29.716  26.068  40.450  1.00  0.00           H  
ATOM   2109 3HD1 ILE A 160      28.985  24.978  39.363  1.00  0.00           H  
ATOM   2110  N   GLN A 161      30.862  26.417  34.586  1.00  6.19           N  
ATOM   2111  HN  GLN A 161      29.899  26.434  34.249  1.00  0.00           H  
ATOM   2112  CA  GLN A 161      31.943  26.613  33.632  1.00  6.71           C  
ATOM   2113  HA  GLN A 161      32.915  26.305  34.084  1.00  0.00           H  
ATOM   2114  C   GLN A 161      31.947  28.111  33.349  1.00  6.96           C  
ATOM   2115  O   GLN A 161      31.196  28.600  32.501  1.00  6.19           O  
ATOM   2116  CB  GLN A 161      31.685  25.821  32.343  1.00  6.27           C  
ATOM   2117  HB1 GLN A 161      31.709  24.726  32.551  1.00  0.00           H  
ATOM   2118  HB2 GLN A 161      30.622  25.934  32.026  1.00  0.00           H  
ATOM   2119  CG  GLN A 161      32.624  26.161  31.183  1.00  6.86           C  
ATOM   2120  HG1 GLN A 161      32.304  27.101  30.677  1.00  0.00           H  
ATOM   2121  HG2 GLN A 161      32.489  25.443  30.340  1.00  0.00           H  
ATOM   2122  CD  GLN A 161      34.086  26.240  31.597  1.00  7.38           C  
ATOM   2123  NE2 GLN A 161      34.723  27.365  31.295  1.00  7.47           N  
ATOM   2124 1HE2 GLN A 161      34.266  28.143  30.818  1.00  0.00           H  
ATOM   2125 2HE2 GLN A 161      35.703  27.418  31.573  1.00  0.00           H  
ATOM   2126  OE1 GLN A 161      34.637  25.302  32.172  1.00 10.18           O  
ATOM   2127  N   ALA A 162      32.780  28.830  34.095  1.00  7.23           N  
ATOM   2128  HN  ALA A 162      33.355  28.351  34.788  1.00  0.00           H  
ATOM   2129  CA  ALA A 162      32.904  30.277  33.962  1.00  8.67           C  
ATOM   2130  HA  ALA A 162      33.055  30.536  32.888  1.00  0.00           H  
ATOM   2131  C   ALA A 162      34.104  30.752  34.767  1.00  9.22           C  
ATOM   2132  O   ALA A 162      34.496  30.114  35.743  1.00  7.34           O  
ATOM   2133  CB  ALA A 162      31.637  30.964  34.474  1.00  7.71           C  
ATOM   2134  HB1 ALA A 162      31.732  32.070  34.372  1.00  0.00           H  
ATOM   2135  HB2 ALA A 162      31.392  30.661  35.519  1.00  0.00           H  
ATOM   2136  HB3 ALA A 162      30.720  30.576  33.971  1.00  0.00           H  
ATOM   2137  N   CYS A 163      34.687  31.873  34.357  1.00  9.75           N  
ATOM   2138  HN  CYS A 163      34.332  32.356  33.532  1.00  0.00           H  
ATOM   2139  CA  CYS A 163      35.830  32.418  35.077  1.00  9.66           C  
ATOM   2140  HA  CYS A 163      36.626  31.640  35.145  1.00  0.00           H  
ATOM   2141  C   CYS A 163      35.401  32.821  36.480  1.00  8.18           C  
ATOM   2142  O   CYS A 163      34.228  33.111  36.722  1.00  7.78           O  
ATOM   2143  CB  CYS A 163      36.387  33.648  34.358  1.00 13.59           C  
ATOM   2144  HB1 CYS A 163      37.234  34.093  34.931  1.00  0.00           H  
ATOM   2145  HB2 CYS A 163      35.666  34.497  34.407  1.00  0.00           H  
ATOM   2146  SG  CYS A 163      36.867  33.317  32.666  1.00 18.00           S  
ATOM   2147  N   ARG A 164      36.354  32.831  37.404  1.00  7.21           N  
ATOM   2148  HN  ARG A 164      37.300  32.549  37.147  1.00  0.00           H  
ATOM   2149  CA  ARG A 164      36.081  33.235  38.778  1.00  8.01           C  
ATOM   2150  HA  ARG A 164      35.036  33.616  38.861  1.00  0.00           H  
ATOM   2151  C   ARG A 164      37.067  34.351  39.099  1.00  8.46           C  
ATOM   2152  O   ARG A 164      37.348  34.652  40.257  1.00  7.77           O  
ATOM   2153  CB  ARG A 164      36.286  32.062  39.738  1.00  7.94           C  
ATOM   2154  HB1 ARG A 164      36.180  32.398  40.796  1.00  0.00           H  
ATOM   2155  HB2 ARG A 164      37.355  31.745  39.747  1.00  0.00           H  
ATOM   2156  CG  ARG A 164      35.375  30.869  39.460  1.00  8.08           C  
ATOM   2157  HG1 ARG A 164      34.305  31.174  39.393  1.00  0.00           H  
ATOM   2158  HG2 ARG A 164      35.505  30.484  38.422  1.00  0.00           H  
ATOM   2159  CD  ARG A 164      35.584  29.777  40.495  1.00  7.43           C  
ATOM   2160  HD1 ARG A 164      36.645  29.435  40.517  1.00  0.00           H  
ATOM   2161  HD2 ARG A 164      35.100  28.822  40.182  1.00  0.00           H  
ATOM   2162  NE  ARG A 164      35.131  30.195  41.819  1.00  8.17           N  
ATOM   2163  HE  ARG A 164      34.676  31.104  41.901  1.00  0.00           H  
ATOM   2164  CZ  ARG A 164      35.272  29.469  42.925  1.00 10.47           C  
ATOM   2165  NH1 ARG A 164      35.859  28.280  42.874  1.00  8.67           N  
ATOM   2166 1HH1 ARG A 164      35.967  27.723  43.722  1.00  0.00           H  
ATOM   2167 2HH1 ARG A 164      36.207  27.925  41.983  1.00  0.00           H  
ATOM   2168  NH2 ARG A 164      34.820  29.931  44.083  1.00  9.19           N  
ATOM   2169 1HH2 ARG A 164      34.928  29.374  44.931  1.00  0.00           H  
ATOM   2170 2HH2 ARG A 164      34.369  30.845  44.122  1.00  0.00           H  
ATOM   2171  N   GLY A 165      37.582  34.967  38.042  1.00  8.98           N  
ATOM   2172  HN  GLY A 165      37.292  34.685  37.106  1.00  0.00           H  
ATOM   2173  CA  GLY A 165      38.548  36.032  38.196  1.00 10.13           C  
ATOM   2174  HA1 GLY A 165      39.126  35.952  39.146  1.00  0.00           H  
ATOM   2175  HA2 GLY A 165      38.070  37.020  38.392  1.00  0.00           H  
ATOM   2176  C   GLY A 165      39.438  36.049  36.973  1.00  9.75           C  
ATOM   2177  O   GLY A 165      39.114  35.435  35.957  1.00 11.07           O  
ATOM   2178  N   THR A 166      40.570  36.730  37.071  1.00  9.22           N  
ATOM   2179  HN  THR A 166      40.809  37.185  37.952  1.00  0.00           H  
ATOM   2180  CA  THR A 166      41.477  36.838  35.938  1.00 11.23           C  
ATOM   2181  HA  THR A 166      40.994  36.342  35.064  1.00  0.00           H  
ATOM   2182  C   THR A 166      42.835  36.187  36.155  1.00 11.17           C  
ATOM   2183  O   THR A 166      43.672  36.187  35.253  1.00 12.43           O  
ATOM   2184  CB  THR A 166      41.700  38.313  35.579  1.00 11.62           C  
ATOM   2185  HB  THR A 166      42.471  38.387  34.777  1.00  0.00           H  
ATOM   2186  CG2 THR A 166      40.406  38.941  35.095  1.00 14.95           C  
ATOM   2187 1HG2 THR A 166      40.568  40.013  34.834  1.00  0.00           H  
ATOM   2188 2HG2 THR A 166      39.581  38.814  35.834  1.00  0.00           H  
ATOM   2189 3HG2 THR A 166      39.959  38.370  34.248  1.00  0.00           H  
ATOM   2190  OG1 THR A 166      42.153  39.015  36.743  1.00 13.36           O  
ATOM   2191  HG1 THR A 166      42.291  39.928  36.521  1.00  0.00           H  
ATOM   2192  N   GLU A 167      43.058  35.632  37.341  1.00 10.98           N  
ATOM   2193  HN  GLU A 167      42.327  35.654  38.052  1.00  0.00           H  
ATOM   2194  CA  GLU A 167      44.335  34.991  37.641  1.00 10.67           C  
ATOM   2195  HA  GLU A 167      45.140  35.755  37.529  1.00  0.00           H  
ATOM   2196  C   GLU A 167      44.651  33.828  36.699  1.00  9.42           C  
ATOM   2197  O   GLU A 167      43.758  33.088  36.283  1.00  6.91           O  
ATOM   2198  CB  GLU A 167      44.351  34.495  39.090  1.00 13.36           C  
ATOM   2199  HB1 GLU A 167      45.200  33.791  39.252  1.00  0.00           H  
ATOM   2200  HB2 GLU A 167      43.495  33.805  39.276  1.00  0.00           H  
ATOM   2201  CG  GLU A 167      44.375  35.606  40.129  1.00 19.38           C  
ATOM   2202  HG1 GLU A 167      43.509  36.295  39.998  1.00  0.00           H  
ATOM   2203  HG2 GLU A 167      45.206  36.322  39.930  1.00  0.00           H  
ATOM   2204  CD  GLU A 167      44.440  35.076  41.549  1.00 23.95           C  
ATOM   2205  OE1 GLU A 167      43.378  34.743  42.118  1.00 28.74           O  
ATOM   2206  OE2 GLU A 167      45.558  34.978  42.096  1.00 28.00           O  
ATOM   2207  N   LEU A 168      45.931  33.674  36.373  1.00  8.50           N  
ATOM   2208  HN  LEU A 168      46.619  34.325  36.752  1.00  0.00           H  
ATOM   2209  CA  LEU A 168      46.382  32.601  35.489  1.00  8.94           C  
ATOM   2210  HA  LEU A 168      45.506  31.981  35.186  1.00  0.00           H  
ATOM   2211  C   LEU A 168      47.378  31.731  36.247  1.00  8.37           C  
ATOM   2212  O   LEU A 168      48.276  32.243  36.917  1.00 11.01           O  
ATOM   2213  CB  LEU A 168      47.041  33.193  34.237  1.00 10.39           C  
ATOM   2214  HB1 LEU A 168      47.948  33.776  34.520  1.00  0.00           H  
ATOM   2215  HB2 LEU A 168      47.510  32.383  33.631  1.00  0.00           H  
ATOM   2216  CG  LEU A 168      46.120  34.046  33.355  1.00 11.37           C  
ATOM   2217  HG  LEU A 168      45.603  34.796  33.998  1.00  0.00           H  
ATOM   2218  CD1 LEU A 168      46.940  34.784  32.306  1.00 12.86           C  
ATOM   2219 1HD1 LEU A 168      47.709  35.433  32.787  1.00  0.00           H  
ATOM   2220 2HD1 LEU A 168      46.291  35.362  31.608  1.00  0.00           H  
ATOM   2221 3HD1 LEU A 168      47.396  34.081  31.570  1.00  0.00           H  
ATOM   2222  CD2 LEU A 168      45.069  33.159  32.698  1.00 11.92           C  
ATOM   2223 1HD2 LEU A 168      44.468  32.618  33.466  1.00  0.00           H  
ATOM   2224 2HD2 LEU A 168      45.525  32.456  31.962  1.00  0.00           H  
ATOM   2225 3HD2 LEU A 168      44.420  33.737  32.000  1.00  0.00           H  
ATOM   2226  N   ASP A 169      47.208  30.416  36.152  1.00  9.14           N  
ATOM   2227  HN  ASP A 169      46.445  30.056  35.579  1.00  0.00           H  
ATOM   2228  CA  ASP A 169      48.081  29.473  36.843  1.00  8.38           C  
ATOM   2229  HA  ASP A 169      48.460  29.942  37.781  1.00  0.00           H  
ATOM   2230  C   ASP A 169      49.266  29.125  35.939  1.00  8.57           C  
ATOM   2231  O   ASP A 169      49.095  28.484  34.902  1.00  7.64           O  
ATOM   2232  CB  ASP A 169      47.290  28.208  37.194  1.00  7.86           C  
ATOM   2233  HB1 ASP A 169      46.263  28.464  37.545  1.00  0.00           H  
ATOM   2234  HB2 ASP A 169      47.029  27.632  36.275  1.00  0.00           H  
ATOM   2235  CG  ASP A 169      48.005  27.328  38.202  1.00  8.61           C  
ATOM   2236  OD1 ASP A 169      49.204  27.049  38.004  1.00  8.55           O  
ATOM   2237  OD2 ASP A 169      47.360  26.909  39.190  1.00  8.68           O  
ATOM   2238  N   CYS A 170      50.462  29.557  36.334  1.00  8.94           N  
ATOM   2239  HN  CYS A 170      50.537  30.078  37.208  1.00  0.00           H  
ATOM   2240  CA  CYS A 170      51.671  29.305  35.550  1.00 10.53           C  
ATOM   2241  HA  CYS A 170      51.459  29.557  34.485  1.00  0.00           H  
ATOM   2242  C   CYS A 170      52.111  27.846  35.622  1.00 11.21           C  
ATOM   2243  O   CYS A 170      52.901  27.383  34.792  1.00 11.07           O  
ATOM   2244  CB  CYS A 170      52.814  30.197  36.041  1.00 10.53           C  
ATOM   2245  HB1 CYS A 170      52.534  31.273  35.962  1.00  0.00           H  
ATOM   2246  HB2 CYS A 170      53.667  30.173  35.323  1.00  0.00           H  
ATOM   2247  SG  CYS A 170      53.378  29.806  37.715  1.00 15.16           S  
ATOM   2248  N   GLY A 171      51.610  27.135  36.627  1.00 11.19           N  
ATOM   2249  HN  GLY A 171      50.975  27.581  37.289  1.00  0.00           H  
ATOM   2250  CA  GLY A 171      51.951  25.734  36.798  1.00 11.53           C  
ATOM   2251  HA1 GLY A 171      51.251  25.245  37.514  1.00  0.00           H  
ATOM   2252  HA2 GLY A 171      51.710  25.156  35.875  1.00  0.00           H  
ATOM   2253  C   GLY A 171      53.391  25.498  37.214  1.00 12.11           C  
ATOM   2254  O   GLY A 171      54.192  26.429  37.281  1.00 11.68           O  
ATOM   2255  N   ILE A 172      53.715  24.241  37.499  1.00 12.56           N  
ATOM   2256  HN  ILE A 172      52.996  23.520  37.439  1.00  0.00           H  
ATOM   2257  CA  ILE A 172      55.065  23.860  37.895  1.00 14.91           C  
ATOM   2258  HA  ILE A 172      55.776  24.654  37.567  1.00  0.00           H  
ATOM   2259  C   ILE A 172      55.430  22.552  37.202  1.00 16.98           C  
ATOM   2260  O   ILE A 172      54.623  21.623  37.136  1.00 13.41           O  
ATOM   2261  CB  ILE A 172      55.180  23.684  39.432  1.00 15.41           C  
ATOM   2262  HB  ILE A 172      54.965  24.663  39.920  1.00  0.00           H  
ATOM   2263  CG1 ILE A 172      56.602  23.252  39.805  1.00 16.51           C  
ATOM   2264 1HG1 ILE A 172      56.839  22.257  39.361  1.00  0.00           H  
ATOM   2265 2HG1 ILE A 172      56.662  22.993  40.888  1.00  0.00           H  
ATOM   2266  CG2 ILE A 172      54.166  22.662  39.924  1.00 12.85           C  
ATOM   2267 1HG2 ILE A 172      54.249  22.536  41.029  1.00  0.00           H  
ATOM   2268 2HG2 ILE A 172      54.261  21.690  39.386  1.00  0.00           H  
ATOM   2269 3HG2 ILE A 172      53.128  22.923  39.612  1.00  0.00           H  
ATOM   2270  CD1 ILE A 172      57.668  24.266  39.440  1.00 17.07           C  
ATOM   2271 1HD1 ILE A 172      58.703  23.952  39.711  1.00  0.00           H  
ATOM   2272 2HD1 ILE A 172      57.431  25.261  39.884  1.00  0.00           H  
ATOM   2273 3HD1 ILE A 172      57.608  24.525  38.357  1.00  0.00           H  
ATOM   2274  N   GLU A 173      56.646  22.485  36.675  1.00 20.50           N  
ATOM   2275  HN  GLU A 173      57.273  23.285  36.757  1.00  0.00           H  
ATOM   2276  CA  GLU A 173      57.099  21.290  35.982  1.00 25.71           C  
ATOM   2277  HA  GLU A 173      56.329  20.996  35.231  1.00  0.00           H  
ATOM   2278  C   GLU A 173      57.273  20.150  36.982  1.00 27.90           C  
ATOM   2279  O   GLU A 173      57.831  20.341  38.063  1.00 27.42           O  
ATOM   2280  CB  GLU A 173      58.414  21.580  35.254  1.00 29.95           C  
ATOM   2281  HB1 GLU A 173      59.271  21.552  35.967  1.00  0.00           H  
ATOM   2282  HB2 GLU A 173      58.463  22.650  34.943  1.00  0.00           H  
ATOM   2283  CG  GLU A 173      58.675  20.668  34.070  1.00 36.92           C  
ATOM   2284  HG1 GLU A 173      57.765  20.081  33.807  1.00  0.00           H  
ATOM   2285  HG2 GLU A 173      59.354  19.829  34.351  1.00  0.00           H  
ATOM   2286  CD  GLU A 173      59.207  21.422  32.864  1.00 41.07           C  
ATOM   2287  OE1 GLU A 173      60.311  22.002  32.957  1.00 43.42           O  
ATOM   2288  OE2 GLU A 173      58.513  21.436  31.824  1.00 42.53           O  
ATOM   2289  N   THR A 174      56.782  18.968  36.624  1.00 29.48           N  
ATOM   2290  HN  THR A 174      56.328  18.872  35.716  1.00  0.00           H  
ATOM   2291  CA  THR A 174      56.877  17.805  37.499  1.00 33.30           C  
ATOM   2292  HA  THR A 174      57.133  18.156  38.526  1.00  0.00           H  
ATOM   2293  C   THR A 174      57.956  16.830  37.039  1.00 35.18           C  
ATOM   2294  O   THR A 174      58.575  17.084  35.984  1.00 37.28           O  
ATOM   2295  CB  THR A 174      55.538  17.047  37.563  1.00 33.58           C  
ATOM   2296  HB  THR A 174      55.657  16.147  38.210  1.00  0.00           H  
ATOM   2297  CG2 THR A 174      54.450  17.937  38.141  1.00 34.00           C  
ATOM   2298 1HG2 THR A 174      54.744  18.259  39.167  1.00  0.00           H  
ATOM   2299 2HG2 THR A 174      53.449  17.447  38.123  1.00  0.00           H  
ATOM   2300 3HG2 THR A 174      54.215  18.802  37.478  1.00  0.00           H  
ATOM   2301  OG1 THR A 174      55.160  16.633  36.244  1.00 34.68           O  
ATOM   2302  HG1 THR A 174      55.840  16.077  35.883  1.00  0.00           H  
ATOM   2303  OXT THR A 174      58.163  15.819  37.743  1.00 38.01           O  
TER    2304      THR A 174 
ATOM   2304  N   HIS B 185      16.168  18.037  64.663  1.00 26.99           N  
ATOM   2305  HN1 HIS B 185      16.117  17.460  65.503  1.00  0.00           H  
ATOM   2306  HN2 HIS B 185      16.534  18.966  64.869  1.00  0.00           H  
ATOM   2307  HN3 HIS B 185      16.903  17.715  64.033  1.00  0.00           H  
ATOM   2308  CA  HIS B 185      14.848  18.110  63.972  1.00 24.23           C  
ATOM   2309  HA  HIS B 185      14.542  17.079  63.679  1.00  0.00           H  
ATOM   2310  C   HIS B 185      14.925  18.973  62.715  1.00 21.79           C  
ATOM   2311  O   HIS B 185      13.985  19.013  61.920  1.00 21.44           O  
ATOM   2312  CB  HIS B 185      13.787  18.687  64.914  1.00 27.10           C  
ATOM   2313  HB1 HIS B 185      13.625  18.009  65.785  1.00  0.00           H  
ATOM   2314  HB2 HIS B 185      12.777  18.635  64.446  1.00  0.00           H  
ATOM   2315  CG  HIS B 185      14.082  20.080  65.378  1.00 29.49           C  
ATOM   2316  CD2 HIS B 185      15.251  20.755  65.491  1.00 30.89           C  
ATOM   2317  HD2 HIS B 185      16.254  20.374  65.236  1.00  0.00           H  
ATOM   2318  ND1 HIS B 185      13.099  20.945  65.809  1.00 32.13           N  
ATOM   2319  HD1 HIS B 185      12.102  20.732  65.847  1.00  0.00           H  
ATOM   2320  CE1 HIS B 185      13.648  22.092  66.165  1.00 32.54           C  
ATOM   2321  HE1 HIS B 185      13.109  22.974  66.550  1.00  0.00           H  
ATOM   2322  NE2 HIS B 185      14.954  22.003  65.982  1.00 29.73           N  
ATOM   2323  HE2 HIS B 185      15.631  22.741  66.174  1.00  0.00           H  
ATOM   2324  N   LYS B 186      16.045  19.667  62.541  1.00 18.02           N  
ATOM   2325  HN  LYS B 186      16.787  19.599  63.237  1.00  0.00           H  
ATOM   2326  CA  LYS B 186      16.236  20.524  61.376  1.00 14.52           C  
ATOM   2327  HA  LYS B 186      15.419  20.329  60.643  1.00  0.00           H  
ATOM   2328  C   LYS B 186      17.576  20.249  60.711  1.00 11.15           C  
ATOM   2329  O   LYS B 186      18.452  19.612  61.296  1.00  9.28           O  
ATOM   2330  CB  LYS B 186      16.207  22.007  61.777  1.00 15.49           C  
ATOM   2331  HB1 LYS B 186      17.094  22.249  62.408  1.00  0.00           H  
ATOM   2332  HB2 LYS B 186      16.417  22.646  60.888  1.00  0.00           H  
ATOM   2333  CG  LYS B 186      14.937  22.475  62.465  1.00 17.64           C  
ATOM   2334  HG1 LYS B 186      14.844  22.037  63.486  1.00  0.00           H  
ATOM   2335  HG2 LYS B 186      14.032  22.022  61.997  1.00  0.00           H  
ATOM   2336  CD  LYS B 186      14.838  24.001  62.503  1.00 16.47           C  
ATOM   2337  HD1 LYS B 186      13.846  24.327  62.894  1.00  0.00           H  
ATOM   2338  HD2 LYS B 186      14.774  24.423  61.473  1.00  0.00           H  
ATOM   2339  CE  LYS B 186      15.974  24.648  63.288  1.00 15.94           C  
ATOM   2340  HE1 LYS B 186      16.963  24.456  62.810  1.00  0.00           H  
ATOM   2341  HE2 LYS B 186      16.149  24.128  64.259  1.00  0.00           H  
ATOM   2342  NZ  LYS B 186      15.733  26.114  63.485  1.00 13.71           N  
ATOM   2343  HZ1 LYS B 186      16.493  26.547  64.010  1.00  0.00           H  
ATOM   2344  HZ2 LYS B 186      14.828  26.289  63.922  1.00  0.00           H  
ATOM   2345  HZ3 LYS B 186      15.573  26.590  62.597  1.00  0.00           H  
ATOM   2346  N   ILE B 187      17.714  20.719  59.476  1.00 10.94           N  
ATOM   2347  HN  ILE B 187      16.919  21.175  59.029  1.00  0.00           H  
ATOM   2348  CA  ILE B 187      18.967  20.603  58.741  1.00  9.55           C  
ATOM   2349  HA  ILE B 187      19.781  20.281  59.431  1.00  0.00           H  
ATOM   2350  C   ILE B 187      19.251  22.009  58.228  1.00  8.69           C  
ATOM   2351  O   ILE B 187      18.335  22.819  58.093  1.00  9.69           O  
ATOM   2352  CB  ILE B 187      18.888  19.630  57.529  1.00 10.50           C  
ATOM   2353  HB  ILE B 187      19.871  19.649  57.003  1.00  0.00           H  
ATOM   2354  CG1 ILE B 187      17.810  20.085  56.545  1.00  9.54           C  
ATOM   2355 1HG1 ILE B 187      16.796  19.997  57.000  1.00  0.00           H  
ATOM   2356 2HG1 ILE B 187      17.850  21.189  56.396  1.00  0.00           H  
ATOM   2357  CG2 ILE B 187      18.636  18.209  58.017  1.00 12.10           C  
ATOM   2358 1HG2 ILE B 187      19.422  17.877  58.735  1.00  0.00           H  
ATOM   2359 2HG2 ILE B 187      18.535  17.497  57.165  1.00  0.00           H  
ATOM   2360 3HG2 ILE B 187      17.615  18.103  58.453  1.00  0.00           H  
ATOM   2361  CD1 ILE B 187      17.868  19.358  55.211  1.00 11.45           C  
ATOM   2362 1HD1 ILE B 187      17.082  19.690  54.493  1.00  0.00           H  
ATOM   2363 2HD1 ILE B 187      17.828  18.254  55.360  1.00  0.00           H  
ATOM   2364 3HD1 ILE B 187      18.882  19.446  54.756  1.00  0.00           H  
ATOM   2365  N   PRO B 188      20.525  22.329  57.960  1.00  7.77           N  
ATOM   2366  CA  PRO B 188      20.881  23.661  57.461  1.00  7.10           C  
ATOM   2367  HA  PRO B 188      20.574  24.449  58.187  1.00  0.00           H  
ATOM   2368  C   PRO B 188      20.228  23.896  56.101  1.00  6.89           C  
ATOM   2369  O   PRO B 188      20.111  22.967  55.304  1.00  8.47           O  
ATOM   2370  CB  PRO B 188      22.404  23.595  57.345  1.00  6.00           C  
ATOM   2371  HB1 PRO B 188      22.920  24.574  57.481  1.00  0.00           H  
ATOM   2372  HB2 PRO B 188      22.780  23.407  56.312  1.00  0.00           H  
ATOM   2373  CG  PRO B 188      22.792  22.539  58.354  1.00  6.51           C  
ATOM   2374  HG1 PRO B 188      22.903  22.907  59.401  1.00  0.00           H  
ATOM   2375  HG2 PRO B 188      23.837  22.162  58.261  1.00  0.00           H  
ATOM   2376  CD  PRO B 188      21.725  21.500  58.158  1.00  7.92           C  
ATOM   2377  HD1 PRO B 188      21.647  20.743  58.973  1.00  0.00           H  
ATOM   2378  HD2 PRO B 188      21.928  20.761  57.348  1.00  0.00           H  
ATOM   2379  N   VAL B 189      19.811  25.128  55.830  1.00  7.80           N  
ATOM   2380  HN  VAL B 189      19.927  25.867  56.523  1.00  0.00           H  
ATOM   2381  CA  VAL B 189      19.187  25.428  54.545  1.00  7.86           C  
ATOM   2382  HA  VAL B 189      18.407  24.658  54.343  1.00  0.00           H  
ATOM   2383  C   VAL B 189      20.221  25.378  53.419  1.00  8.35           C  
ATOM   2384  O   VAL B 189      19.866  25.279  52.245  1.00  8.06           O  
ATOM   2385  CB  VAL B 189      18.512  26.825  54.541  1.00  7.33           C  
ATOM   2386  HB  VAL B 189      18.037  26.987  53.545  1.00  0.00           H  
ATOM   2387  CG1 VAL B 189      17.429  26.880  55.609  1.00  8.04           C  
ATOM   2388 1HG1 VAL B 189      16.944  27.884  55.606  1.00  0.00           H  
ATOM   2389 2HG1 VAL B 189      17.821  26.607  56.617  1.00  0.00           H  
ATOM   2390 3HG1 VAL B 189      16.687  26.056  55.495  1.00  0.00           H  
ATOM   2391  CG2 VAL B 189      19.548  27.916  54.766  1.00  7.86           C  
ATOM   2392 1HG2 VAL B 189      19.063  28.920  54.763  1.00  0.00           H  
ATOM   2393 2HG2 VAL B 189      20.381  27.856  54.028  1.00  0.00           H  
ATOM   2394 3HG2 VAL B 189      20.138  27.743  55.696  1.00  0.00           H  
ATOM   2395  N   GLU B 190      21.500  25.436  53.783  1.00  7.32           N  
ATOM   2396  HN  GLU B 190      21.732  25.509  54.774  1.00  0.00           H  
ATOM   2397  CA  GLU B 190      22.581  25.398  52.798  1.00  8.04           C  
ATOM   2398  HA  GLU B 190      22.183  25.761  51.822  1.00  0.00           H  
ATOM   2399  C   GLU B 190      23.121  23.978  52.604  1.00  7.71           C  
ATOM   2400  O   GLU B 190      24.038  23.754  51.814  1.00  7.45           O  
ATOM   2401  CB  GLU B 190      23.718  26.330  53.237  1.00  8.58           C  
ATOM   2402  HB1 GLU B 190      24.152  25.986  54.205  1.00  0.00           H  
ATOM   2403  HB2 GLU B 190      24.605  26.201  52.574  1.00  0.00           H  
ATOM   2404  CG  GLU B 190      23.323  27.806  53.322  1.00 10.90           C  
ATOM   2405  HG1 GLU B 190      22.320  27.920  53.795  1.00  0.00           H  
ATOM   2406  HG2 GLU B 190      23.945  28.339  54.078  1.00  0.00           H  
ATOM   2407  CD  GLU B 190      23.372  28.524  51.979  1.00 13.66           C  
ATOM   2408  OE1 GLU B 190      23.514  27.854  50.935  1.00 14.84           O  
ATOM   2409  OE2 GLU B 190      23.265  29.769  51.967  1.00 13.81           O  
ATOM   2410  N   ALA B 191      22.547  23.019  53.320  1.00  6.63           N  
ATOM   2411  HN  ALA B 191      21.784  23.255  53.955  1.00  0.00           H  
ATOM   2412  CA  ALA B 191      22.988  21.634  53.215  1.00  5.96           C  
ATOM   2413  HA  ALA B 191      24.103  21.619  53.223  1.00  0.00           H  
ATOM   2414  C   ALA B 191      22.509  20.974  51.927  1.00  5.72           C  
ATOM   2415  O   ALA B 191      21.524  21.401  51.325  1.00  6.09           O  
ATOM   2416  CB  ALA B 191      22.489  20.837  54.417  1.00  6.91           C  
ATOM   2417  HB1 ALA B 191      22.839  21.320  55.359  1.00  0.00           H  
ATOM   2418  HB2 ALA B 191      22.784  19.763  54.361  1.00  0.00           H  
ATOM   2419  HB3 ALA B 191      21.382  20.701  54.401  1.00  0.00           H  
ATOM   2420  N   ASP B 192      23.234  19.938  51.515  1.00  6.89           N  
ATOM   2421  HN  ASP B 192      24.058  19.681  52.058  1.00  0.00           H  
ATOM   2422  CA  ASP B 192      22.918  19.150  50.332  1.00  6.65           C  
ATOM   2423  HA  ASP B 192      23.607  18.273  50.340  1.00  0.00           H  
ATOM   2424  C   ASP B 192      23.115  19.847  48.988  1.00  6.80           C  
ATOM   2425  O   ASP B 192      22.421  19.555  48.012  1.00  5.81           O  
ATOM   2426  CB  ASP B 192      21.497  18.592  50.457  1.00  8.39           C  
ATOM   2427  HB1 ASP B 192      20.736  19.401  50.361  1.00  0.00           H  
ATOM   2428  HB2 ASP B 192      21.222  17.984  49.564  1.00  0.00           H  
ATOM   2429  CG  ASP B 192      21.302  17.801  51.744  1.00  7.84           C  
ATOM   2430  OD1 ASP B 192      22.131  16.905  52.020  1.00  6.39           O  
ATOM   2431  OD2 ASP B 192      20.329  18.074  52.478  1.00  9.41           O  
ATOM   2432  N   PHE B 193      24.080  20.761  48.955  1.00  5.00           N  
ATOM   2433  HN  PHE B 193      24.587  20.962  49.817  1.00  0.00           H  
ATOM   2434  CA  PHE B 193      24.449  21.491  47.744  1.00  5.44           C  
ATOM   2435  HA  PHE B 193      23.742  21.253  46.915  1.00  0.00           H  
ATOM   2436  C   PHE B 193      25.862  21.049  47.383  1.00  5.50           C  
ATOM   2437  O   PHE B 193      26.690  20.814  48.266  1.00  5.00           O  
ATOM   2438  CB  PHE B 193      24.491  23.003  47.996  1.00  5.93           C  
ATOM   2439  HB1 PHE B 193      25.250  23.486  47.337  1.00  0.00           H  
ATOM   2440  HB2 PHE B 193      24.939  23.219  48.994  1.00  0.00           H  
ATOM   2441  CG  PHE B 193      23.168  23.690  47.859  1.00  6.19           C  
ATOM   2442  CD1 PHE B 193      22.758  24.201  46.629  1.00  8.45           C  
ATOM   2443  HD1 PHE B 193      23.404  24.074  45.744  1.00  0.00           H  
ATOM   2444  CD2 PHE B 193      22.341  23.855  48.964  1.00  7.30           C  
ATOM   2445  HD2 PHE B 193      22.653  23.453  49.943  1.00  0.00           H  
ATOM   2446  CE1 PHE B 193      21.540  24.872  46.503  1.00  9.41           C  
ATOM   2447  HE1 PHE B 193      21.228  25.273  45.524  1.00  0.00           H  
ATOM   2448  CE2 PHE B 193      21.121  24.523  48.850  1.00  9.52           C  
ATOM   2449  HE2 PHE B 193      20.474  24.647  49.735  1.00  0.00           H  
ATOM   2450  CZ  PHE B 193      20.721  25.034  47.616  1.00  8.98           C  
ATOM   2451  HZ  PHE B 193      19.759  25.565  47.522  1.00  0.00           H  
ATOM   2452  N   LEU B 194      26.128  20.939  46.087  1.00  5.12           N  
ATOM   2453  HN  LEU B 194      25.380  21.115  45.416  1.00  0.00           H  
ATOM   2454  CA  LEU B 194      27.446  20.577  45.587  1.00  6.27           C  
ATOM   2455  HA  LEU B 194      28.209  20.692  46.391  1.00  0.00           H  
ATOM   2456  C   LEU B 194      27.723  21.555  44.453  1.00  5.90           C  
ATOM   2457  O   LEU B 194      26.910  21.690  43.538  1.00  5.55           O  
ATOM   2458  CB  LEU B 194      27.448  19.137  45.053  1.00  7.11           C  
ATOM   2459  HB1 LEU B 194      27.081  18.461  45.860  1.00  0.00           H  
ATOM   2460  HB2 LEU B 194      26.636  19.040  44.295  1.00  0.00           H  
ATOM   2461  CG  LEU B 194      28.737  18.538  44.464  1.00  9.65           C  
ATOM   2462  HG  LEU B 194      28.588  17.441  44.331  1.00  0.00           H  
ATOM   2463  CD1 LEU B 194      29.074  19.149  43.105  1.00  8.13           C  
ATOM   2464 1HD1 LEU B 194      30.008  18.715  42.678  1.00  0.00           H  
ATOM   2465 2HD1 LEU B 194      29.132  20.261  43.162  1.00  0.00           H  
ATOM   2466 3HD1 LEU B 194      28.220  19.055  42.394  1.00  0.00           H  
ATOM   2467  CD2 LEU B 194      29.864  18.752  45.441  1.00 10.25           C  
ATOM   2468 1HD2 LEU B 194      30.798  18.318  45.014  1.00  0.00           H  
ATOM   2469 2HD2 LEU B 194      29.631  18.348  46.454  1.00  0.00           H  
ATOM   2470 3HD2 LEU B 194      29.984  19.824  45.725  1.00  0.00           H  
ATOM   2471  N   TYR B 195      28.849  22.258  44.527  1.00  5.09           N  
ATOM   2472  HN  TYR B 195      29.469  22.132  45.327  1.00  0.00           H  
ATOM   2473  CA  TYR B 195      29.209  23.206  43.481  1.00  6.32           C  
ATOM   2474  HA  TYR B 195      28.385  23.263  42.732  1.00  0.00           H  
ATOM   2475  C   TYR B 195      30.475  22.696  42.806  1.00  6.21           C  
ATOM   2476  O   TYR B 195      31.546  22.674  43.416  1.00  7.14           O  
ATOM   2477  CB  TYR B 195      29.472  24.607  44.061  1.00  6.99           C  
ATOM   2478  HB1 TYR B 195      29.658  25.338  43.240  1.00  0.00           H  
ATOM   2479  HB2 TYR B 195      30.463  24.635  44.571  1.00  0.00           H  
ATOM   2480  CG  TYR B 195      28.389  25.120  44.986  1.00  7.95           C  
ATOM   2481  CD1 TYR B 195      28.282  24.649  46.292  1.00  9.10           C  
ATOM   2482  HD1 TYR B 195      29.014  23.912  46.663  1.00  0.00           H  
ATOM   2483  CD2 TYR B 195      27.452  26.058  44.546  1.00 11.44           C  
ATOM   2484  HD2 TYR B 195      27.519  26.451  43.518  1.00  0.00           H  
ATOM   2485  CE1 TYR B 195      27.270  25.090  47.138  1.00 12.92           C  
ATOM   2486  HE1 TYR B 195      27.203  24.704  48.169  1.00  0.00           H  
ATOM   2487  CE2 TYR B 195      26.432  26.505  45.389  1.00 13.16           C  
ATOM   2488  HE2 TYR B 195      25.698  27.244  45.027  1.00  0.00           H  
ATOM   2489  CZ  TYR B 195      26.347  26.015  46.682  1.00 13.46           C  
ATOM   2490  OH  TYR B 195      25.332  26.433  47.517  1.00 16.08           O  
ATOM   2491  HH  TYR B 195      25.274  26.097  48.404  1.00  0.00           H  
ATOM   2492  N   ALA B 196      30.348  22.270  41.554  1.00  5.00           N  
ATOM   2493  HN  ALA B 196      29.430  22.288  41.109  1.00  0.00           H  
ATOM   2494  CA  ALA B 196      31.497  21.777  40.806  1.00  5.84           C  
ATOM   2495  HA  ALA B 196      32.300  21.470  41.516  1.00  0.00           H  
ATOM   2496  C   ALA B 196      32.001  22.918  39.931  1.00  5.40           C  
ATOM   2497  O   ALA B 196      31.514  23.117  38.820  1.00  5.91           O  
ATOM   2498  CB  ALA B 196      31.095  20.583  39.944  1.00  5.36           C  
ATOM   2499  HB1 ALA B 196      30.726  19.748  40.584  1.00  0.00           H  
ATOM   2500  HB2 ALA B 196      31.924  20.257  39.273  1.00  0.00           H  
ATOM   2501  HB3 ALA B 196      30.352  20.866  39.163  1.00  0.00           H  
ATOM   2502  N   TYR B 197      32.961  23.676  40.453  1.00  5.24           N  
ATOM   2503  HN  TYR B 197      33.308  23.461  41.388  1.00  0.00           H  
ATOM   2504  CA  TYR B 197      33.533  24.805  39.728  1.00  5.90           C  
ATOM   2505  HA  TYR B 197      32.726  25.309  39.147  1.00  0.00           H  
ATOM   2506  C   TYR B 197      34.613  24.331  38.766  1.00  5.74           C  
ATOM   2507  O   TYR B 197      35.410  23.451  39.088  1.00  6.07           O  
ATOM   2508  CB  TYR B 197      34.147  25.812  40.702  1.00  5.32           C  
ATOM   2509  HB1 TYR B 197      34.797  26.531  40.152  1.00  0.00           H  
ATOM   2510  HB2 TYR B 197      34.909  25.311  41.343  1.00  0.00           H  
ATOM   2511  CG  TYR B 197      33.154  26.560  41.562  1.00  5.67           C  
ATOM   2512  CD1 TYR B 197      32.495  27.692  41.083  1.00  7.95           C  
ATOM   2513  HD1 TYR B 197      32.675  28.027  40.048  1.00  0.00           H  
ATOM   2514  CD2 TYR B 197      32.901  26.156  42.871  1.00  8.36           C  
ATOM   2515  HD2 TYR B 197      33.407  25.260  43.268  1.00  0.00           H  
ATOM   2516  CE1 TYR B 197      31.613  28.407  41.892  1.00  8.17           C  
ATOM   2517  HE1 TYR B 197      31.100  29.301  41.500  1.00  0.00           H  
ATOM   2518  CE2 TYR B 197      32.023  26.861  43.686  1.00  9.08           C  
ATOM   2519  HE2 TYR B 197      31.836  26.525  44.720  1.00  0.00           H  
ATOM   2520  CZ  TYR B 197      31.386  27.985  43.194  1.00  9.72           C  
ATOM   2521  OH  TYR B 197      30.538  28.693  44.016  1.00 11.74           O  
ATOM   2522  HH  TYR B 197      30.383  28.404  44.908  1.00  0.00           H  
ATOM   2523  N   SER B 198      34.641  24.935  37.587  1.00  5.00           N  
ATOM   2524  HN  SER B 198      33.959  25.667  37.389  1.00  0.00           H  
ATOM   2525  CA  SER B 198      35.616  24.583  36.568  1.00  5.12           C  
ATOM   2526  HA  SER B 198      35.618  23.476  36.434  1.00  0.00           H  
ATOM   2527  C   SER B 198      37.019  25.040  36.943  1.00  5.70           C  
ATOM   2528  O   SER B 198      38.007  24.523  36.420  1.00  5.91           O  
ATOM   2529  CB  SER B 198      35.237  25.242  35.247  1.00  5.00           C  
ATOM   2530  HB1 SER B 198      34.230  24.920  34.894  1.00  0.00           H  
ATOM   2531  HB2 SER B 198      35.841  24.850  34.396  1.00  0.00           H  
ATOM   2532  OG  SER B 198      35.334  26.653  35.362  1.00  7.11           O  
ATOM   2533  HG  SER B 198      35.098  27.064  34.539  1.00  0.00           H  
ATOM   2534  N   THR B 199      37.106  26.005  37.853  1.00  5.67           N  
ATOM   2535  HN  THR B 199      36.259  26.363  38.294  1.00  0.00           H  
ATOM   2536  CA  THR B 199      38.403  26.555  38.224  1.00  6.87           C  
ATOM   2537  HA  THR B 199      39.173  25.761  38.084  1.00  0.00           H  
ATOM   2538  C   THR B 199      38.461  27.029  39.679  1.00  6.46           C  
ATOM   2539  O   THR B 199      37.431  27.196  40.335  1.00  5.00           O  
ATOM   2540  CB  THR B 199      38.744  27.736  37.276  1.00  6.88           C  
ATOM   2541  HB  THR B 199      38.521  27.434  36.226  1.00  0.00           H  
ATOM   2542  CG2 THR B 199      37.905  28.956  37.628  1.00  7.25           C  
ATOM   2543 1HG2 THR B 199      36.823  28.699  37.548  1.00  0.00           H  
ATOM   2544 2HG2 THR B 199      38.174  29.845  37.011  1.00  0.00           H  
ATOM   2545 3HG2 THR B 199      38.166  29.372  38.629  1.00  0.00           H  
ATOM   2546  OG1 THR B 199      40.134  28.066  37.379  1.00  9.30           O  
ATOM   2547  HG1 THR B 199      40.658  27.304  37.159  1.00  0.00           H  
ATOM   2548  N   ALA B 200      39.675  27.254  40.171  1.00  6.22           N  
ATOM   2549  HN  ALA B 200      40.488  27.105  39.573  1.00  0.00           H  
ATOM   2550  CA  ALA B 200      39.878  27.709  41.545  1.00  7.86           C  
ATOM   2551  HA  ALA B 200      39.292  27.048  42.225  1.00  0.00           H  
ATOM   2552  C   ALA B 200      39.408  29.148  41.747  1.00  7.04           C  
ATOM   2553  O   ALA B 200      39.313  29.923  40.794  1.00  6.92           O  
ATOM   2554  CB  ALA B 200      41.358  27.589  41.912  1.00  7.87           C  
ATOM   2555  HB1 ALA B 200      41.513  27.936  42.960  1.00  0.00           H  
ATOM   2556  HB2 ALA B 200      42.015  28.127  41.190  1.00  0.00           H  
ATOM   2557  HB3 ALA B 200      41.750  26.558  41.748  1.00  0.00           H  
ATOM   2558  N   PRO B 201      39.099  29.525  43.000  1.00  7.48           N  
ATOM   2559  CA  PRO B 201      38.644  30.889  43.279  1.00  7.38           C  
ATOM   2560  HA  PRO B 201      37.632  31.049  42.839  1.00  0.00           H  
ATOM   2561  C   PRO B 201      39.615  31.937  42.742  1.00  8.12           C  
ATOM   2562  O   PRO B 201      40.825  31.817  42.924  1.00  7.99           O  
ATOM   2563  CB  PRO B 201      38.559  30.917  44.805  1.00  7.99           C  
ATOM   2564  HB1 PRO B 201      37.875  31.693  45.221  1.00  0.00           H  
ATOM   2565  HB2 PRO B 201      39.476  31.291  45.317  1.00  0.00           H  
ATOM   2566  CG  PRO B 201      38.184  29.505  45.140  1.00  8.02           C  
ATOM   2567  HG1 PRO B 201      38.259  29.243  46.221  1.00  0.00           H  
ATOM   2568  HG2 PRO B 201      37.097  29.273  45.048  1.00  0.00           H  
ATOM   2569  CD  PRO B 201      39.086  28.706  44.227  1.00  6.66           C  
ATOM   2570  HD1 PRO B 201      40.092  28.473  44.647  1.00  0.00           H  
ATOM   2571  HD2 PRO B 201      38.782  27.643  44.079  1.00  0.00           H  
ATOM   2572  N   GLY B 202      39.075  32.951  42.069  1.00  8.07           N  
ATOM   2573  HN  GLY B 202      38.065  32.975  41.928  1.00  0.00           H  
ATOM   2574  CA  GLY B 202      39.893  34.024  41.531  1.00  7.91           C  
ATOM   2575  HA1 GLY B 202      39.290  34.959  41.465  1.00  0.00           H  
ATOM   2576  HA2 GLY B 202      40.657  34.328  42.284  1.00  0.00           H  
ATOM   2577  C   GLY B 202      40.568  33.755  40.197  1.00  9.77           C  
ATOM   2578  O   GLY B 202      41.158  34.665  39.611  1.00  8.66           O  
ATOM   2579  N   TYR B 203      40.471  32.525  39.701  1.00  8.11           N  
ATOM   2580  HN  TYR B 203      39.936  31.819  40.206  1.00  0.00           H  
ATOM   2581  CA  TYR B 203      41.121  32.174  38.443  1.00  8.56           C  
ATOM   2582  HA  TYR B 203      41.927  32.928  38.281  1.00  0.00           H  
ATOM   2583  C   TYR B 203      40.284  32.157  37.175  1.00  8.69           C  
ATOM   2584  O   TYR B 203      39.061  32.032  37.197  1.00  7.76           O  
ATOM   2585  CB  TYR B 203      41.814  30.814  38.560  1.00  8.62           C  
ATOM   2586  HB1 TYR B 203      41.109  30.048  38.959  1.00  0.00           H  
ATOM   2587  HB2 TYR B 203      42.006  30.384  37.549  1.00  0.00           H  
ATOM   2588  CG  TYR B 203      43.084  30.842  39.375  1.00  7.49           C  
ATOM   2589  CD1 TYR B 203      43.043  30.862  40.770  1.00  6.98           C  
ATOM   2590  HD1 TYR B 203      42.067  30.847  41.284  1.00  0.00           H  
ATOM   2591  CD2 TYR B 203      44.330  30.862  38.749  1.00  7.53           C  
ATOM   2592  HD2 TYR B 203      44.383  30.845  37.647  1.00  0.00           H  
ATOM   2593  CE1 TYR B 203      44.214  30.901  41.523  1.00  8.19           C  
ATOM   2594  HE1 TYR B 203      44.167  30.915  42.625  1.00  0.00           H  
ATOM   2595  CE2 TYR B 203      45.508  30.903  39.490  1.00  7.54           C  
ATOM   2596  HE2 TYR B 203      46.485  30.920  38.979  1.00  0.00           H  
ATOM   2597  CZ  TYR B 203      45.443  30.922  40.873  1.00  9.55           C  
ATOM   2598  OH  TYR B 203      46.602  30.965  41.608  1.00  9.73           O  
ATOM   2599  HH  TYR B 203      46.557  30.978  42.557  1.00  0.00           H  
ATOM   2600  N   TYR B 204      41.005  32.268  36.066  1.00  9.42           N  
ATOM   2601  HN  TYR B 204      42.014  32.379  36.169  1.00  0.00           H  
ATOM   2602  CA  TYR B 204      40.467  32.244  34.716  1.00  9.30           C  
ATOM   2603  HA  TYR B 204      39.599  32.938  34.621  1.00  0.00           H  
ATOM   2604  C   TYR B 204      40.042  30.799  34.451  1.00  8.40           C  
ATOM   2605  O   TYR B 204      40.533  29.883  35.106  1.00  9.54           O  
ATOM   2606  CB  TYR B 204      41.594  32.645  33.760  1.00 13.51           C  
ATOM   2607  HB1 TYR B 204      42.054  33.600  34.106  1.00  0.00           H  
ATOM   2608  HB2 TYR B 204      42.454  31.946  33.884  1.00  0.00           H  
ATOM   2609  CG  TYR B 204      41.240  32.756  32.297  1.00 16.14           C  
ATOM   2610  CD1 TYR B 204      40.472  33.819  31.820  1.00 19.41           C  
ATOM   2611  HD1 TYR B 204      40.064  34.556  32.532  1.00  0.00           H  
ATOM   2612  CD2 TYR B 204      41.732  31.834  31.375  1.00 18.12           C  
ATOM   2613  HD2 TYR B 204      42.335  30.982  31.731  1.00  0.00           H  
ATOM   2614  CE1 TYR B 204      40.212  33.964  30.458  1.00 21.26           C  
ATOM   2615  HE1 TYR B 204      39.606  34.811  30.095  1.00  0.00           H  
ATOM   2616  CE2 TYR B 204      41.477  31.967  30.013  1.00 19.33           C  
ATOM   2617  HE2 TYR B 204      41.875  31.227  29.299  1.00  0.00           H  
ATOM   2618  CZ  TYR B 204      40.721  33.034  29.562  1.00 22.44           C  
ATOM   2619  OH  TYR B 204      40.487  33.178  28.214  1.00 24.32           O  
ATOM   2620  HH  TYR B 204      40.835  32.542  27.601  1.00  0.00           H  
ATOM   2621  N   SER B 205      39.125  30.599  33.511  1.00  7.55           N  
ATOM   2622  HN  SER B 205      38.726  31.403  33.026  1.00  0.00           H  
ATOM   2623  CA  SER B 205      38.674  29.256  33.156  1.00  8.80           C  
ATOM   2624  HA  SER B 205      39.277  28.500  33.712  1.00  0.00           H  
ATOM   2625  C   SER B 205      38.900  29.089  31.661  1.00  9.68           C  
ATOM   2626  O   SER B 205      38.372  29.858  30.857  1.00 10.02           O  
ATOM   2627  CB  SER B 205      37.192  29.068  33.479  1.00  7.98           C  
ATOM   2628  HB1 SER B 205      36.550  29.795  32.929  1.00  0.00           H  
ATOM   2629  HB2 SER B 205      36.948  29.388  34.519  1.00  0.00           H  
ATOM   2630  OG  SER B 205      36.804  27.726  33.232  1.00  8.78           O  
ATOM   2631  HG  SER B 205      35.883  27.609  33.433  1.00  0.00           H  
ATOM   2632  N   TRP B 206      39.677  28.077  31.295  1.00  8.54           N  
ATOM   2633  HN  TRP B 206      40.045  27.452  32.012  1.00  0.00           H  
ATOM   2634  CA  TRP B 206      40.020  27.831  29.903  1.00  8.87           C  
ATOM   2635  HA  TRP B 206      40.154  28.831  29.428  1.00  0.00           H  
ATOM   2636  C   TRP B 206      39.019  27.074  29.044  1.00 11.40           C  
ATOM   2637  O   TRP B 206      38.382  26.118  29.484  1.00 10.31           O  
ATOM   2638  CB  TRP B 206      41.376  27.129  29.829  1.00  7.71           C  
ATOM   2639  HB1 TRP B 206      41.537  26.673  28.824  1.00  0.00           H  
ATOM   2640  HB2 TRP B 206      41.382  26.202  30.449  1.00  0.00           H  
ATOM   2641  CG  TRP B 206      42.505  28.027  30.197  1.00  8.60           C  
ATOM   2642  CD1 TRP B 206      43.062  28.190  31.433  1.00  8.22           C  
ATOM   2643  HD1 TRP B 206      42.759  27.641  32.340  1.00  0.00           H  
ATOM   2644  CD2 TRP B 206      43.193  28.927  29.323  1.00  9.28           C  
ATOM   2645  CE2 TRP B 206      44.158  29.607  30.097  1.00  9.11           C  
ATOM   2646  CE3 TRP B 206      43.085  29.227  27.958  1.00  9.56           C  
ATOM   2647  HE3 TRP B 206      42.340  28.714  27.327  1.00  0.00           H  
ATOM   2648  NE1 TRP B 206      44.057  29.139  31.382  1.00  8.06           N  
ATOM   2649  HE1 TRP B 206      44.626  29.445  32.171  1.00  0.00           H  
ATOM   2650  CZ2 TRP B 206      45.016  30.570  29.550  1.00  8.02           C  
ATOM   2651  HZ2 TRP B 206      45.766  31.087  30.172  1.00  0.00           H  
ATOM   2652  CZ3 TRP B 206      43.938  30.187  27.414  1.00  9.90           C  
ATOM   2653  HZ3 TRP B 206      43.865  30.433  26.341  1.00  0.00           H  
ATOM   2654  CH2 TRP B 206      44.889  30.846  28.212  1.00  8.08           C  
ATOM   2655  HH2 TRP B 206      45.548  31.602  27.752  1.00  0.00           H  
ATOM   2656  N   ARG B 207      38.918  27.511  27.794  1.00 12.92           N  
ATOM   2657  HN  ARG B 207      39.501  28.297  27.505  1.00  0.00           H  
ATOM   2658  CA  ARG B 207      38.015  26.921  26.819  1.00 17.11           C  
ATOM   2659  HA  ARG B 207      37.696  25.917  27.183  1.00  0.00           H  
ATOM   2660  C   ARG B 207      38.710  26.761  25.471  1.00 19.17           C  
ATOM   2661  O   ARG B 207      39.520  27.597  25.076  1.00 19.52           O  
ATOM   2662  CB  ARG B 207      36.775  27.815  26.671  1.00 20.09           C  
ATOM   2663  HB1 ARG B 207      36.131  27.727  27.577  1.00  0.00           H  
ATOM   2664  HB2 ARG B 207      37.068  28.889  26.740  1.00  0.00           H  
ATOM   2665  CG  ARG B 207      35.945  27.582  25.418  1.00 24.99           C  
ATOM   2666  HG1 ARG B 207      36.505  27.866  24.497  1.00  0.00           H  
ATOM   2667  HG2 ARG B 207      35.814  26.495  25.209  1.00  0.00           H  
ATOM   2668  CD  ARG B 207      34.599  28.305  25.504  1.00 27.74           C  
ATOM   2669  HD1 ARG B 207      33.968  28.076  24.614  1.00  0.00           H  
ATOM   2670  HD2 ARG B 207      33.960  27.860  26.302  1.00  0.00           H  
ATOM   2671  NE  ARG B 207      34.733  29.748  25.689  1.00 30.22           N  
ATOM   2672  HE  ARG B 207      34.526  30.130  26.612  1.00  0.00           H  
ATOM   2673  CZ  ARG B 207      35.106  30.598  24.737  1.00 30.66           C  
ATOM   2674  NH1 ARG B 207      35.386  30.157  23.519  1.00 31.69           N  
ATOM   2675 1HH1 ARG B 207      35.672  30.809  22.789  1.00  0.00           H  
ATOM   2676 2HH1 ARG B 207      35.313  29.161  23.314  1.00  0.00           H  
ATOM   2677  NH2 ARG B 207      35.201  31.893  25.004  1.00 31.64           N  
ATOM   2678 1HH2 ARG B 207      35.487  32.545  24.274  1.00  0.00           H  
ATOM   2679 2HH2 ARG B 207      34.986  32.232  25.941  1.00  0.00           H  
ATOM   2680  N   ASN B 208      38.407  25.668  24.781  1.00 19.43           N  
ATOM   2681  HN  ASN B 208      37.766  24.986  25.186  1.00  0.00           H  
ATOM   2682  CA  ASN B 208      38.968  25.419  23.460  1.00 21.28           C  
ATOM   2683  HA  ASN B 208      39.728  26.198  23.217  1.00  0.00           H  
ATOM   2684  C   ASN B 208      37.791  25.521  22.493  1.00 21.81           C  
ATOM   2685  O   ASN B 208      36.845  24.742  22.569  1.00 19.80           O  
ATOM   2686  CB  ASN B 208      39.606  24.030  23.399  1.00 21.70           C  
ATOM   2687  HB1 ASN B 208      40.357  23.898  24.212  1.00  0.00           H  
ATOM   2688  HB2 ASN B 208      38.877  23.241  23.698  1.00  0.00           H  
ATOM   2689  CG  ASN B 208      40.212  23.727  22.042  1.00 23.14           C  
ATOM   2690  ND2 ASN B 208      41.539  23.713  21.975  1.00 24.54           N  
ATOM   2691 1HD2 ASN B 208      42.132  23.887  22.786  1.00  0.00           H  
ATOM   2692 2HD2 ASN B 208      41.947  23.509  21.062  1.00  0.00           H  
ATOM   2693  OD1 ASN B 208      39.497  23.517  21.064  1.00 25.06           O  
ATOM   2694  N   SER B 209      37.850  26.500  21.597  1.00 24.61           N  
ATOM   2695  HN  SER B 209      38.670  27.106  21.581  1.00  0.00           H  
ATOM   2696  CA  SER B 209      36.780  26.736  20.635  1.00 26.87           C  
ATOM   2697  HA  SER B 209      35.901  27.121  21.203  1.00  0.00           H  
ATOM   2698  C   SER B 209      36.318  25.506  19.862  1.00 27.29           C  
ATOM   2699  O   SER B 209      35.150  25.408  19.485  1.00 28.98           O  
ATOM   2700  CB  SER B 209      37.202  27.830  19.652  1.00 29.17           C  
ATOM   2701  HB1 SER B 209      37.268  28.826  20.149  1.00  0.00           H  
ATOM   2702  HB2 SER B 209      36.393  28.060  18.920  1.00  0.00           H  
ATOM   2703  OG  SER B 209      38.414  27.488  19.002  1.00 33.20           O  
ATOM   2704  HG  SER B 209      38.676  28.167  18.392  1.00  0.00           H  
ATOM   2705  N   LYS B 210      37.225  24.562  19.637  1.00 27.02           N  
ATOM   2706  HN  LYS B 210      38.171  24.681  19.998  1.00  0.00           H  
ATOM   2707  CA  LYS B 210      36.894  23.359  18.884  1.00 26.15           C  
ATOM   2708  HA  LYS B 210      36.064  23.615  18.185  1.00  0.00           H  
ATOM   2709  C   LYS B 210      36.435  22.177  19.734  1.00 25.52           C  
ATOM   2710  O   LYS B 210      35.469  21.494  19.389  1.00 24.88           O  
ATOM   2711  CB  LYS B 210      38.098  22.934  18.038  0.00 26.54           C  
ATOM   2712  HB1 LYS B 210      39.006  22.832  18.678  1.00  0.00           H  
ATOM   2713  HB2 LYS B 210      38.423  23.771  17.377  1.00  0.00           H  
ATOM   2714  CG  LYS B 210      37.880  21.669  17.223  0.00 26.76           C  
ATOM   2715  HG1 LYS B 210      36.994  21.761  16.552  1.00  0.00           H  
ATOM   2716  HG2 LYS B 210      37.524  20.826  17.860  1.00  0.00           H  
ATOM   2717  CD  LYS B 210      39.133  21.294  16.448  0.00 26.96           C  
ATOM   2718  HD1 LYS B 210      40.021  21.221  17.118  1.00  0.00           H  
ATOM   2719  HD2 LYS B 210      39.477  22.132  15.797  1.00  0.00           H  
ATOM   2720  CE  LYS B 210      38.930  20.016  15.650  0.00 27.07           C  
ATOM   2721  HE1 LYS B 210      38.577  19.183  16.301  1.00  0.00           H  
ATOM   2722  HE2 LYS B 210      38.047  20.096  14.974  1.00  0.00           H  
ATOM   2723  NZ  LYS B 210      40.156  19.633  14.897  0.00 27.15           N  
ATOM   2724  HZ1 LYS B 210      40.020  18.776  14.362  1.00  0.00           H  
ATOM   2725  HZ2 LYS B 210      40.964  19.560  15.515  1.00  0.00           H  
ATOM   2726  HZ3 LYS B 210      40.479  20.395  14.301  1.00  0.00           H  
ATOM   2727  N   ASP B 211      37.122  21.938  20.846  1.00 23.87           N  
ATOM   2728  HN  ASP B 211      37.894  22.555  21.098  1.00  0.00           H  
ATOM   2729  CA  ASP B 211      36.795  20.812  21.714  1.00 23.01           C  
ATOM   2730  HA  ASP B 211      36.283  20.041  21.092  1.00  0.00           H  
ATOM   2731  C   ASP B 211      35.875  21.151  22.886  1.00 20.74           C  
ATOM   2732  O   ASP B 211      35.327  20.257  23.529  1.00 21.32           O  
ATOM   2733  CB  ASP B 211      38.088  20.194  22.254  1.00 26.87           C  
ATOM   2734  HB1 ASP B 211      37.873  19.290  22.871  1.00  0.00           H  
ATOM   2735  HB2 ASP B 211      38.545  20.842  23.038  1.00  0.00           H  
ATOM   2736  CG  ASP B 211      39.086  19.880  21.155  1.00 31.25           C  
ATOM   2737  OD1 ASP B 211      38.719  19.149  20.211  1.00 32.09           O  
ATOM   2738  OD2 ASP B 211      40.238  20.363  21.237  1.00 33.47           O  
ATOM   2739  N   GLY B 212      35.698  22.438  23.158  1.00 17.59           N  
ATOM   2740  HN  GLY B 212      36.149  23.147  22.580  1.00  0.00           H  
ATOM   2741  CA  GLY B 212      34.863  22.838  24.276  1.00 15.29           C  
ATOM   2742  HA1 GLY B 212      34.170  23.672  24.016  1.00  0.00           H  
ATOM   2743  HA2 GLY B 212      34.092  22.073  24.530  1.00  0.00           H  
ATOM   2744  C   GLY B 212      35.761  23.172  25.452  1.00 13.22           C  
ATOM   2745  O   GLY B 212      36.983  23.080  25.339  1.00 13.13           O  
ATOM   2746  N   SER B 213      35.176  23.550  26.583  1.00 12.21           N  
ATOM   2747  HN  SER B 213      34.158  23.595  26.636  1.00  0.00           H  
ATOM   2748  CA  SER B 213      35.977  23.901  27.750  1.00  9.69           C  
ATOM   2749  HA  SER B 213      36.726  24.668  27.444  1.00  0.00           H  
ATOM   2750  C   SER B 213      36.728  22.691  28.303  1.00  8.63           C  
ATOM   2751  O   SER B 213      36.266  21.552  28.198  1.00  7.95           O  
ATOM   2752  CB  SER B 213      35.088  24.504  28.844  1.00 10.01           C  
ATOM   2753  HB1 SER B 213      35.696  24.968  29.655  1.00  0.00           H  
ATOM   2754  HB2 SER B 213      34.558  25.416  28.483  1.00  0.00           H  
ATOM   2755  OG  SER B 213      34.181  23.546  29.359  1.00  6.95           O  
ATOM   2756  HG  SER B 213      33.630  23.920  30.037  1.00  0.00           H  
ATOM   2757  N   TRP B 214      37.894  22.941  28.888  1.00  7.07           N  
ATOM   2758  HN  TRP B 214      38.233  23.902  28.937  1.00  0.00           H  
ATOM   2759  CA  TRP B 214      38.699  21.869  29.462  1.00  6.44           C  
ATOM   2760  HA  TRP B 214      39.005  21.167  28.652  1.00  0.00           H  
ATOM   2761  C   TRP B 214      37.899  21.103  30.512  1.00  7.46           C  
ATOM   2762  O   TRP B 214      37.904  19.870  30.544  1.00  6.42           O  
ATOM   2763  CB  TRP B 214      39.950  22.439  30.132  1.00  5.92           C  
ATOM   2764  HB1 TRP B 214      40.482  21.638  30.697  1.00  0.00           H  
ATOM   2765  HB2 TRP B 214      39.663  23.113  30.973  1.00  0.00           H  
ATOM   2766  CG  TRP B 214      40.902  23.141  29.209  1.00  7.42           C  
ATOM   2767  CD1 TRP B 214      40.783  23.297  27.857  1.00  8.81           C  
ATOM   2768  HD1 TRP B 214      39.942  22.922  27.249  1.00  0.00           H  
ATOM   2769  CD2 TRP B 214      42.130  23.774  29.581  1.00  7.70           C  
ATOM   2770  CE2 TRP B 214      42.707  24.294  28.401  1.00  7.97           C  
ATOM   2771  CE3 TRP B 214      42.801  23.951  30.800  1.00  7.85           C  
ATOM   2772  HE3 TRP B 214      42.376  23.556  31.738  1.00  0.00           H  
ATOM   2773  NE1 TRP B 214      41.866  23.991  27.363  1.00  6.80           N  
ATOM   2774  HE1 TRP B 214      42.017  24.238  26.385  1.00  0.00           H  
ATOM   2775  CZ2 TRP B 214      43.926  24.982  28.402  1.00  8.27           C  
ATOM   2776  HZ2 TRP B 214      44.359  25.381  27.469  1.00  0.00           H  
ATOM   2777  CZ3 TRP B 214      44.012  24.634  30.802  1.00  8.80           C  
ATOM   2778  HZ3 TRP B 214      44.551  24.782  31.753  1.00  0.00           H  
ATOM   2779  CH2 TRP B 214      44.562  25.141  29.606  1.00  7.27           C  
ATOM   2780  HH2 TRP B 214      45.525  25.677  29.640  1.00  0.00           H  
ATOM   2781  N   PHE B 215      37.216  21.852  31.370  1.00  6.51           N  
ATOM   2782  HN  PHE B 215      37.241  22.866  31.267  1.00  0.00           H  
ATOM   2783  CA  PHE B 215      36.431  21.273  32.456  1.00  8.34           C  
ATOM   2784  HA  PHE B 215      37.111  20.618  33.049  1.00  0.00           H  
ATOM   2785  C   PHE B 215      35.249  20.419  32.004  1.00  7.63           C  
ATOM   2786  O   PHE B 215      35.122  19.268  32.417  1.00  5.52           O  
ATOM   2787  CB  PHE B 215      35.937  22.386  33.385  1.00  6.06           C  
ATOM   2788  HB1 PHE B 215      36.794  22.993  33.758  1.00  0.00           H  
ATOM   2789  HB2 PHE B 215      35.392  23.166  32.805  1.00  0.00           H  
ATOM   2790  CG  PHE B 215      35.095  21.897  34.535  1.00  6.94           C  
ATOM   2791  CD1 PHE B 215      35.632  21.048  35.501  1.00  5.79           C  
ATOM   2792  HD1 PHE B 215      36.675  20.703  35.403  1.00  0.00           H  
ATOM   2793  CD2 PHE B 215      33.773  22.316  34.671  1.00  7.46           C  
ATOM   2794  HD2 PHE B 215      33.333  22.984  33.911  1.00  0.00           H  
ATOM   2795  CE1 PHE B 215      34.867  20.628  36.591  1.00  5.94           C  
ATOM   2796  HE1 PHE B 215      35.306  19.958  37.349  1.00  0.00           H  
ATOM   2797  CE2 PHE B 215      33.000  21.902  35.755  1.00  7.84           C  
ATOM   2798  HE2 PHE B 215      31.955  22.243  35.851  1.00  0.00           H  
ATOM   2799  CZ  PHE B 215      33.550  21.056  36.718  1.00  7.15           C  
ATOM   2800  HZ  PHE B 215      32.942  20.727  37.578  1.00  0.00           H  
ATOM   2801  N   ILE B 216      34.381  20.975  31.165  1.00  6.37           N  
ATOM   2802  HN  ILE B 216      34.524  21.931  30.839  1.00  0.00           H  
ATOM   2803  CA  ILE B 216      33.224  20.213  30.713  1.00  6.18           C  
ATOM   2804  HA  ILE B 216      32.673  19.858  31.615  1.00  0.00           H  
ATOM   2805  C   ILE B 216      33.657  18.986  29.913  1.00  6.06           C  
ATOM   2806  O   ILE B 216      33.083  17.912  30.073  1.00  6.13           O  
ATOM   2807  CB  ILE B 216      32.259  21.084  29.880  1.00  5.78           C  
ATOM   2808  HB  ILE B 216      32.817  21.517  29.017  1.00  0.00           H  
ATOM   2809  CG1 ILE B 216      31.719  22.229  30.747  1.00  6.83           C  
ATOM   2810 1HG1 ILE B 216      31.059  22.895  30.143  1.00  0.00           H  
ATOM   2811 2HG1 ILE B 216      32.536  22.945  30.997  1.00  0.00           H  
ATOM   2812  CG2 ILE B 216      31.107  20.227  29.347  1.00  5.00           C  
ATOM   2813 1HG2 ILE B 216      31.499  19.395  28.717  1.00  0.00           H  
ATOM   2814 2HG2 ILE B 216      30.352  20.840  28.802  1.00  0.00           H  
ATOM   2815 3HG2 ILE B 216      30.454  19.852  30.169  1.00  0.00           H  
ATOM   2816  CD1 ILE B 216      30.996  21.775  32.026  1.00  6.48           C  
ATOM   2817 1HD1 ILE B 216      30.604  22.607  32.656  1.00  0.00           H  
ATOM   2818 2HD1 ILE B 216      31.656  21.109  32.630  1.00  0.00           H  
ATOM   2819 3HD1 ILE B 216      30.179  21.059  31.776  1.00  0.00           H  
ATOM   2820  N   GLN B 217      34.668  19.143  29.063  1.00  5.83           N  
ATOM   2821  HN  GLN B 217      35.092  20.064  28.954  1.00  0.00           H  
ATOM   2822  CA  GLN B 217      35.183  18.018  28.282  1.00  7.87           C  
ATOM   2823  HA  GLN B 217      34.420  17.685  27.540  1.00  0.00           H  
ATOM   2824  C   GLN B 217      35.518  16.880  29.237  1.00  7.06           C  
ATOM   2825  O   GLN B 217      35.084  15.742  29.060  1.00  6.01           O  
ATOM   2826  CB  GLN B 217      36.490  18.373  27.570  1.00 11.33           C  
ATOM   2827  HB1 GLN B 217      37.035  17.433  27.318  1.00  0.00           H  
ATOM   2828  HB2 GLN B 217      37.191  18.835  28.304  1.00  0.00           H  
ATOM   2829  CG  GLN B 217      36.416  19.246  26.340  1.00 16.05           C  
ATOM   2830  HG1 GLN B 217      35.655  18.876  25.614  1.00  0.00           H  
ATOM   2831  HG2 GLN B 217      35.963  20.240  26.564  1.00  0.00           H  
ATOM   2832  CD  GLN B 217      37.791  19.382  25.699  1.00 17.36           C  
ATOM   2833  NE2 GLN B 217      38.287  20.613  25.596  1.00 14.99           N  
ATOM   2834 1HE2 GLN B 217      39.208  20.704  25.167  1.00  0.00           H  
ATOM   2835 2HE2 GLN B 217      37.779  21.439  25.912  1.00  0.00           H  
ATOM   2836  OE1 GLN B 217      38.406  18.382  25.317  1.00 17.64           O  
ATOM   2837  N   SER B 218      36.322  17.212  30.242  1.00  6.45           N  
ATOM   2838  HN  SER B 218      36.631  18.181  30.323  1.00  0.00           H  
ATOM   2839  CA  SER B 218      36.779  16.247  31.232  1.00  5.00           C  
ATOM   2840  HA  SER B 218      37.240  15.391  30.685  1.00  0.00           H  
ATOM   2841  C   SER B 218      35.666  15.692  32.109  1.00  5.28           C  
ATOM   2842  O   SER B 218      35.656  14.502  32.420  1.00  5.39           O  
ATOM   2843  CB  SER B 218      37.864  16.885  32.100  1.00  6.41           C  
ATOM   2844  HB1 SER B 218      38.183  16.211  32.929  1.00  0.00           H  
ATOM   2845  HB2 SER B 218      37.465  17.725  32.715  1.00  0.00           H  
ATOM   2846  OG  SER B 218      38.962  17.292  31.295  1.00  6.62           O  
ATOM   2847  HG  SER B 218      39.636  17.688  31.834  1.00  0.00           H  
ATOM   2848  N   LEU B 219      34.738  16.553  32.511  1.00  5.00           N  
ATOM   2849  HN  LEU B 219      34.808  17.531  32.230  1.00  0.00           H  
ATOM   2850  CA  LEU B 219      33.619  16.127  33.348  1.00  6.35           C  
ATOM   2851  HA  LEU B 219      34.025  15.671  34.281  1.00  0.00           H  
ATOM   2852  C   LEU B 219      32.761  15.087  32.630  1.00  6.66           C  
ATOM   2853  O   LEU B 219      32.427  14.053  33.196  1.00  5.00           O  
ATOM   2854  CB  LEU B 219      32.749  17.330  33.730  1.00  6.90           C  
ATOM   2855  HB1 LEU B 219      33.353  18.059  34.319  1.00  0.00           H  
ATOM   2856  HB2 LEU B 219      32.528  17.938  32.822  1.00  0.00           H  
ATOM   2857  CG  LEU B 219      31.444  17.019  34.474  1.00  8.68           C  
ATOM   2858  HG  LEU B 219      30.830  16.324  33.855  1.00  0.00           H  
ATOM   2859  CD1 LEU B 219      31.748  16.353  35.813  1.00  9.19           C  
ATOM   2860 1HD1 LEU B 219      32.318  15.407  35.656  1.00  0.00           H  
ATOM   2861 2HD1 LEU B 219      30.823  16.186  36.413  1.00  0.00           H  
ATOM   2862 3HD1 LEU B 219      32.275  17.045  36.511  1.00  0.00           H  
ATOM   2863  CD2 LEU B 219      30.666  18.310  34.688  1.00 10.02           C  
ATOM   2864 1HD2 LEU B 219      30.444  18.797  33.710  1.00  0.00           H  
ATOM   2865 2HD2 LEU B 219      31.193  19.002  35.386  1.00  0.00           H  
ATOM   2866 3HD2 LEU B 219      29.741  18.143  35.288  1.00  0.00           H  
ATOM   2867  N   CYS B 220      32.401  15.360  31.381  1.00  5.69           N  
ATOM   2868  HN  CYS B 220      32.700  16.231  30.943  1.00  0.00           H  
ATOM   2869  CA  CYS B 220      31.580  14.416  30.637  1.00  5.26           C  
ATOM   2870  HA  CYS B 220      30.670  14.196  31.242  1.00  0.00           H  
ATOM   2871  C   CYS B 220      32.312  13.102  30.389  1.00  5.58           C  
ATOM   2872  O   CYS B 220      31.713  12.031  30.464  1.00  7.06           O  
ATOM   2873  CB  CYS B 220      31.131  15.031  29.309  1.00  5.56           C  
ATOM   2874  HB1 CYS B 220      32.010  15.358  28.705  1.00  0.00           H  
ATOM   2875  HB2 CYS B 220      30.721  14.249  28.628  1.00  0.00           H  
ATOM   2876  SG  CYS B 220      29.953  16.386  29.516  1.00  7.41           S  
ATOM   2877  N   ALA B 221      33.607  13.181  30.102  1.00  5.29           N  
ATOM   2878  HN  ALA B 221      34.061  14.093  30.054  1.00  0.00           H  
ATOM   2879  CA  ALA B 221      34.383  11.972  29.855  1.00  6.75           C  
ATOM   2880  HA  ALA B 221      33.899  11.402  29.028  1.00  0.00           H  
ATOM   2881  C   ALA B 221      34.414  11.090  31.100  1.00  6.60           C  
ATOM   2882  O   ALA B 221      34.248   9.874  31.005  1.00  6.38           O  
ATOM   2883  CB  ALA B 221      35.804  12.327  29.434  1.00  5.00           C  
ATOM   2884  HB1 ALA B 221      35.781  12.971  28.524  1.00  0.00           H  
ATOM   2885  HB2 ALA B 221      36.436  11.420  29.288  1.00  0.00           H  
ATOM   2886  HB3 ALA B 221      36.382  12.796  30.265  1.00  0.00           H  
ATOM   2887  N   MET B 222      34.615  11.702  32.265  1.00  6.13           N  
ATOM   2888  HN  MET B 222      34.727  12.716  32.288  1.00  0.00           H  
ATOM   2889  CA  MET B 222      34.678  10.944  33.509  1.00  6.16           C  
ATOM   2890  HA  MET B 222      35.345  10.068  33.336  1.00  0.00           H  
ATOM   2891  C   MET B 222      33.311  10.407  33.939  1.00  6.81           C  
ATOM   2892  O   MET B 222      33.219   9.315  34.501  1.00  5.85           O  
ATOM   2893  CB  MET B 222      35.309  11.796  34.619  1.00  5.82           C  
ATOM   2894  HB1 MET B 222      35.199  11.297  35.610  1.00  0.00           H  
ATOM   2895  HB2 MET B 222      34.703  12.713  34.804  1.00  0.00           H  
ATOM   2896  CG  MET B 222      36.776  12.160  34.356  1.00  7.26           C  
ATOM   2897  HG1 MET B 222      37.166  12.822  35.164  1.00  0.00           H  
ATOM   2898  HG2 MET B 222      36.858  12.855  33.488  1.00  0.00           H  
ATOM   2899  SD  MET B 222      37.867  10.717  34.127  1.00  8.67           S  
ATOM   2900  CE  MET B 222      37.807  10.518  32.334  1.00  8.67           C  
ATOM   2901  HE1 MET B 222      38.474   9.636  32.194  1.00  0.00           H  
ATOM   2902  HE2 MET B 222      38.080  11.423  31.743  1.00  0.00           H  
ATOM   2903  HE3 MET B 222      36.786  10.420  31.897  1.00  0.00           H  
ATOM   2904  N   LEU B 223      32.248  11.159  33.670  1.00  5.40           N  
ATOM   2905  HN  LEU B 223      32.365  12.067  33.221  1.00  0.00           H  
ATOM   2906  CA  LEU B 223      30.913  10.683  34.018  1.00  6.44           C  
ATOM   2907  HA  LEU B 223      30.913  10.339  35.079  1.00  0.00           H  
ATOM   2908  C   LEU B 223      30.568   9.503  33.110  1.00  7.71           C  
ATOM   2909  O   LEU B 223      29.992   8.514  33.554  1.00  6.91           O  
ATOM   2910  CB  LEU B 223      29.878  11.802  33.853  1.00  6.63           C  
ATOM   2911  HB1 LEU B 223      30.037  12.325  32.881  1.00  0.00           H  
ATOM   2912  HB2 LEU B 223      28.868  11.362  33.680  1.00  0.00           H  
ATOM   2913  CG  LEU B 223      29.811  12.827  34.992  1.00  5.69           C  
ATOM   2914  HG  LEU B 223      30.838  13.210  35.194  1.00  0.00           H  
ATOM   2915  CD1 LEU B 223      28.917  13.996  34.593  1.00  5.00           C  
ATOM   2916 1HD1 LEU B 223      28.868  14.741  35.421  1.00  0.00           H  
ATOM   2917 2HD1 LEU B 223      27.903  13.657  34.277  1.00  0.00           H  
ATOM   2918 3HD1 LEU B 223      29.241  14.460  33.632  1.00  0.00           H  
ATOM   2919  CD2 LEU B 223      29.277  12.154  36.254  1.00  6.04           C  
ATOM   2920 1HD2 LEU B 223      29.228  12.899  37.082  1.00  0.00           H  
ATOM   2921 2HD2 LEU B 223      29.870  11.252  36.533  1.00  0.00           H  
ATOM   2922 3HD2 LEU B 223      28.296  11.652  36.081  1.00  0.00           H  
ATOM   2923  N   LYS B 224      30.940   9.601  31.838  1.00  7.59           N  
ATOM   2924  HN  LYS B 224      31.427  10.438  31.519  1.00  0.00           H  
ATOM   2925  CA  LYS B 224      30.660   8.526  30.892  1.00  9.38           C  
ATOM   2926  HA  LYS B 224      29.563   8.329  30.891  1.00  0.00           H  
ATOM   2927  C   LYS B 224      31.387   7.242  31.286  1.00 10.11           C  
ATOM   2928  O   LYS B 224      30.838   6.145  31.177  1.00 10.13           O  
ATOM   2929  CB  LYS B 224      31.086   8.934  29.480  1.00  9.62           C  
ATOM   2930  HB1 LYS B 224      30.619   9.905  29.194  1.00  0.00           H  
ATOM   2931  HB2 LYS B 224      32.160   9.232  29.465  1.00  0.00           H  
ATOM   2932  CG  LYS B 224      30.808   7.873  28.423  1.00 14.34           C  
ATOM   2933  HG1 LYS B 224      29.745   7.537  28.450  1.00  0.00           H  
ATOM   2934  HG2 LYS B 224      31.300   6.905  28.676  1.00  0.00           H  
ATOM   2935  CD  LYS B 224      31.205   8.356  27.038  0.00 13.81           C  
ATOM   2936  HD1 LYS B 224      32.274   8.673  27.005  1.00  0.00           H  
ATOM   2937  HD2 LYS B 224      30.729   9.334  26.793  1.00  0.00           H  
ATOM   2938  CE  LYS B 224      30.901   7.307  25.980  0.00 14.63           C  
ATOM   2939  HE1 LYS B 224      31.387   6.333  26.223  1.00  0.00           H  
ATOM   2940  HE2 LYS B 224      29.834   6.986  26.022  1.00  0.00           H  
ATOM   2941  NZ  LYS B 224      31.273   7.772  24.616  0.00 14.84           N  
ATOM   2942  HZ1 LYS B 224      31.069   7.068  23.906  1.00  0.00           H  
ATOM   2943  HZ2 LYS B 224      32.249   8.066  24.577  1.00  0.00           H  
ATOM   2944  HZ3 LYS B 224      30.829   8.663  24.394  1.00  0.00           H  
ATOM   2945  N   GLN B 225      32.620   7.384  31.755  1.00  8.63           N  
ATOM   2946  HN  GLN B 225      33.014   8.320  31.849  1.00  0.00           H  
ATOM   2947  CA  GLN B 225      33.423   6.231  32.138  1.00 10.43           C  
ATOM   2948  HA  GLN B 225      33.167   5.406  31.433  1.00  0.00           H  
ATOM   2949  C   GLN B 225      33.215   5.691  33.552  1.00  9.90           C  
ATOM   2950  O   GLN B 225      33.353   4.485  33.779  1.00  8.85           O  
ATOM   2951  CB  GLN B 225      34.910   6.556  31.928  1.00 11.54           C  
ATOM   2952  HB1 GLN B 225      35.138   6.639  30.840  1.00  0.00           H  
ATOM   2953  HB2 GLN B 225      35.127   7.601  32.251  1.00  0.00           H  
ATOM   2954  CG  GLN B 225      35.877   5.582  32.599  1.00 15.45           C  
ATOM   2955  HG1 GLN B 225      35.551   4.527  32.444  1.00  0.00           H  
ATOM   2956  HG2 GLN B 225      35.791   5.637  33.709  1.00  0.00           H  
ATOM   2957  CD  GLN B 225      37.315   5.776  32.156  1.00 18.01           C  
ATOM   2958  NE2 GLN B 225      38.053   4.674  32.050  1.00 18.81           N  
ATOM   2959 1HE2 GLN B 225      37.681   3.744  32.243  1.00  0.00           H  
ATOM   2960 2HE2 GLN B 225      39.020   4.804  31.752  1.00  0.00           H  
ATOM   2961  OE1 GLN B 225      37.765   6.901  31.923  1.00 16.53           O  
ATOM   2962  N   TYR B 226      32.854   6.559  34.494  1.00  6.15           N  
ATOM   2963  HN  TYR B 226      32.678   7.532  34.244  1.00  0.00           H  
ATOM   2964  CA  TYR B 226      32.708   6.130  35.883  1.00  8.34           C  
ATOM   2965  HA  TYR B 226      32.921   5.036  35.900  1.00  0.00           H  
ATOM   2966  C   TYR B 226      31.377   6.323  36.607  1.00  6.91           C  
ATOM   2967  O   TYR B 226      31.259   5.929  37.767  1.00  8.63           O  
ATOM   2968  CB  TYR B 226      33.802   6.797  36.718  1.00  8.45           C  
ATOM   2969  HB1 TYR B 226      33.662   6.571  37.801  1.00  0.00           H  
ATOM   2970  HB2 TYR B 226      33.661   7.903  36.738  1.00  0.00           H  
ATOM   2971  CG  TYR B 226      35.202   6.448  36.280  1.00 11.52           C  
ATOM   2972  CD1 TYR B 226      35.714   5.168  36.479  1.00 12.36           C  
ATOM   2973  HD1 TYR B 226      35.085   4.401  36.962  1.00  0.00           H  
ATOM   2974  CD2 TYR B 226      36.018   7.398  35.666  1.00 11.56           C  
ATOM   2975  HD2 TYR B 226      35.632   8.418  35.499  1.00  0.00           H  
ATOM   2976  CE1 TYR B 226      37.006   4.841  36.079  1.00 15.22           C  
ATOM   2977  HE1 TYR B 226      37.398   3.823  36.245  1.00  0.00           H  
ATOM   2978  CE2 TYR B 226      37.309   7.082  35.261  1.00 14.29           C  
ATOM   2979  HE2 TYR B 226      37.941   7.844  34.775  1.00  0.00           H  
ATOM   2980  CZ  TYR B 226      37.796   5.801  35.472  1.00 15.69           C  
ATOM   2981  OH  TYR B 226      39.074   5.481  35.079  1.00 16.94           O  
ATOM   2982  HH  TYR B 226      39.616   6.140  34.662  1.00  0.00           H  
ATOM   2983  N   ALA B 227      30.379   6.912  35.955  1.00  7.13           N  
ATOM   2984  HN  ALA B 227      30.506   7.206  34.987  1.00  0.00           H  
ATOM   2985  CA  ALA B 227      29.102   7.137  36.626  1.00  7.13           C  
ATOM   2986  HA  ALA B 227      29.295   7.798  37.503  1.00  0.00           H  
ATOM   2987  C   ALA B 227      28.451   5.859  37.147  1.00  8.66           C  
ATOM   2988  O   ALA B 227      27.691   5.899  38.112  1.00  8.88           O  
ATOM   2989  CB  ALA B 227      28.138   7.873  35.698  1.00  9.89           C  
ATOM   2990  HB1 ALA B 227      27.163   8.045  36.210  1.00  0.00           H  
ATOM   2991  HB2 ALA B 227      28.009   7.342  34.726  1.00  0.00           H  
ATOM   2992  HB3 ALA B 227      28.577   8.822  35.310  1.00  0.00           H  
ATOM   2993  N   ASP B 228      28.735   4.725  36.516  1.00  9.71           N  
ATOM   2994  HN  ASP B 228      29.363   4.731  35.712  1.00  0.00           H  
ATOM   2995  CA  ASP B 228      28.147   3.470  36.975  1.00 12.03           C  
ATOM   2996  HA  ASP B 228      27.245   3.709  37.586  1.00  0.00           H  
ATOM   2997  C   ASP B 228      29.120   2.680  37.846  1.00 13.53           C  
ATOM   2998  O   ASP B 228      28.887   1.502  38.126  1.00 14.25           O  
ATOM   2999  CB  ASP B 228      27.706   2.611  35.779  1.00 14.61           C  
ATOM   3000  HB1 ASP B 228      27.124   1.723  36.120  1.00  0.00           H  
ATOM   3001  HB2 ASP B 228      26.917   3.130  35.186  1.00  0.00           H  
ATOM   3002  CG  ASP B 228      28.867   2.190  34.888  1.00 16.52           C  
ATOM   3003  OD1 ASP B 228      30.008   2.632  35.120  1.00 18.00           O  
ATOM   3004  OD2 ASP B 228      28.633   1.413  33.938  1.00 19.54           O  
ATOM   3005  N   LYS B 229      30.188   3.335  38.299  1.00 13.40           N  
ATOM   3006  HN  LYS B 229      30.299   4.325  38.082  1.00  0.00           H  
ATOM   3007  CA  LYS B 229      31.203   2.655  39.103  1.00 14.68           C  
ATOM   3008  HA  LYS B 229      30.765   1.691  39.452  1.00  0.00           H  
ATOM   3009  C   LYS B 229      31.728   3.396  40.335  1.00 14.65           C  
ATOM   3010  O   LYS B 229      32.104   2.761  41.322  1.00 16.16           O  
ATOM   3011  CB  LYS B 229      32.417   2.321  38.229  1.00 17.11           C  
ATOM   3012  HB1 LYS B 229      33.038   3.234  38.077  1.00  0.00           H  
ATOM   3013  HB2 LYS B 229      33.133   1.686  38.801  1.00  0.00           H  
ATOM   3014  CG  LYS B 229      32.111   1.678  36.893  1.00 19.81           C  
ATOM   3015  HG1 LYS B 229      31.591   0.698  37.010  1.00  0.00           H  
ATOM   3016  HG2 LYS B 229      31.310   2.222  36.341  1.00  0.00           H  
ATOM   3017  CD  LYS B 229      33.391   1.553  36.069  1.00 20.56           C  
ATOM   3018  HD1 LYS B 229      34.162   0.954  36.607  1.00  0.00           H  
ATOM   3019  HD2 LYS B 229      33.933   2.526  36.012  1.00  0.00           H  
ATOM   3020  CE  LYS B 229      33.121   0.990  34.684  1.00 21.37           C  
ATOM   3021  HE1 LYS B 229      34.072   0.726  34.165  1.00  0.00           H  
ATOM   3022  HE2 LYS B 229      32.663  -0.025  34.745  1.00  0.00           H  
ATOM   3023  NZ  LYS B 229      32.292   1.904  33.852  1.00 23.13           N  
ATOM   3024  HZ1 LYS B 229      32.111   1.526  32.922  1.00  0.00           H  
ATOM   3025  HZ2 LYS B 229      32.711   2.832  33.796  1.00  0.00           H  
ATOM   3026  HZ3 LYS B 229      31.422   2.146  34.327  1.00  0.00           H  
ATOM   3027  N   LEU B 230      31.779   4.723  40.279  1.00 10.67           N  
ATOM   3028  HN  LEU B 230      31.431   5.205  39.450  1.00  0.00           H  
ATOM   3029  CA  LEU B 230      32.327   5.502  41.390  1.00 10.45           C  
ATOM   3030  HA  LEU B 230      32.639   4.784  42.184  1.00  0.00           H  
ATOM   3031  C   LEU B 230      31.387   6.512  42.028  1.00  7.66           C  
ATOM   3032  O   LEU B 230      30.449   6.993  41.397  1.00  6.02           O  
ATOM   3033  CB  LEU B 230      33.579   6.253  40.927  1.00 10.87           C  
ATOM   3034  HB1 LEU B 230      33.969   6.860  41.777  1.00  0.00           H  
ATOM   3035  HB2 LEU B 230      33.274   7.052  40.211  1.00  0.00           H  
ATOM   3036  CG  LEU B 230      34.736   5.460  40.317  1.00 13.08           C  
ATOM   3037  HG  LEU B 230      34.361   4.896  39.431  1.00  0.00           H  
ATOM   3038  CD1 LEU B 230      35.819   6.433  39.863  1.00 12.88           C  
ATOM   3039 1HD1 LEU B 230      35.413   7.156  39.118  1.00  0.00           H  
ATOM   3040 2HD1 LEU B 230      36.717   5.899  39.473  1.00  0.00           H  
ATOM   3041 3HD1 LEU B 230      36.295   6.953  40.727  1.00  0.00           H  
ATOM   3042  CD2 LEU B 230      35.290   4.474  41.333  1.00 14.44           C  
ATOM   3043 1HD2 LEU B 230      34.498   3.763  41.665  1.00  0.00           H  
ATOM   3044 2HD2 LEU B 230      35.766   4.994  42.197  1.00  0.00           H  
ATOM   3045 3HD2 LEU B 230      36.188   3.940  40.943  1.00  0.00           H  
ATOM   3046  N   GLU B 231      31.664   6.835  43.289  1.00  6.91           N  
ATOM   3047  HN  GLU B 231      32.452   6.383  43.753  1.00  0.00           H  
ATOM   3048  CA  GLU B 231      30.878   7.814  44.028  1.00  6.19           C  
ATOM   3049  HA  GLU B 231      29.790   7.596  43.916  1.00  0.00           H  
ATOM   3050  C   GLU B 231      31.214   9.164  43.386  1.00  7.26           C  
ATOM   3051  O   GLU B 231      32.333   9.368  42.914  1.00  5.32           O  
ATOM   3052  CB  GLU B 231      31.274   7.778  45.510  1.00  5.76           C  
ATOM   3053  HB1 GLU B 231      32.324   8.131  45.634  1.00  0.00           H  
ATOM   3054  HB2 GLU B 231      31.380   6.722  45.852  1.00  0.00           H  
ATOM   3055  CG  GLU B 231      30.352   8.541  46.450  1.00  6.82           C  
ATOM   3056  HG1 GLU B 231      30.380   8.106  47.476  1.00  0.00           H  
ATOM   3057  HG2 GLU B 231      29.282   8.350  46.201  1.00  0.00           H  
ATOM   3058  CD  GLU B 231      30.644  10.027  46.483  1.00  7.84           C  
ATOM   3059  OE1 GLU B 231      31.829  10.395  46.353  1.00  9.26           O  
ATOM   3060  OE2 GLU B 231      29.699  10.823  46.659  1.00  6.36           O  
ATOM   3061  N   PHE B 232      30.251  10.079  43.370  1.00  5.59           N  
ATOM   3062  HN  PHE B 232      29.360   9.873  43.821  1.00  0.00           H  
ATOM   3063  CA  PHE B 232      30.441  11.374  42.720  1.00  6.49           C  
ATOM   3064  HA  PHE B 232      30.498  11.167  41.626  1.00  0.00           H  
ATOM   3065  C   PHE B 232      31.703  12.162  43.071  1.00  5.33           C  
ATOM   3066  O   PHE B 232      32.369  12.687  42.173  1.00  6.90           O  
ATOM   3067  CB  PHE B 232      29.194  12.245  42.927  1.00  6.21           C  
ATOM   3068  HB1 PHE B 232      28.268  11.629  42.847  1.00  0.00           H  
ATOM   3069  HB2 PHE B 232      29.113  12.568  43.991  1.00  0.00           H  
ATOM   3070  CG  PHE B 232      29.121  13.433  42.007  1.00  7.32           C  
ATOM   3071  CD1 PHE B 232      29.594  13.350  40.698  1.00  7.92           C  
ATOM   3072  HD1 PHE B 232      30.051  12.411  40.345  1.00  0.00           H  
ATOM   3073  CD2 PHE B 232      28.547  14.625  42.436  1.00  8.23           C  
ATOM   3074  HD2 PHE B 232      28.168  14.708  43.469  1.00  0.00           H  
ATOM   3075  CE1 PHE B 232      29.498  14.436  39.828  1.00  7.72           C  
ATOM   3076  HE1 PHE B 232      29.878  14.354  38.796  1.00  0.00           H  
ATOM   3077  CE2 PHE B 232      28.445  15.719  41.573  1.00  8.26           C  
ATOM   3078  HE2 PHE B 232      27.987  16.659  41.925  1.00  0.00           H  
ATOM   3079  CZ  PHE B 232      28.922  15.622  40.267  1.00  6.85           C  
ATOM   3080  HZ  PHE B 232      28.843  16.484  39.584  1.00  0.00           H  
ATOM   3081  N   MET B 233      32.045  12.260  44.352  1.00  5.21           N  
ATOM   3082  HN  MET B 233      31.470  11.821  45.071  1.00  0.00           H  
ATOM   3083  CA  MET B 233      33.249  13.000  44.723  1.00  6.20           C  
ATOM   3084  HA  MET B 233      33.149  14.047  44.354  1.00  0.00           H  
ATOM   3085  C   MET B 233      34.480  12.372  44.075  1.00  6.55           C  
ATOM   3086  O   MET B 233      35.396  13.075  43.645  1.00  6.63           O  
ATOM   3087  CB  MET B 233      33.427  13.034  46.246  1.00  6.97           C  
ATOM   3088  HB1 MET B 233      34.446  13.400  46.511  1.00  0.00           H  
ATOM   3089  HB2 MET B 233      33.485  11.998  46.654  1.00  0.00           H  
ATOM   3090  CG  MET B 233      32.367  13.836  46.982  1.00  9.06           C  
ATOM   3091  HG1 MET B 233      32.535  13.801  48.084  1.00  0.00           H  
ATOM   3092  HG2 MET B 233      31.376  13.326  46.932  1.00  0.00           H  
ATOM   3093  SD  MET B 233      32.244  15.544  46.402  1.00 13.49           S  
ATOM   3094  CE  MET B 233      30.823  15.403  45.324  1.00 15.33           C  
ATOM   3095  HE1 MET B 233      30.747  16.456  44.966  1.00  0.00           H  
ATOM   3096  HE2 MET B 233      29.902  14.979  45.787  1.00  0.00           H  
ATOM   3097  HE3 MET B 233      30.890  14.623  44.530  1.00  0.00           H  
ATOM   3098  N   HIS B 234      34.501  11.046  43.995  1.00  6.40           N  
ATOM   3099  HN  HIS B 234      33.717  10.503  44.358  1.00  0.00           H  
ATOM   3100  CA  HIS B 234      35.636  10.365  43.393  1.00  6.54           C  
ATOM   3101  HA  HIS B 234      36.566  10.796  43.832  1.00  0.00           H  
ATOM   3102  C   HIS B 234      35.681  10.592  41.883  1.00  6.52           C  
ATOM   3103  O   HIS B 234      36.760  10.654  41.293  1.00  5.64           O  
ATOM   3104  CB  HIS B 234      35.595   8.876  43.747  1.00  8.55           C  
ATOM   3105  HB1 HIS B 234      36.274   8.291  43.083  1.00  0.00           H  
ATOM   3106  HB2 HIS B 234      34.618   8.425  43.454  1.00  0.00           H  
ATOM   3107  CG  HIS B 234      35.896   8.604  45.190  1.00 11.55           C  
ATOM   3108  CD2 HIS B 234      36.266   9.437  46.193  1.00 12.63           C  
ATOM   3109  HD2 HIS B 234      36.412  10.528  46.117  1.00  0.00           H  
ATOM   3110  ND1 HIS B 234      35.841   7.342  45.742  1.00 12.82           N  
ATOM   3111  HD1 HIS B 234      35.591   6.489  45.241  1.00  0.00           H  
ATOM   3112  CE1 HIS B 234      36.163   7.410  47.022  1.00 13.06           C  
ATOM   3113  HE1 HIS B 234      36.206   6.559  47.722  1.00  0.00           H  
ATOM   3114  NE2 HIS B 234      36.425   8.670  47.321  1.00 13.48           N  
ATOM   3115  HE2 HIS B 234      36.700   9.017  48.240  1.00  0.00           H  
ATOM   3116  N   ILE B 235      34.514  10.732  41.261  1.00  5.36           N  
ATOM   3117  HN  ILE B 235      33.646  10.650  41.790  1.00  0.00           H  
ATOM   3118  CA  ILE B 235      34.464  11.002  39.829  1.00  5.00           C  
ATOM   3119  HA  ILE B 235      35.090  10.257  39.284  1.00  0.00           H  
ATOM   3120  C   ILE B 235      35.034  12.406  39.619  1.00  5.10           C  
ATOM   3121  O   ILE B 235      35.882  12.623  38.752  1.00  5.57           O  
ATOM   3122  CB  ILE B 235      33.011  10.963  39.284  1.00  5.02           C  
ATOM   3123  HB  ILE B 235      32.384  11.672  39.873  1.00  0.00           H  
ATOM   3124  CG1 ILE B 235      32.433   9.551  39.426  1.00  5.49           C  
ATOM   3125 1HG1 ILE B 235      33.077   8.809  38.898  1.00  0.00           H  
ATOM   3126 2HG1 ILE B 235      32.545   9.185  40.473  1.00  0.00           H  
ATOM   3127  CG2 ILE B 235      32.993  11.387  37.814  1.00  5.38           C  
ATOM   3128 1HG2 ILE B 235      31.949  11.359  37.423  1.00  0.00           H  
ATOM   3129 2HG2 ILE B 235      33.689  10.775  37.194  1.00  0.00           H  
ATOM   3130 3HG2 ILE B 235      33.471  12.383  37.660  1.00  0.00           H  
ATOM   3131  CD1 ILE B 235      30.985   9.426  38.967  1.00  6.30           C  
ATOM   3132 1HD1 ILE B 235      30.564   8.399  39.070  1.00  0.00           H  
ATOM   3133 2HD1 ILE B 235      30.873   9.792  37.920  1.00  0.00           H  
ATOM   3134 3HD1 ILE B 235      30.341  10.168  39.495  1.00  0.00           H  
ATOM   3135  N   LEU B 236      34.580  13.357  40.432  1.00  5.00           N  
ATOM   3136  HN  LEU B 236      33.890  13.122  41.145  1.00  0.00           H  
ATOM   3137  CA  LEU B 236      35.056  14.732  40.317  1.00  5.18           C  
ATOM   3138  HA  LEU B 236      34.862  15.072  39.273  1.00  0.00           H  
ATOM   3139  C   LEU B 236      36.553  14.864  40.577  1.00  5.53           C  
ATOM   3140  O   LEU B 236      37.200  15.757  40.035  1.00  5.99           O  
ATOM   3141  CB  LEU B 236      34.275  15.653  41.260  1.00  5.00           C  
ATOM   3142  HB1 LEU B 236      34.815  16.620  41.388  1.00  0.00           H  
ATOM   3143  HB2 LEU B 236      34.322  15.265  42.304  1.00  0.00           H  
ATOM   3144  CG  LEU B 236      32.821  15.908  40.855  1.00  5.26           C  
ATOM   3145  HG  LEU B 236      32.277  14.935  40.824  1.00  0.00           H  
ATOM   3146  CD1 LEU B 236      32.154  16.816  41.879  1.00  6.63           C  
ATOM   3147 1HD1 LEU B 236      31.095  17.002  41.584  1.00  0.00           H  
ATOM   3148 2HD1 LEU B 236      32.720  17.765  42.031  1.00  0.00           H  
ATOM   3149 3HD1 LEU B 236      32.236  16.412  42.915  1.00  0.00           H  
ATOM   3150  CD2 LEU B 236      32.781  16.546  39.463  1.00  5.32           C  
ATOM   3151 1HD2 LEU B 236      31.722  16.732  39.168  1.00  0.00           H  
ATOM   3152 2HD2 LEU B 236      33.329  15.938  38.705  1.00  0.00           H  
ATOM   3153 3HD2 LEU B 236      33.402  17.470  39.406  1.00  0.00           H  
ATOM   3154  N   THR B 237      37.104  13.980  41.404  1.00  5.00           N  
ATOM   3155  HN  THR B 237      36.520  13.269  41.843  1.00  0.00           H  
ATOM   3156  CA  THR B 237      38.533  14.016  41.690  1.00  5.00           C  
ATOM   3157  HA  THR B 237      38.824  15.057  41.962  1.00  0.00           H  
ATOM   3158  C   THR B 237      39.284  13.603  40.426  1.00  5.77           C  
ATOM   3159  O   THR B 237      40.351  14.148  40.122  1.00  5.00           O  
ATOM   3160  CB  THR B 237      38.898  13.068  42.857  1.00  6.78           C  
ATOM   3161  HB  THR B 237      38.577  12.030  42.605  1.00  0.00           H  
ATOM   3162  CG2 THR B 237      40.407  13.084  43.115  1.00  6.39           C  
ATOM   3163 1HG2 THR B 237      40.670  12.401  43.956  1.00  0.00           H  
ATOM   3164 2HG2 THR B 237      40.786  14.118  43.289  1.00  0.00           H  
ATOM   3165 3HG2 THR B 237      40.987  12.846  42.193  1.00  0.00           H  
ATOM   3166  OG1 THR B 237      38.221  13.500  44.044  1.00  7.73           O  
ATOM   3167  HG1 THR B 237      38.445  12.918  44.761  1.00  0.00           H  
ATOM   3168  N   ARG B 238      38.723  12.638  39.695  1.00  5.61           N  
ATOM   3169  HN  ARG B 238      37.856  12.209  40.020  1.00  0.00           H  
ATOM   3170  CA  ARG B 238      39.318  12.179  38.441  1.00  6.09           C  
ATOM   3171  HA  ARG B 238      40.372  11.859  38.616  1.00  0.00           H  
ATOM   3172  C   ARG B 238      39.287  13.351  37.464  1.00  6.37           C  
ATOM   3173  O   ARG B 238      40.217  13.542  36.676  1.00  6.06           O  
ATOM   3174  CB  ARG B 238      38.516  11.021  37.833  1.00  8.33           C  
ATOM   3175  HB1 ARG B 238      37.493  11.371  37.562  1.00  0.00           H  
ATOM   3176  HB2 ARG B 238      38.918  10.773  36.823  1.00  0.00           H  
ATOM   3177  CG  ARG B 238      38.422   9.758  38.675  1.00 13.67           C  
ATOM   3178  HG1 ARG B 238      37.872   9.950  39.626  1.00  0.00           H  
ATOM   3179  HG2 ARG B 238      37.728   9.018  38.212  1.00  0.00           H  
ATOM   3180  CD  ARG B 238      39.777   9.138  38.946  1.00 16.30           C  
ATOM   3181  HD1 ARG B 238      40.408   9.799  39.585  1.00  0.00           H  
ATOM   3182  HD2 ARG B 238      40.411   9.127  38.029  1.00  0.00           H  
ATOM   3183  NE  ARG B 238      39.649   7.799  39.524  1.00 20.77           N  
ATOM   3184  HE  ARG B 238      39.521   7.727  40.533  1.00  0.00           H  
ATOM   3185  CZ  ARG B 238      39.689   6.670  38.821  1.00 22.48           C  
ATOM   3186  NH1 ARG B 238      39.858   6.705  37.506  1.00 24.56           N  
ATOM   3187 1HH1 ARG B 238      39.889   5.840  36.967  1.00  0.00           H  
ATOM   3188 2HH1 ARG B 238      39.958   7.604  37.035  1.00  0.00           H  
ATOM   3189  NH2 ARG B 238      39.559   5.502  39.433  1.00 22.30           N  
ATOM   3190 1HH2 ARG B 238      39.590   4.637  38.894  1.00  0.00           H  
ATOM   3191 2HH2 ARG B 238      39.429   5.475  40.444  1.00  0.00           H  
ATOM   3192  N   VAL B 239      38.202  14.123  37.504  1.00  5.52           N  
ATOM   3193  HN  VAL B 239      37.449  13.901  38.155  1.00  0.00           H  
ATOM   3194  CA  VAL B 239      38.078  15.285  36.626  1.00  5.00           C  
ATOM   3195  HA  VAL B 239      38.205  14.954  35.569  1.00  0.00           H  
ATOM   3196  C   VAL B 239      39.181  16.290  36.968  1.00  6.07           C  
ATOM   3197  O   VAL B 239      39.790  16.881  36.077  1.00  5.95           O  
ATOM   3198  CB  VAL B 239      36.702  15.975  36.773  1.00  6.01           C  
ATOM   3199  HB  VAL B 239      36.551  16.260  37.840  1.00  0.00           H  
ATOM   3200  CG1 VAL B 239      36.664  17.238  35.911  1.00  5.00           C  
ATOM   3201 1HG1 VAL B 239      37.479  17.934  36.219  1.00  0.00           H  
ATOM   3202 2HG1 VAL B 239      35.663  17.730  35.933  1.00  0.00           H  
ATOM   3203 3HG1 VAL B 239      36.705  17.002  34.822  1.00  0.00           H  
ATOM   3204  CG2 VAL B 239      35.584  15.020  36.350  1.00  5.00           C  
ATOM   3205 1HG2 VAL B 239      35.612  14.099  36.978  1.00  0.00           H  
ATOM   3206 2HG2 VAL B 239      35.625  14.784  35.261  1.00  0.00           H  
ATOM   3207 3HG2 VAL B 239      34.583  15.512  36.372  1.00  0.00           H  
ATOM   3208  N   ASN B 240      39.429  16.490  38.260  1.00  5.06           N  
ATOM   3209  HN  ASN B 240      38.876  15.996  38.960  1.00  0.00           H  
ATOM   3210  CA  ASN B 240      40.481  17.407  38.690  1.00  5.00           C  
ATOM   3211  HA  ASN B 240      40.240  18.434  38.328  1.00  0.00           H  
ATOM   3212  C   ASN B 240      41.824  16.973  38.103  1.00  5.95           C  
ATOM   3213  O   ASN B 240      42.556  17.786  37.545  1.00  5.72           O  
ATOM   3214  CB  ASN B 240      40.602  17.430  40.216  1.00  5.00           C  
ATOM   3215  HB1 ASN B 240      41.644  17.672  40.530  1.00  0.00           H  
ATOM   3216  HB2 ASN B 240      40.520  16.402  40.639  1.00  0.00           H  
ATOM   3217  CG  ASN B 240      39.607  18.366  40.869  1.00  5.16           C  
ATOM   3218  ND2 ASN B 240      39.686  18.480  42.192  1.00  5.00           N  
ATOM   3219 1HD2 ASN B 240      39.016  19.111  42.632  1.00  0.00           H  
ATOM   3220 2HD2 ASN B 240      40.371  17.970  42.750  1.00  0.00           H  
ATOM   3221  OD1 ASN B 240      38.780  18.981  40.196  1.00  5.40           O  
ATOM   3222  N   ARG B 241      42.144  15.689  38.234  1.00  5.57           N  
ATOM   3223  HN  ARG B 241      41.498  15.052  38.699  1.00  0.00           H  
ATOM   3224  CA  ARG B 241      43.412  15.184  37.718  1.00  5.72           C  
ATOM   3225  HA  ARG B 241      44.231  15.792  38.169  1.00  0.00           H  
ATOM   3226  C   ARG B 241      43.526  15.300  36.201  1.00  6.58           C  
ATOM   3227  O   ARG B 241      44.584  15.658  35.678  1.00  5.64           O  
ATOM   3228  CB  ARG B 241      43.625  13.724  38.138  1.00  7.55           C  
ATOM   3229  HB1 ARG B 241      43.462  13.595  39.234  1.00  0.00           H  
ATOM   3230  HB2 ARG B 241      42.803  13.074  37.756  1.00  0.00           H  
ATOM   3231  CG  ARG B 241      44.989  13.183  37.721  1.00 10.49           C  
ATOM   3232  HG1 ARG B 241      45.015  12.974  36.626  1.00  0.00           H  
ATOM   3233  HG2 ARG B 241      45.766  13.981  37.774  1.00  0.00           H  
ATOM   3234  CD  ARG B 241      45.416  11.956  38.519  1.00 13.45           C  
ATOM   3235  HD1 ARG B 241      46.523  11.830  38.480  1.00  0.00           H  
ATOM   3236  HD2 ARG B 241      45.285  12.135  39.612  1.00  0.00           H  
ATOM   3237  NE  ARG B 241      44.744  10.721  38.116  1.00 17.69           N  
ATOM   3238  HE  ARG B 241      45.064  10.265  37.261  1.00  0.00           H  
ATOM   3239  CZ  ARG B 241      43.745  10.149  38.784  1.00 18.63           C  
ATOM   3240  NH1 ARG B 241      43.276  10.700  39.897  1.00 17.95           N  
ATOM   3241 1HH1 ARG B 241      43.667  11.583  40.225  1.00  0.00           H  
ATOM   3242 2HH1 ARG B 241      42.510  10.262  40.409  1.00  0.00           H  
ATOM   3243  NH2 ARG B 241      43.237   9.000  38.357  1.00 16.49           N  
ATOM   3244 1HH2 ARG B 241      43.597   8.577  37.502  1.00  0.00           H  
ATOM   3245 2HH2 ARG B 241      42.471   8.562  38.869  1.00  0.00           H  
ATOM   3246  N   LYS B 242      42.439  15.007  35.493  1.00  5.41           N  
ATOM   3247  HN  LYS B 242      41.584  14.733  35.976  1.00  0.00           H  
ATOM   3248  CA  LYS B 242      42.451  15.072  34.034  1.00  6.23           C  
ATOM   3249  HA  LYS B 242      43.269  14.414  33.658  1.00  0.00           H  
ATOM   3250  C   LYS B 242      42.709  16.492  33.541  1.00  6.68           C  
ATOM   3251  O   LYS B 242      43.550  16.712  32.667  1.00  5.73           O  
ATOM   3252  CB  LYS B 242      41.120  14.558  33.474  1.00  7.96           C  
ATOM   3253  HB1 LYS B 242      40.854  13.583  33.946  1.00  0.00           H  
ATOM   3254  HB2 LYS B 242      40.277  15.188  33.843  1.00  0.00           H  
ATOM   3255  CG  LYS B 242      41.066  14.441  31.953  1.00  8.88           C  
ATOM   3256  HG1 LYS B 242      41.252  15.422  31.456  1.00  0.00           H  
ATOM   3257  HG2 LYS B 242      41.942  13.880  31.550  1.00  0.00           H  
ATOM   3258  CD  LYS B 242      39.745  13.823  31.507  1.00 12.86           C  
ATOM   3259  HD1 LYS B 242      39.571  12.838  31.999  1.00  0.00           H  
ATOM   3260  HD2 LYS B 242      38.874  14.382  31.923  1.00  0.00           H  
ATOM   3261  CE  LYS B 242      39.658  13.709  29.991  1.00 14.83           C  
ATOM   3262  HE1 LYS B 242      38.643  13.383  29.665  1.00  0.00           H  
ATOM   3263  HE2 LYS B 242      39.682  14.712  29.505  1.00  0.00           H  
ATOM   3264  NZ  LYS B 242      40.716  12.817  29.446  1.00 15.45           N  
ATOM   3265  HZ1 LYS B 242      40.658  12.741  28.431  1.00  0.00           H  
ATOM   3266  HZ2 LYS B 242      40.694  11.899  29.890  1.00  0.00           H  
ATOM   3267  HZ3 LYS B 242      41.645  13.116  29.744  1.00  0.00           H  
ATOM   3268  N   VAL B 243      41.983  17.453  34.105  1.00  5.28           N  
ATOM   3269  HN  VAL B 243      41.300  17.208  34.822  1.00  0.00           H  
ATOM   3270  CA  VAL B 243      42.144  18.849  33.719  1.00  5.72           C  
ATOM   3271  HA  VAL B 243      42.012  18.935  32.615  1.00  0.00           H  
ATOM   3272  C   VAL B 243      43.543  19.338  34.089  1.00  6.10           C  
ATOM   3273  O   VAL B 243      44.210  20.011  33.304  1.00  5.11           O  
ATOM   3274  CB  VAL B 243      41.095  19.745  34.420  1.00  5.00           C  
ATOM   3275  HB  VAL B 243      41.146  19.564  35.519  1.00  0.00           H  
ATOM   3276  CG1 VAL B 243      41.395  21.218  34.151  1.00  5.76           C  
ATOM   3277 1HG1 VAL B 243      42.418  21.478  34.510  1.00  0.00           H  
ATOM   3278 2HG1 VAL B 243      40.618  21.887  34.590  1.00  0.00           H  
ATOM   3279 3HG1 VAL B 243      41.252  21.481  33.077  1.00  0.00           H  
ATOM   3280  CG2 VAL B 243      39.695  19.389  33.929  1.00  5.02           C  
ATOM   3281 1HG2 VAL B 243      39.476  18.314  34.125  1.00  0.00           H  
ATOM   3282 2HG2 VAL B 243      39.552  19.652  32.855  1.00  0.00           H  
ATOM   3283 3HG2 VAL B 243      38.918  20.058  34.368  1.00  0.00           H  
ATOM   3284  N   ALA B 244      43.984  18.977  35.287  1.00  5.68           N  
ATOM   3285  HN  ALA B 244      43.392  18.393  35.878  1.00  0.00           H  
ATOM   3286  CA  ALA B 244      45.292  19.392  35.783  1.00  7.48           C  
ATOM   3287  HA  ALA B 244      45.334  20.505  35.732  1.00  0.00           H  
ATOM   3288  C   ALA B 244      46.478  18.849  34.994  1.00  8.07           C  
ATOM   3289  O   ALA B 244      47.468  19.549  34.806  1.00  8.14           O  
ATOM   3290  CB  ALA B 244      45.437  18.991  37.253  1.00  7.89           C  
ATOM   3291  HB1 ALA B 244      46.437  19.308  37.632  1.00  0.00           H  
ATOM   3292  HB2 ALA B 244      45.254  17.903  37.411  1.00  0.00           H  
ATOM   3293  HB3 ALA B 244      44.605  19.387  37.880  1.00  0.00           H  
ATOM   3294  N   THR B 245      46.377  17.610  34.527  1.00  8.22           N  
ATOM   3295  HN  THR B 245      45.515  17.084  34.670  1.00  0.00           H  
ATOM   3296  CA  THR B 245      47.489  16.996  33.812  1.00  9.81           C  
ATOM   3297  HA  THR B 245      48.411  17.538  34.126  1.00  0.00           H  
ATOM   3298  C   THR B 245      47.465  17.017  32.287  1.00  9.78           C  
ATOM   3299  O   THR B 245      48.510  17.161  31.653  1.00 10.69           O  
ATOM   3300  CB  THR B 245      47.667  15.524  34.251  1.00 11.91           C  
ATOM   3301  HB  THR B 245      48.550  15.089  33.728  1.00  0.00           H  
ATOM   3302  CG2 THR B 245      47.884  15.440  35.751  1.00 11.64           C  
ATOM   3303 1HG2 THR B 245      48.795  16.024  36.021  1.00  0.00           H  
ATOM   3304 2HG2 THR B 245      47.932  14.387  36.114  1.00  0.00           H  
ATOM   3305 3HG2 THR B 245      46.986  15.764  36.328  1.00  0.00           H  
ATOM   3306  OG1 THR B 245      46.497  14.774  33.904  1.00 11.84           O  
ATOM   3307  HG1 THR B 245      46.361  14.827  32.965  1.00  0.00           H  
ATOM   3308  N   GLU B 246      46.284  16.896  31.696  1.00  9.60           N  
ATOM   3309  HN  GLU B 246      45.438  16.851  32.264  1.00  0.00           H  
ATOM   3310  CA  GLU B 246      46.181  16.826  30.243  1.00  9.68           C  
ATOM   3311  HA  GLU B 246      47.127  16.359  29.882  1.00  0.00           H  
ATOM   3312  C   GLU B 246      46.014  18.122  29.460  1.00  9.77           C  
ATOM   3313  O   GLU B 246      46.084  18.112  28.230  1.00 11.15           O  
ATOM   3314  CB  GLU B 246      45.054  15.859  29.880  1.00 11.43           C  
ATOM   3315  HB1 GLU B 246      44.853  15.872  28.783  1.00  0.00           H  
ATOM   3316  HB2 GLU B 246      44.071  16.234  30.247  1.00  0.00           H  
ATOM   3317  CG  GLU B 246      45.316  14.442  30.371  1.00 12.50           C  
ATOM   3318  HG1 GLU B 246      46.243  14.027  29.910  1.00  0.00           H  
ATOM   3319  HG2 GLU B 246      45.629  14.444  31.441  1.00  0.00           H  
ATOM   3320  CD  GLU B 246      44.143  13.512  30.154  1.00 14.76           C  
ATOM   3321  OE1 GLU B 246      43.244  13.856  29.363  1.00 15.46           O  
ATOM   3322  OE2 GLU B 246      44.129  12.427  30.772  1.00 17.28           O  
ATOM   3323  N   PHE B 247      45.817  19.236  30.154  1.00  7.18           N  
ATOM   3324  HN  PHE B 247      45.804  19.201  31.173  1.00  0.00           H  
ATOM   3325  CA  PHE B 247      45.619  20.510  29.473  1.00  8.10           C  
ATOM   3326  HA  PHE B 247      45.679  20.325  28.375  1.00  0.00           H  
ATOM   3327  C   PHE B 247      46.635  21.596  29.822  1.00  7.86           C  
ATOM   3328  O   PHE B 247      47.059  21.726  30.970  1.00  8.22           O  
ATOM   3329  CB  PHE B 247      44.217  21.037  29.785  1.00  8.04           C  
ATOM   3330  HB1 PHE B 247      44.087  22.067  29.378  1.00  0.00           H  
ATOM   3331  HB2 PHE B 247      44.113  21.250  30.874  1.00  0.00           H  
ATOM   3332  CG  PHE B 247      43.109  20.141  29.315  1.00  8.76           C  
ATOM   3333  CD1 PHE B 247      42.645  19.107  30.123  1.00  8.73           C  
ATOM   3334  HD1 PHE B 247      43.109  18.937  31.109  1.00  0.00           H  
ATOM   3335  CD2 PHE B 247      42.519  20.339  28.073  1.00  8.15           C  
ATOM   3336  HD2 PHE B 247      42.880  21.152  27.421  1.00  0.00           H  
ATOM   3337  CE1 PHE B 247      41.602  18.283  29.702  1.00  9.36           C  
ATOM   3338  HE1 PHE B 247      41.243  17.468  30.353  1.00  0.00           H  
ATOM   3339  CE2 PHE B 247      41.477  19.523  27.641  1.00 11.24           C  
ATOM   3340  HE2 PHE B 247      41.017  19.692  26.653  1.00  0.00           H  
ATOM   3341  CZ  PHE B 247      41.016  18.492  28.458  1.00 11.07           C  
ATOM   3342  HZ  PHE B 247      40.190  17.844  28.119  1.00  0.00           H  
ATOM   3343  N   GLU B 248      47.009  22.377  28.813  1.00  8.30           N  
ATOM   3344  HN  GLU B 248      46.634  22.185  27.884  1.00  0.00           H  
ATOM   3345  CA  GLU B 248      47.933  23.498  28.975  1.00  8.86           C  
ATOM   3346  HA  GLU B 248      47.717  24.021  29.936  1.00  0.00           H  
ATOM   3347  C   GLU B 248      47.670  24.447  27.810  1.00  8.50           C  
ATOM   3348  O   GLU B 248      47.557  24.017  26.662  1.00  7.36           O  
ATOM   3349  CB  GLU B 248      49.393  23.032  28.966  1.00  9.84           C  
ATOM   3350  HB1 GLU B 248      49.552  22.205  29.696  1.00  0.00           H  
ATOM   3351  HB2 GLU B 248      49.632  22.489  28.022  1.00  0.00           H  
ATOM   3352  CG  GLU B 248      50.381  24.169  29.207  1.00 11.06           C  
ATOM   3353  HG1 GLU B 248      50.093  24.760  30.108  1.00  0.00           H  
ATOM   3354  HG2 GLU B 248      50.274  24.959  28.427  1.00  0.00           H  
ATOM   3355  CD  GLU B 248      51.821  23.701  29.307  1.00 14.39           C  
ATOM   3356  OE1 GLU B 248      52.093  22.751  30.075  1.00 13.90           O  
ATOM   3357  OE2 GLU B 248      52.682  24.296  28.624  1.00 13.67           O  
ATOM   3358  N   SER B 249      47.559  25.736  28.102  1.00  6.82           N  
ATOM   3359  HN  SER B 249      47.678  26.049  29.065  1.00  0.00           H  
ATOM   3360  CA  SER B 249      47.269  26.707  27.057  1.00  7.20           C  
ATOM   3361  HA  SER B 249      46.435  26.305  26.437  1.00  0.00           H  
ATOM   3362  C   SER B 249      48.441  26.993  26.135  1.00  8.02           C  
ATOM   3363  O   SER B 249      49.603  26.870  26.519  1.00  8.36           O  
ATOM   3364  CB  SER B 249      46.804  28.031  27.671  1.00  6.56           C  
ATOM   3365  HB1 SER B 249      45.969  27.880  28.395  1.00  0.00           H  
ATOM   3366  HB2 SER B 249      46.268  28.666  26.927  1.00  0.00           H  
ATOM   3367  OG  SER B 249      47.893  28.720  28.262  1.00  6.92           O  
ATOM   3368  HG  SER B 249      47.605  29.541  28.643  1.00  0.00           H  
ATOM   3369  N   PHE B 250      48.111  27.371  24.906  1.00  8.37           N  
ATOM   3370  HN  PHE B 250      47.124  27.405  24.651  1.00  0.00           H  
ATOM   3371  CA  PHE B 250      49.106  27.739  23.907  1.00  8.58           C  
ATOM   3372  HA  PHE B 250      50.114  27.833  24.375  1.00  0.00           H  
ATOM   3373  C   PHE B 250      48.638  29.083  23.376  1.00  7.40           C  
ATOM   3374  O   PHE B 250      47.506  29.202  22.905  1.00  8.17           O  
ATOM   3375  CB  PHE B 250      49.144  26.741  22.751  1.00  9.25           C  
ATOM   3376  HB1 PHE B 250      49.347  25.710  23.123  1.00  0.00           H  
ATOM   3377  HB2 PHE B 250      48.124  26.586  22.327  1.00  0.00           H  
ATOM   3378  CG  PHE B 250      50.120  27.122  21.672  1.00  9.09           C  
ATOM   3379  CD1 PHE B 250      51.475  26.847  21.815  1.00 10.72           C  
ATOM   3380  HD1 PHE B 250      51.827  26.293  22.701  1.00  0.00           H  
ATOM   3381  CD2 PHE B 250      49.693  27.819  20.545  1.00 11.76           C  
ATOM   3382  HD2 PHE B 250      48.620  28.040  20.416  1.00  0.00           H  
ATOM   3383  CE1 PHE B 250      52.397  27.264  20.850  1.00 12.05           C  
ATOM   3384  HE1 PHE B 250      53.469  27.039  20.976  1.00  0.00           H  
ATOM   3385  CE2 PHE B 250      50.605  28.242  19.576  1.00 11.26           C  
ATOM   3386  HE2 PHE B 250      50.253  28.796  18.689  1.00  0.00           H  
ATOM   3387  CZ  PHE B 250      51.958  27.964  19.731  1.00 11.81           C  
ATOM   3388  HZ  PHE B 250      52.682  28.298  18.969  1.00  0.00           H  
ATOM   3389  N   SER B 251      49.493  30.096  23.457  1.00  7.21           N  
ATOM   3390  HN  SER B 251      50.419  29.948  23.859  1.00  0.00           H  
ATOM   3391  CA  SER B 251      49.116  31.416  22.975  1.00  7.03           C  
ATOM   3392  HA  SER B 251      48.374  31.289  22.152  1.00  0.00           H  
ATOM   3393  C   SER B 251      50.294  32.208  22.435  1.00  7.99           C  
ATOM   3394  O   SER B 251      51.419  32.079  22.915  1.00  8.01           O  
ATOM   3395  CB  SER B 251      48.454  32.219  24.098  1.00  7.92           C  
ATOM   3396  HB1 SER B 251      49.093  32.253  25.011  1.00  0.00           H  
ATOM   3397  HB2 SER B 251      47.576  31.681  24.526  1.00  0.00           H  
ATOM   3398  OG  SER B 251      48.106  33.519  23.654  1.00  8.85           O  
ATOM   3399  HG  SER B 251      47.695  34.017  24.351  1.00  0.00           H  
ATOM   3400  N   PHE B 252      50.023  33.026  21.424  1.00  9.03           N  
ATOM   3401  HN  PHE B 252      49.073  33.059  21.053  1.00  0.00           H  
ATOM   3402  CA  PHE B 252      51.045  33.877  20.831  1.00  9.35           C  
ATOM   3403  HA  PHE B 252      51.975  33.287  20.659  1.00  0.00           H  
ATOM   3404  C   PHE B 252      51.322  35.003  21.826  1.00 10.59           C  
ATOM   3405  O   PHE B 252      52.356  35.670  21.764  1.00 10.47           O  
ATOM   3406  CB  PHE B 252      50.537  34.445  19.501  1.00  9.59           C  
ATOM   3407  HB1 PHE B 252      49.601  35.031  19.655  1.00  0.00           H  
ATOM   3408  HB2 PHE B 252      51.208  35.258  19.138  1.00  0.00           H  
ATOM   3409  CG  PHE B 252      50.341  33.401  18.433  1.00  9.28           C  
ATOM   3410  CD1 PHE B 252      51.163  32.277  18.378  1.00 10.56           C  
ATOM   3411  HD1 PHE B 252      51.963  32.151  19.126  1.00  0.00           H  
ATOM   3412  CD2 PHE B 252      49.338  33.544  17.480  1.00 12.07           C  
ATOM   3413  HD2 PHE B 252      48.680  34.429  17.511  1.00  0.00           H  
ATOM   3414  CE1 PHE B 252      50.987  31.311  17.390  1.00 10.29           C  
ATOM   3415  HE1 PHE B 252      51.645  30.427  17.359  1.00  0.00           H  
ATOM   3416  CE2 PHE B 252      49.153  32.585  16.487  1.00 14.12           C  
ATOM   3417  HE2 PHE B 252      48.354  32.713  15.737  1.00  0.00           H  
ATOM   3418  CZ  PHE B 252      49.980  31.463  16.443  1.00 12.32           C  
ATOM   3419  HZ  PHE B 252      49.836  30.699  15.660  1.00  0.00           H  
ATOM   3420  N   ASP B 253      50.379  35.196  22.745  1.00  9.70           N  
ATOM   3421  HN  ASP B 253      49.547  34.607  22.720  1.00  0.00           H  
ATOM   3422  CA  ASP B 253      50.481  36.214  23.789  1.00 10.37           C  
ATOM   3423  HA  ASP B 253      51.092  37.073  23.425  1.00  0.00           H  
ATOM   3424  C   ASP B 253      51.154  35.570  25.001  1.00 10.16           C  
ATOM   3425  O   ASP B 253      50.565  34.713  25.658  1.00  7.99           O  
ATOM   3426  CB  ASP B 253      49.080  36.697  24.179  1.00 12.26           C  
ATOM   3427  HB1 ASP B 253      48.479  36.949  23.274  1.00  0.00           H  
ATOM   3428  HB2 ASP B 253      48.465  35.856  24.577  1.00  0.00           H  
ATOM   3429  CG  ASP B 253      49.105  37.860  25.155  1.00 13.93           C  
ATOM   3430  OD1 ASP B 253      50.135  38.069  25.830  1.00 15.36           O  
ATOM   3431  OD2 ASP B 253      48.077  38.564  25.254  1.00 16.70           O  
ATOM   3432  N   ALA B 254      52.381  35.986  25.299  1.00  9.90           N  
ATOM   3433  HN  ALA B 254      52.814  36.713  24.729  1.00  0.00           H  
ATOM   3434  CA  ALA B 254      53.122  35.424  26.425  1.00 10.64           C  
ATOM   3435  HA  ALA B 254      53.374  34.366  26.178  1.00  0.00           H  
ATOM   3436  C   ALA B 254      52.323  35.426  27.727  1.00 10.71           C  
ATOM   3437  O   ALA B 254      52.458  34.520  28.551  1.00 10.12           O  
ATOM   3438  CB  ALA B 254      54.426  36.185  26.617  1.00 11.55           C  
ATOM   3439  HB1 ALA B 254      55.009  36.184  25.667  1.00  0.00           H  
ATOM   3440  HB2 ALA B 254      55.020  35.789  27.473  1.00  0.00           H  
ATOM   3441  HB3 ALA B 254      54.256  37.217  27.002  1.00  0.00           H  
ATOM   3442  N   THR B 255      51.491  36.445  27.909  1.00  9.82           N  
ATOM   3443  HN  THR B 255      51.413  37.161  27.187  1.00  0.00           H  
ATOM   3444  CA  THR B 255      50.686  36.561  29.122  1.00 10.25           C  
ATOM   3445  HA  THR B 255      51.377  36.633  29.994  1.00  0.00           H  
ATOM   3446  C   THR B 255      49.761  35.363  29.341  1.00  9.57           C  
ATOM   3447  O   THR B 255      49.547  34.936  30.476  1.00  8.13           O  
ATOM   3448  CB  THR B 255      49.812  37.836  29.091  1.00 11.72           C  
ATOM   3449  HB  THR B 255      49.115  37.781  28.223  1.00  0.00           H  
ATOM   3450  CG2 THR B 255      49.002  37.954  30.378  1.00 11.36           C  
ATOM   3451 1HG2 THR B 255      48.372  38.873  30.356  1.00  0.00           H  
ATOM   3452 2HG2 THR B 255      49.652  37.917  31.283  1.00  0.00           H  
ATOM   3453 3HG2 THR B 255      48.396  37.039  30.573  1.00  0.00           H  
ATOM   3454  OG1 THR B 255      50.647  38.991  28.952  1.00 13.63           O  
ATOM   3455  HG1 THR B 255      50.110  39.774  28.933  1.00  0.00           H  
ATOM   3456  N   PHE B 256      49.224  34.822  28.251  1.00  9.12           N  
ATOM   3457  HN  PHE B 256      49.470  35.203  27.337  1.00  0.00           H  
ATOM   3458  CA  PHE B 256      48.293  33.699  28.324  1.00  9.61           C  
ATOM   3459  HA  PHE B 256      47.966  33.594  29.385  1.00  0.00           H  
ATOM   3460  C   PHE B 256      48.854  32.359  27.875  1.00  8.64           C  
ATOM   3461  O   PHE B 256      48.106  31.387  27.735  1.00  8.87           O  
ATOM   3462  CB  PHE B 256      47.055  33.997  27.480  1.00  9.62           C  
ATOM   3463  HB1 PHE B 256      47.334  34.144  26.411  1.00  0.00           H  
ATOM   3464  HB2 PHE B 256      46.417  33.088  27.383  1.00  0.00           H  
ATOM   3465  CG  PHE B 256      46.251  35.155  27.979  1.00 13.41           C  
ATOM   3466  CD1 PHE B 256      46.675  36.459  27.760  1.00 14.89           C  
ATOM   3467  HD1 PHE B 256      47.607  36.643  27.199  1.00  0.00           H  
ATOM   3468  CD2 PHE B 256      45.076  34.940  28.685  1.00 14.65           C  
ATOM   3469  HD2 PHE B 256      44.728  33.909  28.865  1.00  0.00           H  
ATOM   3470  CE1 PHE B 256      45.937  37.537  28.240  1.00 15.50           C  
ATOM   3471  HE1 PHE B 256      46.284  38.569  28.061  1.00  0.00           H  
ATOM   3472  CE2 PHE B 256      44.333  36.010  29.167  1.00 17.53           C  
ATOM   3473  HE2 PHE B 256      43.400  35.827  29.727  1.00  0.00           H  
ATOM   3474  CZ  PHE B 256      44.766  37.310  28.943  1.00 15.88           C  
ATOM   3475  HZ  PHE B 256      44.178  38.161  29.325  1.00  0.00           H  
ATOM   3476  N   HIS B 257      50.160  32.301  27.656  1.00  7.04           N  
ATOM   3477  HN  HIS B 257      50.732  33.130  27.816  1.00  0.00           H  
ATOM   3478  CA  HIS B 257      50.792  31.073  27.190  1.00  7.52           C  
ATOM   3479  HA  HIS B 257      50.045  30.527  26.568  1.00  0.00           H  
ATOM   3480  C   HIS B 257      51.259  30.120  28.288  1.00  8.10           C  
ATOM   3481  O   HIS B 257      51.720  30.547  29.350  1.00  6.13           O  
ATOM   3482  CB  HIS B 257      51.979  31.423  26.284  1.00  7.07           C  
ATOM   3483  HB1 HIS B 257      52.675  32.124  26.801  1.00  0.00           H  
ATOM   3484  HB2 HIS B 257      51.651  32.074  25.441  1.00  0.00           H  
ATOM   3485  CG  HIS B 257      52.718  30.227  25.771  1.00  7.03           C  
ATOM   3486  CD2 HIS B 257      53.997  29.822  25.954  1.00  6.35           C  
ATOM   3487  HD2 HIS B 257      54.773  30.346  26.537  1.00  0.00           H  
ATOM   3488  ND1 HIS B 257      52.122  29.270  24.978  1.00  6.50           N  
ATOM   3489  HD1 HIS B 257      51.154  29.289  24.658  1.00  0.00           H  
ATOM   3490  CE1 HIS B 257      53.001  28.325  24.697  1.00  7.24           C  
ATOM   3491  HE1 HIS B 257      52.811  27.429  24.082  1.00  0.00           H  
ATOM   3492  NE2 HIS B 257      54.146  28.636  25.278  1.00  5.00           N  
ATOM   3493  HE2 HIS B 257      55.003  28.084  25.232  1.00  0.00           H  
ATOM   3494  N   ALA B 258      51.129  28.823  28.009  1.00  6.92           N  
ATOM   3495  HN  ALA B 258      50.709  28.559  27.118  1.00  0.00           H  
ATOM   3496  CA  ALA B 258      51.558  27.759  28.915  1.00  7.21           C  
ATOM   3497  HA  ALA B 258      51.287  26.787  28.440  1.00  0.00           H  
ATOM   3498  C   ALA B 258      50.909  27.789  30.296  1.00  8.33           C  
ATOM   3499  O   ALA B 258      51.559  27.488  31.301  1.00  8.94           O  
ATOM   3500  CB  ALA B 258      53.078  27.792  29.054  1.00  9.28           C  
ATOM   3501  HB1 ALA B 258      53.405  26.980  29.745  1.00  0.00           H  
ATOM   3502  HB2 ALA B 258      53.451  28.793  29.373  1.00  0.00           H  
ATOM   3503  HB3 ALA B 258      53.593  27.738  28.067  1.00  0.00           H  
ATOM   3504  N   LYS B 259      49.627  28.129  30.348  1.00  6.55           N  
ATOM   3505  HN  LYS B 259      49.127  28.350  29.487  1.00  0.00           H  
ATOM   3506  CA  LYS B 259      48.928  28.189  31.627  1.00  5.88           C  
ATOM   3507  HA  LYS B 259      49.686  28.365  32.426  1.00  0.00           H  
ATOM   3508  C   LYS B 259      48.205  26.883  31.942  1.00  5.96           C  
ATOM   3509  O   LYS B 259      47.890  26.098  31.044  1.00  7.38           O  
ATOM   3510  CB  LYS B 259      47.952  29.366  31.635  1.00  5.89           C  
ATOM   3511  HB1 LYS B 259      47.384  29.404  32.594  1.00  0.00           H  
ATOM   3512  HB2 LYS B 259      47.108  29.187  30.929  1.00  0.00           H  
ATOM   3513  CG  LYS B 259      48.627  30.707  31.348  1.00  6.54           C  
ATOM   3514  HG1 LYS B 259      47.886  31.540  31.320  1.00  0.00           H  
ATOM   3515  HG2 LYS B 259      48.990  30.765  30.295  1.00  0.00           H  
ATOM   3516  CD  LYS B 259      49.750  30.990  32.344  1.00  6.34           C  
ATOM   3517  HD1 LYS B 259      50.453  30.128  32.422  1.00  0.00           H  
ATOM   3518  HD2 LYS B 259      49.372  31.000  33.393  1.00  0.00           H  
ATOM   3519  CE  LYS B 259      50.487  32.281  32.004  1.00  9.59           C  
ATOM   3520  HE1 LYS B 259      49.792  33.153  31.998  1.00  0.00           H  
ATOM   3521  HE2 LYS B 259      50.800  32.297  30.934  1.00  0.00           H  
ATOM   3522  NZ  LYS B 259      51.647  32.521  32.910  1.00  9.84           N  
ATOM   3523  HZ1 LYS B 259      52.140  33.385  32.683  1.00  0.00           H  
ATOM   3524  HZ2 LYS B 259      52.283  31.723  32.915  1.00  0.00           H  
ATOM   3525  HZ3 LYS B 259      51.360  32.506  33.889  1.00  0.00           H  
ATOM   3526  N   LYS B 260      47.946  26.665  33.227  1.00  5.42           N  
ATOM   3527  HN  LYS B 260      48.211  27.377  33.908  1.00  0.00           H  
ATOM   3528  CA  LYS B 260      47.299  25.450  33.702  1.00  5.94           C  
ATOM   3529  HA  LYS B 260      47.066  24.801  32.826  1.00  0.00           H  
ATOM   3530  C   LYS B 260      46.004  25.764  34.439  1.00  6.27           C  
ATOM   3531  O   LYS B 260      45.690  26.926  34.700  1.00  6.03           O  
ATOM   3532  CB  LYS B 260      48.253  24.701  34.630  1.00  5.69           C  
ATOM   3533  HB1 LYS B 260      47.761  23.790  35.044  1.00  0.00           H  
ATOM   3534  HB2 LYS B 260      48.412  25.274  35.573  1.00  0.00           H  
ATOM   3535  CG  LYS B 260      49.594  24.342  33.987  1.00  5.47           C  
ATOM   3536  HG1 LYS B 260      50.367  24.115  34.757  1.00  0.00           H  
ATOM   3537  HG2 LYS B 260      50.073  25.233  33.518  1.00  0.00           H  
ATOM   3538  CD  LYS B 260      49.449  23.199  32.990  1.00  6.23           C  
ATOM   3539  HD1 LYS B 260      50.381  23.050  32.397  1.00  0.00           H  
ATOM   3540  HD2 LYS B 260      48.758  23.466  32.156  1.00  0.00           H  
ATOM   3541  CE  LYS B 260      49.016  21.913  33.689  1.00  6.19           C  
ATOM   3542  HE1 LYS B 260      48.063  22.058  34.249  1.00  0.00           H  
ATOM   3543  HE2 LYS B 260      49.688  21.672  34.545  1.00  0.00           H  
ATOM   3544  NZ  LYS B 260      48.917  20.771  32.742  1.00  6.64           N  
ATOM   3545  HZ1 LYS B 260      48.628  19.912  33.209  1.00  0.00           H  
ATOM   3546  HZ2 LYS B 260      49.789  20.638  32.230  1.00  0.00           H  
ATOM   3547  HZ3 LYS B 260      48.302  20.992  31.959  1.00  0.00           H  
ATOM   3548  N   GLN B 261      45.266  24.720  34.796  1.00  6.92           N  
ATOM   3549  HN  GLN B 261      45.595  23.777  34.590  1.00  0.00           H  
ATOM   3550  CA  GLN B 261      43.993  24.904  35.478  1.00  6.26           C  
ATOM   3551  HA  GLN B 261      44.051  25.832  36.094  1.00  0.00           H  
ATOM   3552  C   GLN B 261      43.636  23.740  36.389  1.00  6.32           C  
ATOM   3553  O   GLN B 261      43.859  22.579  36.045  1.00  5.75           O  
ATOM   3554  CB  GLN B 261      42.888  25.081  34.431  1.00  6.83           C  
ATOM   3555  HB1 GLN B 261      43.162  25.897  33.722  1.00  0.00           H  
ATOM   3556  HB2 GLN B 261      42.878  24.209  33.736  1.00  0.00           H  
ATOM   3557  CG  GLN B 261      41.487  25.321  34.986  1.00  7.24           C  
ATOM   3558  HG1 GLN B 261      41.149  24.465  35.615  1.00  0.00           H  
ATOM   3559  HG2 GLN B 261      41.491  26.120  35.764  1.00  0.00           H  
ATOM   3560  CD  GLN B 261      40.485  25.627  33.885  1.00  9.47           C  
ATOM   3561  NE2 GLN B 261      39.298  25.030  33.966  1.00  8.60           N  
ATOM   3562 1HE2 GLN B 261      38.626  25.235  33.227  1.00  0.00           H  
ATOM   3563 2HE2 GLN B 261      39.056  24.388  34.721  1.00  0.00           H  
ATOM   3564  OE1 GLN B 261      40.776  26.400  32.976  1.00 10.00           O  
ATOM   3565  N   ILE B 262      43.094  24.058  37.561  1.00  5.59           N  
ATOM   3566  HN  ILE B 262      42.987  25.040  37.814  1.00  0.00           H  
ATOM   3567  CA  ILE B 262      42.651  23.026  38.489  1.00  5.37           C  
ATOM   3568  HA  ILE B 262      42.702  22.031  37.988  1.00  0.00           H  
ATOM   3569  C   ILE B 262      41.199  23.344  38.836  1.00  5.44           C  
ATOM   3570  O   ILE B 262      40.876  24.477  39.204  1.00  6.30           O  
ATOM   3571  CB  ILE B 262      43.504  22.993  39.792  1.00  6.48           C  
ATOM   3572  HB  ILE B 262      44.578  22.873  39.518  1.00  0.00           H  
ATOM   3573  CG1 ILE B 262      43.078  21.805  40.666  1.00  6.11           C  
ATOM   3574 1HG1 ILE B 262      41.996  21.879  40.925  1.00  0.00           H  
ATOM   3575 2HG1 ILE B 262      43.523  21.890  41.685  1.00  0.00           H  
ATOM   3576  CG2 ILE B 262      43.338  24.287  40.579  1.00  6.53           C  
ATOM   3577 1HG2 ILE B 262      43.949  24.263  41.512  1.00  0.00           H  
ATOM   3578 2HG2 ILE B 262      42.266  24.505  40.793  1.00  0.00           H  
ATOM   3579 3HG2 ILE B 262      43.571  25.182  39.956  1.00  0.00           H  
ATOM   3580  CD1 ILE B 262      43.391  20.438  40.058  1.00  5.15           C  
ATOM   3581 1HD1 ILE B 262      43.082  19.575  40.693  1.00  0.00           H  
ATOM   3582 2HD1 ILE B 262      44.473  20.364  39.799  1.00  0.00           H  
ATOM   3583 3HD1 ILE B 262      42.946  20.353  39.039  1.00  0.00           H  
ATOM   3584  N   PRO B 263      40.294  22.366  38.672  1.00  5.55           N  
ATOM   3585  CA  PRO B 263      38.888  22.619  38.998  1.00  5.76           C  
ATOM   3586  HA  PRO B 263      38.525  23.546  38.496  1.00  0.00           H  
ATOM   3587  C   PRO B 263      38.771  22.741  40.515  1.00  6.85           C  
ATOM   3588  O   PRO B 263      39.742  22.516  41.238  1.00  6.26           O  
ATOM   3589  CB  PRO B 263      38.171  21.386  38.448  1.00  5.93           C  
ATOM   3590  HB1 PRO B 263      37.958  20.596  39.206  1.00  0.00           H  
ATOM   3591  HB2 PRO B 263      37.107  21.557  38.160  1.00  0.00           H  
ATOM   3592  CG  PRO B 263      39.066  20.945  37.314  1.00  5.58           C  
ATOM   3593  HG1 PRO B 263      38.844  19.934  36.900  1.00  0.00           H  
ATOM   3594  HG2 PRO B 263      38.913  21.485  36.351  1.00  0.00           H  
ATOM   3595  CD  PRO B 263      40.438  21.102  37.930  1.00  5.00           C  
ATOM   3596  HD1 PRO B 263      41.287  21.071  37.208  1.00  0.00           H  
ATOM   3597  HD2 PRO B 263      40.786  20.234  38.537  1.00  0.00           H  
ATOM   3598  N   CYS B 264      37.584  23.077  40.996  1.00  5.44           N  
ATOM   3599  HN  CYS B 264      36.801  23.205  40.355  1.00  0.00           H  
ATOM   3600  CA  CYS B 264      37.378  23.267  42.424  1.00  5.16           C  
ATOM   3601  HA  CYS B 264      38.210  22.774  42.980  1.00  0.00           H  
ATOM   3602  C   CYS B 264      36.055  22.659  42.870  1.00  5.47           C  
ATOM   3603  O   CYS B 264      34.988  23.174  42.539  1.00  5.00           O  
ATOM   3604  CB  CYS B 264      37.396  24.768  42.727  1.00  5.23           C  
ATOM   3605  HB1 CYS B 264      36.657  25.296  42.080  1.00  0.00           H  
ATOM   3606  HB2 CYS B 264      38.345  25.220  42.354  1.00  0.00           H  
ATOM   3607  SG  CYS B 264      37.136  25.219  44.450  1.00  8.25           S  
ATOM   3608  N   ILE B 265      36.137  21.567  43.627  1.00  5.00           N  
ATOM   3609  HN  ILE B 265      37.060  21.204  43.868  1.00  0.00           H  
ATOM   3610  CA  ILE B 265      34.952  20.867  44.127  1.00  5.63           C  
ATOM   3611  HA  ILE B 265      34.118  20.980  43.395  1.00  0.00           H  
ATOM   3612  C   ILE B 265      34.532  21.460  45.470  1.00  5.18           C  
ATOM   3613  O   ILE B 265      35.309  21.450  46.424  1.00  7.18           O  
ATOM   3614  CB  ILE B 265      35.246  19.364  44.344  1.00  5.19           C  
ATOM   3615  HB  ILE B 265      35.993  19.259  45.165  1.00  0.00           H  
ATOM   3616  CG1 ILE B 265      35.826  18.749  43.068  1.00  5.00           C  
ATOM   3617 1HG1 ILE B 265      35.053  18.698  42.266  1.00  0.00           H  
ATOM   3618 2HG1 ILE B 265      36.547  19.448  42.584  1.00  0.00           H  
ATOM   3619  CG2 ILE B 265      33.966  18.630  44.744  1.00  5.56           C  
ATOM   3620 1HG2 ILE B 265      34.178  17.547  44.900  1.00  0.00           H  
ATOM   3621 2HG2 ILE B 265      33.145  18.792  44.008  1.00  0.00           H  
ATOM   3622 3HG2 ILE B 265      33.481  19.093  45.635  1.00  0.00           H  
ATOM   3623  CD1 ILE B 265      36.466  17.378  43.295  1.00  6.40           C  
ATOM   3624 1HD1 ILE B 265      36.889  16.930  42.365  1.00  0.00           H  
ATOM   3625 2HD1 ILE B 265      35.745  16.679  43.779  1.00  0.00           H  
ATOM   3626 3HD1 ILE B 265      37.239  17.429  44.097  1.00  0.00           H  
ATOM   3627  N   VAL B 266      33.313  21.981  45.544  1.00  5.05           N  
ATOM   3628  HN  VAL B 266      32.714  21.976  44.718  1.00  0.00           H  
ATOM   3629  CA  VAL B 266      32.816  22.560  46.788  1.00  5.80           C  
ATOM   3630  HA  VAL B 266      33.611  22.487  47.567  1.00  0.00           H  
ATOM   3631  C   VAL B 266      31.597  21.773  47.247  1.00  5.28           C  
ATOM   3632  O   VAL B 266      30.505  21.914  46.693  1.00  5.69           O  
ATOM   3633  CB  VAL B 266      32.428  24.039  46.604  1.00  5.09           C  
ATOM   3634  HB  VAL B 266      31.605  24.107  45.855  1.00  0.00           H  
ATOM   3635  CG1 VAL B 266      31.941  24.615  47.928  1.00  5.00           C  
ATOM   3636 1HG1 VAL B 266      31.063  24.038  48.302  1.00  0.00           H  
ATOM   3637 2HG1 VAL B 266      31.720  25.705  47.851  1.00  0.00           H  
ATOM   3638 3HG1 VAL B 266      32.758  24.666  48.685  1.00  0.00           H  
ATOM   3639  CG2 VAL B 266      33.632  24.830  46.091  1.00  5.82           C  
ATOM   3640 1HG2 VAL B 266      33.988  24.409  45.122  1.00  0.00           H  
ATOM   3641 2HG2 VAL B 266      34.449  24.881  46.848  1.00  0.00           H  
ATOM   3642 3HG2 VAL B 266      33.411  25.920  46.014  1.00  0.00           H  
ATOM   3643  N   SER B 267      31.781  20.950  48.273  1.00  5.00           N  
ATOM   3644  HN  SER B 267      32.693  20.897  48.726  1.00  0.00           H  
ATOM   3645  CA  SER B 267      30.687  20.126  48.750  1.00  5.31           C  
ATOM   3646  HA  SER B 267      29.859  20.236  48.011  1.00  0.00           H  
ATOM   3647  C   SER B 267      30.096  20.435  50.114  1.00  5.82           C  
ATOM   3648  O   SER B 267      30.805  20.528  51.118  1.00  6.30           O  
ATOM   3649  CB  SER B 267      31.100  18.652  48.729  1.00  5.44           C  
ATOM   3650  HB1 SER B 267      31.391  18.317  47.706  1.00  0.00           H  
ATOM   3651  HB2 SER B 267      32.077  18.488  49.241  1.00  0.00           H  
ATOM   3652  OG  SER B 267      30.073  17.841  49.278  1.00  5.39           O  
ATOM   3653  HG  SER B 267      30.329  16.926  49.265  1.00  0.00           H  
ATOM   3654  N   MET B 268      28.777  20.588  50.120  1.00  5.19           N  
ATOM   3655  HN  MET B 268      28.282  20.553  49.229  1.00  0.00           H  
ATOM   3656  CA  MET B 268      28.002  20.803  51.329  1.00  5.22           C  
ATOM   3657  HA  MET B 268      28.675  20.832  52.217  1.00  0.00           H  
ATOM   3658  C   MET B 268      27.063  19.605  51.420  1.00  5.52           C  
ATOM   3659  O   MET B 268      26.034  19.656  52.095  1.00  6.41           O  
ATOM   3660  CB  MET B 268      27.174  22.091  51.252  1.00  7.30           C  
ATOM   3661  HB1 MET B 268      26.271  22.016  51.902  1.00  0.00           H  
ATOM   3662  HB2 MET B 268      26.682  22.181  50.256  1.00  0.00           H  
ATOM   3663  CG  MET B 268      27.956  23.344  51.573  1.00 10.48           C  
ATOM   3664  HG1 MET B 268      27.277  24.173  51.880  1.00  0.00           H  
ATOM   3665  HG2 MET B 268      28.533  23.226  52.520  1.00  0.00           H  
ATOM   3666  SD  MET B 268      29.021  23.848  50.228  1.00 13.09           S  
ATOM   3667  CE  MET B 268      28.783  25.616  50.279  1.00 13.14           C  
ATOM   3668  HE1 MET B 268      29.447  25.930  49.440  1.00  0.00           H  
ATOM   3669  HE2 MET B 268      28.981  26.103  51.262  1.00  0.00           H  
ATOM   3670  HE3 MET B 268      27.726  25.964  50.216  1.00  0.00           H  
ATOM   3671  N   LEU B 269      27.419  18.530  50.720  1.00  5.22           N  
ATOM   3672  HN  LEU B 269      28.275  18.557  50.167  1.00  0.00           H  
ATOM   3673  CA  LEU B 269      26.611  17.311  50.726  1.00  5.51           C  
ATOM   3674  HA  LEU B 269      25.543  17.586  50.559  1.00  0.00           H  
ATOM   3675  C   LEU B 269      26.734  16.613  52.071  1.00  6.69           C  
ATOM   3676  O   LEU B 269      27.735  16.769  52.769  1.00  6.09           O  
ATOM   3677  CB  LEU B 269      27.057  16.358  49.612  1.00  5.45           C  
ATOM   3678  HB1 LEU B 269      26.509  15.391  49.701  1.00  0.00           H  
ATOM   3679  HB2 LEU B 269      28.101  16.016  49.804  1.00  0.00           H  
ATOM   3680  CG  LEU B 269      26.941  16.889  48.179  1.00  5.64           C  
ATOM   3681  HG  LEU B 269      27.625  17.762  48.059  1.00  0.00           H  
ATOM   3682  CD1 LEU B 269      27.357  15.796  47.202  1.00  5.00           C  
ATOM   3683 1HD1 LEU B 269      28.403  15.468  47.407  1.00  0.00           H  
ATOM   3684 2HD1 LEU B 269      27.222  16.114  46.142  1.00  0.00           H  
ATOM   3685 3HD1 LEU B 269      26.644  14.939  47.211  1.00  0.00           H  
ATOM   3686  CD2 LEU B 269      25.509  17.338  47.899  1.00  5.00           C  
ATOM   3687 1HD2 LEU B 269      25.205  18.138  48.614  1.00  0.00           H  
ATOM   3688 2HD2 LEU B 269      24.796  16.481  47.908  1.00  0.00           H  
ATOM   3689 3HD2 LEU B 269      25.374  17.656  46.839  1.00  0.00           H  
ATOM   3690  N   THR B 270      25.717  15.835  52.427  1.00  6.33           N  
ATOM   3691  HN  THR B 270      24.924  15.729  51.795  1.00  0.00           H  
ATOM   3692  CA  THR B 270      25.712  15.130  53.702  1.00  6.22           C  
ATOM   3693  HA  THR B 270      26.620  15.436  54.272  1.00  0.00           H  
ATOM   3694  C   THR B 270      25.735  13.614  53.547  1.00  6.43           C  
ATOM   3695  O   THR B 270      25.718  12.883  54.537  1.00  6.38           O  
ATOM   3696  CB  THR B 270      24.478  15.513  54.526  1.00  6.14           C  
ATOM   3697  HB  THR B 270      24.483  14.944  55.485  1.00  0.00           H  
ATOM   3698  CG2 THR B 270      24.486  17.006  54.827  1.00  6.05           C  
ATOM   3699 1HG2 THR B 270      25.406  17.261  55.402  1.00  0.00           H  
ATOM   3700 2HG2 THR B 270      23.557  17.337  55.347  1.00  0.00           H  
ATOM   3701 3HG2 THR B 270      24.379  17.623  53.905  1.00  0.00           H  
ATOM   3702  OG1 THR B 270      23.296  15.185  53.787  1.00  6.20           O  
ATOM   3703  HG1 THR B 270      23.291  14.254  53.599  1.00  0.00           H  
ATOM   3704  N   LYS B 271      25.767  13.147  52.302  1.00  6.15           N  
ATOM   3705  HN  LYS B 271      25.767  13.808  51.525  1.00  0.00           H  
ATOM   3706  CA  LYS B 271      25.802  11.715  52.015  1.00  7.04           C  
ATOM   3707  HA  LYS B 271      26.295  11.182  52.861  1.00  0.00           H  
ATOM   3708  C   LYS B 271      26.588  11.464  50.739  1.00  7.06           C  
ATOM   3709  O   LYS B 271      26.862  12.390  49.974  1.00  7.65           O  
ATOM   3710  CB  LYS B 271      24.382  11.160  51.824  1.00  6.39           C  
ATOM   3711  HB1 LYS B 271      23.872  11.693  50.988  1.00  0.00           H  
ATOM   3712  HB2 LYS B 271      24.427  10.129  51.401  1.00  0.00           H  
ATOM   3713  CG  LYS B 271      23.502  11.177  53.071  1.00  6.18           C  
ATOM   3714  HG1 LYS B 271      23.418  12.201  53.505  1.00  0.00           H  
ATOM   3715  HG2 LYS B 271      23.996  10.671  53.933  1.00  0.00           H  
ATOM   3716  CD  LYS B 271      22.132  10.575  52.769  1.00  7.19           C  
ATOM   3717  HD1 LYS B 271      22.224   9.543  52.358  1.00  0.00           H  
ATOM   3718  HD2 LYS B 271      21.655  11.070  51.891  1.00  0.00           H  
ATOM   3719  CE  LYS B 271      21.221  10.608  53.986  1.00  9.00           C  
ATOM   3720  HE1 LYS B 271      21.201  11.618  54.457  1.00  0.00           H  
ATOM   3721  HE2 LYS B 271      21.652  10.032  54.838  1.00  0.00           H  
ATOM   3722  NZ  LYS B 271      19.845  10.134  53.641  1.00  9.77           N  
ATOM   3723  HZ1 LYS B 271      19.234  10.156  54.457  1.00  0.00           H  
ATOM   3724  HZ2 LYS B 271      19.863   9.210  53.210  1.00  0.00           H  
ATOM   3725  HZ3 LYS B 271      19.450  10.661  52.862  1.00  0.00           H  
ATOM   3726  N   GLU B 272      26.960  10.210  50.515  1.00  7.85           N  
ATOM   3727  HN  GLU B 272      26.745   9.490  51.205  1.00  0.00           H  
ATOM   3728  CA  GLU B 272      27.671   9.850  49.297  1.00  7.02           C  
ATOM   3729  HA  GLU B 272      28.462  10.606  49.080  1.00  0.00           H  
ATOM   3730  C   GLU B 272      26.626   9.859  48.189  1.00  7.80           C  
ATOM   3731  O   GLU B 272      25.445   9.615  48.444  1.00  6.63           O  
ATOM   3732  CB  GLU B 272      28.298   8.466  49.439  1.00  8.66           C  
ATOM   3733  HB1 GLU B 272      28.480   8.005  48.440  1.00  0.00           H  
ATOM   3734  HB2 GLU B 272      27.562   7.733  49.845  1.00  0.00           H  
ATOM   3735  CG  GLU B 272      29.570   8.479  50.273  1.00 11.41           C  
ATOM   3736  HG1 GLU B 272      30.380   9.044  49.756  1.00  0.00           H  
ATOM   3737  HG2 GLU B 272      29.449   9.121  51.176  1.00  0.00           H  
ATOM   3738  CD  GLU B 272      30.035   7.094  50.653  1.00 15.65           C  
ATOM   3739  OE1 GLU B 272      29.888   6.171  49.825  1.00 15.59           O  
ATOM   3740  OE2 GLU B 272      30.559   6.936  51.777  1.00 17.72           O  
ATOM   3741  N   LEU B 273      27.051  10.152  46.968  1.00  6.37           N  
ATOM   3742  HN  LEU B 273      28.041  10.341  46.809  1.00  0.00           H  
ATOM   3743  CA  LEU B 273      26.119  10.206  45.854  1.00  8.37           C  
ATOM   3744  HA  LEU B 273      25.117   9.879  46.217  1.00  0.00           H  
ATOM   3745  C   LEU B 273      26.543   9.285  44.714  1.00  7.01           C  
ATOM   3746  O   LEU B 273      27.633   9.428  44.156  1.00  7.56           O  
ATOM   3747  CB  LEU B 273      26.003  11.652  45.348  1.00  7.41           C  
ATOM   3748  HB1 LEU B 273      25.984  12.334  46.230  1.00  0.00           H  
ATOM   3749  HB2 LEU B 273      26.968  11.936  44.868  1.00  0.00           H  
ATOM   3750  CG  LEU B 273      24.856  12.045  44.404  1.00  9.93           C  
ATOM   3751  HG  LEU B 273      23.885  11.804  44.896  1.00  0.00           H  
ATOM   3752  CD1 LEU B 273      24.917  13.551  44.141  1.00  8.56           C  
ATOM   3753 1HD1 LEU B 273      24.085  13.836  43.456  1.00  0.00           H  
ATOM   3754 2HD1 LEU B 273      25.912  13.874  43.756  1.00  0.00           H  
ATOM   3755 3HD1 LEU B 273      24.913  14.146  45.084  1.00  0.00           H  
ATOM   3756  CD2 LEU B 273      24.948  11.277  43.097  1.00 12.76           C  
ATOM   3757 1HD2 LEU B 273      24.116  11.562  42.412  1.00  0.00           H  
ATOM   3758 2HD2 LEU B 273      24.984  10.176  43.267  1.00  0.00           H  
ATOM   3759 3HD2 LEU B 273      25.944  11.405  42.612  1.00  0.00           H  
ATOM   3760  N   TYR B 274      25.677   8.331  44.390  1.00  7.01           N  
ATOM   3761  HN  TYR B 274      24.813   8.249  44.925  1.00  0.00           H  
ATOM   3762  CA  TYR B 274      25.918   7.396  43.296  1.00  7.65           C  
ATOM   3763  HA  TYR B 274      26.896   7.620  42.809  1.00  0.00           H  
ATOM   3764  C   TYR B 274      24.779   7.604  42.304  1.00  7.78           C  
ATOM   3765  O   TYR B 274      23.615   7.654  42.697  1.00  9.80           O  
ATOM   3766  CB  TYR B 274      25.903   5.950  43.805  1.00  6.10           C  
ATOM   3767  HB1 TYR B 274      24.901   5.688  44.217  1.00  0.00           H  
ATOM   3768  HB2 TYR B 274      25.948   5.232  42.953  1.00  0.00           H  
ATOM   3769  CG  TYR B 274      26.988   5.651  44.812  1.00  7.87           C  
ATOM   3770  CD1 TYR B 274      28.255   5.235  44.402  1.00  6.72           C  
ATOM   3771  HD1 TYR B 274      28.458   5.093  43.327  1.00  0.00           H  
ATOM   3772  CD2 TYR B 274      26.758   5.820  46.177  1.00  7.91           C  
ATOM   3773  HD2 TYR B 274      25.761   6.142  46.523  1.00  0.00           H  
ATOM   3774  CE1 TYR B 274      29.268   4.996  45.328  1.00  9.36           C  
ATOM   3775  HE1 TYR B 274      30.264   4.665  44.989  1.00  0.00           H  
ATOM   3776  CE2 TYR B 274      27.764   5.589  47.110  1.00  9.87           C  
ATOM   3777  HE2 TYR B 274      27.567   5.733  48.186  1.00  0.00           H  
ATOM   3778  CZ  TYR B 274      29.013   5.178  46.681  1.00 10.15           C  
ATOM   3779  OH  TYR B 274      30.011   4.959  47.605  1.00 11.71           O  
ATOM   3780  HH  TYR B 274      29.837   5.083  48.531  1.00  0.00           H  
ATOM   3781  N   PHE B 275      25.108   7.734  41.024  1.00  7.23           N  
ATOM   3782  HN  PHE B 275      26.088   7.686  40.747  1.00  0.00           H  
ATOM   3783  CA  PHE B 275      24.080   7.945  40.012  1.00  8.01           C  
ATOM   3784  HA  PHE B 275      23.369   8.713  40.397  1.00  0.00           H  
ATOM   3785  C   PHE B 275      23.291   6.675  39.721  1.00 10.44           C  
ATOM   3786  O   PHE B 275      22.213   6.723  39.125  1.00 12.13           O  
ATOM   3787  CB  PHE B 275      24.719   8.490  38.735  1.00  6.65           C  
ATOM   3788  HB1 PHE B 275      24.000   8.451  37.884  1.00  0.00           H  
ATOM   3789  HB2 PHE B 275      25.497   7.789  38.350  1.00  0.00           H  
ATOM   3790  CG  PHE B 275      25.281   9.876  38.898  1.00  7.33           C  
ATOM   3791  CD1 PHE B 275      24.431  10.969  39.039  1.00  7.77           C  
ATOM   3792  HD1 PHE B 275      23.339  10.819  38.994  1.00  0.00           H  
ATOM   3793  CD2 PHE B 275      26.656  10.083  38.956  1.00  9.46           C  
ATOM   3794  HD2 PHE B 275      27.341   9.225  38.845  1.00  0.00           H  
ATOM   3795  CE1 PHE B 275      24.944  12.253  39.237  1.00  7.60           C  
ATOM   3796  HE1 PHE B 275      24.259  13.111  39.348  1.00  0.00           H  
ATOM   3797  CE2 PHE B 275      27.180  11.361  39.153  1.00  6.99           C  
ATOM   3798  HE2 PHE B 275      28.272  11.510  39.197  1.00  0.00           H  
ATOM   3799  CZ  PHE B 275      26.321  12.448  39.294  1.00  8.70           C  
ATOM   3800  HZ  PHE B 275      26.730  13.460  39.450  1.00  0.00           H  
ATOM   3801  N   TYR B 276      23.825   5.541  40.158  1.00 10.78           N  
ATOM   3802  HN  TYR B 276      24.719   5.570  40.648  1.00  0.00           H  
ATOM   3803  CA  TYR B 276      23.167   4.256  39.956  1.00 12.30           C  
ATOM   3804  HA  TYR B 276      22.317   4.382  39.246  1.00  0.00           H  
ATOM   3805  C   TYR B 276      22.640   3.745  41.295  1.00 13.47           C  
ATOM   3806  O   TYR B 276      22.940   4.314  42.343  1.00 13.27           O  
ATOM   3807  CB  TYR B 276      24.169   3.253  39.379  1.00 11.60           C  
ATOM   3808  HB1 TYR B 276      24.549   3.603  38.391  1.00  0.00           H  
ATOM   3809  HB2 TYR B 276      23.650   2.319  39.061  1.00  0.00           H  
ATOM   3810  CG  TYR B 276      25.321   2.932  40.310  1.00 13.52           C  
ATOM   3811  CD1 TYR B 276      25.185   1.978  41.323  1.00 14.71           C  
ATOM   3812  HD1 TYR B 276      24.227   1.443  41.438  1.00  0.00           H  
ATOM   3813  CD2 TYR B 276      26.544   3.593  40.190  1.00 13.33           C  
ATOM   3814  HD2 TYR B 276      26.676   4.349  39.398  1.00  0.00           H  
ATOM   3815  CE1 TYR B 276      26.240   1.690  42.192  1.00 15.06           C  
ATOM   3816  HE1 TYR B 276      26.116   0.934  42.985  1.00  0.00           H  
ATOM   3817  CE2 TYR B 276      27.603   3.314  41.054  1.00 14.87           C  
ATOM   3818  HE2 TYR B 276      28.562   3.848  40.946  1.00  0.00           H  
ATOM   3819  CZ  TYR B 276      27.444   2.362  42.050  1.00 16.42           C  
ATOM   3820  OH  TYR B 276      28.492   2.076  42.895  1.00 15.98           O  
ATOM   3821  HH  TYR B 276      29.317   2.537  42.798  1.00  0.00           H  
ATOM   3822  N   HIS B 277      21.848   2.678  41.254  1.00 15.68           N  
ATOM   3823  HN  HIS B 277      21.610   2.270  40.350  1.00  0.00           H  
ATOM   3824  CA  HIS B 277      21.311   2.077  42.469  1.00 16.28           C  
ATOM   3825  HA  HIS B 277      22.029   2.266  43.301  1.00  0.00           H  
ATOM   3826  C   HIS B 277      21.165   0.567  42.294  1.00 17.92           C  
ATOM   3827  O   HIS B 277      21.591   0.053  41.238  1.00 18.45           O  
ATOM   3828  CB  HIS B 277      19.958   2.697  42.848  1.00 17.00           C  
ATOM   3829  HB1 HIS B 277      20.065   3.795  43.013  1.00  0.00           H  
ATOM   3830  HB2 HIS B 277      19.658   2.379  43.874  1.00  0.00           H  
ATOM   3831  CG  HIS B 277      18.857   2.420  41.871  1.00 19.23           C  
ATOM   3832  CD2 HIS B 277      17.874   1.488  41.878  1.00 18.62           C  
ATOM   3833  HD2 HIS B 277      17.705   0.720  42.652  1.00  0.00           H  
ATOM   3834  ND1 HIS B 277      18.678   3.157  40.719  1.00 19.14           N  
ATOM   3835  HD1 HIS B 277      19.262   3.939  40.422  1.00  0.00           H  
ATOM   3836  CE1 HIS B 277      17.631   2.691  40.060  1.00 20.80           C  
ATOM   3837  HE1 HIS B 277      17.245   3.082  39.104  1.00  0.00           H  
ATOM   3838  NE2 HIS B 277      17.126   1.678  40.741  1.00 19.34           N  
ATOM   3839  HE2 HIS B 277      16.313   1.126  40.467  1.00  0.00           H  
ATOM   3840  OXT HIS B 277      20.639  -0.087  43.216  1.00 19.64           O  
TER    3841      HIS B 277 
CONECT    1    4
CONECT    1    3
CONECT    1    2
CONECT    5    6
CONECT    9   11
CONECT    9   10
CONECT   12   13
CONECT   14   15
CONECT   16   18
CONECT   16   17
CONECT   21   22
CONECT   23   24
CONECT   27   28
CONECT   29   31
CONECT   29   30
CONECT   32   35
CONECT   32   34
CONECT   32   33
CONECT   36   39
CONECT   36   38
CONECT   36   37
CONECT   40   41
CONECT   42   43
CONECT   46   48
CONECT   46   47
CONECT   49   50
CONECT   51   52
CONECT   53   54
CONECT   57   59
CONECT   57   58
CONECT   60   61
CONECT   62   65
CONECT   62   64
CONECT   62   63
CONECT   66   69
CONECT   66   68
CONECT   66   67
CONECT   70   71
CONECT   72   73
CONECT   76   78
CONECT   76   77
CONECT   82   83
CONECT   84   85
CONECT   88   90
CONECT   88   89
CONECT   92   94
CONECT   92   93
CONECT   96   97
CONECT   98   99
CONECT  102  104
CONECT  102  103
CONECT  105  106
CONECT  107  108
CONECT  109  110
CONECT  113  115
CONECT  113  114
CONECT  117  118
CONECT  119  120
CONECT  121  122
CONECT  123  124
CONECT  126  127
CONECT  128  129
CONECT  130  131
CONECT  134  136
CONECT  134  135
CONECT  137  139
CONECT  137  138
CONECT  140  142
CONECT  140  141
CONECT  143  145
CONECT  143  144
CONECT  146  149
CONECT  146  148
CONECT  146  147
CONECT  150  151
CONECT  152  153
CONECT  156  158
CONECT  156  157
CONECT  159  161
CONECT  159  160
CONECT  163  166
CONECT  163  165
CONECT  163  164
CONECT  167  168
CONECT  169  170
CONECT  173  175
CONECT  173  174
CONECT  179  180
CONECT  181  182
CONECT  185  187
CONECT  185  186
CONECT  189  190
CONECT  191  192
CONECT  193  194
CONECT  195  196
CONECT  198  199
CONECT  201  202
CONECT  205  207
CONECT  205  206
CONECT  208  210
CONECT  208  209
CONECT  211  213
CONECT  211  212
CONECT  214  215
CONECT  216  217
CONECT  220  222
CONECT  220  221
CONECT  223  225
CONECT  223  224
CONECT  229  230
CONECT  231  232
CONECT  235  237
CONECT  235  236
CONECT  238  240
CONECT  238  239
CONECT  242  245
CONECT  242  244
CONECT  242  243
CONECT  246  247
CONECT  248  250
CONECT  248  249
CONECT  253  254
CONECT  255  256
CONECT  259  261
CONECT  259  260
CONECT  262  263
CONECT  264  267
CONECT  264  266
CONECT  264  265
CONECT  268  271
CONECT  268  270
CONECT  268  269
CONECT  272  273
CONECT  274  275
CONECT  278  280
CONECT  278  279
CONECT  282  283
CONECT  284  285
CONECT  288  289
CONECT  290  292
CONECT  290  291
CONECT  293  296
CONECT  293  295
CONECT  293  294
CONECT  297  300
CONECT  297  299
CONECT  297  298
CONECT  301  302
CONECT  303  304
CONECT  307  308
CONECT  309  311
CONECT  309  310
CONECT  312  315
CONECT  312  314
CONECT  312  313
CONECT  316  319
CONECT  316  318
CONECT  316  317
CONECT  320  321
CONECT  322  323
CONECT  326  327
CONECT  328  330
CONECT  328  329
CONECT  331  334
CONECT  331  333
CONECT  331  332
CONECT  335  338
CONECT  335  337
CONECT  335  336
CONECT  339  340
CONECT  341  342
CONECT  345  347
CONECT  345  346
CONECT  349  351
CONECT  349  350
CONECT  353  354
CONECT  355  356
CONECT  359  361
CONECT  359  360
CONECT  363  365
CONECT  363  364
CONECT  367  368
CONECT  369  370
CONECT  373  375
CONECT  373  374
CONECT  376  378
CONECT  376  377
CONECT  379  381
CONECT  379  380
CONECT  382  384
CONECT  382  383
CONECT  385  388
CONECT  385  387
CONECT  385  386
CONECT  389  390
CONECT  391  392
CONECT  395  397
CONECT  395  396
CONECT  399  401
CONECT  399  400
CONECT  403  404
CONECT  405  406
CONECT  409  411
CONECT  409  410
CONECT  413  414
CONECT  415  416
CONECT  417  418
CONECT  419  420
CONECT  421  422
CONECT  423  424
CONECT  425  426
CONECT  429  431
CONECT  429  430
CONECT  433  434
CONECT  435  436
CONECT  437  438
CONECT  439  440
CONECT  441  442
CONECT  443  444
CONECT  447  449
CONECT  447  448
CONECT  450  452
CONECT  450  451
CONECT  453  455
CONECT  453  454
CONECT  456  458
CONECT  456  457
CONECT  459  462
CONECT  459  461
CONECT  459  460
CONECT  463  464
CONECT  465  466
CONECT  469  471
CONECT  469  470
CONECT  472  473
CONECT  474  475
CONECT  476  477
CONECT  480  481
CONECT  482  485
CONECT  482  484
CONECT  482  483
CONECT  486  487
CONECT  488  489
CONECT  490  492
CONECT  490  491
CONECT  495  496
CONECT  497  498
CONECT  501  503
CONECT  501  502
CONECT  504  506
CONECT  504  505
CONECT  508  511
CONECT  508  510
CONECT  508  509
CONECT  512  513
CONECT  514  515
CONECT  518  519
CONECT  520  523
CONECT  520  522
CONECT  520  521
CONECT  524  525
CONECT  526  527
CONECT  528  529
CONECT  532  534
CONECT  532  533
CONECT  535  536
CONECT  537  538
CONECT  539  540
CONECT  543  545
CONECT  543  544
CONECT  546  548
CONECT  546  547
CONECT  549  551
CONECT  549  550
CONECT  552  553
CONECT  555  557
CONECT  555  556
CONECT  558  560
CONECT  558  559
CONECT  561  562
CONECT  563  564
CONECT  567  569
CONECT  567  568
CONECT  570  571
CONECT  572  573
CONECT  574  576
CONECT  574  575
CONECT  579  580
CONECT  581  582
CONECT  585  586
CONECT  587  590
CONECT  587  589
CONECT  587  588
CONECT  591  592
CONECT  593  594
CONECT  595  596
CONECT  599  601
CONECT  599  600
CONECT  605  606
CONECT  607  608
CONECT  611  612
CONECT  613  616
CONECT  613  615
CONECT  613  614
CONECT  617  620
CONECT  617  619
CONECT  617  618
CONECT  621  622
CONECT  623  624
CONECT  627  629
CONECT  627  628
CONECT  633  634
CONECT  635  636
CONECT  639  642
CONECT  639  641
CONECT  639  640
CONECT  643  644
CONECT  645  646
CONECT  649  652
CONECT  649  651
CONECT  649  650
CONECT  653  654
CONECT  655  656
CONECT  659  661
CONECT  659  660
CONECT  663  665
CONECT  663  664
CONECT  667  668
CONECT  669  670
CONECT  673  675
CONECT  673  674
CONECT  676  677
CONECT  678  681
CONECT  678  680
CONECT  678  679
CONECT  682  685
CONECT  682  684
CONECT  682  683
CONECT  686  687
CONECT  688  689
CONECT  692  694
CONECT  692  693
CONECT  695  697
CONECT  695  696
CONECT  698  700
CONECT  698  699
CONECT  701  702
CONECT  704  706
CONECT  704  705
CONECT  707  709
CONECT  707  708
CONECT  710  711
CONECT  712  713
CONECT  716  718
CONECT  716  717
CONECT  719  721
CONECT  719  720
CONECT  725  726
CONECT  727  728
CONECT  731  732
CONECT  733  736
CONECT  733  735
CONECT  733  734
CONECT  737  738
CONECT  739  740
CONECT  741  742
CONECT  745  747
CONECT  745  746
CONECT  749  750
CONECT  751  752
CONECT  753  754
CONECT  755  756
CONECT  757  758
CONECT  759  760
CONECT  761  762
CONECT  765  767
CONECT  765  766
CONECT  768  770
CONECT  768  769
CONECT  771  773
CONECT  771  772
CONECT  774  775
CONECT  777  779
CONECT  777  778
CONECT  780  782
CONECT  780  781
CONECT  783  784
CONECT  785  786
CONECT  789  791
CONECT  789  790
CONECT  793  795
CONECT  793  794
CONECT  797  798
CONECT  799  800
CONECT  803  805
CONECT  803  804
CONECT  806  807
CONECT  808  811
CONECT  808  810
CONECT  808  809
CONECT  812  815
CONECT  812  814
CONECT  812  813
CONECT  816  817
CONECT  818  819
CONECT  822  824
CONECT  822  823
CONECT  825  827
CONECT  825  826
CONECT  828  830
CONECT  828  829
CONECT  831  833
CONECT  831  832
CONECT  834  837
CONECT  834  836
CONECT  834  835
CONECT  838  839
CONECT  840  841
CONECT  844  846
CONECT  844  845
CONECT  848  849
CONECT  850  851
CONECT  852  853
CONECT  854  855
CONECT  857  858
CONECT  859  860
CONECT  861  862
CONECT  865  867
CONECT  865  866
CONECT  868  870
CONECT  868  869
CONECT  874  875
CONECT  876  877
CONECT  880  881
CONECT  882  885
CONECT  882  884
CONECT  882  883
CONECT  886  889
CONECT  886  888
CONECT  886  887
CONECT  890  891
CONECT  892  893
CONECT  896  898
CONECT  896  897
CONECT  899  901
CONECT  899  900
CONECT  902  904
CONECT  902  903
CONECT  905  906
CONECT  908  910
CONECT  908  909
CONECT  911  913
CONECT  911  912
CONECT  914  915
CONECT  916  917
CONECT  920  922
CONECT  920  921
CONECT  924  926
CONECT  924  925
CONECT  928  929
CONECT  930  931
CONECT  934  936
CONECT  934  935
CONECT  937  939
CONECT  937  938
CONECT  940  942
CONECT  940  941
CONECT  943  945
CONECT  943  944
CONECT  946  949
CONECT  946  948
CONECT  946  947
CONECT  950  951
CONECT  952  953
CONECT  956  958
CONECT  956  957
CONECT  960  962
CONECT  960  961
CONECT  964  965
CONECT  966  967
CONECT  970  972
CONECT  970  971
CONECT  976  977
CONECT  978  979
CONECT  982  984
CONECT  982  983
CONECT  985  986
CONECT  987  990
CONECT  987  989
CONECT  987  988
CONECT  991  994
CONECT  991  993
CONECT  991  992
CONECT  995  996
CONECT  997  998
CONECT 1001 1002
CONECT 1003 1006
CONECT 1003 1005
CONECT 1003 1004
CONECT 1007 1008
CONECT 1009 1010
CONECT 1011 1012
CONECT 1015 1017
CONECT 1015 1016
CONECT 1018 1020
CONECT 1018 1019
CONECT 1021 1023
CONECT 1021 1022
CONECT 1024 1025
CONECT 1027 1029
CONECT 1027 1028
CONECT 1030 1032
CONECT 1030 1031
CONECT 1033 1034
CONECT 1035 1036
CONECT 1039 1041
CONECT 1039 1040
CONECT 1042 1044
CONECT 1042 1043
CONECT 1048 1049
CONECT 1050 1051
CONECT 1054 1056
CONECT 1054 1055
CONECT 1057 1059
CONECT 1057 1058
CONECT 1063 1064
CONECT 1065 1066
CONECT 1069 1070
CONECT 1071 1073
CONECT 1071 1072
CONECT 1074 1077
CONECT 1074 1076
CONECT 1074 1075
CONECT 1078 1081
CONECT 1078 1080
CONECT 1078 1079
CONECT 1082 1083
CONECT 1084 1085
CONECT 1088 1089
CONECT 1090 1093
CONECT 1090 1092
CONECT 1090 1091
CONECT 1094 1097
CONECT 1094 1096
CONECT 1094 1095
CONECT 1098 1099
CONECT 1100 1101
CONECT 1104 1106
CONECT 1104 1105
CONECT 1107 1109
CONECT 1107 1108
CONECT 1113 1114
CONECT 1115 1116
CONECT 1119 1121
CONECT 1119 1120
CONECT 1122 1123
CONECT 1124 1127
CONECT 1124 1126
CONECT 1124 1125
CONECT 1128 1131
CONECT 1128 1130
CONECT 1128 1129
CONECT 1132 1133
CONECT 1134 1135
CONECT 1138 1140
CONECT 1138 1139
CONECT 1141 1143
CONECT 1141 1142
CONECT 1145 1148
CONECT 1145 1147
CONECT 1145 1146
CONECT 1149 1150
CONECT 1151 1152
CONECT 1155 1157
CONECT 1155 1156
CONECT 1158 1160
CONECT 1158 1159
CONECT 1161 1163
CONECT 1161 1162
CONECT 1164 1165
CONECT 1167 1169
CONECT 1167 1168
CONECT 1170 1172
CONECT 1170 1171
CONECT 1173 1174
CONECT 1175 1176
CONECT 1179 1181
CONECT 1179 1180
CONECT 1185 1186
CONECT 1187 1188
CONECT 1191 1192
CONECT 1193 1196
CONECT 1193 1195
CONECT 1193 1194
CONECT 1197 1200
CONECT 1197 1199
CONECT 1197 1198
CONECT 1201 1202
CONECT 1203 1204
CONECT 1207 1209
CONECT 1207 1208
CONECT 1210 1211
CONECT 1212 1213
CONECT 1214 1215
CONECT 1218 1220
CONECT 1218 1219
CONECT 1221 1223
CONECT 1221 1222
CONECT 1224 1226
CONECT 1224 1225
CONECT 1227 1229
CONECT 1227 1228
CONECT 1230 1233
CONECT 1230 1232
CONECT 1230 1231
CONECT 1234 1235
CONECT 1236 1237
CONECT 1240 1242
CONECT 1240 1241
CONECT 1243 1245
CONECT 1243 1244
CONECT 1249 1250
CONECT 1251 1252
CONECT 1255 1257
CONECT 1255 1256
CONECT 1261 1262
CONECT 1263 1264
CONECT 1267 1269
CONECT 1267 1268
CONECT 1271 1272
CONECT 1273 1274
CONECT 1275 1276
CONECT 1277 1278
CONECT 1279 1280
CONECT 1281 1282
CONECT 1285 1287
CONECT 1285 1286
CONECT 1288 1289
CONECT 1290 1291
CONECT 1292 1293
CONECT 1296 1298
CONECT 1296 1297
CONECT 1299 1301
CONECT 1299 1300
CONECT 1302 1304
CONECT 1302 1303
CONECT 1305 1307
CONECT 1305 1306
CONECT 1308 1311
CONECT 1308 1310
CONECT 1308 1309
CONECT 1312 1313
CONECT 1314 1315
CONECT 1318 1320
CONECT 1318 1319
CONECT 1321 1323
CONECT 1321 1322
CONECT 1324 1326
CONECT 1324 1325
CONECT 1327 1328
CONECT 1330 1332
CONECT 1330 1331
CONECT 1333 1335
CONECT 1333 1334
CONECT 1336 1337
CONECT 1338 1339
CONECT 1342 1344
CONECT 1342 1343
CONECT 1345 1346
CONECT 1347 1348
CONECT 1349 1350
CONECT 1353 1355
CONECT 1353 1354
CONECT 1356 1357
CONECT 1358 1359
CONECT 1360 1361
CONECT 1364 1366
CONECT 1364 1365
CONECT 1368 1369
CONECT 1370 1371
CONECT 1372 1373
CONECT 1374 1375
CONECT 1376 1377
CONECT 1378 1379
CONECT 1380 1381
CONECT 1384 1385
CONECT 1386 1389
CONECT 1386 1388
CONECT 1386 1387
CONECT 1390 1393
CONECT 1390 1392
CONECT 1390 1391
CONECT 1394 1395
CONECT 1396 1397
CONECT 1400 1402
CONECT 1400 1401
CONECT 1404 1405
CONECT 1406 1407
CONECT 1410 1411
CONECT 1412 1415
CONECT 1412 1414
CONECT 1412 1413
CONECT 1416 1419
CONECT 1416 1418
CONECT 1416 1417
CONECT 1420 1421
CONECT 1422 1423
CONECT 1426 1428
CONECT 1426 1427
CONECT 1429 1430
CONECT 1431 1434
CONECT 1431 1433
CONECT 1431 1432
CONECT 1435 1438
CONECT 1435 1437
CONECT 1435 1436
CONECT 1439 1440
CONECT 1441 1442
CONECT 1445 1447
CONECT 1445 1446
CONECT 1448 1449
CONECT 1450 1453
CONECT 1450 1452
CONECT 1450 1451
CONECT 1454 1457
CONECT 1454 1456
CONECT 1454 1455
CONECT 1458 1459
CONECT 1460 1461
CONECT 1464 1466
CONECT 1464 1465
CONECT 1467 1468
CONECT 1469 1470
CONECT 1471 1472
CONECT 1475 1477
CONECT 1475 1476
CONECT 1479 1480
CONECT 1481 1482
CONECT 1483 1484
CONECT 1485 1486
CONECT 1487 1488
CONECT 1489 1491
CONECT 1489 1490
CONECT 1494 1495
CONECT 1496 1497
CONECT 1500 1502
CONECT 1500 1501
CONECT 1503 1505
CONECT 1503 1504
CONECT 1509 1510
CONECT 1511 1512
CONECT 1515 1517
CONECT 1515 1516
CONECT 1518 1520
CONECT 1518 1519
CONECT 1524 1525
CONECT 1526 1528
CONECT 1526 1527
CONECT 1531 1532
CONECT 1533 1534
CONECT 1537 1538
CONECT 1539 1541
CONECT 1539 1540
CONECT 1542 1545
CONECT 1542 1544
CONECT 1542 1543
CONECT 1546 1549
CONECT 1546 1548
CONECT 1546 1547
CONECT 1550 1551
CONECT 1552 1553
CONECT 1556 1557
CONECT 1558 1560
CONECT 1558 1559
CONECT 1561 1564
CONECT 1561 1563
CONECT 1561 1562
CONECT 1565 1568
CONECT 1565 1567
CONECT 1565 1566
CONECT 1569 1570
CONECT 1571 1572
CONECT 1575 1577
CONECT 1575 1576
CONECT 1579 1580
CONECT 1581 1582
CONECT 1583 1584
CONECT 1585 1586
CONECT 1587 1588
CONECT 1589 1590
CONECT 1591 1593
CONECT 1591 1592
CONECT 1596 1597
CONECT 1598 1599
CONECT 1602 1603
CONECT 1604 1607
CONECT 1604 1606
CONECT 1604 1605
CONECT 1608 1609
CONECT 1610 1611
CONECT 1612 1613
CONECT 1616 1618
CONECT 1616 1617
CONECT 1620 1622
CONECT 1620 1621
CONECT 1624 1625
CONECT 1626 1628
CONECT 1626 1627
CONECT 1632 1633
CONECT 1636 1638
CONECT 1636 1637
CONECT 1639 1641
CONECT 1639 1640
CONECT 1642 1644
CONECT 1642 1643
CONECT 1645 1646
CONECT 1647 1648
CONECT 1651 1652
CONECT 1653 1656
CONECT 1653 1655
CONECT 1653 1654
CONECT 1657 1660
CONECT 1657 1659
CONECT 1657 1658
CONECT 1661 1662
CONECT 1663 1664
CONECT 1667 1669
CONECT 1667 1668
CONECT 1673 1674
CONECT 1675 1676
CONECT 1679 1681
CONECT 1679 1680
CONECT 1682 1683
CONECT 1684 1687
CONECT 1684 1686
CONECT 1684 1685
CONECT 1688 1691
CONECT 1688 1690
CONECT 1688 1689
CONECT 1692 1693
CONECT 1694 1695
CONECT 1698 1700
CONECT 1698 1699
CONECT 1701 1703
CONECT 1701 1702
CONECT 1704 1706
CONECT 1704 1705
CONECT 1707 1709
CONECT 1707 1708
CONECT 1710 1713
CONECT 1710 1712
CONECT 1710 1711
CONECT 1714 1715
CONECT 1716 1717
CONECT 1720 1722
CONECT 1720 1721
CONECT 1723 1725
CONECT 1723 1724
CONECT 1726 1728
CONECT 1726 1727
CONECT 1729 1731
CONECT 1729 1730
CONECT 1732 1735
CONECT 1732 1734
CONECT 1732 1733
CONECT 1736 1737
CONECT 1738 1739
CONECT 1742 1743
CONECT 1744 1746
CONECT 1744 1745
CONECT 1747 1750
CONECT 1747 1749
CONECT 1747 1748
CONECT 1751 1754
CONECT 1751 1753
CONECT 1751 1752
CONECT 1755 1756
CONECT 1757 1758
CONECT 1761 1762
CONECT 1763 1766
CONECT 1763 1765
CONECT 1763 1764
CONECT 1767 1768
CONECT 1769 1770
CONECT 1771 1772
CONECT 1775 1777
CONECT 1775 1776
CONECT 1779 1781
CONECT 1779 1780
CONECT 1783 1784
CONECT 1785 1786
CONECT 1789 1791
CONECT 1789 1790
CONECT 1793 1794
CONECT 1795 1796
CONECT 1797 1798
CONECT 1799 1800
CONECT 1801 1802
CONECT 1803 1804
CONECT 1805 1806
CONECT 1809 1811
CONECT 1809 1810
CONECT 1813 1814
CONECT 1815 1816
CONECT 1817 1818
CONECT 1819 1820
CONECT 1821 1822
CONECT 1823 1824
CONECT 1825 1826
CONECT 1829 1831
CONECT 1829 1830
CONECT 1832 1834
CONECT 1832 1833
CONECT 1835 1837
CONECT 1835 1836
CONECT 1838 1839
CONECT 1841 1843
CONECT 1841 1842
CONECT 1844 1846
CONECT 1844 1845
CONECT 1847 1848
CONECT 1849 1851
CONECT 1849 1850
CONECT 1854 1855
CONECT 1856 1857
CONECT 1860 1862
CONECT 1860 1861
CONECT 1866 1867
CONECT 1868 1869
CONECT 1872 1874
CONECT 1872 1873
CONECT 1875 1877
CONECT 1875 1876
CONECT 1878 1880
CONECT 1878 1879
CONECT 1881 1882
CONECT 1884 1886
CONECT 1884 1885
CONECT 1887 1889
CONECT 1887 1888
CONECT 1890 1891
CONECT 1892 1893
CONECT 1896 1898
CONECT 1896 1897
CONECT 1900 1901
CONECT 1902 1903
CONECT 1906 1908
CONECT 1906 1907
CONECT 1909 1911
CONECT 1909 1910
CONECT 1912 1914
CONECT 1912 1913
CONECT 1915 1916
CONECT 1918 1920
CONECT 1918 1919
CONECT 1921 1923
CONECT 1921 1922
CONECT 1924 1925
CONECT 1926 1927
CONECT 1930 1932
CONECT 1930 1931
CONECT 1933 1934
CONECT 1935 1936
CONECT 1937 1938
CONECT 1941 1943
CONECT 1941 1942
CONECT 1944 1945
CONECT 1946 1949
CONECT 1946 1948
CONECT 1946 1947
CONECT 1950 1953
CONECT 1950 1952
CONECT 1950 1951
CONECT 1954 1955
CONECT 1956 1957
CONECT 1960 1961
CONECT 1962 1965
CONECT 1962 1964
CONECT 1962 1963
CONECT 1966 1967
CONECT 1968 1969
CONECT 1970 1972
CONECT 1970 1971
CONECT 1975 1976
CONECT 1977 1978
CONECT 1981 1983
CONECT 1981 1982
CONECT 1984 1986
CONECT 1984 1985
CONECT 1987 1989
CONECT 1987 1988
CONECT 1990 1992
CONECT 1990 1991
CONECT 1993 1996
CONECT 1993 1995
CONECT 1993 1994
CONECT 1998 1999
CONECT 2002 2004
CONECT 2002 2003
CONECT 2005 2007
CONECT 2005 2006
CONECT 2008 2010
CONECT 2008 2009
CONECT 2011 2012
CONECT 2013 2014
CONECT 2017 2019
CONECT 2017 2018
CONECT 2020 2022
CONECT 2020 2021
CONECT 2023 2025
CONECT 2023 2024
CONECT 2026 2028
CONECT 2026 2027
CONECT 2029 2032
CONECT 2029 2031
CONECT 2029 2030
CONECT 2033 2034
CONECT 2035 2036
CONECT 2039 2041
CONECT 2039 2040
CONECT 2042 2043
CONECT 2044 2047
CONECT 2044 2046
CONECT 2044 2045
CONECT 2048 2051
CONECT 2048 2050
CONECT 2048 2049
CONECT 2052 2053
CONECT 2054 2055
CONECT 2058 2060
CONECT 2058 2059
CONECT 2062 2063
CONECT 2064 2065
CONECT 2066 2067
CONECT 2068 2069
CONECT 2070 2071
CONECT 2072 2073
CONECT 2074 2075
CONECT 2078 2079
CONECT 2080 2082
CONECT 2080 2081
CONECT 2083 2086
CONECT 2083 2085
CONECT 2083 2084
CONECT 2087 2090
CONECT 2087 2089
CONECT 2087 2088
CONECT 2091 2092
CONECT 2093 2094
CONECT 2097 2098
CONECT 2099 2101
CONECT 2099 2100
CONECT 2102 2105
CONECT 2102 2104
CONECT 2102 2103
CONECT 2106 2109
CONECT 2106 2108
CONECT 2106 2107
CONECT 2110 2111
CONECT 2112 2113
CONECT 2116 2118
CONECT 2116 2117
CONECT 2119 2121
CONECT 2119 2120
CONECT 2123 2125
CONECT 2123 2124
CONECT 2127 2128
CONECT 2129 2130
CONECT 2133 2136
CONECT 2133 2135
CONECT 2133 2134
CONECT 2137 2138
CONECT 2139 2140
CONECT 2143 2145
CONECT 2143 2144
CONECT 2147 2148
CONECT 2149 2150
CONECT 2153 2155
CONECT 2153 2154
CONECT 2156 2158
CONECT 2156 2157
CONECT 2159 2161
CONECT 2159 2160
CONECT 2162 2163
CONECT 2165 2167
CONECT 2165 2166
CONECT 2168 2170
CONECT 2168 2169
CONECT 2171 2172
CONECT 2173 2175
CONECT 2173 2174
CONECT 2178 2179
CONECT 2180 2181
CONECT 2184 2185
CONECT 2186 2189
CONECT 2186 2188
CONECT 2186 2187
CONECT 2190 2191
CONECT 2192 2193
CONECT 2194 2195
CONECT 2198 2200
CONECT 2198 2199
CONECT 2201 2203
CONECT 2201 2202
CONECT 2207 2208
CONECT 2209 2210
CONECT 2213 2215
CONECT 2213 2214
CONECT 2216 2217
CONECT 2218 2221
CONECT 2218 2220
CONECT 2218 2219
CONECT 2222 2225
CONECT 2222 2224
CONECT 2222 2223
CONECT 2226 2227
CONECT 2228 2229
CONECT 2232 2234
CONECT 2232 2233
CONECT 2238 2239
CONECT 2240 2241
CONECT 2244 2246
CONECT 2244 2245
CONECT 2248 2249
CONECT 2250 2252
CONECT 2250 2251
CONECT 2255 2256
CONECT 2257 2258
CONECT 2261 2262
CONECT 2263 2265
CONECT 2263 2264
CONECT 2266 2269
CONECT 2266 2268
CONECT 2266 2267
CONECT 2270 2273
CONECT 2270 2272
CONECT 2270 2271
CONECT 2274 2275
CONECT 2276 2277
CONECT 2280 2282
CONECT 2280 2281
CONECT 2283 2285
CONECT 2283 2284
CONECT 2289 2290
CONECT 2291 2292
CONECT 2295 2296
CONECT 2297 2300
CONECT 2297 2299
CONECT 2297 2298
CONECT 2301 2302
CONECT 2304 2307
CONECT 2304 2306
CONECT 2304 2305
CONECT 2308 2309
CONECT 2312 2314
CONECT 2312 2313
CONECT 2316 2317
CONECT 2318 2319
CONECT 2320 2321
CONECT 2322 2323
CONECT 2324 2325
CONECT 2326 2327
CONECT 2330 2332
CONECT 2330 2331
CONECT 2333 2335
CONECT 2333 2334
CONECT 2336 2338
CONECT 2336 2337
CONECT 2339 2341
CONECT 2339 2340
CONECT 2342 2345
CONECT 2342 2344
CONECT 2342 2343
CONECT 2346 2347
CONECT 2348 2349
CONECT 2352 2353
CONECT 2354 2356
CONECT 2354 2355
CONECT 2357 2360
CONECT 2357 2359
CONECT 2357 2358
CONECT 2361 2364
CONECT 2361 2363
CONECT 2361 2362
CONECT 2366 2367
CONECT 2370 2372
CONECT 2370 2371
CONECT 2373 2375
CONECT 2373 2374
CONECT 2376 2378
CONECT 2376 2377
CONECT 2379 2380
CONECT 2381 2382
CONECT 2385 2386
CONECT 2387 2390
CONECT 2387 2389
CONECT 2387 2388
CONECT 2391 2394
CONECT 2391 2393
CONECT 2391 2392
CONECT 2395 2396
CONECT 2397 2398
CONECT 2401 2403
CONECT 2401 2402
CONECT 2404 2406
CONECT 2404 2405
CONECT 2410 2411
CONECT 2412 2413
CONECT 2416 2419
CONECT 2416 2418
CONECT 2416 2417
CONECT 2420 2421
CONECT 2422 2423
CONECT 2426 2428
CONECT 2426 2427
CONECT 2432 2433
CONECT 2434 2435
CONECT 2438 2440
CONECT 2438 2439
CONECT 2442 2443
CONECT 2444 2445
CONECT 2446 2447
CONECT 2448 2449
CONECT 2450 2451
CONECT 2452 2453
CONECT 2454 2455
CONECT 2458 2460
CONECT 2458 2459
CONECT 2461 2462
CONECT 2463 2466
CONECT 2463 2465
CONECT 2463 2464
CONECT 2467 2470
CONECT 2467 2469
CONECT 2467 2468
CONECT 2471 2472
CONECT 2473 2474
CONECT 2477 2479
CONECT 2477 2478
CONECT 2481 2482
CONECT 2483 2484
CONECT 2485 2486
CONECT 2487 2488
CONECT 2490 2491
CONECT 2492 2493
CONECT 2494 2495
CONECT 2498 2501
CONECT 2498 2500
CONECT 2498 2499
CONECT 2502 2503
CONECT 2504 2505
CONECT 2508 2510
CONECT 2508 2509
CONECT 2512 2513
CONECT 2514 2515
CONECT 2516 2517
CONECT 2518 2519
CONECT 2521 2522
CONECT 2523 2524
CONECT 2525 2526
CONECT 2529 2531
CONECT 2529 2530
CONECT 2532 2533
CONECT 2534 2535
CONECT 2536 2537
CONECT 2540 2541
CONECT 2542 2545
CONECT 2542 2544
CONECT 2542 2543
CONECT 2546 2547
CONECT 2548 2549
CONECT 2550 2551
CONECT 2554 2557
CONECT 2554 2556
CONECT 2554 2555
CONECT 2559 2560
CONECT 2563 2565
CONECT 2563 2564
CONECT 2566 2568
CONECT 2566 2567
CONECT 2569 2571
CONECT 2569 2570
CONECT 2572 2573
CONECT 2574 2576
CONECT 2574 2575
CONECT 2579 2580
CONECT 2581 2582
CONECT 2585 2587
CONECT 2585 2586
CONECT 2589 2590
CONECT 2591 2592
CONECT 2593 2594
CONECT 2595 2596
CONECT 2598 2599
CONECT 2600 2601
CONECT 2602 2603
CONECT 2606 2608
CONECT 2606 2607
CONECT 2610 2611
CONECT 2612 2613
CONECT 2614 2615
CONECT 2616 2617
CONECT 2619 2620
CONECT 2621 2622
CONECT 2623 2624
CONECT 2627 2629
CONECT 2627 2628
CONECT 2630 2631
CONECT 2632 2633
CONECT 2634 2635
CONECT 2638 2640
CONECT 2638 2639
CONECT 2642 2643
CONECT 2646 2647
CONECT 2648 2649
CONECT 2650 2651
CONECT 2652 2653
CONECT 2654 2655
CONECT 2656 2657
CONECT 2658 2659
CONECT 2662 2664
CONECT 2662 2663
CONECT 2665 2667
CONECT 2665 2666
CONECT 2668 2670
CONECT 2668 2669
CONECT 2671 2672
CONECT 2674 2676
CONECT 2674 2675
CONECT 2677 2679
CONECT 2677 2678
CONECT 2680 2681
CONECT 2682 2683
CONECT 2686 2688
CONECT 2686 2687
CONECT 2690 2692
CONECT 2690 2691
CONECT 2694 2695
CONECT 2696 2697
CONECT 2700 2702
CONECT 2700 2701
CONECT 2703 2704
CONECT 2705 2706
CONECT 2707 2708
CONECT 2711 2713
CONECT 2711 2712
CONECT 2714 2716
CONECT 2714 2715
CONECT 2717 2719
CONECT 2717 2718
CONECT 2720 2722
CONECT 2720 2721
CONECT 2723 2726
CONECT 2723 2725
CONECT 2723 2724
CONECT 2727 2728
CONECT 2729 2730
CONECT 2733 2735
CONECT 2733 2734
CONECT 2739 2740
CONECT 2741 2743
CONECT 2741 2742
CONECT 2746 2747
CONECT 2748 2749
CONECT 2752 2754
CONECT 2752 2753
CONECT 2755 2756
CONECT 2757 2758
CONECT 2759 2760
CONECT 2763 2765
CONECT 2763 2764
CONECT 2767 2768
CONECT 2771 2772
CONECT 2773 2774
CONECT 2775 2776
CONECT 2777 2778
CONECT 2779 2780
CONECT 2781 2782
CONECT 2783 2784
CONECT 2787 2789
CONECT 2787 2788
CONECT 2791 2792
CONECT 2793 2794
CONECT 2795 2796
CONECT 2797 2798
CONECT 2799 2800
CONECT 2801 2802
CONECT 2803 2804
CONECT 2807 2808
CONECT 2809 2811
CONECT 2809 2810
CONECT 2812 2815
CONECT 2812 2814
CONECT 2812 2813
CONECT 2816 2819
CONECT 2816 2818
CONECT 2816 2817
CONECT 2820 2821
CONECT 2822 2823
CONECT 2826 2828
CONECT 2826 2827
CONECT 2829 2831
CONECT 2829 2830
CONECT 2833 2835
CONECT 2833 2834
CONECT 2837 2838
CONECT 2839 2840
CONECT 2843 2845
CONECT 2843 2844
CONECT 2846 2847
CONECT 2848 2849
CONECT 2850 2851
CONECT 2854 2856
CONECT 2854 2855
CONECT 2857 2858
CONECT 2859 2862
CONECT 2859 2861
CONECT 2859 2860
CONECT 2863 2866
CONECT 2863 2865
CONECT 2863 2864
CONECT 2867 2868
CONECT 2869 2870
CONECT 2873 2875
CONECT 2873 2874
CONECT 2877 2878
CONECT 2879 2880
CONECT 2883 2886
CONECT 2883 2885
CONECT 2883 2884
CONECT 2887 2888
CONECT 2889 2890
CONECT 2893 2895
CONECT 2893 2894
CONECT 2896 2898
CONECT 2896 2897
CONECT 2900 2903
CONECT 2900 2902
CONECT 2900 2901
CONECT 2904 2905
CONECT 2906 2907
CONECT 2910 2912
CONECT 2910 2911
CONECT 2913 2914
CONECT 2915 2918
CONECT 2915 2917
CONECT 2915 2916
CONECT 2919 2922
CONECT 2919 2921
CONECT 2919 2920
CONECT 2923 2924
CONECT 2925 2926
CONECT 2929 2931
CONECT 2929 2930
CONECT 2932 2934
CONECT 2932 2933
CONECT 2935 2937
CONECT 2935 2936
CONECT 2938 2940
CONECT 2938 2939
CONECT 2941 2944
CONECT 2941 2943
CONECT 2941 2942
CONECT 2945 2946
CONECT 2947 2948
CONECT 2951 2953
CONECT 2951 2952
CONECT 2954 2956
CONECT 2954 2955
CONECT 2958 2960
CONECT 2958 2959
CONECT 2962 2963
CONECT 2964 2965
CONECT 2968 2970
CONECT 2968 2969
CONECT 2972 2973
CONECT 2974 2975
CONECT 2976 2977
CONECT 2978 2979
CONECT 2981 2982
CONECT 2983 2984
CONECT 2985 2986
CONECT 2989 2992
CONECT 2989 2991
CONECT 2989 2990
CONECT 2993 2994
CONECT 2995 2996
CONECT 2999 3001
CONECT 2999 3000
CONECT 3005 3006
CONECT 3007 3008
CONECT 3011 3013
CONECT 3011 3012
CONECT 3014 3016
CONECT 3014 3015
CONECT 3017 3019
CONECT 3017 3018
CONECT 3020 3022
CONECT 3020 3021
CONECT 3023 3026
CONECT 3023 3025
CONECT 3023 3024
CONECT 3027 3028
CONECT 3029 3030
CONECT 3033 3035
CONECT 3033 3034
CONECT 3036 3037
CONECT 3038 3041
CONECT 3038 3040
CONECT 3038 3039
CONECT 3042 3045
CONECT 3042 3044
CONECT 3042 3043
CONECT 3046 3047
CONECT 3048 3049
CONECT 3052 3054
CONECT 3052 3053
CONECT 3055 3057
CONECT 3055 3056
CONECT 3061 3062
CONECT 3063 3064
CONECT 3067 3069
CONECT 3067 3068
CONECT 3071 3072
CONECT 3073 3074
CONECT 3075 3076
CONECT 3077 3078
CONECT 3079 3080
CONECT 3081 3082
CONECT 3083 3084
CONECT 3087 3089
CONECT 3087 3088
CONECT 3090 3092
CONECT 3090 3091
CONECT 3094 3097
CONECT 3094 3096
CONECT 3094 3095
CONECT 3098 3099
CONECT 3100 3101
CONECT 3104 3106
CONECT 3104 3105
CONECT 3108 3109
CONECT 3110 3111
CONECT 3112 3113
CONECT 3114 3115
CONECT 3116 3117
CONECT 3118 3119
CONECT 3122 3123
CONECT 3124 3126
CONECT 3124 3125
CONECT 3127 3130
CONECT 3127 3129
CONECT 3127 3128
CONECT 3131 3134
CONECT 3131 3133
CONECT 3131 3132
CONECT 3135 3136
CONECT 3137 3138
CONECT 3141 3143
CONECT 3141 3142
CONECT 3144 3145
CONECT 3146 3149
CONECT 3146 3148
CONECT 3146 3147
CONECT 3150 3153
CONECT 3150 3152
CONECT 3150 3151
CONECT 3154 3155
CONECT 3156 3157
CONECT 3160 3161
CONECT 3162 3165
CONECT 3162 3164
CONECT 3162 3163
CONECT 3166 3167
CONECT 3168 3169
CONECT 3170 3171
CONECT 3174 3176
CONECT 3174 3175
CONECT 3177 3179
CONECT 3177 3178
CONECT 3180 3182
CONECT 3180 3181
CONECT 3183 3184
CONECT 3186 3188
CONECT 3186 3187
CONECT 3189 3191
CONECT 3189 3190
CONECT 3192 3193
CONECT 3194 3195
CONECT 3198 3199
CONECT 3200 3203
CONECT 3200 3202
CONECT 3200 3201
CONECT 3204 3207
CONECT 3204 3206
CONECT 3204 3205
CONECT 3208 3209
CONECT 3210 3211
CONECT 3214 3216
CONECT 3214 3215
CONECT 3218 3220
CONECT 3218 3219
CONECT 3222 3223
CONECT 3224 3225
CONECT 3228 3230
CONECT 3228 3229
CONECT 3231 3233
CONECT 3231 3232
CONECT 3234 3236
CONECT 3234 3235
CONECT 3237 3238
CONECT 3240 3242
CONECT 3240 3241
CONECT 3243 3245
CONECT 3243 3244
CONECT 3246 3247
CONECT 3248 3249
CONECT 3252 3254
CONECT 3252 3253
CONECT 3255 3257
CONECT 3255 3256
CONECT 3258 3260
CONECT 3258 3259
CONECT 3261 3263
CONECT 3261 3262
CONECT 3264 3267
CONECT 3264 3266
CONECT 3264 3265
CONECT 3268 3269
CONECT 3270 3271
CONECT 3274 3275
CONECT 3276 3279
CONECT 3276 3278
CONECT 3276 3277
CONECT 3280 3283
CONECT 3280 3282
CONECT 3280 3281
CONECT 3284 3285
CONECT 3286 3287
CONECT 3290 3293
CONECT 3290 3292
CONECT 3290 3291
CONECT 3294 3295
CONECT 3296 3297
CONECT 3300 3301
CONECT 3302 3305
CONECT 3302 3304
CONECT 3302 3303
CONECT 3306 3307
CONECT 3308 3309
CONECT 3310 3311
CONECT 3314 3316
CONECT 3314 3315
CONECT 3317 3319
CONECT 3317 3318
CONECT 3323 3324
CONECT 3325 3326
CONECT 3329 3331
CONECT 3329 3330
CONECT 3333 3334
CONECT 3335 3336
CONECT 3337 3338
CONECT 3339 3340
CONECT 3341 3342
CONECT 3343 3344
CONECT 3345 3346
CONECT 3349 3351
CONECT 3349 3350
CONECT 3352 3354
CONECT 3352 3353
CONECT 3358 3359
CONECT 3360 3361
CONECT 3364 3366
CONECT 3364 3365
CONECT 3367 3368
CONECT 3369 3370
CONECT 3371 3372
CONECT 3375 3377
CONECT 3375 3376
CONECT 3379 3380
CONECT 3381 3382
CONECT 3383 3384
CONECT 3385 3386
CONECT 3387 3388
CONECT 3389 3390
CONECT 3391 3392
CONECT 3395 3397
CONECT 3395 3396
CONECT 3398 3399
CONECT 3400 3401
CONECT 3402 3403
CONECT 3406 3408
CONECT 3406 3407
CONECT 3410 3411
CONECT 3412 3413
CONECT 3414 3415
CONECT 3416 3417
CONECT 3418 3419
CONECT 3420 3421
CONECT 3422 3423
CONECT 3426 3428
CONECT 3426 3427
CONECT 3432 3433
CONECT 3434 3435
CONECT 3438 3441
CONECT 3438 3440
CONECT 3438 3439
CONECT 3442 3443
CONECT 3444 3445
CONECT 3448 3449
CONECT 3450 3453
CONECT 3450 3452
CONECT 3450 3451
CONECT 3454 3455
CONECT 3456 3457
CONECT 3458 3459
CONECT 3462 3464
CONECT 3462 3463
CONECT 3466 3467
CONECT 3468 3469
CONECT 3470 3471
CONECT 3472 3473
CONECT 3474 3475
CONECT 3476 3477
CONECT 3478 3479
CONECT 3482 3484
CONECT 3482 3483
CONECT 3486 3487
CONECT 3488 3489
CONECT 3490 3491
CONECT 3492 3493
CONECT 3494 3495
CONECT 3496 3497
CONECT 3500 3503
CONECT 3500 3502
CONECT 3500 3501
CONECT 3504 3505
CONECT 3506 3507
CONECT 3510 3512
CONECT 3510 3511
CONECT 3513 3515
CONECT 3513 3514
CONECT 3516 3518
CONECT 3516 3517
CONECT 3519 3521
CONECT 3519 3520
CONECT 3522 3525
CONECT 3522 3524
CONECT 3522 3523
CONECT 3526 3527
CONECT 3528 3529
CONECT 3532 3534
CONECT 3532 3533
CONECT 3535 3537
CONECT 3535 3536
CONECT 3538 3540
CONECT 3538 3539
CONECT 3541 3543
CONECT 3541 3542
CONECT 3544 3547
CONECT 3544 3546
CONECT 3544 3545
CONECT 3548 3549
CONECT 3550 3551
CONECT 3554 3556
CONECT 3554 3555
CONECT 3557 3559
CONECT 3557 3558
CONECT 3561 3563
CONECT 3561 3562
CONECT 3565 3566
CONECT 3567 3568
CONECT 3571 3572
CONECT 3573 3575
CONECT 3573 3574
CONECT 3576 3579
CONECT 3576 3578
CONECT 3576 3577
CONECT 3580 3583
CONECT 3580 3582
CONECT 3580 3581
CONECT 3585 3586
CONECT 3589 3591
CONECT 3589 3590
CONECT 3592 3594
CONECT 3592 3593
CONECT 3595 3597
CONECT 3595 3596
CONECT 3598 3599
CONECT 3600 3601
CONECT 3604 3606
CONECT 3604 3605
CONECT 3608 3609
CONECT 3610 3611
CONECT 3614 3615
CONECT 3616 3618
CONECT 3616 3617
CONECT 3619 3622
CONECT 3619 3621
CONECT 3619 3620
CONECT 3623 3626
CONECT 3623 3625
CONECT 3623 3624
CONECT 3627 3628
CONECT 3629 3630
CONECT 3633 3634
CONECT 3635 3638
CONECT 3635 3637
CONECT 3635 3636
CONECT 3639 3642
CONECT 3639 3641
CONECT 3639 3640
CONECT 3643 3644
CONECT 3645 3646
CONECT 3649 3651
CONECT 3649 3650
CONECT 3652 3653
CONECT 3654 3655
CONECT 3656 3657
CONECT 3660 3662
CONECT 3660 3661
CONECT 3663 3665
CONECT 3663 3664
CONECT 3667 3670
CONECT 3667 3669
CONECT 3667 3668
CONECT 3671 3672
CONECT 3673 3674
CONECT 3677 3679
CONECT 3677 3678
CONECT 3680 3681
CONECT 3682 3685
CONECT 3682 3684
CONECT 3682 3683
CONECT 3686 3689
CONECT 3686 3688
CONECT 3686 3687
CONECT 3690 3691
CONECT 3692 3693
CONECT 3696 3697
CONECT 3698 3701
CONECT 3698 3700
CONECT 3698 3699
CONECT 3702 3703
CONECT 3704 3705
CONECT 3706 3707
CONECT 3710 3712
CONECT 3710 3711
CONECT 3713 3715
CONECT 3713 3714
CONECT 3716 3718
CONECT 3716 3717
CONECT 3719 3721
CONECT 3719 3720
CONECT 3722 3725
CONECT 3722 3724
CONECT 3722 3723
CONECT 3726 3727
CONECT 3728 3729
CONECT 3732 3734
CONECT 3732 3733
CONECT 3735 3737
CONECT 3735 3736
CONECT 3741 3742
CONECT 3743 3744
CONECT 3747 3749
CONECT 3747 3748
CONECT 3750 3751
CONECT 3752 3755
CONECT 3752 3754
CONECT 3752 3753
CONECT 3756 3759
CONECT 3756 3758
CONECT 3756 3757
CONECT 3760 3761
CONECT 3762 3763
CONECT 3766 3768
CONECT 3766 3767
CONECT 3770 3771
CONECT 3772 3773
CONECT 3774 3775
CONECT 3776 3777
CONECT 3779 3780
CONECT 3781 3782
CONECT 3783 3784
CONECT 3787 3789
CONECT 3787 3788
CONECT 3791 3792
CONECT 3793 3794
CONECT 3795 3796
CONECT 3797 3798
CONECT 3799 3800
CONECT 3801 3802
CONECT 3803 3804
CONECT 3807 3809
CONECT 3807 3808
CONECT 3811 3812
CONECT 3813 3814
CONECT 3815 3816
CONECT 3817 3818
CONECT 3820 3821
CONECT 3822 3823
CONECT 3824 3825
CONECT 3828 3830
CONECT 3828 3829
CONECT 3832 3833
CONECT 3834 3835
CONECT 3836 3837
CONECT 3838 3839
