# Supplementary material for: Baicalein Alleviates Osteoarthritis Progression in Mice by Protecting Subchondral Bone and Suppressing Chondrocyte Apoptosis Based on Network Pharmacology
Source: Front Pharmacol. 2022 Jan 10;12:788392. doi: 10.3389/fphar.2021.788392 (PMC8784526; doi:10.3389/fphar.2021.788392)
Supplement: Supplementary file 1 [file DataSheet1.ZIP › Additional files/Figure 3/rep2.pdbqt]

REMARK   4 XXXX COMPLIES WITH FORMAT V. 2.0
ATOM      1  N   SER A  29      13.428  -5.348  59.083  1.00 24.81    -0.064 N 
ATOM      2  HN1 SER A  29      13.439  -5.968  59.893  1.00  0.00     0.275 HD
ATOM      3  HN2 SER A  29      12.516  -5.333  58.627  1.00  0.00     0.275 HD
ATOM      4  HN3 SER A  29      13.476  -4.366  59.355  1.00  0.00     0.275 HD
ATOM      5  CA  SER A  29      14.517  -5.718  58.137  1.00 24.01     0.297 C 
ATOM      6  C   SER A  29      15.876  -5.640  58.822  1.00 23.02     0.250 C 
ATOM      7  O   SER A  29      15.975  -5.250  59.986  1.00 23.43    -0.271 OA
ATOM      8  CB  SER A  29      14.500  -4.786  56.921  1.00 24.84     0.206 C 
ATOM      9  OG  SER A  29      14.734  -3.442  57.308  1.00 27.66    -0.398 OA
ATOM     10  HG  SER A  29      14.723  -2.864  56.554  1.00  0.00     0.209 HD
ATOM     11  N   GLY A  30      16.921  -6.009  58.090  1.00 21.08    -0.350 N 
ATOM     12  HN  GLY A  30      16.780  -6.317  57.128  1.00  0.00     0.163 HD
ATOM     13  CA  GLY A  30      18.260  -5.978  58.645  1.00 19.00     0.225 C 
ATOM     14  C   GLY A  30      18.775  -4.575  58.893  1.00 18.00     0.236 C 
ATOM     15  O   GLY A  30      18.052  -3.593  58.715  1.00 18.38    -0.272 OA
ATOM     16  N   ILE A  31      20.034  -4.487  59.309  1.00 17.98    -0.346 N 
ATOM     17  HN  ILE A  31      20.571  -5.345  59.434  1.00  0.00     0.163 HD
ATOM     18  CA  ILE A  31      20.675  -3.210  59.593  1.00 17.46     0.180 C 
ATOM     19  C   ILE A  31      20.537  -2.247  58.419  1.00 18.65     0.241 C 
ATOM     20  O   ILE A  31      20.812  -2.599  57.272  1.00 14.90    -0.271 OA
ATOM     21  CB  ILE A  31      22.172  -3.412  59.910  1.00 19.22     0.013 C 
ATOM     22  CG1 ILE A  31      22.318  -4.267  61.173  1.00 19.38     0.002 C 
ATOM     23  CG2 ILE A  31      22.862  -2.065  60.083  1.00 18.90     0.012 C 
ATOM     24  CD1 ILE A  31      23.748  -4.654  61.495  1.00 21.75     0.005 C 
ATOM     25  N   SER A  32      20.105  -1.027  58.715  1.00 19.73    -0.344 N 
ATOM     26  HN  SER A  32      19.890  -0.793  59.684  1.00  0.00     0.163 HD
ATOM     27  CA  SER A  32      19.933  -0.018  57.683  1.00 20.71     0.200 C 
ATOM     28  C   SER A  32      20.867   1.161  57.902  1.00 21.67     0.243 C 
ATOM     29  O   SER A  32      20.840   1.804  58.950  1.00 21.06    -0.271 OA
ATOM     30  CB  SER A  32      18.488   0.479  57.657  1.00 22.44     0.199 C 
ATOM     31  OG  SER A  32      18.344   1.532  56.718  1.00 24.32    -0.398 OA
ATOM     32  HG  SER A  32      17.446   1.841  56.702  1.00  0.00     0.209 HD
ATOM     33  N   LEU A  33      21.701   1.432  56.906  1.00 21.21    -0.346 N 
ATOM     34  HN  LEU A  33      21.687   0.846  56.071  1.00  0.00     0.163 HD
ATOM     35  CA  LEU A  33      22.634   2.544  56.976  1.00 22.48     0.177 C 
ATOM     36  C   LEU A  33      22.166   3.573  55.956  1.00 23.97     0.241 C 
ATOM     37  O   LEU A  33      21.628   3.217  54.907  1.00 27.20    -0.271 OA
ATOM     38  CB  LEU A  33      24.051   2.078  56.631  1.00 22.36     0.038 C 
ATOM     39  CG  LEU A  33      24.624   0.908  57.439  1.00 22.38    -0.020 C 
ATOM     40  CD1 LEU A  33      25.984   0.528  56.876  1.00 22.34     0.009 C 
ATOM     41  CD2 LEU A  33      24.735   1.287  58.911  1.00 22.35     0.009 C 
ATOM     42  N   ASP A  34      22.355   4.846  56.269  1.00 23.68    -0.346 N 
ATOM     43  HN  ASP A  34      22.790   5.087  57.160  1.00  0.00     0.163 HD
ATOM     44  CA  ASP A  34      21.950   5.903  55.358  1.00 24.24     0.186 C 
ATOM     45  C   ASP A  34      23.156   6.756  55.009  1.00 21.21     0.241 C 
ATOM     46  O   ASP A  34      23.197   7.951  55.304  1.00 21.31    -0.271 OA
ATOM     47  CB  ASP A  34      20.857   6.761  55.998  1.00 29.03     0.147 C 
ATOM     48  CG  ASP A  34      19.583   5.981  56.247  1.00 33.32     0.175 C 
ATOM     49  OD1 ASP A  34      19.596   5.071  57.102  1.00 36.99    -0.648 OA
ATOM     50  OD2 ASP A  34      18.568   6.273  55.580  1.00 38.05    -0.648 OA
ATOM     51  N   ASN A  35      24.144   6.126  54.381  1.00 16.79    -0.346 N 
ATOM     52  HN  ASN A  35      24.045   5.134  54.165  1.00  0.00     0.163 HD
ATOM     53  CA  ASN A  35      25.362   6.820  53.996  1.00 15.15     0.185 C 
ATOM     54  C   ASN A  35      25.314   7.342  52.564  1.00 12.89     0.241 C 
ATOM     55  O   ASN A  35      26.169   8.130  52.164  1.00 11.78    -0.271 OA
ATOM     56  CB  ASN A  35      26.573   5.899  54.172  1.00 15.32     0.137 C 
ATOM     57  CG  ASN A  35      26.795   5.501  55.619  1.00 15.81     0.217 C 
ATOM     58  ND2 ASN A  35      26.938   4.202  55.863  1.00 16.13    -0.370 N 
ATOM     59 1HD2 ASN A  35      27.087   3.934  56.836  1.00  0.00     0.159 HD
ATOM     60 2HD2 ASN A  35      26.898   3.497  55.127  1.00  0.00     0.159 HD
ATOM     61  OD1 ASN A  35      26.843   6.352  56.507  1.00 15.89    -0.274 OA
ATOM     62  N   SER A  36      24.310   6.908  51.803  1.00 11.47    -0.344 N 
ATOM     63  HN  SER A  36      23.629   6.263  52.203  1.00  0.00     0.163 HD
ATOM     64  CA  SER A  36      24.155   7.329  50.410  1.00 11.48     0.200 C 
ATOM     65  C   SER A  36      22.781   7.936  50.147  1.00  9.46     0.243 C 
ATOM     66  O   SER A  36      21.777   7.467  50.679  1.00  9.34    -0.271 OA
ATOM     67  CB  SER A  36      24.348   6.132  49.470  1.00 12.08     0.199 C 
ATOM     68  OG  SER A  36      25.638   5.568  49.613  1.00 21.14    -0.398 OA
ATOM     69  HG  SER A  36      25.758   4.827  49.031  1.00  0.00     0.209 HD
ATOM     70  N   TYR A  37      22.735   8.973  49.318  1.00  6.74    -0.346 N 
ATOM     71  HN  TYR A  37      23.599   9.332  48.911  1.00  0.00     0.163 HD
ATOM     72  CA  TYR A  37      21.464   9.603  48.983  1.00  7.16     0.180 C 
ATOM     73  C   TYR A  37      20.562   8.603  48.272  1.00  8.30     0.241 C 
ATOM     74  O   TYR A  37      21.035   7.756  47.515  1.00  8.76    -0.271 OA
ATOM     75  CB  TYR A  37      21.670  10.794  48.046  1.00  6.44     0.073 C 
ATOM     76  CG  TYR A  37      22.200  12.044  48.700  1.00  6.80    -0.056 A 
ATOM     77  CD1 TYR A  37      21.418  12.771  49.600  1.00  5.46     0.010 A 
ATOM     78  CD2 TYR A  37      23.474  12.519  48.396  1.00  5.39     0.010 A 
ATOM     79  CE1 TYR A  37      21.895  13.945  50.175  1.00  6.72     0.037 A 
ATOM     80  CE2 TYR A  37      23.959  13.685  48.964  1.00  7.25     0.037 A 
ATOM     81  CZ  TYR A  37      23.169  14.396  49.848  1.00  6.61     0.065 A 
ATOM     82  OH  TYR A  37      23.653  15.566  50.388  1.00  5.71    -0.361 OA
ATOM     83  HH  TYR A  37      24.523  15.874  50.165  1.00  0.00     0.217 HD
ATOM     84  N   LYS A  38      19.262   8.714  48.518  1.00  8.43    -0.346 N 
ATOM     85  HN  LYS A  38      18.939   9.424  49.175  1.00  0.00     0.163 HD
ATOM     86  CA  LYS A  38      18.285   7.846  47.873  1.00  8.65     0.176 C 
ATOM     87  C   LYS A  38      18.190   8.337  46.433  1.00  8.54     0.241 C 
ATOM     88  O   LYS A  38      17.700   9.439  46.175  1.00  8.94    -0.271 OA
ATOM     89  CB  LYS A  38      16.928   7.978  48.568  1.00  8.27     0.035 C 
ATOM     90  CG  LYS A  38      15.783   7.243  47.887  1.00 12.35     0.004 C 
ATOM     91  CD  LYS A  38      14.478   7.454  48.658  1.00 13.82     0.027 C 
ATOM     92  CE  LYS A  38      13.281   6.867  47.922  1.00 14.33     0.229 C 
ATOM     93  NZ  LYS A  38      13.401   5.394  47.763  1.00 15.27    -0.079 N 
ATOM     94  HZ1 LYS A  38      12.599   5.001  47.270  1.00  0.00     0.274 HD
ATOM     95  HZ2 LYS A  38      13.547   4.934  48.661  1.00  0.00     0.274 HD
ATOM     96  HZ3 LYS A  38      14.278   5.139  47.309  1.00  0.00     0.274 HD
ATOM     97  N   MET A  39      18.671   7.525  45.498  1.00  8.56    -0.346 N 
ATOM     98  HN  MET A  39      19.056   6.620  45.767  1.00  0.00     0.163 HD
ATOM     99  CA  MET A  39      18.655   7.911  44.094  1.00  9.35     0.177 C 
ATOM    100  C   MET A  39      17.774   6.993  43.257  1.00 10.31     0.241 C 
ATOM    101  O   MET A  39      17.940   6.897  42.039  1.00  9.97    -0.271 OA
ATOM    102  CB  MET A  39      20.084   7.913  43.542  1.00  9.41     0.045 C 
ATOM    103  CG  MET A  39      21.009   8.943  44.197  1.00  8.21     0.076 C 
ATOM    104  SD  MET A  39      20.512  10.654  43.888  1.00  9.89    -0.173 SA
ATOM    105  CE  MET A  39      20.973  10.828  42.179  1.00  9.02     0.089 C 
ATOM    106  N   ASP A  40      16.830   6.326  43.914  1.00 11.69    -0.346 N 
ATOM    107  HN  ASP A  40      16.735   6.448  44.922  1.00  0.00     0.163 HD
ATOM    108  CA  ASP A  40      15.932   5.425  43.210  1.00 14.18     0.186 C 
ATOM    109  C   ASP A  40      14.501   5.939  43.132  1.00 14.27     0.241 C 
ATOM    110  O   ASP A  40      13.557   5.152  43.038  1.00 15.81    -0.271 OA
ATOM    111  CB  ASP A  40      15.957   4.026  43.845  1.00 16.02     0.147 C 
ATOM    112  CG  ASP A  40      15.477   4.020  45.281  1.00 16.89     0.175 C 
ATOM    113  OD1 ASP A  40      15.254   5.107  45.850  1.00 16.21    -0.648 OA
ATOM    114  OD2 ASP A  40      15.325   2.916  45.844  1.00 20.65    -0.648 OA
ATOM    115  N   TYR A  41      14.333   7.258  43.184  1.00 12.74    -0.346 N 
ATOM    116  HN  TYR A  41      15.139   7.869  43.319  1.00  0.00     0.163 HD
ATOM    117  CA  TYR A  41      12.999   7.832  43.049  1.00 12.15     0.181 C 
ATOM    118  C   TYR A  41      12.589   7.538  41.609  1.00 10.93     0.243 C 
ATOM    119  O   TYR A  41      13.427   7.165  40.788  1.00 10.53    -0.271 OA
ATOM    120  CB  TYR A  41      13.013   9.349  43.266  1.00 11.32     0.073 C 
ATOM    121  CG  TYR A  41      13.024   9.779  44.713  1.00 11.94    -0.056 A 
ATOM    122  CD1 TYR A  41      14.214   9.846  45.437  1.00 12.04     0.010 A 
ATOM    123  CD2 TYR A  41      11.838  10.129  45.360  1.00 12.96     0.010 A 
ATOM    124  CE1 TYR A  41      14.223  10.255  46.768  1.00 10.96     0.037 A 
ATOM    125  CE2 TYR A  41      11.836  10.535  46.689  1.00 12.57     0.037 A 
ATOM    126  CZ  TYR A  41      13.030  10.597  47.386  1.00 12.54     0.065 A 
ATOM    127  OH  TYR A  41      13.027  11.012  48.697  1.00 12.50    -0.361 OA
ATOM    128  HH  TYR A  41      13.847  11.055  49.175  1.00  0.00     0.217 HD
ATOM    129  N   PRO A  42      11.299   7.700  41.281  1.00 12.65    -0.337 N 
ATOM    130  CA  PRO A  42      10.853   7.430  39.911  1.00 11.98     0.179 C 
ATOM    131  C   PRO A  42      11.681   8.164  38.857  1.00 12.00     0.241 C 
ATOM    132  O   PRO A  42      11.921   7.640  37.769  1.00 12.34    -0.271 OA
ATOM    133  CB  PRO A  42       9.400   7.890  39.932  1.00 12.43     0.037 C 
ATOM    134  CG  PRO A  42       8.980   7.570  41.331  1.00 13.36     0.022 C 
ATOM    135  CD  PRO A  42      10.160   8.069  42.139  1.00 12.54     0.127 C 
ATOM    136  N   GLU A  43      12.119   9.374  39.191  1.00 10.50    -0.346 N 
ATOM    137  HN  GLU A  43      11.893   9.743  40.115  1.00  0.00     0.163 HD
ATOM    138  CA  GLU A  43      12.912  10.190  38.280  1.00  9.13     0.177 C 
ATOM    139  C   GLU A  43      14.243  10.606  38.910  1.00  8.69     0.241 C 
ATOM    140  O   GLU A  43      14.314  10.861  40.111  1.00  7.42    -0.271 OA
ATOM    141  CB  GLU A  43      12.134  11.452  37.907  1.00 11.33     0.045 C 
ATOM    142  CG  GLU A  43      10.829  11.211  37.163  1.00 12.03     0.116 C 
ATOM    143  CD  GLU A  43       9.992  12.473  37.059  1.00 15.83     0.172 C 
ATOM    144  OE1 GLU A  43      10.578  13.566  36.916  1.00 14.02    -0.648 OA
ATOM    145  OE2 GLU A  43       8.748  12.377  37.111  1.00 17.19    -0.648 OA
ATOM    146  N   MET A  44      15.295  10.674  38.100  1.00  8.11    -0.346 N 
ATOM    147  HN  MET A  44      15.193  10.424  37.116  1.00  0.00     0.163 HD
ATOM    148  CA  MET A  44      16.594  11.104  38.607  1.00  8.19     0.177 C 
ATOM    149  C   MET A  44      16.486  12.595  38.904  1.00  8.74     0.240 C 
ATOM    150  O   MET A  44      17.030  13.089  39.894  1.00  8.69    -0.271 OA
ATOM    151  CB  MET A  44      17.694  10.861  37.568  1.00  8.61     0.045 C 
ATOM    152  CG  MET A  44      18.196   9.426  37.509  1.00  8.96     0.076 C 
ATOM    153  SD  MET A  44      19.064   8.933  39.017  1.00 10.60    -0.173 SA
ATOM    154  CE  MET A  44      20.692   9.666  38.734  1.00  9.20     0.089 C 
ATOM    155  N   GLY A  45      15.767  13.306  38.039  1.00  7.31    -0.351 N 
ATOM    156  HN  GLY A  45      15.341  12.843  37.236  1.00  0.00     0.163 HD
ATOM    157  CA  GLY A  45      15.583  14.732  38.225  1.00  7.76     0.225 C 
ATOM    158  C   GLY A  45      15.877  15.550  36.986  1.00  8.34     0.236 C 
ATOM    159  O   GLY A  45      16.184  15.010  35.925  1.00  7.89    -0.272 OA
ATOM    160  N   LEU A  46      15.779  16.867  37.125  1.00  8.29    -0.346 N 
ATOM    161  HN  LEU A  46      15.514  17.254  38.031  1.00  0.00     0.163 HD
ATOM    162  CA  LEU A  46      16.040  17.768  36.018  1.00  7.62     0.177 C 
ATOM    163  C   LEU A  46      17.514  18.122  35.907  1.00  7.13     0.241 C 
ATOM    164  O   LEU A  46      18.253  18.102  36.894  1.00  7.26    -0.271 OA
ATOM    165  CB  LEU A  46      15.265  19.075  36.194  1.00  8.14     0.038 C 
ATOM    166  CG  LEU A  46      13.757  19.019  36.424  1.00  8.45    -0.020 C 
ATOM    167  CD1 LEU A  46      13.205  20.443  36.420  1.00  9.19     0.009 C 
ATOM    168  CD2 LEU A  46      13.100  18.183  35.340  1.00  8.81     0.009 C 
ATOM    169  N   CYS A  47      17.928  18.432  34.686  1.00  6.10    -0.345 N 
ATOM    170  HN  CYS A  47      17.269  18.354  33.911  1.00  0.00     0.163 HD
ATOM    171  CA  CYS A  47      19.285  18.879  34.408  1.00  7.19     0.186 C 
ATOM    172  C   CYS A  47      19.079  20.103  33.532  1.00  7.48     0.242 C 
ATOM    173  O   CYS A  47      18.836  19.986  32.326  1.00  8.32    -0.271 OA
ATOM    174  CB  CYS A  47      20.097  17.836  33.644  1.00  7.66     0.121 C 
ATOM    175  SG  CYS A  47      21.757  18.445  33.193  1.00  9.61    -0.095 SA
ATOM    176  N   ILE A  48      19.137  21.276  34.151  1.00  6.54    -0.346 N 
ATOM    177  HN  ILE A  48      19.319  21.301  35.154  1.00  0.00     0.163 HD
ATOM    178  CA  ILE A  48      18.946  22.529  33.430  1.00  6.99     0.180 C 
ATOM    179  C   ILE A  48      20.296  23.033  32.938  1.00  8.53     0.241 C 
ATOM    180  O   ILE A  48      21.196  23.282  33.737  1.00  8.17    -0.271 OA
ATOM    181  CB  ILE A  48      18.325  23.608  34.343  1.00  7.27     0.013 C 
ATOM    182  CG1 ILE A  48      17.019  23.096  34.963  1.00  8.71     0.002 C 
ATOM    183  CG2 ILE A  48      18.094  24.887  33.549  1.00  7.53     0.012 C 
ATOM    184  CD1 ILE A  48      15.929  22.751  33.950  1.00  8.65     0.005 C 
ATOM    185  N   ILE A  49      20.439  23.177  31.624  1.00  7.18    -0.346 N 
ATOM    186  HN  ILE A  49      19.662  22.945  31.006  1.00  0.00     0.163 HD
ATOM    187  CA  ILE A  49      21.690  23.661  31.054  1.00  8.30     0.180 C 
ATOM    188  C   ILE A  49      21.503  25.048  30.452  1.00  7.84     0.241 C 
ATOM    189  O   ILE A  49      20.736  25.223  29.505  1.00  7.54    -0.271 OA
ATOM    190  CB  ILE A  49      22.214  22.724  29.942  1.00  7.15     0.013 C 
ATOM    191  CG1 ILE A  49      22.428  21.314  30.499  1.00  8.68     0.002 C 
ATOM    192  CG2 ILE A  49      23.527  23.281  29.371  1.00  8.29     0.012 C 
ATOM    193  CD1 ILE A  49      22.768  20.276  29.433  1.00  8.08     0.005 C 
ATOM    194  N   ILE A  50      22.195  26.034  31.015  1.00  6.39    -0.346 N 
ATOM    195  HN  ILE A  50      22.793  25.834  31.816  1.00  0.00     0.163 HD
ATOM    196  CA  ILE A  50      22.111  27.395  30.504  1.00  7.03     0.180 C 
ATOM    197  C   ILE A  50      23.389  27.643  29.716  1.00  7.74     0.241 C 
ATOM    198  O   ILE A  50      24.482  27.716  30.278  1.00  7.11    -0.271 OA
ATOM    199  CB  ILE A  50      21.967  28.422  31.647  1.00  7.61     0.013 C 
ATOM    200  CG1 ILE A  50      20.681  28.133  32.429  1.00  7.50     0.002 C 
ATOM    201  CG2 ILE A  50      21.915  29.837  31.074  1.00  7.97     0.012 C 
ATOM    202  CD1 ILE A  50      20.450  29.047  33.615  1.00 10.95     0.005 C 
ATOM    203  N   ASN A  51      23.230  27.758  28.403  1.00  7.84    -0.346 N 
ATOM    204  HN  ASN A  51      22.286  27.710  28.020  1.00  0.00     0.163 HD
ATOM    205  CA  ASN A  51      24.344  27.949  27.486  1.00  9.41     0.185 C 
ATOM    206  C   ASN A  51      24.343  29.348  26.874  1.00  9.26     0.241 C 
ATOM    207  O   ASN A  51      23.594  29.625  25.940  1.00  9.96    -0.271 OA
ATOM    208  CB  ASN A  51      24.250  26.875  26.394  1.00  9.13     0.137 C 
ATOM    209  CG  ASN A  51      25.346  26.980  25.361  1.00 11.43     0.217 C 
ATOM    210  ND2 ASN A  51      24.961  26.929  24.091  1.00 14.82    -0.370 N 
ATOM    211 1HD2 ASN A  51      23.983  26.841  23.816  1.00  0.00     0.159 HD
ATOM    212 2HD2 ASN A  51      25.701  27.000  23.393  1.00  0.00     0.159 HD
ATOM    213  OD1 ASN A  51      26.525  27.086  25.693  1.00 15.54    -0.274 OA
ATOM    214  N   ASN A  52      25.175  30.232  27.414  1.00  9.10    -0.346 N 
ATOM    215  HN  ASN A  52      25.761  29.955  28.201  1.00  0.00     0.163 HD
ATOM    216  CA  ASN A  52      25.262  31.593  26.897  1.00 10.61     0.185 C 
ATOM    217  C   ASN A  52      26.489  31.757  26.013  1.00 12.07     0.241 C 
ATOM    218  O   ASN A  52      27.627  31.720  26.487  1.00 11.30    -0.271 OA
ATOM    219  CB  ASN A  52      25.281  32.603  28.045  1.00  9.50     0.137 C 
ATOM    220  CG  ASN A  52      23.908  32.798  28.661  1.00  9.96     0.217 C 
ATOM    221  ND2 ASN A  52      23.844  33.558  29.745  1.00  9.54    -0.370 N 
ATOM    222 1HD2 ASN A  52      24.668  33.990  30.163  1.00  0.00     0.159 HD
ATOM    223 2HD2 ASN A  52      22.921  33.689  30.159  1.00  0.00     0.159 HD
ATOM    224  OD1 ASN A  52      22.912  32.276  28.156  1.00  9.95    -0.274 OA
ATOM    225  N   LYS A  53      26.237  31.931  24.718  1.00 13.13    -0.346 N 
ATOM    226  HN  LYS A  53      25.265  31.961  24.409  1.00  0.00     0.163 HD
ATOM    227  CA  LYS A  53      27.293  32.081  23.722  1.00 14.18     0.176 C 
ATOM    228  C   LYS A  53      27.372  33.503  23.176  1.00 15.28     0.241 C 
ATOM    229  O   LYS A  53      28.458  34.062  23.017  1.00 14.89    -0.271 OA
ATOM    230  CB  LYS A  53      27.042  31.110  22.564  1.00 15.33     0.035 C 
ATOM    231  CG  LYS A  53      28.038  31.220  21.420  1.00 16.19     0.004 C 
ATOM    232  CD  LYS A  53      27.716  30.232  20.303  1.00 18.12     0.027 C 
ATOM    233  CE  LYS A  53      26.374  30.538  19.655  0.00 17.87     0.229 C 
ATOM    234  NZ  LYS A  53      26.066  29.593  18.546  0.00 18.23    -0.079 N 
ATOM    235  HZ1 LYS A  53      25.166  29.798  18.112  1.00  0.00     0.274 HD
ATOM    236  HZ2 LYS A  53      26.114  28.624  18.860  1.00  0.00     0.274 HD
ATOM    237  HZ3 LYS A  53      26.816  29.575  17.855  1.00  0.00     0.274 HD
ATOM    238  N   ASN A  54      26.210  34.079  22.884  1.00 16.52    -0.346 N 
ATOM    239  HN  ASN A  54      25.346  33.561  23.046  1.00  0.00     0.163 HD
ATOM    240  CA  ASN A  54      26.133  35.429  22.339  1.00 17.66     0.185 C 
ATOM    241  C   ASN A  54      25.685  36.428  23.395  1.00 18.30     0.241 C 
ATOM    242  O   ASN A  54      24.676  36.224  24.069  1.00 19.49    -0.271 OA
ATOM    243  CB  ASN A  54      25.156  35.457  21.165  1.00 20.01     0.137 C 
ATOM    244  CG  ASN A  54      25.536  34.485  20.071  1.00 21.01     0.217 C 
ATOM    245  ND2 ASN A  54      24.660  33.523  19.801  1.00 23.05    -0.370 N 
ATOM    246 1HD2 ASN A  54      24.916  32.867  19.063  1.00  0.00     0.159 HD
ATOM    247 2HD2 ASN A  54      23.772  33.433  20.294  1.00  0.00     0.159 HD
ATOM    248  OD1 ASN A  54      26.607  34.594  19.476  1.00 23.30    -0.274 OA
ATOM    249  N   PHE A  55      26.439  37.510  23.535  1.00 17.11    -0.346 N 
ATOM    250  HN  PHE A  55      27.264  37.625  22.946  1.00  0.00     0.163 HD
ATOM    251  CA  PHE A  55      26.113  38.537  24.513  1.00 18.70     0.180 C 
ATOM    252  C   PHE A  55      25.818  39.857  23.817  1.00 20.60     0.241 C 
ATOM    253  O   PHE A  55      26.357  40.136  22.745  1.00 19.89    -0.271 OA
ATOM    254  CB  PHE A  55      27.269  38.700  25.504  1.00 16.91     0.073 C 
ATOM    255  CG  PHE A  55      27.595  37.438  26.255  1.00 16.34    -0.056 A 
ATOM    256  CD1 PHE A  55      28.212  36.368  25.608  1.00 15.98     0.007 A 
ATOM    257  CD2 PHE A  55      27.227  37.292  27.589  1.00 15.02     0.007 A 
ATOM    258  CE1 PHE A  55      28.452  35.167  26.278  1.00 13.43     0.001 A 
ATOM    259  CE2 PHE A  55      27.462  36.097  28.268  1.00 14.99     0.001 A 
ATOM    260  CZ  PHE A  55      28.074  35.032  27.610  1.00 14.16     0.000 A 
ATOM    261  N   HIS A  56      24.950  40.661  24.424  1.00 22.10    -0.346 N 
ATOM    262  HN  HIS A  56      24.530  40.368  25.306  1.00  0.00     0.163 HD
ATOM    263  CA  HIS A  56      24.588  41.951  23.854  1.00 23.56     0.182 C 
ATOM    264  C   HIS A  56      25.835  42.798  23.635  1.00 24.74     0.241 C 
ATOM    265  O   HIS A  56      26.686  42.905  24.516  1.00 24.64    -0.271 OA
ATOM    266  CB  HIS A  56      23.609  42.682  24.775  1.00 22.61     0.093 C 
ATOM    267  CG  HIS A  56      22.288  41.991  24.923  1.00 23.17     0.028 A 
ATOM    268  CD2 HIS A  56      21.886  40.748  24.568  1.00 22.62     0.114 A 
ATOM    269  ND1 HIS A  56      21.196  42.593  25.510  1.00 22.77    -0.354 N 
ATOM    270  HD1 HIS A  56      21.177  43.541  25.887  1.00  0.00     0.166 HD
ATOM    271  CE1 HIS A  56      20.178  41.752  25.509  1.00 23.42     0.180 A 
ATOM    272  NE2 HIS A  56      20.570  40.625  24.943  1.00 24.32    -0.360 N 
ATOM    273  HE2 HIS A  56      19.990  39.797  24.806  1.00  0.00     0.166 HD
ATOM    274  N   LYS A  57      25.934  43.394  22.449  1.00 28.42    -0.346 N 
ATOM    275  HN  LYS A  57      25.183  43.266  21.770  1.00  0.00     0.163 HD
ATOM    276  CA  LYS A  57      27.078  44.224  22.085  1.00 29.24     0.176 C 
ATOM    277  C   LYS A  57      27.416  45.225  23.182  1.00 29.95     0.241 C 
ATOM    278  O   LYS A  57      28.581  45.401  23.545  1.00 31.08    -0.271 OA
ATOM    279  CB  LYS A  57      26.795  44.980  20.781  0.00 29.44     0.035 C 
ATOM    280  CG  LYS A  57      26.328  44.105  19.618  0.00 29.65     0.004 C 
ATOM    281  CD  LYS A  57      24.913  43.578  19.829  0.00 29.83     0.027 C 
ATOM    282  CE  LYS A  57      23.911  44.715  19.968  0.00 29.93     0.229 C 
ATOM    283  NZ  LYS A  57      22.534  44.217  20.233  0.00 30.02    -0.079 N 
ATOM    284  HZ1 LYS A  57      21.862  44.979  20.326  1.00  0.00     0.274 HD
ATOM    285  HZ2 LYS A  57      22.513  43.604  21.048  1.00  0.00     0.274 HD
ATOM    286  HZ3 LYS A  57      22.239  43.549  19.521  1.00  0.00     0.274 HD
ATOM    287  N   SER A  58      26.384  45.870  23.713  1.00 30.96    -0.344 N 
ATOM    288  HN  SER A  58      25.446  45.656  23.375  1.00  0.00     0.163 HD
ATOM    289  CA  SER A  58      26.541  46.871  24.759  1.00 30.60     0.200 C 
ATOM    290  C   SER A  58      27.358  46.401  25.957  1.00 30.76     0.243 C 
ATOM    291  O   SER A  58      27.975  47.214  26.646  1.00 30.26    -0.271 OA
ATOM    292  CB  SER A  58      25.164  47.343  25.228  1.00 32.56     0.199 C 
ATOM    293  OG  SER A  58      24.132  46.685  24.511  1.00 32.24    -0.398 OA
ATOM    294  HG  SER A  58      23.277  46.978  24.802  1.00  0.00     0.209 HD
ATOM    295  N   THR A  59      27.364  45.095  26.212  1.00 29.17    -0.344 N 
ATOM    296  HN  THR A  59      26.834  44.462  25.613  1.00  0.00     0.163 HD
ATOM    297  CA  THR A  59      28.120  44.557  27.340  1.00 27.91     0.205 C 
ATOM    298  C   THR A  59      29.601  44.497  26.992  1.00 28.24     0.243 C 
ATOM    299  O   THR A  59      30.461  44.528  27.872  1.00 28.01    -0.271 OA
ATOM    300  CB  THR A  59      27.663  43.128  27.711  1.00 26.97     0.146 C 
ATOM    301  CG2 THR A  59      26.153  43.082  27.898  1.00 22.53     0.042 C 
ATOM    302  OG1 THR A  59      28.038  42.222  26.667  1.00 23.74    -0.393 OA
ATOM    303  HG1 THR A  59      27.757  41.344  26.895  1.00  0.00     0.210 HD
ATOM    304  N   GLY A  60      29.890  44.404  25.700  1.00 29.09    -0.350 N 
ATOM    305  HN  GLY A  60      29.138  44.385  25.011  1.00  0.00     0.163 HD
ATOM    306  CA  GLY A  60      31.271  44.329  25.266  1.00 30.99     0.225 C 
ATOM    307  C   GLY A  60      31.846  42.951  25.528  1.00 31.74     0.236 C 
ATOM    308  O   GLY A  60      33.065  42.772  25.552  1.00 32.64    -0.272 OA
ATOM    309  N   MET A  61      30.967  41.975  25.731  1.00 30.06    -0.346 N 
ATOM    310  HN  MET A  61      29.970  42.189  25.710  1.00  0.00     0.163 HD
ATOM    311  CA  MET A  61      31.397  40.607  25.982  1.00 28.51     0.177 C 
ATOM    312  C   MET A  61      31.473  39.841  24.667  1.00 27.34     0.241 C 
ATOM    313  O   MET A  61      30.572  39.926  23.832  1.00 26.97    -0.271 OA
ATOM    314  CB  MET A  61      30.435  39.909  26.949  1.00 27.85     0.045 C 
ATOM    315  CG  MET A  61      30.326  40.600  28.300  1.00 29.25     0.076 C 
ATOM    316  SD  MET A  61      29.647  39.569  29.618  1.00 28.11    -0.173 SA
ATOM    317  CE  MET A  61      27.959  40.176  29.670  1.00 29.95     0.089 C 
ATOM    318  N   THR A  62      32.559  39.098  24.489  1.00 26.64    -0.344 N 
ATOM    319  HN  THR A  62      33.264  39.067  25.225  1.00  0.00     0.163 HD
ATOM    320  CA  THR A  62      32.771  38.327  23.273  1.00 26.42     0.205 C 
ATOM    321  C   THR A  62      31.964  37.040  23.260  1.00 26.37     0.243 C 
ATOM    322  O   THR A  62      31.545  36.542  24.307  1.00 24.92    -0.271 OA
ATOM    323  CB  THR A  62      34.256  37.963  23.104  1.00 27.60     0.146 C 
ATOM    324  CG2 THR A  62      35.108  39.217  23.080  1.00 28.07     0.042 C 
ATOM    325  OG1 THR A  62      34.671  37.129  24.194  1.00 28.97    -0.393 OA
ATOM    326  HG1 THR A  62      35.588  36.904  24.090  1.00  0.00     0.210 HD
ATOM    327  N   SER A  63      31.748  36.504  22.065  1.00 24.16    -0.344 N 
ATOM    328  HN  SER A  63      32.111  36.972  21.235  1.00  0.00     0.163 HD
ATOM    329  CA  SER A  63      31.006  35.265  21.916  1.00 25.03     0.200 C 
ATOM    330  C   SER A  63      31.858  34.131  22.470  1.00 24.08     0.243 C 
ATOM    331  O   SER A  63      33.088  34.176  22.397  1.00 25.44    -0.271 OA
ATOM    332  CB  SER A  63      30.681  35.019  20.442  1.00 26.56     0.199 C 
ATOM    333  OG  SER A  63      29.848  36.048  19.938  1.00 31.73    -0.398 OA
ATOM    334  HG  SER A  63      29.646  35.895  19.022  1.00  0.00     0.209 HD
ATOM    335  N   ARG A  64      31.205  33.122  23.033  1.00 21.67    -0.346 N 
ATOM    336  HN  ARG A  64      30.186  33.141  23.064  1.00  0.00     0.163 HD
ATOM    337  CA  ARG A  64      31.917  31.988  23.607  1.00 20.60     0.176 C 
ATOM    338  C   ARG A  64      31.933  30.807  22.640  1.00 21.03     0.241 C 
ATOM    339  O   ARG A  64      31.172  29.850  22.782  1.00 20.01    -0.271 OA
ATOM    340  CB  ARG A  64      31.280  31.602  24.950  1.00 18.67     0.036 C 
ATOM    341  CG  ARG A  64      31.353  32.734  25.980  1.00 17.59     0.023 C 
ATOM    342  CD  ARG A  64      30.736  32.380  27.335  1.00 15.43     0.138 C 
ATOM    343  NE  ARG A  64      31.343  31.190  27.926  1.00 12.77    -0.227 N 
ATOM    344  HE  ARG A  64      32.199  31.308  28.467  1.00  0.00     0.177 HD
ATOM    345  CZ  ARG A  64      30.849  29.963  27.802  1.00 13.69     0.665 C 
ATOM    346  NH1 ARG A  64      29.730  29.762  27.114  1.00 10.39    -0.235 N 
ATOM    347 1HH1 ARG A  64      29.243  30.553  26.693  1.00  0.00     0.174 HD
ATOM    348 2HH1 ARG A  64      29.351  28.820  27.019  1.00  0.00     0.174 HD
ATOM    349  NH2 ARG A  64      31.483  28.934  28.350  1.00 12.63    -0.235 N 
ATOM    350 1HH2 ARG A  64      32.342  29.088  28.878  1.00  0.00     0.174 HD
ATOM    351 2HH2 ARG A  64      31.104  27.992  28.255  1.00  0.00     0.174 HD
ATOM    352  N   SER A  65      32.817  30.899  21.650  1.00 21.42    -0.344 N 
ATOM    353  HN  SER A  65      33.414  31.725  21.604  1.00  0.00     0.163 HD
ATOM    354  CA  SER A  65      32.969  29.870  20.629  1.00 22.71     0.200 C 
ATOM    355  C   SER A  65      33.228  28.496  21.237  1.00 21.55     0.242 C 
ATOM    356  O   SER A  65      34.022  28.357  22.169  1.00 21.14    -0.271 OA
ATOM    357  CB  SER A  65      34.122  30.241  19.691  1.00 24.83     0.199 C 
ATOM    358  OG  SER A  65      33.897  31.508  19.094  1.00 29.66    -0.398 OA
ATOM    359  HG  SER A  65      34.612  31.738  18.512  1.00  0.00     0.209 HD
ATOM    360  N   GLY A  66      32.549  27.484  20.702  1.00 20.85    -0.350 N 
ATOM    361  HN  GLY A  66      31.899  27.663  19.936  1.00  0.00     0.163 HD
ATOM    362  CA  GLY A  66      32.721  26.128  21.194  1.00 19.29     0.225 C 
ATOM    363  C   GLY A  66      31.811  25.736  22.343  1.00 17.60     0.236 C 
ATOM    364  O   GLY A  66      31.731  24.561  22.702  1.00 18.57    -0.272 OA
ATOM    365  N   THR A  67      31.113  26.702  22.929  1.00 16.33    -0.344 N 
ATOM    366  HN  THR A  67      31.193  27.663  22.596  1.00  0.00     0.163 HD
ATOM    367  CA  THR A  67      30.234  26.389  24.047  1.00 13.18     0.205 C 
ATOM    368  C   THR A  67      29.117  25.428  23.641  1.00 13.26     0.243 C 
ATOM    369  O   THR A  67      28.596  24.686  24.477  1.00 11.68    -0.271 OA
ATOM    370  CB  THR A  67      29.622  27.668  24.662  1.00 14.45     0.146 C 
ATOM    371  CG2 THR A  67      28.587  28.278  23.727  1.00 13.17     0.042 C 
ATOM    372  OG1 THR A  67      28.999  27.341  25.910  1.00 13.14    -0.393 OA
ATOM    373  HG1 THR A  67      29.645  26.960  26.493  1.00  0.00     0.210 HD
ATOM    374  N   ASP A  68      28.743  25.435  22.362  1.00 13.10    -0.345 N 
ATOM    375  HN  ASP A  68      29.188  26.076  21.705  1.00  0.00     0.163 HD
ATOM    376  CA  ASP A  68      27.698  24.527  21.899  1.00 12.37     0.186 C 
ATOM    377  C   ASP A  68      28.198  23.093  22.007  1.00 10.45     0.241 C 
ATOM    378  O   ASP A  68      27.417  22.172  22.232  1.00 10.26    -0.271 OA
ATOM    379  CB  ASP A  68      27.299  24.827  20.453  1.00 14.05     0.147 C 
ATOM    380  CG  ASP A  68      26.524  26.122  20.318  1.00 15.19     0.175 C 
ATOM    381  OD1 ASP A  68      25.995  26.614  21.338  1.00 14.31    -0.648 OA
ATOM    382  OD2 ASP A  68      26.431  26.640  19.187  1.00 17.11    -0.648 OA
ATOM    383  N   VAL A  69      29.503  22.908  21.841  1.00  9.85    -0.346 N 
ATOM    384  HN  VAL A  69      30.102  23.707  21.631  1.00  0.00     0.163 HD
ATOM    385  CA  VAL A  69      30.090  21.579  21.955  1.00 10.78     0.180 C 
ATOM    386  C   VAL A  69      29.872  21.109  23.394  1.00  9.17     0.241 C 
ATOM    387  O   VAL A  69      29.482  19.967  23.626  1.00  8.25    -0.271 OA
ATOM    388  CB  VAL A  69      31.603  21.599  21.643  1.00 12.11     0.009 C 
ATOM    389  CG1 VAL A  69      32.194  20.212  21.843  1.00 14.81     0.012 C 
ATOM    390  CG2 VAL A  69      31.834  22.066  20.214  1.00 13.89     0.012 C 
ATOM    391  N   ASP A  70      30.119  21.999  24.354  1.00  7.74    -0.345 N 
ATOM    392  HN  ASP A  70      30.453  22.928  24.096  1.00  0.00     0.163 HD
ATOM    393  CA  ASP A  70      29.924  21.679  25.769  1.00  7.45     0.186 C 
ATOM    394  C   ASP A  70      28.456  21.364  26.045  1.00  7.05     0.241 C 
ATOM    395  O   ASP A  70      28.134  20.373  26.696  1.00  7.03    -0.271 OA
ATOM    396  CB  ASP A  70      30.319  22.860  26.663  1.00  6.46     0.147 C 
ATOM    397  CG  ASP A  70      31.804  22.921  26.952  1.00  7.80     0.175 C 
ATOM    398  OD1 ASP A  70      32.550  22.013  26.532  1.00  7.85    -0.648 OA
ATOM    399  OD2 ASP A  70      32.219  23.891  27.621  1.00  9.50    -0.648 OA
ATOM    400  N   ALA A  71      27.571  22.227  25.556  1.00  6.93    -0.346 N 
ATOM    401  HN  ALA A  71      27.901  23.030  25.020  1.00  0.00     0.163 HD
ATOM    402  CA  ALA A  71      26.138  22.052  25.769  1.00  9.13     0.172 C 
ATOM    403  C   ALA A  71      25.636  20.707  25.255  1.00  9.12     0.240 C 
ATOM    404  O   ALA A  71      24.856  20.033  25.931  1.00  9.49    -0.271 OA
ATOM    405  CB  ALA A  71      25.363  23.197  25.109  1.00  8.25     0.042 C 
ATOM    406  N   ALA A  72      26.082  20.316  24.065  1.00  8.44    -0.346 N 
ATOM    407  HN  ALA A  72      26.725  20.918  23.551  1.00  0.00     0.163 HD
ATOM    408  CA  ALA A  72      25.670  19.043  23.479  1.00  9.40     0.172 C 
ATOM    409  C   ALA A  72      26.238  17.857  24.252  1.00  8.81     0.240 C 
ATOM    410  O   ALA A  72      25.549  16.856  24.460  1.00 10.36    -0.271 OA
ATOM    411  CB  ALA A  72      26.111  18.968  22.019  1.00 10.56     0.042 C 
ATOM    412  N   ASN A  73      27.495  17.974  24.675  1.00  8.94    -0.346 N 
ATOM    413  HN  ASN A  73      28.005  18.833  24.471  1.00  0.00     0.163 HD
ATOM    414  CA  ASN A  73      28.170  16.912  25.423  1.00  8.39     0.185 C 
ATOM    415  C   ASN A  73      27.427  16.646  26.735  1.00  8.32     0.241 C 
ATOM    416  O   ASN A  73      27.191  15.494  27.108  1.00  8.58    -0.271 OA
ATOM    417  CB  ASN A  73      29.620  17.329  25.711  1.00  7.67     0.137 C 
ATOM    418  CG  ASN A  73      30.534  16.146  26.007  1.00  8.39     0.217 C 
ATOM    419  ND2 ASN A  73      31.826  16.425  26.152  1.00  7.58    -0.370 N 
ATOM    420 1HD2 ASN A  73      32.438  15.633  26.350  1.00  0.00     0.159 HD
ATOM    421 2HD2 ASN A  73      32.193  17.373  26.072  1.00  0.00     0.159 HD
ATOM    422  OD1 ASN A  73      30.091  15.001  26.103  1.00  8.59    -0.274 OA
ATOM    423  N   LEU A  74      27.055  17.721  27.426  1.00  7.69    -0.346 N 
ATOM    424  HN  LEU A  74      27.277  18.646  27.058  1.00  0.00     0.163 HD
ATOM    425  CA  LEU A  74      26.338  17.617  28.697  1.00  6.73     0.177 C 
ATOM    426  C   LEU A  74      24.949  17.016  28.511  1.00  7.91     0.241 C 
ATOM    427  O   LEU A  74      24.527  16.155  29.288  1.00  6.91    -0.271 OA
ATOM    428  CB  LEU A  74      26.228  19.002  29.349  1.00  7.71     0.038 C 
ATOM    429  CG  LEU A  74      27.550  19.580  29.874  1.00  6.36    -0.020 C 
ATOM    430  CD1 LEU A  74      27.449  21.102  30.017  1.00  7.70     0.009 C 
ATOM    431  CD2 LEU A  74      27.886  18.930  31.217  1.00  6.09     0.009 C 
ATOM    432  N   ARG A  75      24.242  17.467  27.480  1.00  6.53    -0.346 N 
ATOM    433  HN  ARG A  75      24.645  18.182  26.874  1.00  0.00     0.163 HD
ATOM    434  CA  ARG A  75      22.902  16.962  27.195  1.00  8.13     0.176 C 
ATOM    435  C   ARG A  75      22.934  15.443  27.038  1.00  6.66     0.241 C 
ATOM    436  O   ARG A  75      22.128  14.735  27.637  1.00  7.39    -0.271 OA
ATOM    437  CB  ARG A  75      22.360  17.613  25.915  1.00  9.49     0.036 C 
ATOM    438  CG  ARG A  75      20.924  17.236  25.548  1.00 11.03     0.023 C 
ATOM    439  CD  ARG A  75      20.538  17.885  24.220  1.00 12.43     0.138 C 
ATOM    440  NE  ARG A  75      19.157  17.624  23.819  1.00 14.14    -0.227 N 
ATOM    441  HE  ARG A  75      19.000  16.931  23.087  1.00  0.00     0.177 HD
ATOM    442  CZ  ARG A  75      18.092  18.224  24.339  1.00 15.74     0.665 C 
ATOM    443  NH1 ARG A  75      18.232  19.133  25.296  1.00 17.94    -0.235 N 
ATOM    444 1HH1 ARG A  75      19.164  19.362  25.642  1.00  0.00     0.174 HD
ATOM    445 2HH1 ARG A  75      17.414  19.594  25.695  1.00  0.00     0.174 HD
ATOM    446  NH2 ARG A  75      16.881  17.927  23.889  1.00 15.97    -0.235 N 
ATOM    447 1HH2 ARG A  75      16.773  17.228  23.154  1.00  0.00     0.174 HD
ATOM    448 2HH2 ARG A  75      16.063  18.388  24.288  1.00  0.00     0.174 HD
ATOM    449  N   GLU A  76      23.875  14.945  26.242  1.00  6.78    -0.346 N 
ATOM    450  HN  GLU A  76      24.527  15.580  25.782  1.00  0.00     0.163 HD
ATOM    451  CA  GLU A  76      23.996  13.505  26.012  1.00  7.51     0.177 C 
ATOM    452  C   GLU A  76      24.461  12.755  27.260  1.00  7.12     0.241 C 
ATOM    453  O   GLU A  76      23.932  11.691  27.596  1.00  5.89    -0.271 OA
ATOM    454  CB  GLU A  76      24.969  13.235  24.860  1.00  7.13     0.045 C 
ATOM    455  CG  GLU A  76      25.227  11.757  24.580  1.00  9.98     0.116 C 
ATOM    456  CD  GLU A  76      23.998  11.015  24.075  1.00 11.89     0.172 C 
ATOM    457  OE1 GLU A  76      22.986  11.670  23.745  1.00 10.35    -0.648 OA
ATOM    458  OE2 GLU A  76      24.049   9.768  24.004  1.00 11.87    -0.648 OA
ATOM    459  N   THR A  77      25.453  13.314  27.942  1.00  5.92    -0.344 N 
ATOM    460  HN  THR A  77      25.845  14.198  27.618  1.00  0.00     0.163 HD
ATOM    461  CA  THR A  77      25.995  12.693  29.143  1.00  7.87     0.205 C 
ATOM    462  C   THR A  77      24.936  12.530  30.227  1.00  7.27     0.243 C 
ATOM    463  O   THR A  77      24.805  11.461  30.824  1.00  7.14    -0.271 OA
ATOM    464  CB  THR A  77      27.178  13.515  29.699  1.00  7.54     0.146 C 
ATOM    465  CG2 THR A  77      27.725  12.882  30.970  1.00 10.23     0.042 C 
ATOM    466  OG1 THR A  77      28.219  13.568  28.715  1.00  6.24    -0.393 OA
ATOM    467  HG1 THR A  77      28.947  14.074  29.057  1.00  0.00     0.210 HD
ATOM    468  N   PHE A  78      24.174  13.584  30.484  1.00  6.04    -0.346 N 
ATOM    469  HN  PHE A  78      24.312  14.453  29.967  1.00  0.00     0.163 HD
ATOM    470  CA  PHE A  78      23.143  13.499  31.503  1.00  6.55     0.180 C 
ATOM    471  C   PHE A  78      21.915  12.736  31.031  1.00  7.27     0.241 C 
ATOM    472  O   PHE A  78      21.174  12.182  31.847  1.00  6.30    -0.271 OA
ATOM    473  CB  PHE A  78      22.795  14.897  32.008  1.00  7.35     0.073 C 
ATOM    474  CG  PHE A  78      23.768  15.402  33.034  1.00  7.24    -0.056 A 
ATOM    475  CD1 PHE A  78      23.653  15.011  34.364  1.00  7.83     0.007 A 
ATOM    476  CD2 PHE A  78      24.851  16.189  32.659  1.00  8.06     0.007 A 
ATOM    477  CE1 PHE A  78      24.608  15.392  35.310  1.00  7.86     0.001 A 
ATOM    478  CE2 PHE A  78      25.812  16.576  33.596  1.00  7.63     0.001 A 
ATOM    479  CZ  PHE A  78      25.689  16.173  34.924  1.00  6.87     0.000 A 
ATOM    480  N   ARG A  79      21.709  12.690  29.716  1.00  7.63    -0.346 N 
ATOM    481  HN  ARG A  79      22.340  13.187  29.088  1.00  0.00     0.163 HD
ATOM    482  CA  ARG A  79      20.588  11.934  29.166  1.00  8.04     0.176 C 
ATOM    483  C   ARG A  79      20.835  10.463  29.497  1.00  8.65     0.241 C 
ATOM    484  O   ARG A  79      19.914   9.731  29.864  1.00  9.06    -0.271 OA
ATOM    485  CB  ARG A  79      20.507  12.104  27.642  1.00  8.33     0.036 C 
ATOM    486  CG  ARG A  79      19.422  11.253  26.965  1.00  9.51     0.023 C 
ATOM    487  CD  ARG A  79      19.470  11.371  25.437  1.00  8.23     0.138 C 
ATOM    488  NE  ARG A  79      20.535  10.571  24.833  1.00  7.73    -0.227 N 
ATOM    489  HE  ARG A  79      21.413  11.038  24.606  1.00  0.00     0.177 HD
ATOM    490  CZ  ARG A  79      20.432   9.272  24.560  1.00  9.84     0.665 C 
ATOM    491  NH1 ARG A  79      19.306   8.622  24.830  1.00 10.55    -0.235 N 
ATOM    492 1HH1 ARG A  79      19.227   7.627  24.621  1.00  0.00     0.174 HD
ATOM    493 2HH1 ARG A  79      18.518   9.123  25.240  1.00  0.00     0.174 HD
ATOM    494  NH2 ARG A  79      21.458   8.619  24.026  1.00  9.57    -0.235 N 
ATOM    495 1HH2 ARG A  79      21.379   7.624  23.817  1.00  0.00     0.174 HD
ATOM    496 2HH2 ARG A  79      22.323   9.118  23.819  1.00  0.00     0.174 HD
ATOM    497  N   ASN A  80      22.087  10.036  29.375  1.00  9.04    -0.346 N 
ATOM    498  HN  ASN A  80      22.813  10.690  29.082  1.00  0.00     0.163 HD
ATOM    499  CA  ASN A  80      22.441   8.650  29.652  1.00  9.89     0.185 C 
ATOM    500  C   ASN A  80      22.396   8.315  31.140  1.00 10.11     0.241 C 
ATOM    501  O   ASN A  80      22.392   7.141  31.514  1.00  9.46    -0.271 OA
ATOM    502  CB  ASN A  80      23.818   8.319  29.061  1.00 11.74     0.137 C 
ATOM    503  CG  ASN A  80      23.823   8.359  27.536  1.00 16.64     0.217 C 
ATOM    504  ND2 ASN A  80      24.906   8.860  26.956  1.00 17.66    -0.370 N 
ATOM    505 1HD2 ASN A  80      24.909   8.887  25.936  1.00  0.00     0.159 HD
ATOM    506 2HD2 ASN A  80      25.700   9.214  27.489  1.00  0.00     0.159 HD
ATOM    507  OD1 ASN A  80      22.865   7.932  26.893  1.00 18.42    -0.274 OA
ATOM    508  N   LEU A  81      22.362   9.344  31.987  1.00  8.23    -0.346 N 
ATOM    509  HN  LEU A  81      22.402  10.294  31.619  1.00  0.00     0.163 HD
ATOM    510  CA  LEU A  81      22.269   9.141  33.430  1.00  8.77     0.177 C 
ATOM    511  C   LEU A  81      20.795   9.223  33.828  1.00  8.58     0.241 C 
ATOM    512  O   LEU A  81      20.444   9.194  35.010  1.00  8.53    -0.271 OA
ATOM    513  CB  LEU A  81      23.086  10.194  34.187  1.00  9.95     0.038 C 
ATOM    514  CG  LEU A  81      24.603  10.117  33.987  1.00 12.38    -0.020 C 
ATOM    515  CD1 LEU A  81      25.289  11.139  34.877  1.00 15.08     0.009 C 
ATOM    516  CD2 LEU A  81      25.095   8.714  34.313  1.00 15.54     0.009 C 
ATOM    517  N   LYS A  82      19.945   9.329  32.810  1.00  7.39    -0.346 N 
ATOM    518  HN  LYS A  82      20.328   9.375  31.866  1.00  0.00     0.163 HD
ATOM    519  CA  LYS A  82      18.494   9.383  32.968  1.00  8.44     0.176 C 
ATOM    520  C   LYS A  82      17.940  10.680  33.548  1.00  7.42     0.241 C 
ATOM    521  O   LYS A  82      16.914  10.674  34.226  1.00  8.91    -0.271 OA
ATOM    522  CB  LYS A  82      18.015   8.189  33.803  1.00  7.81     0.035 C 
ATOM    523  CG  LYS A  82      18.625   6.863  33.368  1.00 10.53     0.004 C 
ATOM    524  CD  LYS A  82      18.387   6.573  31.890  1.00 12.77     0.027 C 
ATOM    525  CE  LYS A  82      19.210   5.376  31.434  1.00 13.81     0.229 C 
ATOM    526  NZ  LYS A  82      19.004   5.035  29.996  1.00 15.99    -0.079 N 
ATOM    527  HZ1 LYS A  82      19.555   4.233  29.691  1.00  0.00     0.274 HD
ATOM    528  HZ2 LYS A  82      19.181   5.845  29.402  1.00  0.00     0.274 HD
ATOM    529  HZ3 LYS A  82      18.014   4.893  29.795  1.00  0.00     0.274 HD
ATOM    530  N   TYR A  83      18.619  11.792  33.285  1.00  8.04    -0.346 N 
ATOM    531  HN  TYR A  83      19.486  11.738  32.750  1.00  0.00     0.163 HD
ATOM    532  CA  TYR A  83      18.140  13.088  33.751  1.00  7.06     0.180 C 
ATOM    533  C   TYR A  83      17.276  13.718  32.671  1.00  8.07     0.241 C 
ATOM    534  O   TYR A  83      17.522  13.524  31.482  1.00  7.74    -0.271 OA
ATOM    535  CB  TYR A  83      19.297  14.041  34.055  1.00  7.98     0.073 C 
ATOM    536  CG  TYR A  83      19.890  13.855  35.427  1.00  6.89    -0.056 A 
ATOM    537  CD1 TYR A  83      20.863  12.885  35.661  1.00  8.42     0.010 A 
ATOM    538  CD2 TYR A  83      19.444  14.622  36.506  1.00  8.68     0.010 A 
ATOM    539  CE1 TYR A  83      21.379  12.678  36.937  1.00  6.06     0.037 A 
ATOM    540  CE2 TYR A  83      19.952  14.424  37.788  1.00  6.92     0.037 A 
ATOM    541  CZ  TYR A  83      20.917  13.451  37.995  1.00  8.16     0.065 A 
ATOM    542  OH  TYR A  83      21.418  13.245  39.255  1.00  5.67    -0.361 OA
ATOM    543  HH  TYR A  83      21.102  13.774  39.978  1.00  0.00     0.217 HD
ATOM    544  N   GLU A  84      16.261  14.461  33.096  1.00  8.44    -0.346 N 
ATOM    545  HN  GLU A  84      16.097  14.543  34.099  1.00  0.00     0.163 HD
ATOM    546  CA  GLU A  84      15.373  15.163  32.178  1.00  9.76     0.177 C 
ATOM    547  C   GLU A  84      16.114  16.454  31.846  1.00  9.59     0.241 C 
ATOM    548  O   GLU A  84      16.059  17.423  32.602  1.00  8.61    -0.271 OA
ATOM    549  CB  GLU A  84      14.052  15.481  32.875  1.00 10.81     0.045 C 
ATOM    550  CG  GLU A  84      12.995  16.106  31.977  1.00 15.14     0.116 C 
ATOM    551  CD  GLU A  84      11.731  16.452  32.737  1.00 17.72     0.172 C 
ATOM    552  OE1 GLU A  84      11.330  15.650  33.608  1.00 18.27    -0.648 OA
ATOM    553  OE2 GLU A  84      11.134  17.515  32.460  1.00 19.14    -0.648 OA
ATOM    554  N   VAL A  85      16.815  16.462  30.719  1.00  9.01    -0.346 N 
ATOM    555  HN  VAL A  85      16.807  15.637  30.119  1.00  0.00     0.163 HD
ATOM    556  CA  VAL A  85      17.595  17.626  30.324  1.00  8.36     0.180 C 
ATOM    557  C   VAL A  85      16.794  18.702  29.606  1.00 10.99     0.241 C 
ATOM    558  O   VAL A  85      15.960  18.412  28.745  1.00  9.79    -0.271 OA
ATOM    559  CB  VAL A  85      18.776  17.220  29.409  1.00  8.11     0.009 C 
ATOM    560  CG1 VAL A  85      19.655  18.433  29.113  1.00  8.50     0.012 C 
ATOM    561  CG2 VAL A  85      19.589  16.127  30.067  1.00  7.90     0.012 C 
ATOM    562  N   ARG A  86      17.054  19.948  29.982  1.00 10.56    -0.346 N 
ATOM    563  HN  ARG A  86      17.727  20.106  30.732  1.00  0.00     0.163 HD
ATOM    564  CA  ARG A  86      16.412  21.097  29.361  1.00 11.57     0.176 C 
ATOM    565  C   ARG A  86      17.516  22.088  29.038  1.00 11.41     0.241 C 
ATOM    566  O   ARG A  86      18.188  22.595  29.941  1.00 11.50    -0.271 OA
ATOM    567  CB  ARG A  86      15.404  21.754  30.307  1.00 11.40     0.036 C 
ATOM    568  CG  ARG A  86      14.255  20.858  30.731  1.00 13.29     0.023 C 
ATOM    569  CD  ARG A  86      13.305  21.608  31.647  1.00 14.52     0.138 C 
ATOM    570  NE  ARG A  86      12.318  20.727  32.267  1.00 14.92    -0.227 N 
ATOM    571  HE  ARG A  86      12.261  19.764  31.937  1.00  0.00     0.177 HD
ATOM    572  CZ  ARG A  86      11.490  21.107  33.236  1.00 15.07     0.665 C 
ATOM    573  NH1 ARG A  86      11.529  22.350  33.695  1.00 14.52    -0.235 N 
ATOM    574 1HH1 ARG A  86      10.894  22.641  34.438  1.00  0.00     0.174 HD
ATOM    575 2HH1 ARG A  86      12.190  23.016  33.295  1.00  0.00     0.174 HD
ATOM    576  NH2 ARG A  86      10.632  20.242  33.755  1.00 14.12    -0.235 N 
ATOM    577 1HH2 ARG A  86       9.997  20.533  34.498  1.00  0.00     0.174 HD
ATOM    578 2HH2 ARG A  86      10.602  19.286  33.402  1.00  0.00     0.174 HD
ATOM    579  N   ASN A  87      17.722  22.341  27.751  1.00 11.00    -0.346 N 
ATOM    580  HN  ASN A  87      17.155  21.864  27.050  1.00  0.00     0.163 HD
ATOM    581  CA  ASN A  87      18.742  23.286  27.324  1.00 11.98     0.185 C 
ATOM    582  C   ASN A  87      18.125  24.650  27.059  1.00 11.44     0.241 C 
ATOM    583  O   ASN A  87      17.063  24.754  26.446  1.00 11.19    -0.271 OA
ATOM    584  CB  ASN A  87      19.451  22.792  26.057  1.00 15.03     0.137 C 
ATOM    585  CG  ASN A  87      20.425  21.659  26.334  1.00 18.55     0.217 C 
ATOM    586  ND2 ASN A  87      21.716  21.949  26.221  1.00 19.75    -0.370 N 
ATOM    587 1HD2 ASN A  87      22.370  21.188  26.407  1.00  0.00     0.159 HD
ATOM    588 2HD2 ASN A  87      22.050  22.876  25.957  1.00  0.00     0.159 HD
ATOM    589  OD1 ASN A  87      20.023  20.542  26.652  1.00 20.02    -0.274 OA
ATOM    590  N   LYS A  88      18.793  25.691  27.545  1.00 10.15    -0.346 N 
ATOM    591  HN  LYS A  88      19.651  25.522  28.070  1.00  0.00     0.163 HD
ATOM    592  CA  LYS A  88      18.345  27.066  27.356  1.00 12.38     0.176 C 
ATOM    593  C   LYS A  88      19.541  27.828  26.800  1.00 13.81     0.241 C 
ATOM    594  O   LYS A  88      20.640  27.740  27.345  1.00 13.62    -0.271 OA
ATOM    595  CB  LYS A  88      17.908  27.671  28.691  1.00 13.88     0.035 C 
ATOM    596  CG  LYS A  88      16.822  26.880  29.406  0.00 13.87     0.004 C 
ATOM    597  CD  LYS A  88      15.554  26.774  28.570  0.00 14.33     0.027 C 
ATOM    598  CE  LYS A  88      14.924  28.138  28.331  0.00 14.49     0.229 C 
ATOM    599  NZ  LYS A  88      13.671  28.036  27.533  0.00 14.65    -0.079 N 
ATOM    600  HZ1 LYS A  88      13.249  28.951  27.373  1.00  0.00     0.274 HD
ATOM    601  HZ2 LYS A  88      13.008  27.391  27.963  1.00  0.00     0.274 HD
ATOM    602  HZ3 LYS A  88      13.829  27.541  26.655  1.00  0.00     0.274 HD
ATOM    603  N   ASN A  89      19.331  28.573  25.718  1.00 12.39    -0.346 N 
ATOM    604  HN  ASN A  89      18.393  28.630  25.321  1.00  0.00     0.163 HD
ATOM    605  CA  ASN A  89      20.423  29.309  25.092  1.00 13.54     0.185 C 
ATOM    606  C   ASN A  89      20.293  30.822  25.158  1.00 12.15     0.241 C 
ATOM    607  O   ASN A  89      19.198  31.366  25.027  1.00 11.76    -0.271 OA
ATOM    608  CB  ASN A  89      20.556  28.902  23.620  1.00 14.43     0.137 C 
ATOM    609  CG  ASN A  89      20.816  27.424  23.443  1.00 16.12     0.217 C 
ATOM    610  ND2 ASN A  89      19.930  26.748  22.715  1.00 18.03    -0.370 N 
ATOM    611 1HD2 ASN A  89      19.112  27.189  22.294  1.00  0.00     0.159 HD
ATOM    612 2HD2 ASN A  89      20.106  25.750  22.596  1.00  0.00     0.159 HD
ATOM    613  OD1 ASN A  89      21.801  26.893  23.950  1.00 16.42    -0.274 OA
ATOM    614  N   ASP A  90      21.427  31.486  25.361  1.00 11.01    -0.345 N 
ATOM    615  HN  ASP A  90      22.288  30.955  25.492  1.00  0.00     0.163 HD
ATOM    616  CA  ASP A  90      21.490  32.944  25.404  1.00 12.44     0.186 C 
ATOM    617  C   ASP A  90      20.397  33.605  26.237  1.00 12.19     0.241 C 
ATOM    618  O   ASP A  90      19.530  34.301  25.700  1.00 10.33    -0.271 OA
ATOM    619  CB  ASP A  90      21.435  33.491  23.974  1.00 13.25     0.147 C 
ATOM    620  CG  ASP A  90      22.646  33.100  23.151  1.00 16.08     0.175 C 
ATOM    621  OD1 ASP A  90      23.660  32.668  23.740  1.00 15.54    -0.648 OA
ATOM    622  OD2 ASP A  90      22.588  33.234  21.911  1.00 16.61    -0.648 OA
ATOM    623  N   LEU A  91      20.446  33.400  27.549  1.00  9.82    -0.346 N 
ATOM    624  HN  LEU A  91      21.190  32.820  27.938  1.00  0.00     0.163 HD
ATOM    625  CA  LEU A  91      19.458  33.987  28.441  1.00  9.72     0.177 C 
ATOM    626  C   LEU A  91      19.964  35.268  29.091  1.00 10.13     0.241 C 
ATOM    627  O   LEU A  91      21.119  35.353  29.512  1.00 10.08    -0.271 OA
ATOM    628  CB  LEU A  91      19.075  33.000  29.545  1.00  9.60     0.038 C 
ATOM    629  CG  LEU A  91      18.438  31.664  29.162  1.00  8.96    -0.020 C 
ATOM    630  CD1 LEU A  91      17.955  30.974  30.438  1.00  8.80     0.009 C 
ATOM    631  CD2 LEU A  91      17.270  31.884  28.207  1.00 11.32     0.009 C 
ATOM    632  N   THR A  92      19.089  36.264  29.170  1.00 10.11    -0.344 N 
ATOM    633  HN  THR A  92      18.155  36.138  28.779  1.00  0.00     0.163 HD
ATOM    634  CA  THR A  92      19.430  37.532  29.801  1.00 10.49     0.205 C 
ATOM    635  C   THR A  92      19.472  37.279  31.304  1.00 10.83     0.243 C 
ATOM    636  O   THR A  92      19.035  36.228  31.772  1.00 10.58    -0.271 OA
ATOM    637  CB  THR A  92      18.358  38.602  29.525  1.00 11.62     0.146 C 
ATOM    638  CG2 THR A  92      18.258  38.889  28.035  1.00 10.04     0.042 C 
ATOM    639  OG1 THR A  92      17.090  38.139  30.009  1.00  9.60    -0.393 OA
ATOM    640  HG1 THR A  92      17.152  37.960  30.940  1.00  0.00     0.210 HD
ATOM    641  N   ARG A  93      19.999  38.237  32.058  1.00  9.54    -0.346 N 
ATOM    642  HN  ARG A  93      20.359  39.084  31.619  1.00  0.00     0.163 HD
ATOM    643  CA  ARG A  93      20.068  38.090  33.504  1.00 10.60     0.176 C 
ATOM    644  C   ARG A  93      18.651  37.914  34.049  1.00 10.88     0.241 C 
ATOM    645  O   ARG A  93      18.426  37.133  34.973  1.00  9.88    -0.271 OA
ATOM    646  CB  ARG A  93      20.748  39.315  34.124  1.00 10.68     0.036 C 
ATOM    647  CG  ARG A  93      20.065  40.637  33.808  1.00 14.82     0.023 C 
ATOM    648  CD  ARG A  93      20.945  41.830  34.164  1.00 17.60     0.138 C 
ATOM    649  NE  ARG A  93      21.485  41.732  35.516  1.00 21.29    -0.227 N 
ATOM    650  HE  ARG A  93      21.628  40.801  35.907  1.00  0.00     0.177 HD
ATOM    651  CZ  ARG A  93      21.802  42.780  36.270  1.00 24.94     0.665 C 
ATOM    652  NH1 ARG A  93      21.629  44.009  35.803  1.00 26.99    -0.235 N 
ATOM    653 1HH1 ARG A  93      21.872  44.813  36.382  1.00  0.00     0.174 HD
ATOM    654 2HH1 ARG A  93      21.250  44.149  34.866  1.00  0.00     0.174 HD
ATOM    655  NH2 ARG A  93      22.295  42.598  37.489  1.00 23.06    -0.235 N 
ATOM    656 1HH2 ARG A  93      22.538  43.402  38.068  1.00  0.00     0.174 HD
ATOM    657 2HH2 ARG A  93      22.428  41.653  37.848  1.00  0.00     0.174 HD
ATOM    658  N   GLU A  94      17.695  38.626  33.455  1.00 11.29    -0.346 N 
ATOM    659  HN  GLU A  94      17.941  39.251  32.688  1.00  0.00     0.163 HD
ATOM    660  CA  GLU A  94      16.301  38.530  33.880  1.00 12.44     0.177 C 
ATOM    661  C   GLU A  94      15.726  37.135  33.624  1.00 11.71     0.241 C 
ATOM    662  O   GLU A  94      15.018  36.577  34.466  1.00 11.86    -0.271 OA
ATOM    663  CB  GLU A  94      15.436  39.565  33.148  1.00 13.03     0.045 C 
ATOM    664  CG  GLU A  94      15.690  41.022  33.529  1.00 14.77     0.116 C 
ATOM    665  CD  GLU A  94      16.892  41.628  32.823  1.00 17.26     0.172 C 
ATOM    666  OE1 GLU A  94      17.459  40.973  31.925  1.00 14.92    -0.648 OA
ATOM    667  OE2 GLU A  94      17.263  42.772  33.161  1.00 18.38    -0.648 OA
ATOM    668  N   GLU A  95      16.030  36.572  32.460  1.00 11.70    -0.346 N 
ATOM    669  HN  GLU A  95      16.630  37.070  31.802  1.00  0.00     0.163 HD
ATOM    670  CA  GLU A  95      15.518  35.253  32.110  1.00 11.97     0.177 C 
ATOM    671  C   GLU A  95      16.132  34.144  32.959  1.00 11.00     0.241 C 
ATOM    672  O   GLU A  95      15.471  33.150  33.253  1.00  9.80    -0.271 OA
ATOM    673  CB  GLU A  95      15.754  34.973  30.626  1.00 14.35     0.045 C 
ATOM    674  CG  GLU A  95      15.024  35.943  29.708  1.00 16.39     0.116 C 
ATOM    675  CD  GLU A  95      15.346  35.716  28.248  1.00 17.70     0.172 C 
ATOM    676  OE1 GLU A  95      16.546  35.648  27.908  1.00 14.11    -0.648 OA
ATOM    677  OE2 GLU A  95      14.398  35.610  27.440  1.00 18.61    -0.648 OA
ATOM    678  N   ILE A  96      17.392  34.308  33.350  1.00  9.66    -0.346 N 
ATOM    679  HN  ILE A  96      17.907  35.142  33.068  1.00  0.00     0.163 HD
ATOM    680  CA  ILE A  96      18.042  33.299  34.181  1.00  9.41     0.180 C 
ATOM    681  C   ILE A  96      17.338  33.231  35.536  1.00  9.62     0.241 C 
ATOM    682  O   ILE A  96      16.983  32.153  36.011  1.00  9.33    -0.271 OA
ATOM    683  CB  ILE A  96      19.540  33.621  34.400  1.00  9.40     0.013 C 
ATOM    684  CG1 ILE A  96      20.304  33.413  33.090  1.00 10.34     0.002 C 
ATOM    685  CG2 ILE A  96      20.115  32.738  35.515  1.00  8.03     0.012 C 
ATOM    686  CD1 ILE A  96      21.794  33.703  33.182  1.00 12.18     0.005 C 
ATOM    687  N   VAL A  97      17.128  34.389  36.153  1.00 10.24    -0.346 N 
ATOM    688  HN  VAL A  97      17.436  35.255  35.711  1.00  0.00     0.163 HD
ATOM    689  CA  VAL A  97      16.465  34.442  37.451  1.00 11.58     0.180 C 
ATOM    690  C   VAL A  97      15.041  33.898  37.371  1.00 11.73     0.241 C 
ATOM    691  O   VAL A  97      14.590  33.172  38.263  1.00 10.10    -0.271 OA
ATOM    692  CB  VAL A  97      16.430  35.884  37.997  1.00 11.59     0.009 C 
ATOM    693  CG1 VAL A  97      15.582  35.948  39.258  1.00 13.45     0.012 C 
ATOM    694  CG2 VAL A  97      17.850  36.355  38.293  1.00 13.63     0.012 C 
ATOM    695  N   GLU A  98      14.338  34.248  36.299  1.00 12.16    -0.346 N 
ATOM    696  HN  GLU A  98      14.767  34.850  35.596  1.00  0.00     0.163 HD
ATOM    697  CA  GLU A  98      12.967  33.791  36.104  1.00 13.98     0.177 C 
ATOM    698  C   GLU A  98      12.918  32.273  35.942  1.00 12.88     0.241 C 
ATOM    699  O   GLU A  98      12.060  31.607  36.515  1.00 12.66    -0.271 OA
ATOM    700  CB  GLU A  98      12.361  34.462  34.869  1.00 17.64     0.045 C 
ATOM    701  CG  GLU A  98      10.975  33.962  34.502  1.00 24.39     0.116 C 
ATOM    702  CD  GLU A  98      10.446  34.599  33.228  1.00 29.17     0.172 C 
ATOM    703  OE1 GLU A  98      11.131  34.503  32.185  1.00 30.52    -0.648 OA
ATOM    704  OE2 GLU A  98       9.346  35.193  33.269  1.00 31.17    -0.648 OA
ATOM    705  N   LEU A  99      13.846  31.736  35.156  1.00 11.00    -0.346 N 
ATOM    706  HN  LEU A  99      14.530  32.346  34.709  1.00  0.00     0.163 HD
ATOM    707  CA  LEU A  99      13.913  30.298  34.915  1.00 11.74     0.177 C 
ATOM    708  C   LEU A  99      14.169  29.528  36.205  1.00 11.55     0.241 C 
ATOM    709  O   LEU A  99      13.472  28.559  36.510  1.00 10.77    -0.271 OA
ATOM    710  CB  LEU A  99      15.022  29.983  33.912  1.00 10.96     0.038 C 
ATOM    711  CG  LEU A  99      15.257  28.496  33.620  1.00 10.12    -0.020 C 
ATOM    712  CD1 LEU A  99      14.030  27.903  32.957  1.00 12.50     0.009 C 
ATOM    713  CD2 LEU A  99      16.475  28.340  32.724  1.00 10.67     0.009 C 
ATOM    714  N   MET A 100      15.179  29.962  36.953  1.00 11.35    -0.346 N 
ATOM    715  HN  MET A 100      15.717  30.768  36.636  1.00  0.00     0.163 HD
ATOM    716  CA  MET A 100      15.542  29.322  38.212  1.00 11.87     0.177 C 
ATOM    717  C   MET A 100      14.394  29.382  39.213  1.00 12.93     0.241 C 
ATOM    718  O   MET A 100      14.114  28.409  39.909  1.00 12.12    -0.271 OA
ATOM    719  CB  MET A 100      16.778  29.998  38.804  1.00 13.80     0.045 C 
ATOM    720  CG  MET A 100      18.032  29.806  37.981  1.00 15.85     0.076 C 
ATOM    721  SD  MET A 100      18.504  28.070  37.904  1.00 23.47    -0.173 SA
ATOM    722  CE  MET A 100      17.840  27.606  36.368  1.00  6.85     0.089 C 
ATOM    723  N   ARG A 101      13.740  30.535  39.291  1.00 12.57    -0.346 N 
ATOM    724  HN  ARG A 101      14.032  31.318  38.707  1.00  0.00     0.163 HD
ATOM    725  CA  ARG A 101      12.613  30.699  40.197  1.00 13.50     0.176 C 
ATOM    726  C   ARG A 101      11.507  29.712  39.816  1.00 12.12     0.241 C 
ATOM    727  O   ARG A 101      11.008  28.971  40.660  1.00 12.19    -0.271 OA
ATOM    728  CB  ARG A 101      12.105  32.146  40.133  1.00 16.06     0.036 C 
ATOM    729  CG  ARG A 101      10.833  32.418  40.922  1.00 20.14     0.023 C 
ATOM    730  CD  ARG A 101      10.683  33.910  41.228  1.00 24.39     0.138 C 
ATOM    731  NE  ARG A 101      11.293  34.750  40.198  1.00 28.82    -0.227 N 
ATOM    732  HE  ARG A 101      11.684  34.287  39.377  1.00  0.00     0.177 HD
ATOM    733  CZ  ARG A 101      11.373  36.077  40.259  0.00 27.70     0.665 C 
ATOM    734  NH1 ARG A 101      10.876  36.729  41.301  0.00 28.16    -0.235 N 
ATOM    735 1HH1 ARG A 101      10.422  36.210  42.053  1.00  0.00     0.174 HD
ATOM    736 2HH1 ARG A 101      10.937  37.746  41.348  1.00  0.00     0.174 HD
ATOM    737  NH2 ARG A 101      11.964  36.752  39.281  0.00 28.16    -0.235 N 
ATOM    738 1HH2 ARG A 101      12.346  36.250  38.479  1.00  0.00     0.174 HD
ATOM    739 2HH2 ARG A 101      12.025  37.769  39.328  1.00  0.00     0.174 HD
ATOM    740  N   ASP A 102      11.138  29.692  38.540  1.00 11.86    -0.346 N 
ATOM    741  HN  ASP A 102      11.595  30.320  37.878  1.00  0.00     0.163 HD
ATOM    742  CA  ASP A 102      10.092  28.790  38.065  1.00 11.82     0.186 C 
ATOM    743  C   ASP A 102      10.438  27.322  38.310  1.00 12.14     0.241 C 
ATOM    744  O   ASP A 102       9.593  26.539  38.744  1.00 11.91    -0.271 OA
ATOM    745  CB  ASP A 102       9.840  29.011  36.572  1.00 12.69     0.147 C 
ATOM    746  CG  ASP A 102       9.168  30.342  36.281  1.00 16.14     0.175 C 
ATOM    747  OD1 ASP A 102       8.803  31.057  37.236  1.00 16.69    -0.648 OA
ATOM    748  OD2 ASP A 102       9.001  30.670  35.088  1.00 17.96    -0.648 OA
ATOM    749  N   VAL A 103      11.681  26.948  38.029  1.00 10.45    -0.346 N 
ATOM    750  HN  VAL A 103      12.344  27.635  37.671  1.00  0.00     0.163 HD
ATOM    751  CA  VAL A 103      12.110  25.569  38.226  1.00 11.05     0.180 C 
ATOM    752  C   VAL A 103      12.037  25.181  39.699  1.00 10.38     0.241 C 
ATOM    753  O   VAL A 103      11.594  24.082  40.037  1.00 10.25    -0.271 OA
ATOM    754  CB  VAL A 103      13.549  25.358  37.708  1.00 10.11     0.009 C 
ATOM    755  CG1 VAL A 103      14.052  23.969  38.091  1.00 11.74     0.012 C 
ATOM    756  CG2 VAL A 103      13.571  25.522  36.195  1.00 12.68     0.012 C 
ATOM    757  N   SER A 104      12.458  26.089  40.574  1.00  9.66    -0.344 N 
ATOM    758  HN  SER A 104      12.807  26.986  40.236  1.00  0.00     0.163 HD
ATOM    759  CA  SER A 104      12.429  25.825  42.009  1.00 10.65     0.200 C 
ATOM    760  C   SER A 104      10.993  25.717  42.519  1.00 12.28     0.243 C 
ATOM    761  O   SER A 104      10.754  25.175  43.601  1.00 12.31    -0.271 OA
ATOM    762  CB  SER A 104      13.154  26.936  42.774  1.00 10.34     0.199 C 
ATOM    763  OG  SER A 104      12.404  28.138  42.763  1.00 10.39    -0.398 OA
ATOM    764  HG  SER A 104      12.854  28.827  43.238  1.00  0.00     0.209 HD
ATOM    765  N   LYS A 105      10.045  26.233  41.739  1.00 12.64    -0.346 N 
ATOM    766  HN  LYS A 105      10.313  26.666  40.855  1.00  0.00     0.163 HD
ATOM    767  CA  LYS A 105       8.630  26.198  42.111  1.00 15.11     0.176 C 
ATOM    768  C   LYS A 105       7.934  24.922  41.644  1.00 15.04     0.241 C 
ATOM    769  O   LYS A 105       6.772  24.684  41.979  1.00 13.57    -0.271 OA
ATOM    770  CB  LYS A 105       7.893  27.409  41.534  1.00 16.66     0.035 C 
ATOM    771  CG  LYS A 105       8.368  28.751  42.064  1.00 22.08     0.004 C 
ATOM    772  CD  LYS A 105       8.131  28.879  43.555  1.00 25.48     0.027 C 
ATOM    773  CE  LYS A 105       8.547  30.256  44.057  1.00 28.94     0.229 C 
ATOM    774  NZ  LYS A 105       8.277  30.427  45.514  1.00 31.35    -0.079 N 
ATOM    775  HZ1 LYS A 105       8.556  31.349  45.850  1.00  0.00     0.274 HD
ATOM    776  HZ2 LYS A 105       8.716  29.686  46.061  1.00  0.00     0.274 HD
ATOM    777  HZ3 LYS A 105       7.300  30.233  45.734  1.00  0.00     0.274 HD
ATOM    778  N   GLU A 106       8.635  24.112  40.859  1.00 13.47    -0.346 N 
ATOM    779  HN  GLU A 106       9.584  24.370  40.590  1.00  0.00     0.163 HD
ATOM    780  CA  GLU A 106       8.068  22.860  40.377  1.00 13.50     0.177 C 
ATOM    781  C   GLU A 106       8.008  21.858  41.521  1.00 14.00     0.241 C 
ATOM    782  O   GLU A 106       8.654  22.044  42.554  1.00 13.00    -0.271 OA
ATOM    783  CB  GLU A 106       8.919  22.281  39.243  1.00 14.44     0.045 C 
ATOM    784  CG  GLU A 106       8.715  22.952  37.896  1.00 15.54     0.116 C 
ATOM    785  CD  GLU A 106       9.552  22.323  36.799  1.00 15.34     0.172 C 
ATOM    786  OE1 GLU A 106       9.759  21.091  36.837  1.00 14.13    -0.648 OA
ATOM    787  OE2 GLU A 106       9.990  23.056  35.889  1.00 18.85    -0.648 OA
ATOM    788  N   ASP A 107       7.222  20.801  41.340  1.00 13.20    -0.346 N 
ATOM    789  HN  ASP A 107       6.689  20.714  40.475  1.00  0.00     0.163 HD
ATOM    790  CA  ASP A 107       7.110  19.765  42.357  1.00 13.50     0.186 C 
ATOM    791  C   ASP A 107       8.144  18.695  42.027  1.00 12.64     0.241 C 
ATOM    792  O   ASP A 107       7.969  17.928  41.081  1.00 13.28    -0.271 OA
ATOM    793  CB  ASP A 107       5.713  19.143  42.344  1.00 16.40     0.147 C 
ATOM    794  CG  ASP A 107       5.487  18.206  43.514  1.00 19.82     0.175 C 
ATOM    795  OD1 ASP A 107       6.475  17.622  44.004  1.00 19.27    -0.648 OA
ATOM    796  OD2 ASP A 107       4.322  18.044  43.937  1.00 23.22    -0.648 OA
ATOM    797  N   HIS A 108       9.223  18.647  42.804  1.00 11.02    -0.346 N 
ATOM    798  HN  HIS A 108       9.307  19.306  43.578  1.00  0.00     0.163 HD
ATOM    799  CA  HIS A 108      10.290  17.677  42.580  1.00 10.09     0.182 C 
ATOM    800  C   HIS A 108      10.127  16.449  43.478  1.00 10.48     0.241 C 
ATOM    801  O   HIS A 108      11.079  15.697  43.676  1.00 10.43    -0.271 OA
ATOM    802  CB  HIS A 108      11.656  18.316  42.871  1.00  8.76     0.093 C 
ATOM    803  CG  HIS A 108      11.952  19.534  42.052  1.00  8.21     0.028 A 
ATOM    804  CD2 HIS A 108      11.594  20.829  42.218  1.00  8.06     0.114 A 
ATOM    805  ND1 HIS A 108      12.715  19.493  40.904  1.00  8.20    -0.354 N 
ATOM    806  HD1 HIS A 108      13.137  18.654  40.506  1.00  0.00     0.166 HD
ATOM    807  CE1 HIS A 108      12.814  20.710  40.400  1.00  7.98     0.180 A 
ATOM    808  NE2 HIS A 108      12.143  21.539  41.179  1.00  9.71    -0.360 N 
ATOM    809  HE2 HIS A 108      12.048  22.544  41.032  1.00  0.00     0.166 HD
ATOM    810  N   SER A 109       8.927  16.246  44.016  1.00  9.93    -0.344 N 
ATOM    811  HN  SER A 109       8.166  16.890  43.799  1.00  0.00     0.163 HD
ATOM    812  CA  SER A 109       8.677  15.117  44.913  1.00 10.62     0.200 C 
ATOM    813  C   SER A 109       9.113  13.757  44.386  1.00 10.67     0.243 C 
ATOM    814  O   SER A 109       9.654  12.944  45.135  1.00 11.55    -0.271 OA
ATOM    815  CB  SER A 109       7.193  15.053  45.289  1.00 12.61     0.199 C 
ATOM    816  OG  SER A 109       6.854  16.109  46.164  1.00 15.35    -0.398 OA
ATOM    817  HG  SER A 109       5.934  16.069  46.397  1.00  0.00     0.209 HD
ATOM    818  N   LYS A 110       8.877  13.507  43.103  1.00 10.12    -0.346 N 
ATOM    819  HN  LYS A 110       8.433  14.222  42.527  1.00  0.00     0.163 HD
ATOM    820  CA  LYS A 110       9.241  12.229  42.504  1.00 11.85     0.176 C 
ATOM    821  C   LYS A 110      10.635  12.212  41.882  1.00 10.86     0.241 C 
ATOM    822  O   LYS A 110      10.993  11.263  41.179  1.00 11.45    -0.271 OA
ATOM    823  CB  LYS A 110       8.203  11.841  41.448  1.00 15.47     0.035 C 
ATOM    824  CG  LYS A 110       6.827  11.561  42.030  1.00 19.65     0.004 C 
ATOM    825  CD  LYS A 110       5.829  11.181  40.950  1.00 25.32     0.027 C 
ATOM    826  CE  LYS A 110       4.535  10.669  41.568  1.00 28.83     0.229 C 
ATOM    827  NZ  LYS A 110       3.954  11.646  42.530  1.00 32.38    -0.079 N 
ATOM    828  HZ1 LYS A 110       3.087  11.303  42.944  1.00  0.00     0.274 HD
ATOM    829  HZ2 LYS A 110       3.821  12.560  42.096  1.00  0.00     0.274 HD
ATOM    830  HZ3 LYS A 110       4.630  11.906  43.248  1.00  0.00     0.274 HD
ATOM    831  N   ARG A 111      11.422  13.251  42.147  1.00 10.01    -0.346 N 
ATOM    832  HN  ARG A 111      11.074  13.997  42.750  1.00  0.00     0.163 HD
ATOM    833  CA  ARG A 111      12.772  13.352  41.597  1.00  9.41     0.176 C 
ATOM    834  C   ARG A 111      13.839  13.149  42.677  1.00  9.73     0.241 C 
ATOM    835  O   ARG A 111      13.705  13.645  43.792  1.00  9.38    -0.271 OA
ATOM    836  CB  ARG A 111      12.940  14.714  40.919  1.00  9.92     0.036 C 
ATOM    837  CG  ARG A 111      11.965  14.924  39.760  1.00  9.57     0.023 C 
ATOM    838  CD  ARG A 111      11.895  16.378  39.323  1.00  9.92     0.138 C 
ATOM    839  NE  ARG A 111      10.895  16.578  38.274  1.00 10.28    -0.227 N 
ATOM    840  HE  ARG A 111      10.520  15.750  37.811  1.00  0.00     0.177 HD
ATOM    841  CZ  ARG A 111      10.442  17.766  37.883  1.00 10.95     0.665 C 
ATOM    842  NH1 ARG A 111      10.893  18.876  38.452  1.00 13.23    -0.235 N 
ATOM    843 1HH1 ARG A 111      10.546  19.787  38.152  1.00  0.00     0.174 HD
ATOM    844 2HH1 ARG A 111      11.591  18.814  39.194  1.00  0.00     0.174 HD
ATOM    845  NH2 ARG A 111       9.535  17.846  36.919  1.00 14.77    -0.235 N 
ATOM    846 1HH2 ARG A 111       9.188  18.757  36.619  1.00  0.00     0.174 HD
ATOM    847 2HH2 ARG A 111       9.188  16.992  36.481  1.00  0.00     0.174 HD
ATOM    848  N   SER A 112      14.895  12.415  42.330  1.00  7.86    -0.344 N 
ATOM    849  HN  SER A 112      14.949  12.052  41.378  1.00  0.00     0.163 HD
ATOM    850  CA  SER A 112      15.979  12.111  43.261  1.00  8.74     0.200 C 
ATOM    851  C   SER A 112      16.923  13.273  43.533  1.00  8.36     0.243 C 
ATOM    852  O   SER A 112      17.462  13.399  44.633  1.00  7.78    -0.271 OA
ATOM    853  CB  SER A 112      16.821  10.940  42.735  1.00  7.86     0.199 C 
ATOM    854  OG  SER A 112      16.057   9.757  42.589  1.00  8.78    -0.398 OA
ATOM    855  HG  SER A 112      16.578   9.032  42.264  1.00  0.00     0.209 HD
ATOM    856  N   SER A 113      17.127  14.112  42.528  1.00  6.86    -0.344 N 
ATOM    857  HN  SER A 113      16.625  13.979  41.650  1.00  0.00     0.163 HD
ATOM    858  CA  SER A 113      18.058  15.220  42.663  1.00  7.93     0.200 C 
ATOM    859  C   SER A 113      17.753  16.343  41.689  1.00  6.39     0.243 C 
ATOM    860  O   SER A 113      16.739  16.326  40.998  1.00  7.64    -0.271 OA
ATOM    861  CB  SER A 113      19.470  14.707  42.395  1.00  7.29     0.199 C 
ATOM    862  OG  SER A 113      19.541  14.136  41.095  1.00  7.75    -0.398 OA
ATOM    863  HG  SER A 113      20.420  13.817  40.928  1.00  0.00     0.209 HD
ATOM    864  N   PHE A 114      18.652  17.320  41.646  1.00  6.01    -0.346 N 
ATOM    865  HN  PHE A 114      19.461  17.272  42.266  1.00  0.00     0.163 HD
ATOM    866  CA  PHE A 114      18.524  18.456  40.746  1.00  6.16     0.180 C 
ATOM    867  C   PHE A 114      19.912  18.840  40.259  1.00  5.95     0.241 C 
ATOM    868  O   PHE A 114      20.868  18.862  41.039  1.00  6.70    -0.271 OA
ATOM    869  CB  PHE A 114      17.893  19.652  41.459  1.00  5.94     0.073 C 
ATOM    870  CG  PHE A 114      17.842  20.895  40.615  1.00  7.03    -0.056 A 
ATOM    871  CD1 PHE A 114      16.989  20.971  39.518  1.00  7.25     0.007 A 
ATOM    872  CD2 PHE A 114      18.683  21.970  40.885  1.00  6.95     0.007 A 
ATOM    873  CE1 PHE A 114      16.975  22.098  38.700  1.00  8.54     0.001 A 
ATOM    874  CE2 PHE A 114      18.678  23.104  40.073  1.00  6.45     0.001 A 
ATOM    875  CZ  PHE A 114      17.823  23.167  38.978  1.00  8.93     0.000 A 
ATOM    876  N   VAL A 115      20.026  19.126  38.969  1.00  6.28    -0.346 N 
ATOM    877  HN  VAL A 115      19.202  19.068  38.370  1.00  0.00     0.163 HD
ATOM    878  CA  VAL A 115      21.301  19.521  38.390  1.00  5.99     0.180 C 
ATOM    879  C   VAL A 115      21.127  20.770  37.538  1.00  7.33     0.241 C 
ATOM    880  O   VAL A 115      20.184  20.874  36.751  1.00  7.41    -0.271 OA
ATOM    881  CB  VAL A 115      21.899  18.412  37.489  1.00  7.33     0.009 C 
ATOM    882  CG1 VAL A 115      23.192  18.915  36.835  1.00  6.33     0.012 C 
ATOM    883  CG2 VAL A 115      22.174  17.152  38.308  1.00  5.47     0.012 C 
ATOM    884  N   CYS A 116      22.032  21.723  37.713  1.00  6.16    -0.345 N 
ATOM    885  HN  CYS A 116      22.761  21.594  38.415  1.00  0.00     0.163 HD
ATOM    886  CA  CYS A 116      22.011  22.948  36.929  1.00  6.70     0.186 C 
ATOM    887  C   CYS A 116      23.421  23.205  36.418  1.00  6.15     0.242 C 
ATOM    888  O   CYS A 116      24.370  23.249  37.200  1.00  6.68    -0.271 OA
ATOM    889  CB  CYS A 116      21.557  24.139  37.771  1.00  6.42     0.121 C 
ATOM    890  SG  CYS A 116      21.672  25.713  36.877  1.00 11.19    -0.095 SA
ATOM    891  N   VAL A 117      23.557  23.360  35.106  1.00  5.00    -0.346 N 
ATOM    892  HN  VAL A 117      22.734  23.296  34.506  1.00  0.00     0.163 HD
ATOM    893  CA  VAL A 117      24.859  23.620  34.508  1.00  5.72     0.180 C 
ATOM    894  C   VAL A 117      24.868  25.020  33.912  1.00  6.00     0.241 C 
ATOM    895  O   VAL A 117      23.989  25.370  33.129  1.00  6.32    -0.271 OA
ATOM    896  CB  VAL A 117      25.176  22.613  33.391  1.00  6.64     0.009 C 
ATOM    897  CG1 VAL A 117      26.593  22.841  32.885  1.00  9.09     0.012 C 
ATOM    898  CG2 VAL A 117      25.012  21.188  33.910  1.00  8.46     0.012 C 
ATOM    899  N   LEU A 118      25.866  25.815  34.285  1.00  5.25    -0.346 N 
ATOM    900  HN  LEU A 118      26.571  25.459  34.931  1.00  0.00     0.163 HD
ATOM    901  CA  LEU A 118      25.977  27.182  33.794  1.00  5.45     0.177 C 
ATOM    902  C   LEU A 118      27.227  27.342  32.943  1.00  5.74     0.241 C 
ATOM    903  O   LEU A 118      28.343  27.105  33.412  1.00  6.65    -0.271 OA
ATOM    904  CB  LEU A 118      26.028  28.156  34.974  1.00  5.64     0.038 C 
ATOM    905  CG  LEU A 118      24.848  28.053  35.944  1.00  5.91    -0.020 C 
ATOM    906  CD1 LEU A 118      25.147  28.840  37.213  1.00  8.68     0.009 C 
ATOM    907  CD2 LEU A 118      23.584  28.566  35.264  1.00  7.47     0.009 C 
ATOM    908  N   LEU A 119      27.026  27.742  31.691  1.00  5.00    -0.346 N 
ATOM    909  HN  LEU A 119      26.070  27.914  31.381  1.00  0.00     0.163 HD
ATOM    910  CA  LEU A 119      28.116  27.946  30.741  1.00  6.07     0.177 C 
ATOM    911  C   LEU A 119      28.066  29.411  30.309  1.00  6.40     0.241 C 
ATOM    912  O   LEU A 119      27.162  29.813  29.578  1.00  7.44    -0.271 OA
ATOM    913  CB  LEU A 119      27.917  27.047  29.516  1.00  5.78     0.038 C 
ATOM    914  CG  LEU A 119      27.560  25.574  29.752  1.00  7.03    -0.020 C 
ATOM    915  CD1 LEU A 119      27.268  24.903  28.410  1.00  8.41     0.009 C 
ATOM    916  CD2 LEU A 119      28.695  24.862  30.463  1.00  6.76     0.009 C 
ATOM    917  N   SER A 120      29.028  30.210  30.755  1.00  7.52    -0.344 N 
ATOM    918  HN  SER A 120      29.769  29.835  31.347  1.00  0.00     0.163 HD
ATOM    919  CA  SER A 120      29.024  31.624  30.397  1.00  9.52     0.200 C 
ATOM    920  C   SER A 120      30.277  32.338  30.881  1.00  9.75     0.243 C 
ATOM    921  O   SER A 120      31.203  31.714  31.399  1.00  8.53    -0.271 OA
ATOM    922  CB  SER A 120      27.787  32.290  31.018  1.00  7.88     0.199 C 
ATOM    923  OG  SER A 120      27.608  33.611  30.542  1.00 10.52    -0.398 OA
ATOM    924  HG  SER A 120      26.843  34.023  30.926  1.00  0.00     0.209 HD
ATOM    925  N   HIS A 121      30.313  33.651  30.677  1.00  8.82    -0.346 N 
ATOM    926  HN  HIS A 121      29.549  34.101  30.172  1.00  0.00     0.163 HD
ATOM    927  CA  HIS A 121      31.421  34.457  31.160  1.00  9.78     0.182 C 
ATOM    928  C   HIS A 121      31.113  34.581  32.647  1.00  8.75     0.241 C 
ATOM    929  O   HIS A 121      29.986  34.324  33.066  1.00  7.77    -0.271 OA
ATOM    930  CB  HIS A 121      31.402  35.859  30.543  1.00 10.00     0.093 C 
ATOM    931  CG  HIS A 121      31.731  35.894  29.085  1.00 12.86     0.028 A 
ATOM    932  CD2 HIS A 121      31.045  36.389  28.028  1.00 12.93     0.114 A 
ATOM    933  ND1 HIS A 121      32.917  35.409  28.578  1.00 15.10    -0.354 N 
ATOM    934  HD1 HIS A 121      33.656  34.968  29.126  1.00  0.00     0.166 HD
ATOM    935  CE1 HIS A 121      32.947  35.604  27.271  1.00 16.45     0.180 A 
ATOM    936  NE2 HIS A 121      31.823  36.197  26.913  1.00 15.45    -0.360 N 
ATOM    937  HE2 HIS A 121      31.573  36.469  25.962  1.00  0.00     0.166 HD
ATOM    938  N   GLY A 122      32.097  34.972  33.444  1.00  8.43    -0.351 N 
ATOM    939  HN  GLY A 122      33.024  35.162  33.064  1.00  0.00     0.163 HD
ATOM    940  CA  GLY A 122      31.839  35.127  34.863  1.00 10.17     0.225 C 
ATOM    941  C   GLY A 122      32.970  35.767  35.636  1.00 10.08     0.236 C 
ATOM    942  O   GLY A 122      34.023  36.073  35.082  1.00 10.12    -0.272 OA
ATOM    943  N   GLU A 123      32.726  35.989  36.924  1.00  9.28    -0.346 N 
ATOM    944  HN  GLU A 123      31.804  35.751  37.291  1.00  0.00     0.163 HD
ATOM    945  CA  GLU A 123      33.710  36.556  37.839  1.00 11.25     0.177 C 
ATOM    946  C   GLU A 123      33.469  35.823  39.148  1.00 10.21     0.241 C 
ATOM    947  O   GLU A 123      32.528  35.034  39.246  1.00 10.30    -0.271 OA
ATOM    948  CB  GLU A 123      33.480  38.053  38.046  1.00 14.88     0.045 C 
ATOM    949  CG  GLU A 123      33.577  38.880  36.784  1.00 21.79     0.116 C 
ATOM    950  CD  GLU A 123      33.627  40.364  37.075  1.00 25.44     0.172 C 
ATOM    951  OE1 GLU A 123      32.750  40.861  37.813  1.00 26.67    -0.648 OA
ATOM    952  OE2 GLU A 123      34.545  41.033  36.563  1.00 30.18    -0.648 OA
ATOM    953  N   GLU A 124      34.293  36.074  40.157  1.00  9.97    -0.346 N 
ATOM    954  HN  GLU A 124      35.056  36.741  40.046  1.00  0.00     0.163 HD
ATOM    955  CA  GLU A 124      34.095  35.385  41.426  1.00  9.46     0.177 C 
ATOM    956  C   GLU A 124      32.678  35.626  41.937  1.00  9.95     0.240 C 
ATOM    957  O   GLU A 124      32.263  36.773  42.130  1.00  9.16    -0.271 OA
ATOM    958  CB  GLU A 124      35.112  35.859  42.467  1.00  9.38     0.045 C 
ATOM    959  CG  GLU A 124      35.035  35.103  43.789  1.00 11.98     0.116 C 
ATOM    960  CD  GLU A 124      35.360  33.626  43.646  1.00 13.60     0.172 C 
ATOM    961  OE1 GLU A 124      36.497  33.295  43.258  1.00 13.01    -0.648 OA
ATOM    962  OE2 GLU A 124      34.478  32.792  43.927  1.00 16.76    -0.648 OA
ATOM    963  N   GLY A 125      31.943  34.533  42.134  1.00  9.81    -0.351 N 
ATOM    964  HN  GLY A 125      32.350  33.621  41.929  1.00  0.00     0.163 HD
ATOM    965  CA  GLY A 125      30.579  34.598  42.632  1.00  9.37     0.225 C 
ATOM    966  C   GLY A 125      29.535  35.089  41.646  1.00  9.93     0.236 C 
ATOM    967  O   GLY A 125      28.370  35.267  42.010  1.00 10.11    -0.272 OA
ATOM    968  N   ILE A 126      29.931  35.276  40.392  1.00  9.60    -0.346 N 
ATOM    969  HN  ILE A 126      30.893  35.058  40.131  1.00  0.00     0.163 HD
ATOM    970  CA  ILE A 126      29.011  35.788  39.383  1.00  9.58     0.180 C 
ATOM    971  C   ILE A 126      28.995  35.010  38.074  1.00  8.50     0.241 C 
ATOM    972  O   ILE A 126      30.027  34.524  37.613  1.00  8.61    -0.271 OA
ATOM    973  CB  ILE A 126      29.352  37.264  39.048  1.00 11.58     0.013 C 
ATOM    974  CG1 ILE A 126      29.209  38.130  40.299  1.00 13.62     0.002 C 
ATOM    975  CG2 ILE A 126      28.451  37.776  37.929  1.00 12.97     0.012 C 
ATOM    976  CD1 ILE A 126      29.727  39.543  40.119  1.00 16.70     0.005 C 
ATOM    977  N   ILE A 127      27.807  34.898  37.488  1.00  9.76    -0.346 N 
ATOM    978  HN  ILE A 127      26.990  35.290  37.957  1.00  0.00     0.163 HD
ATOM    979  CA  ILE A 127      27.626  34.238  36.203  1.00  9.91     0.180 C 
ATOM    980  C   ILE A 127      26.948  35.302  35.346  1.00 11.54     0.241 C 
ATOM    981  O   ILE A 127      26.045  35.997  35.812  1.00 10.11    -0.271 OA
ATOM    982  CB  ILE A 127      26.718  32.984  36.308  1.00 13.42     0.013 C 
ATOM    983  CG1 ILE A 127      26.667  32.269  34.958  1.00 15.05     0.002 C 
ATOM    984  CG2 ILE A 127      25.311  33.373  36.731  1.00 14.16     0.012 C 
ATOM    985  CD1 ILE A 127      27.998  31.687  34.523  1.00 18.87     0.005 C 
ATOM    986  N   PHE A 128      27.382  35.443  34.101  1.00 10.56    -0.346 N 
ATOM    987  HN  PHE A 128      28.118  34.833  33.746  1.00  0.00     0.163 HD
ATOM    988  CA  PHE A 128      26.810  36.465  33.244  1.00 11.04     0.180 C 
ATOM    989  C   PHE A 128      25.660  36.074  32.338  1.00 10.35     0.241 C 
ATOM    990  O   PHE A 128      25.712  35.067  31.628  1.00  9.74    -0.271 OA
ATOM    991  CB  PHE A 128      27.912  37.100  32.391  1.00 11.84     0.073 C 
ATOM    992  CG  PHE A 128      28.683  38.166  33.105  1.00 14.47    -0.056 A 
ATOM    993  CD1 PHE A 128      28.197  39.471  33.166  1.00 15.35     0.007 A 
ATOM    994  CD2 PHE A 128      29.878  37.865  33.747  1.00 15.09     0.007 A 
ATOM    995  CE1 PHE A 128      28.894  40.460  33.858  1.00 16.11     0.001 A 
ATOM    996  CE2 PHE A 128      30.581  38.845  34.441  1.00 16.75     0.001 A 
ATOM    997  CZ  PHE A 128      30.088  40.146  34.496  1.00 16.46     0.000 A 
ATOM    998  N   GLY A 129      24.607  36.882  32.390  1.00  8.95    -0.351 N 
ATOM    999  HN  GLY A 129      24.594  37.652  33.059  1.00  0.00     0.163 HD
ATOM   1000  CA  GLY A 129      23.479  36.681  31.509  1.00  6.96     0.225 C 
ATOM   1001  C   GLY A 129      23.982  37.383  30.260  1.00  7.67     0.236 C 
ATOM   1002  O   GLY A 129      25.055  37.988  30.289  1.00  8.70    -0.272 OA
ATOM   1003  N   THR A 130      23.234  37.321  29.169  1.00  9.88    -0.344 N 
ATOM   1004  HN  THR A 130      22.345  36.822  29.194  1.00  0.00     0.163 HD
ATOM   1005  CA  THR A 130      23.670  37.959  27.933  1.00 10.00     0.205 C 
ATOM   1006  C   THR A 130      23.703  39.487  28.015  1.00 11.83     0.243 C 
ATOM   1007  O   THR A 130      24.386  40.139  27.221  1.00 12.18    -0.271 OA
ATOM   1008  CB  THR A 130      22.750  37.570  26.773  1.00 10.05     0.146 C 
ATOM   1009  CG2 THR A 130      22.794  36.063  26.538  1.00  9.45     0.042 C 
ATOM   1010  OG1 THR A 130      21.408  37.963  27.087  1.00 10.13    -0.393 OA
ATOM   1011  HG1 THR A 130      20.837  37.722  26.367  1.00  0.00     0.210 HD
ATOM   1012  N   ASN A 131      22.974  40.050  28.975  1.00 11.34    -0.345 N 
ATOM   1013  HN  ASN A 131      22.462  39.454  29.625  1.00  0.00     0.163 HD
ATOM   1014  CA  ASN A 131      22.890  41.502  29.120  1.00 12.41     0.185 C 
ATOM   1015  C   ASN A 131      23.363  42.013  30.473  1.00 13.12     0.241 C 
ATOM   1016  O   ASN A 131      23.227  43.197  30.772  1.00 12.78    -0.271 OA
ATOM   1017  CB  ASN A 131      21.443  41.948  28.903  1.00 11.79     0.137 C 
ATOM   1018  CG  ASN A 131      20.519  41.476  30.013  1.00 12.37     0.217 C 
ATOM   1019  ND2 ASN A 131      19.450  42.226  30.255  1.00 10.79    -0.370 N 
ATOM   1020 1HD2 ASN A 131      18.830  41.909  31.000  1.00  0.00     0.159 HD
ATOM   1021 2HD2 ASN A 131      19.249  43.081  29.736  1.00  0.00     0.159 HD
ATOM   1022  OD1 ASN A 131      20.762  40.442  30.641  1.00 12.93    -0.274 OA
ATOM   1023  N   GLY A 132      23.915  41.128  31.295  1.00 12.65    -0.351 N 
ATOM   1024  HN  GLY A 132      24.018  40.154  31.010  1.00  0.00     0.163 HD
ATOM   1025  CA  GLY A 132      24.370  41.560  32.602  1.00 12.83     0.225 C 
ATOM   1026  C   GLY A 132      24.652  40.413  33.546  1.00 12.58     0.238 C 
ATOM   1027  O   GLY A 132      24.374  39.259  33.221  1.00 11.42    -0.272 OA
ATOM   1028  N   PRO A 133      25.196  40.708  34.736  1.00 12.40    -0.337 N 
ATOM   1029  CA  PRO A 133      25.529  39.701  35.743  1.00 12.17     0.179 C 
ATOM   1030  C   PRO A 133      24.375  39.198  36.594  1.00 11.76     0.241 C 
ATOM   1031  O   PRO A 133      23.328  39.841  36.712  1.00 10.12    -0.271 OA
ATOM   1032  CB  PRO A 133      26.568  40.415  36.593  1.00 11.51     0.037 C 
ATOM   1033  CG  PRO A 133      26.010  41.806  36.636  1.00 15.24     0.022 C 
ATOM   1034  CD  PRO A 133      25.630  42.046  35.181  1.00 13.30     0.127 C 
ATOM   1035  N   VAL A 134      24.595  38.027  37.178  1.00 10.76    -0.346 N 
ATOM   1036  HN  VAL A 134      25.472  37.544  36.983  1.00  0.00     0.163 HD
ATOM   1037  CA  VAL A 134      23.648  37.400  38.081  1.00  9.77     0.180 C 
ATOM   1038  C   VAL A 134      24.484  36.799  39.204  1.00  9.28     0.241 C 
ATOM   1039  O   VAL A 134      25.421  36.044  38.948  1.00  8.69    -0.271 OA
ATOM   1040  CB  VAL A 134      22.852  36.256  37.410  1.00 10.54     0.009 C 
ATOM   1041  CG1 VAL A 134      21.970  35.578  38.441  1.00 11.50     0.012 C 
ATOM   1042  CG2 VAL A 134      22.000  36.796  36.271  1.00 11.22     0.012 C 
ATOM   1043  N   ASP A 135      24.169  37.158  40.442  1.00  9.52    -0.345 N 
ATOM   1044  HN  ASP A 135      23.412  37.824  40.595  1.00  0.00     0.163 HD
ATOM   1045  CA  ASP A 135      24.890  36.614  41.588  1.00 11.41     0.186 C 
ATOM   1046  C   ASP A 135      24.546  35.138  41.705  1.00 10.49     0.241 C 
ATOM   1047  O   ASP A 135      23.370  34.776  41.725  1.00  9.30    -0.271 OA
ATOM   1048  CB  ASP A 135      24.468  37.326  42.873  1.00 15.05     0.147 C 
ATOM   1049  CG  ASP A 135      25.100  38.691  43.022  1.00 20.51     0.175 C 
ATOM   1050  OD1 ASP A 135      26.028  39.015  42.250  1.00 21.59    -0.648 OA
ATOM   1051  OD2 ASP A 135      24.671  39.439  43.925  1.00 23.66    -0.648 OA
ATOM   1052  N   LEU A 136      25.562  34.282  41.774  1.00  8.84    -0.346 N 
ATOM   1053  HN  LEU A 136      26.520  34.629  41.736  1.00  0.00     0.163 HD
ATOM   1054  CA  LEU A 136      25.315  32.852  41.904  1.00  9.50     0.177 C 
ATOM   1055  C   LEU A 136      24.446  32.561  43.126  1.00  8.88     0.241 C 
ATOM   1056  O   LEU A 136      23.608  31.663  43.094  1.00  9.27    -0.271 OA
ATOM   1057  CB  LEU A 136      26.638  32.088  42.007  1.00  9.33     0.038 C 
ATOM   1058  CG  LEU A 136      27.404  32.006  40.686  1.00 13.80    -0.020 C 
ATOM   1059  CD1 LEU A 136      28.777  31.388  40.903  1.00 14.31     0.009 C 
ATOM   1060  CD2 LEU A 136      26.590  31.186  39.694  1.00 16.90     0.009 C 
ATOM   1061  N   LYS A 137      24.640  33.323  44.199  1.00  9.29    -0.346 N 
ATOM   1062  HN  LYS A 137      25.347  34.058  44.174  1.00  0.00     0.163 HD
ATOM   1063  CA  LYS A 137      23.853  33.121  45.413  1.00 10.24     0.176 C 
ATOM   1064  C   LYS A 137      22.362  33.323  45.154  1.00 10.43     0.241 C 
ATOM   1065  O   LYS A 137      21.525  32.629  45.731  1.00 10.30    -0.271 OA
ATOM   1066  CB  LYS A 137      24.310  34.075  46.520  1.00 13.40     0.035 C 
ATOM   1067  CG  LYS A 137      25.650  33.724  47.146  1.00 16.73     0.004 C 
ATOM   1068  CD  LYS A 137      25.603  32.396  47.905  1.00 16.73     0.027 C 
ATOM   1069  CE  LYS A 137      24.612  32.430  49.061  1.00 17.43     0.229 C 
ATOM   1070  NZ  LYS A 137      24.647  31.168  49.865  1.00 15.88    -0.079 N 
ATOM   1071  HZ1 LYS A 137      23.983  31.191  50.639  1.00  0.00     0.274 HD
ATOM   1072  HZ2 LYS A 137      25.591  30.963  50.192  1.00  0.00     0.274 HD
ATOM   1073  HZ3 LYS A 137      24.500  30.349  49.275  1.00  0.00     0.274 HD
ATOM   1074  N   LYS A 138      22.027  34.275  44.290  1.00 10.51    -0.346 N 
ATOM   1075  HN  LYS A 138      22.755  34.829  43.839  1.00  0.00     0.163 HD
ATOM   1076  CA  LYS A 138      20.626  34.532  43.983  1.00 12.19     0.176 C 
ATOM   1077  C   LYS A 138      20.023  33.311  43.293  1.00 12.42     0.241 C 
ATOM   1078  O   LYS A 138      18.881  32.937  43.554  1.00 12.88    -0.271 OA
ATOM   1079  CB  LYS A 138      20.494  35.766  43.089  1.00 11.90     0.035 C 
ATOM   1080  CG  LYS A 138      19.055  36.174  42.811  1.00 14.17     0.004 C 
ATOM   1081  CD  LYS A 138      18.997  37.534  42.139  1.00 18.18     0.027 C 
ATOM   1082  CE  LYS A 138      17.565  37.981  41.916  1.00 20.79     0.229 C 
ATOM   1083  NZ  LYS A 138      17.511  39.358  41.349  1.00 23.43    -0.079 N 
ATOM   1084  HZ1 LYS A 138      16.548  39.659  41.199  1.00  0.00     0.274 HD
ATOM   1085  HZ2 LYS A 138      18.064  39.434  40.495  1.00  0.00     0.274 HD
ATOM   1086  HZ3 LYS A 138      18.025  40.022  41.928  1.00  0.00     0.274 HD
ATOM   1087  N   ILE A 139      20.806  32.690  42.418  1.00 11.95    -0.346 N 
ATOM   1088  HN  ILE A 139      21.744  33.052  42.248  1.00  0.00     0.163 HD
ATOM   1089  CA  ILE A 139      20.361  31.505  41.693  1.00 12.11     0.180 C 
ATOM   1090  C   ILE A 139      20.177  30.315  42.635  1.00 11.58     0.241 C 
ATOM   1091  O   ILE A 139      19.122  29.674  42.647  1.00 11.23    -0.271 OA
ATOM   1092  CB  ILE A 139      21.382  31.120  40.590  1.00 13.19     0.013 C 
ATOM   1093  CG1 ILE A 139      21.426  32.217  39.524  1.00 14.13     0.002 C 
ATOM   1094  CG2 ILE A 139      21.010  29.779  39.962  1.00 13.55     0.012 C 
ATOM   1095  CD1 ILE A 139      22.503  32.018  38.480  1.00 14.32     0.005 C 
ATOM   1096  N   THR A 140      21.199  30.027  43.433  1.00  9.44    -0.344 N 
ATOM   1097  HN  THR A 140      22.039  30.605  43.406  1.00  0.00     0.163 HD
ATOM   1098  CA  THR A 140      21.132  28.894  44.347  1.00  9.71     0.205 C 
ATOM   1099  C   THR A 140      20.163  29.079  45.516  1.00  9.66     0.243 C 
ATOM   1100  O   THR A 140      19.650  28.097  46.054  1.00 10.95    -0.271 OA
ATOM   1101  CB  THR A 140      22.534  28.540  44.892  1.00  9.82     0.146 C 
ATOM   1102  CG2 THR A 140      23.433  28.060  43.760  1.00 10.11     0.042 C 
ATOM   1103  OG1 THR A 140      23.124  29.694  45.504  1.00  9.36    -0.393 OA
ATOM   1104  HG1 THR A 140      23.986  29.476  45.839  1.00  0.00     0.210 HD
ATOM   1105  N   ASN A 141      19.906  30.324  45.911  1.00  9.81    -0.345 N 
ATOM   1106  HN  ASN A 141      20.354  31.108  45.437  1.00  0.00     0.163 HD
ATOM   1107  CA  ASN A 141      18.985  30.576  47.021  1.00 10.53     0.185 C 
ATOM   1108  C   ASN A 141      17.583  30.013  46.771  1.00  9.21     0.241 C 
ATOM   1109  O   ASN A 141      16.908  29.590  47.709  1.00  8.12    -0.271 OA
ATOM   1110  CB  ASN A 141      18.892  32.079  47.327  1.00 10.21     0.137 C 
ATOM   1111  CG  ASN A 141      20.021  32.566  48.227  1.00 13.59     0.217 C 
ATOM   1112  ND2 ASN A 141      20.194  33.882  48.308  1.00 11.76    -0.370 N 
ATOM   1113 1HD2 ASN A 141      20.950  34.208  48.910  1.00  0.00     0.159 HD
ATOM   1114 2HD2 ASN A 141      19.616  34.544  47.790  1.00  0.00     0.159 HD
ATOM   1115  OD1 ASN A 141      20.719  31.767  48.852  1.00 12.14    -0.274 OA
ATOM   1116  N   PHE A 142      17.144  30.006  45.515  1.00 10.32    -0.346 N 
ATOM   1117  HN  PHE A 142      17.738  30.376  44.773  1.00  0.00     0.163 HD
ATOM   1118  CA  PHE A 142      15.819  29.475  45.181  1.00 10.49     0.180 C 
ATOM   1119  C   PHE A 142      15.685  28.007  45.595  1.00 10.01     0.241 C 
ATOM   1120  O   PHE A 142      14.579  27.514  45.836  1.00  9.32    -0.271 OA
ATOM   1121  CB  PHE A 142      15.561  29.567  43.672  1.00 11.40     0.073 C 
ATOM   1122  CG  PHE A 142      15.365  30.967  43.162  1.00 12.80    -0.056 A 
ATOM   1123  CD1 PHE A 142      14.306  31.750  43.618  1.00 13.37     0.007 A 
ATOM   1124  CD2 PHE A 142      16.219  31.494  42.199  1.00 12.43     0.007 A 
ATOM   1125  CE1 PHE A 142      14.101  33.039  43.118  1.00 12.79     0.001 A 
ATOM   1126  CE2 PHE A 142      16.024  32.782  41.692  1.00 12.51     0.001 A 
ATOM   1127  CZ  PHE A 142      14.962  33.554  42.153  1.00 11.02     0.000 A 
ATOM   1128  N   PHE A 143      16.817  27.315  45.680  1.00  9.17    -0.346 N 
ATOM   1129  HN  PHE A 143      17.703  27.788  45.505  1.00  0.00     0.163 HD
ATOM   1130  CA  PHE A 143      16.823  25.895  46.018  1.00  9.68     0.180 C 
ATOM   1131  C   PHE A 143      17.162  25.553  47.468  1.00  9.13     0.241 C 
ATOM   1132  O   PHE A 143      17.315  24.378  47.814  1.00 10.05    -0.271 OA
ATOM   1133  CB  PHE A 143      17.764  25.168  45.050  1.00  9.04     0.073 C 
ATOM   1134  CG  PHE A 143      17.349  25.303  43.611  1.00  9.06    -0.056 A 
ATOM   1135  CD1 PHE A 143      16.440  24.410  43.048  1.00  9.40     0.007 A 
ATOM   1136  CD2 PHE A 143      17.796  26.375  42.843  1.00  7.54     0.007 A 
ATOM   1137  CE1 PHE A 143      15.977  24.587  41.744  1.00  8.98     0.001 A 
ATOM   1138  CE2 PHE A 143      17.339  26.562  41.535  1.00  8.17     0.001 A 
ATOM   1139  CZ  PHE A 143      16.427  25.666  40.985  1.00  7.83     0.000 A 
ATOM   1140  N   ARG A 144      17.265  26.574  48.315  1.00 10.60    -0.346 N 
ATOM   1141  HN  ARG A 144      17.139  27.524  47.966  1.00  0.00     0.163 HD
ATOM   1142  CA  ARG A 144      17.555  26.367  49.735  1.00 10.77     0.176 C 
ATOM   1143  C   ARG A 144      16.591  25.347  50.330  1.00 11.80     0.240 C 
ATOM   1144  O   ARG A 144      15.449  25.231  49.890  1.00 12.53    -0.271 OA
ATOM   1145  CB  ARG A 144      17.426  27.684  50.504  1.00 10.61     0.036 C 
ATOM   1146  CG  ARG A 144      18.666  28.557  50.451  1.00 12.76     0.023 C 
ATOM   1147  CD  ARG A 144      18.407  29.947  51.014  1.00 14.72     0.138 C 
ATOM   1148  NE  ARG A 144      17.637  29.924  52.256  1.00 15.82    -0.227 N 
ATOM   1149  HE  ARG A 144      16.956  29.175  52.384  1.00  0.00     0.177 HD
ATOM   1150  CZ  ARG A 144      17.771  30.821  53.229  1.00 17.90     0.665 C 
ATOM   1151  NH1 ARG A 144      18.650  31.806  53.105  1.00 17.53    -0.235 N 
ATOM   1152 1HH1 ARG A 144      18.753  32.494  53.851  1.00  0.00     0.174 HD
ATOM   1153 2HH1 ARG A 144      19.228  31.867  52.267  1.00  0.00     0.174 HD
ATOM   1154  NH2 ARG A 144      17.019  30.741  54.320  1.00 17.86    -0.235 N 
ATOM   1155 1HH2 ARG A 144      17.122  31.429  55.066  1.00  0.00     0.174 HD
ATOM   1156 2HH2 ARG A 144      16.343  29.983  54.415  1.00  0.00     0.174 HD
ATOM   1157  N   GLY A 145      17.058  24.614  51.336  1.00 11.63    -0.351 N 
ATOM   1158  HN  GLY A 145      18.013  24.759  51.664  1.00  0.00     0.163 HD
ATOM   1159  CA  GLY A 145      16.226  23.610  51.973  1.00 13.16     0.225 C 
ATOM   1160  C   GLY A 145      14.875  24.121  52.439  1.00 14.05     0.236 C 
ATOM   1161  O   GLY A 145      13.914  23.354  52.506  1.00 13.65    -0.272 OA
ATOM   1162  N   ASP A 146      14.790  25.410  52.758  1.00 12.91    -0.346 N 
ATOM   1163  HN  ASP A 146      15.615  26.005  52.676  1.00  0.00     0.163 HD
ATOM   1164  CA  ASP A 146      13.532  25.983  53.224  1.00 13.61     0.186 C 
ATOM   1165  C   ASP A 146      12.712  26.669  52.132  1.00 14.07     0.241 C 
ATOM   1166  O   ASP A 146      11.553  27.023  52.356  1.00 15.35    -0.271 OA
ATOM   1167  CB  ASP A 146      13.797  26.965  54.374  1.00 14.65     0.147 C 
ATOM   1168  CG  ASP A 146      14.595  28.184  53.941  1.00 14.57     0.175 C 
ATOM   1169  OD1 ASP A 146      15.384  28.080  52.978  1.00 13.67    -0.648 OA
ATOM   1170  OD2 ASP A 146      14.444  29.247  54.580  1.00 13.85    -0.648 OA
ATOM   1171  N   ARG A 147      13.296  26.840  50.949  1.00 14.61    -0.346 N 
ATOM   1172  HN  ARG A 147      14.250  26.507  50.806  1.00  0.00     0.163 HD
ATOM   1173  CA  ARG A 147      12.590  27.498  49.851  1.00 13.90     0.176 C 
ATOM   1174  C   ARG A 147      12.113  26.557  48.743  1.00 14.15     0.241 C 
ATOM   1175  O   ARG A 147      11.251  26.918  47.943  1.00 14.97    -0.271 OA
ATOM   1176  CB  ARG A 147      13.462  28.620  49.279  1.00 14.00     0.036 C 
ATOM   1177  CG  ARG A 147      13.767  29.683  50.322  1.00 14.62     0.023 C 
ATOM   1178  CD  ARG A 147      14.538  30.869  49.769  1.00 14.98     0.138 C 
ATOM   1179  NE  ARG A 147      14.912  31.780  50.848  1.00 16.69    -0.227 N 
ATOM   1180  HE  ARG A 147      14.583  31.560  51.788  1.00  0.00     0.177 HD
ATOM   1181  CZ  ARG A 147      15.650  32.875  50.693  1.00 16.82     0.665 C 
ATOM   1182  NH1 ARG A 147      16.105  33.213  49.493  1.00 16.75    -0.235 N 
ATOM   1183 1HH1 ARG A 147      16.671  34.053  49.374  1.00  0.00     0.174 HD
ATOM   1184 2HH1 ARG A 147      15.880  32.634  48.684  1.00  0.00     0.174 HD
ATOM   1185  NH2 ARG A 147      15.942  33.627  51.745  1.00 17.57    -0.235 N 
ATOM   1186 1HH2 ARG A 147      16.508  34.467  51.626  1.00  0.00     0.174 HD
ATOM   1187 2HH2 ARG A 147      15.592  33.367  52.667  1.00  0.00     0.174 HD
ATOM   1188  N   CYS A 148      12.677  25.355  48.693  1.00 12.68    -0.345 N 
ATOM   1189  HN  CYS A 148      13.419  25.126  49.354  1.00  0.00     0.163 HD
ATOM   1190  CA  CYS A 148      12.261  24.353  47.714  1.00 10.41     0.186 C 
ATOM   1191  C   CYS A 148      12.079  23.069  48.509  1.00 10.54     0.241 C 
ATOM   1192  O   CYS A 148      12.974  22.220  48.572  1.00  7.45    -0.271 OA
ATOM   1193  CB  CYS A 148      13.316  24.153  46.624  1.00 10.96     0.121 C 
ATOM   1194  SG  CYS A 148      12.771  23.008  45.325  1.00 11.44    -0.095 SA
ATOM   1195  N   ARG A 149      10.910  22.942  49.126  1.00  9.25    -0.346 N 
ATOM   1196  HN  ARG A 149      10.208  23.672  49.005  1.00  0.00     0.163 HD
ATOM   1197  CA  ARG A 149      10.596  21.797  49.969  1.00  9.60     0.176 C 
ATOM   1198  C   ARG A 149      10.681  20.424  49.317  1.00  9.56     0.241 C 
ATOM   1199  O   ARG A 149      11.038  19.453  49.984  1.00 10.22    -0.271 OA
ATOM   1200  CB  ARG A 149       9.206  21.979  50.593  1.00 11.59     0.036 C 
ATOM   1201  CG  ARG A 149       9.056  23.250  51.415  0.00 11.70     0.023 C 
ATOM   1202  CD  ARG A 149       9.980  23.278  52.632  0.00 12.47     0.138 C 
ATOM   1203  NE  ARG A 149       9.556  22.366  53.693  0.00 12.93    -0.227 N 
ATOM   1204  HE  ARG A 149       9.058  22.766  54.488  1.00  0.00     0.177 HD
ATOM   1205  CZ  ARG A 149       9.771  21.053  53.698  0.00 13.19     0.665 C 
ATOM   1206  NH1 ARG A 149      10.416  20.474  52.695  0.00 13.33    -0.235 N 
ATOM   1207 1HH1 ARG A 149      10.748  21.040  51.914  1.00  0.00     0.174 HD
ATOM   1208 2HH1 ARG A 149      10.581  19.467  52.699  1.00  0.00     0.174 HD
ATOM   1209  NH2 ARG A 149       9.340  20.317  54.713  0.00 13.33    -0.235 N 
ATOM   1210 1HH2 ARG A 149       8.844  20.763  55.485  1.00  0.00     0.174 HD
ATOM   1211 2HH2 ARG A 149       9.505  19.310  54.717  1.00  0.00     0.174 HD
ATOM   1212  N   SER A 150      10.356  20.329  48.030  1.00  8.93    -0.344 N 
ATOM   1213  HN  SER A 150      10.072  21.162  47.514  1.00  0.00     0.163 HD
ATOM   1214  CA  SER A 150      10.404  19.037  47.354  1.00  8.31     0.200 C 
ATOM   1215  C   SER A 150      11.827  18.584  47.036  1.00  8.36     0.243 C 
ATOM   1216  O   SER A 150      12.030  17.500  46.494  1.00  7.93    -0.271 OA
ATOM   1217  CB  SER A 150       9.543  19.050  46.081  1.00  8.42     0.199 C 
ATOM   1218  OG  SER A 150       9.926  20.070  45.179  1.00  9.53    -0.398 OA
ATOM   1219  HG  SER A 150       9.394  20.078  44.392  1.00  0.00     0.209 HD
ATOM   1220  N   LEU A 151      12.811  19.415  47.369  1.00  7.88    -0.346 N 
ATOM   1221  HN  LEU A 151      12.587  20.322  47.779  1.00  0.00     0.163 HD
ATOM   1222  CA  LEU A 151      14.208  19.045  47.155  1.00  7.17     0.177 C 
ATOM   1223  C   LEU A 151      14.953  18.982  48.486  1.00  7.08     0.241 C 
ATOM   1224  O   LEU A 151      16.144  18.667  48.528  1.00  6.23    -0.271 OA
ATOM   1225  CB  LEU A 151      14.903  20.027  46.204  1.00  6.26     0.038 C 
ATOM   1226  CG  LEU A 151      14.549  19.849  44.721  1.00  5.88    -0.020 C 
ATOM   1227  CD1 LEU A 151      15.285  20.885  43.883  1.00  5.91     0.009 C 
ATOM   1228  CD2 LEU A 151      14.932  18.445  44.267  1.00  6.02     0.009 C 
ATOM   1229  N   THR A 152      14.252  19.277  49.578  1.00  7.55    -0.344 N 
ATOM   1230  HN  THR A 152      13.270  19.540  49.493  1.00  0.00     0.163 HD
ATOM   1231  CA  THR A 152      14.877  19.228  50.898  1.00  7.56     0.205 C 
ATOM   1232  C   THR A 152      15.419  17.816  51.129  1.00  7.98     0.243 C 
ATOM   1233  O   THR A 152      14.708  16.832  50.927  1.00  8.89    -0.271 OA
ATOM   1234  CB  THR A 152      13.865  19.565  52.020  1.00  9.52     0.146 C 
ATOM   1235  CG2 THR A 152      14.566  19.609  53.371  1.00 10.27     0.042 C 
ATOM   1236  OG1 THR A 152      13.265  20.842  51.765  1.00  8.15    -0.393 OA
ATOM   1237  HG1 THR A 152      12.828  20.815  50.922  1.00  0.00     0.210 HD
ATOM   1238  N   GLY A 153      16.682  17.721  51.534  1.00  6.86    -0.350 N 
ATOM   1239  HN  GLY A 153      17.233  18.568  51.674  1.00  0.00     0.163 HD
ATOM   1240  CA  GLY A 153      17.285  16.420  51.779  1.00  7.40     0.225 C 
ATOM   1241  C   GLY A 153      17.828  15.732  50.538  1.00  6.50     0.236 C 
ATOM   1242  O   GLY A 153      18.441  14.664  50.629  1.00  8.50    -0.272 OA
ATOM   1243  N   LYS A 154      17.612  16.343  49.377  1.00  6.00    -0.346 N 
ATOM   1244  HN  LYS A 154      17.104  17.227  49.367  1.00  0.00     0.163 HD
ATOM   1245  CA  LYS A 154      18.084  15.780  48.117  1.00  5.96     0.176 C 
ATOM   1246  C   LYS A 154      19.270  16.573  47.579  1.00  6.02     0.243 C 
ATOM   1247  O   LYS A 154      19.363  17.784  47.783  1.00  5.00    -0.271 OA
ATOM   1248  CB  LYS A 154      16.952  15.776  47.092  1.00  6.17     0.035 C 
ATOM   1249  CG  LYS A 154      15.749  14.952  47.525  1.00  5.88     0.004 C 
ATOM   1250  CD  LYS A 154      14.609  15.086  46.523  1.00  6.48     0.027 C 
ATOM   1251  CE  LYS A 154      13.394  14.275  46.948  1.00  8.06     0.229 C 
ATOM   1252  NZ  LYS A 154      12.247  14.537  46.033  1.00  6.42    -0.079 N 
ATOM   1253  HZ1 LYS A 154      11.432  13.993  46.318  1.00  0.00     0.274 HD
ATOM   1254  HZ2 LYS A 154      12.493  14.369  45.058  1.00  0.00     0.274 HD
ATOM   1255  HZ3 LYS A 154      12.034  15.532  45.966  1.00  0.00     0.274 HD
ATOM   1256  N   PRO A 155      20.195  15.894  46.880  1.00  6.01    -0.337 N 
ATOM   1257  CA  PRO A 155      21.368  16.575  46.330  1.00  5.57     0.179 C 
ATOM   1258  C   PRO A 155      21.034  17.580  45.236  1.00  6.35     0.241 C 
ATOM   1259  O   PRO A 155      20.306  17.276  44.286  1.00  5.29    -0.271 OA
ATOM   1260  CB  PRO A 155      22.237  15.421  45.832  1.00  7.50     0.037 C 
ATOM   1261  CG  PRO A 155      21.228  14.381  45.448  1.00  7.72     0.022 C 
ATOM   1262  CD  PRO A 155      20.242  14.449  46.595  1.00  7.03     0.127 C 
ATOM   1263  N   LYS A 156      21.574  18.782  45.394  1.00  5.88    -0.346 N 
ATOM   1264  HN  LYS A 156      22.155  18.949  46.216  1.00  0.00     0.163 HD
ATOM   1265  CA  LYS A 156      21.378  19.874  44.451  1.00  5.90     0.176 C 
ATOM   1266  C   LYS A 156      22.757  20.213  43.895  1.00  6.24     0.241 C 
ATOM   1267  O   LYS A 156      23.603  20.784  44.593  1.00  5.00    -0.271 OA
ATOM   1268  CB  LYS A 156      20.762  21.070  45.178  1.00  5.00     0.035 C 
ATOM   1269  CG  LYS A 156      19.338  20.796  45.680  1.00  6.54     0.004 C 
ATOM   1270  CD  LYS A 156      18.877  21.836  46.691  1.00  5.00     0.027 C 
ATOM   1271  CE  LYS A 156      19.314  21.482  48.109  1.00  6.84     0.229 C 
ATOM   1272  NZ  LYS A 156      18.556  20.319  48.668  1.00  6.04    -0.079 N 
ATOM   1273  HZ1 LYS A 156      18.848  20.082  49.616  1.00  0.00     0.274 HD
ATOM   1274  HZ2 LYS A 156      18.619  19.509  48.051  1.00  0.00     0.274 HD
ATOM   1275  HZ3 LYS A 156      17.550  20.481  48.623  1.00  0.00     0.274 HD
ATOM   1276  N   LEU A 157      22.972  19.855  42.635  1.00  5.35    -0.346 N 
ATOM   1277  HN  LEU A 157      22.213  19.428  42.104  1.00  0.00     0.163 HD
ATOM   1278  CA  LEU A 157      24.260  20.055  41.992  1.00  6.78     0.177 C 
ATOM   1279  C   LEU A 157      24.316  21.211  41.005  1.00  7.08     0.241 C 
ATOM   1280  O   LEU A 157      23.500  21.301  40.089  1.00  6.75    -0.271 OA
ATOM   1281  CB  LEU A 157      24.668  18.764  41.272  1.00  7.29     0.038 C 
ATOM   1282  CG  LEU A 157      24.334  17.445  41.981  1.00 12.36    -0.020 C 
ATOM   1283  CD1 LEU A 157      24.866  16.272  41.150  1.00 12.84     0.009 C 
ATOM   1284  CD2 LEU A 157      24.935  17.428  43.376  1.00 13.18     0.009 C 
ATOM   1285  N   PHE A 158      25.293  22.091  41.200  1.00  5.39    -0.346 N 
ATOM   1286  HN  PHE A 158      25.918  21.968  41.997  1.00  0.00     0.163 HD
ATOM   1287  CA  PHE A 158      25.497  23.223  40.312  1.00  5.73     0.180 C 
ATOM   1288  C   PHE A 158      26.887  23.095  39.705  1.00  6.27     0.241 C 
ATOM   1289  O   PHE A 158      27.894  23.083  40.414  1.00  7.08    -0.271 OA
ATOM   1290  CB  PHE A 158      25.339  24.544  41.072  1.00  5.94     0.073 C 
ATOM   1291  CG  PHE A 158      23.924  24.815  41.503  1.00  7.16    -0.056 A 
ATOM   1292  CD1 PHE A 158      23.385  24.168  42.613  1.00  7.88     0.007 A 
ATOM   1293  CD2 PHE A 158      23.105  25.657  40.753  1.00  8.39     0.007 A 
ATOM   1294  CE1 PHE A 158      22.051  24.351  42.968  1.00  8.26     0.001 A 
ATOM   1295  CE2 PHE A 158      21.768  25.847  41.100  1.00  7.71     0.001 A 
ATOM   1296  CZ  PHE A 158      21.241  25.192  42.209  1.00  7.45     0.000 A 
ATOM   1297  N   ILE A 159      26.923  22.960  38.385  1.00  5.69    -0.346 N 
ATOM   1298  HN  ILE A 159      26.044  22.968  37.868  1.00  0.00     0.163 HD
ATOM   1299  CA  ILE A 159      28.168  22.801  37.645  1.00  5.47     0.180 C 
ATOM   1300  C   ILE A 159      28.422  24.128  36.943  1.00  5.85     0.241 C 
ATOM   1301  O   ILE A 159      27.625  24.563  36.109  1.00  7.08    -0.271 OA
ATOM   1302  CB  ILE A 159      28.030  21.634  36.644  1.00  5.38     0.013 C 
ATOM   1303  CG1 ILE A 159      27.647  20.362  37.414  1.00  6.20     0.002 C 
ATOM   1304  CG2 ILE A 159      29.339  21.418  35.892  1.00  5.31     0.012 C 
ATOM   1305  CD1 ILE A 159      27.261  19.176  36.539  1.00  7.41     0.005 C 
ATOM   1306  N   ILE A 160      29.535  24.769  37.287  1.00  5.92    -0.346 N 
ATOM   1307  HN  ILE A 160      30.185  24.331  37.939  1.00  0.00     0.163 HD
ATOM   1308  CA  ILE A 160      29.840  26.087  36.747  1.00  6.49     0.180 C 
ATOM   1309  C   ILE A 160      31.085  26.217  35.881  1.00  6.83     0.241 C 
ATOM   1310  O   ILE A 160      32.213  26.145  36.374  1.00  5.00    -0.271 OA
ATOM   1311  CB  ILE A 160      29.954  27.125  37.894  1.00  8.40     0.013 C 
ATOM   1312  CG1 ILE A 160      28.719  27.053  38.797  1.00 10.03     0.002 C 
ATOM   1313  CG2 ILE A 160      30.091  28.528  37.325  1.00  8.42     0.012 C 
ATOM   1314  CD1 ILE A 160      28.789  25.967  39.839  1.00 15.72     0.005 C 
ATOM   1315  N   GLN A 161      30.862  26.417  34.586  1.00  6.19    -0.346 N 
ATOM   1316  HN  GLN A 161      29.899  26.434  34.249  1.00  0.00     0.163 HD
ATOM   1317  CA  GLN A 161      31.943  26.613  33.632  1.00  6.71     0.177 C 
ATOM   1318  C   GLN A 161      31.947  28.111  33.349  1.00  6.96     0.241 C 
ATOM   1319  O   GLN A 161      31.196  28.600  32.501  1.00  6.19    -0.271 OA
ATOM   1320  CB  GLN A 161      31.685  25.821  32.343  1.00  6.27     0.044 C 
ATOM   1321  CG  GLN A 161      32.624  26.161  31.183  1.00  6.86     0.105 C 
ATOM   1322  CD  GLN A 161      34.086  26.240  31.597  1.00  7.38     0.215 C 
ATOM   1323  NE2 GLN A 161      34.723  27.365  31.295  1.00  7.47    -0.370 N 
ATOM   1324 1HE2 GLN A 161      34.266  28.143  30.818  1.00  0.00     0.159 HD
ATOM   1325 2HE2 GLN A 161      35.703  27.418  31.573  1.00  0.00     0.159 HD
ATOM   1326  OE1 GLN A 161      34.637  25.302  32.172  1.00 10.18    -0.274 OA
ATOM   1327  N   ALA A 162      32.780  28.830  34.095  1.00  7.23    -0.346 N 
ATOM   1328  HN  ALA A 162      33.355  28.351  34.788  1.00  0.00     0.163 HD
ATOM   1329  CA  ALA A 162      32.904  30.277  33.962  1.00  8.67     0.172 C 
ATOM   1330  C   ALA A 162      34.104  30.752  34.767  1.00  9.22     0.240 C 
ATOM   1331  O   ALA A 162      34.496  30.114  35.743  1.00  7.34    -0.271 OA
ATOM   1332  CB  ALA A 162      31.637  30.964  34.474  1.00  7.71     0.042 C 
ATOM   1333  N   CYS A 163      34.687  31.873  34.357  1.00  9.75    -0.345 N 
ATOM   1334  HN  CYS A 163      34.332  32.356  33.532  1.00  0.00     0.163 HD
ATOM   1335  CA  CYS A 163      35.830  32.418  35.077  1.00  9.66     0.186 C 
ATOM   1336  C   CYS A 163      35.401  32.821  36.480  1.00  8.18     0.241 C 
ATOM   1337  O   CYS A 163      34.228  33.111  36.722  1.00  7.78    -0.271 OA
ATOM   1338  CB  CYS A 163      36.387  33.648  34.358  1.00 13.59     0.121 C 
ATOM   1339  SG  CYS A 163      36.867  33.317  32.666  1.00 18.00    -0.095 SA
ATOM   1340  N   ARG A 164      36.354  32.831  37.404  1.00  7.21    -0.346 N 
ATOM   1341  HN  ARG A 164      37.300  32.549  37.147  1.00  0.00     0.163 HD
ATOM   1342  CA  ARG A 164      36.081  33.235  38.778  1.00  8.01     0.176 C 
ATOM   1343  C   ARG A 164      37.067  34.351  39.099  1.00  8.46     0.240 C 
ATOM   1344  O   ARG A 164      37.348  34.652  40.257  1.00  7.77    -0.271 OA
ATOM   1345  CB  ARG A 164      36.286  32.062  39.738  1.00  7.94     0.036 C 
ATOM   1346  CG  ARG A 164      35.375  30.869  39.460  1.00  8.08     0.023 C 
ATOM   1347  CD  ARG A 164      35.584  29.777  40.495  1.00  7.43     0.138 C 
ATOM   1348  NE  ARG A 164      35.131  30.195  41.819  1.00  8.17    -0.227 N 
ATOM   1349  HE  ARG A 164      34.676  31.104  41.901  1.00  0.00     0.177 HD
ATOM   1350  CZ  ARG A 164      35.272  29.469  42.925  1.00 10.47     0.665 C 
ATOM   1351  NH1 ARG A 164      35.859  28.280  42.874  1.00  8.67    -0.235 N 
ATOM   1352 1HH1 ARG A 164      35.967  27.723  43.722  1.00  0.00     0.174 HD
ATOM   1353 2HH1 ARG A 164      36.207  27.925  41.983  1.00  0.00     0.174 HD
ATOM   1354  NH2 ARG A 164      34.820  29.931  44.083  1.00  9.19    -0.235 N 
ATOM   1355 1HH2 ARG A 164      34.928  29.374  44.931  1.00  0.00     0.174 HD
ATOM   1356 2HH2 ARG A 164      34.369  30.845  44.122  1.00  0.00     0.174 HD
ATOM   1357  N   GLY A 165      37.582  34.967  38.042  1.00  8.98    -0.351 N 
ATOM   1358  HN  GLY A 165      37.292  34.685  37.106  1.00  0.00     0.163 HD
ATOM   1359  CA  GLY A 165      38.548  36.032  38.196  1.00 10.13     0.225 C 
ATOM   1360  C   GLY A 165      39.438  36.049  36.973  1.00  9.75     0.236 C 
ATOM   1361  O   GLY A 165      39.114  35.435  35.957  1.00 11.07    -0.272 OA
ATOM   1362  N   THR A 166      40.570  36.730  37.071  1.00  9.22    -0.344 N 
ATOM   1363  HN  THR A 166      40.809  37.185  37.952  1.00  0.00     0.163 HD
ATOM   1364  CA  THR A 166      41.477  36.838  35.938  1.00 11.23     0.205 C 
ATOM   1365  C   THR A 166      42.835  36.187  36.155  1.00 11.17     0.243 C 
ATOM   1366  O   THR A 166      43.672  36.187  35.253  1.00 12.43    -0.271 OA
ATOM   1367  CB  THR A 166      41.700  38.313  35.579  1.00 11.62     0.146 C 
ATOM   1368  CG2 THR A 166      40.406  38.941  35.095  1.00 14.95     0.042 C 
ATOM   1369  OG1 THR A 166      42.153  39.015  36.743  1.00 13.36    -0.393 OA
ATOM   1370  HG1 THR A 166      42.291  39.928  36.521  1.00  0.00     0.210 HD
ATOM   1371  N   GLU A 167      43.058  35.632  37.341  1.00 10.98    -0.346 N 
ATOM   1372  HN  GLU A 167      42.327  35.654  38.052  1.00  0.00     0.163 HD
ATOM   1373  CA  GLU A 167      44.335  34.991  37.641  1.00 10.67     0.177 C 
ATOM   1374  C   GLU A 167      44.651  33.828  36.699  1.00  9.42     0.241 C 
ATOM   1375  O   GLU A 167      43.758  33.088  36.283  1.00  6.91    -0.271 OA
ATOM   1376  CB  GLU A 167      44.351  34.495  39.090  1.00 13.36     0.045 C 
ATOM   1377  CG  GLU A 167      44.375  35.606  40.129  1.00 19.38     0.116 C 
ATOM   1378  CD  GLU A 167      44.440  35.076  41.549  1.00 23.95     0.172 C 
ATOM   1379  OE1 GLU A 167      43.378  34.743  42.118  1.00 28.74    -0.648 OA
ATOM   1380  OE2 GLU A 167      45.558  34.978  42.096  1.00 28.00    -0.648 OA
ATOM   1381  N   LEU A 168      45.931  33.674  36.373  1.00  8.50    -0.346 N 
ATOM   1382  HN  LEU A 168      46.619  34.325  36.752  1.00  0.00     0.163 HD
ATOM   1383  CA  LEU A 168      46.382  32.601  35.489  1.00  8.94     0.177 C 
ATOM   1384  C   LEU A 168      47.378  31.731  36.247  1.00  8.37     0.241 C 
ATOM   1385  O   LEU A 168      48.276  32.243  36.917  1.00 11.01    -0.271 OA
ATOM   1386  CB  LEU A 168      47.041  33.193  34.237  1.00 10.39     0.038 C 
ATOM   1387  CG  LEU A 168      46.120  34.046  33.355  1.00 11.37    -0.020 C 
ATOM   1388  CD1 LEU A 168      46.940  34.784  32.306  1.00 12.86     0.009 C 
ATOM   1389  CD2 LEU A 168      45.069  33.159  32.698  1.00 11.92     0.009 C 
ATOM   1390  N   ASP A 169      47.208  30.416  36.152  1.00  9.14    -0.346 N 
ATOM   1391  HN  ASP A 169      46.445  30.056  35.579  1.00  0.00     0.163 HD
ATOM   1392  CA  ASP A 169      48.081  29.473  36.843  1.00  8.38     0.186 C 
ATOM   1393  C   ASP A 169      49.266  29.125  35.939  1.00  8.57     0.241 C 
ATOM   1394  O   ASP A 169      49.095  28.484  34.902  1.00  7.64    -0.271 OA
ATOM   1395  CB  ASP A 169      47.290  28.208  37.194  1.00  7.86     0.147 C 
ATOM   1396  CG  ASP A 169      48.005  27.328  38.202  1.00  8.61     0.175 C 
ATOM   1397  OD1 ASP A 169      49.204  27.049  38.004  1.00  8.55    -0.648 OA
ATOM   1398  OD2 ASP A 169      47.360  26.909  39.190  1.00  8.68    -0.648 OA
ATOM   1399  N   CYS A 170      50.462  29.557  36.334  1.00  8.94    -0.345 N 
ATOM   1400  HN  CYS A 170      50.537  30.078  37.208  1.00  0.00     0.163 HD
ATOM   1401  CA  CYS A 170      51.671  29.305  35.550  1.00 10.53     0.186 C 
ATOM   1402  C   CYS A 170      52.111  27.846  35.622  1.00 11.21     0.241 C 
ATOM   1403  O   CYS A 170      52.901  27.383  34.792  1.00 11.07    -0.271 OA
ATOM   1404  CB  CYS A 170      52.814  30.197  36.041  1.00 10.53     0.121 C 
ATOM   1405  SG  CYS A 170      53.378  29.806  37.715  1.00 15.16    -0.095 SA
ATOM   1406  N   GLY A 171      51.610  27.135  36.627  1.00 11.19    -0.351 N 
ATOM   1407  HN  GLY A 171      50.975  27.581  37.289  1.00  0.00     0.163 HD
ATOM   1408  CA  GLY A 171      51.951  25.734  36.798  1.00 11.53     0.225 C 
ATOM   1409  C   GLY A 171      53.391  25.498  37.214  1.00 12.11     0.236 C 
ATOM   1410  O   GLY A 171      54.192  26.429  37.281  1.00 11.68    -0.272 OA
ATOM   1411  N   ILE A 172      53.715  24.241  37.499  1.00 12.56    -0.346 N 
ATOM   1412  HN  ILE A 172      52.996  23.520  37.439  1.00  0.00     0.163 HD
ATOM   1413  CA  ILE A 172      55.065  23.860  37.895  1.00 14.91     0.180 C 
ATOM   1414  C   ILE A 172      55.430  22.552  37.202  1.00 16.98     0.241 C 
ATOM   1415  O   ILE A 172      54.623  21.623  37.136  1.00 13.41    -0.271 OA
ATOM   1416  CB  ILE A 172      55.180  23.684  39.432  1.00 15.41     0.013 C 
ATOM   1417  CG1 ILE A 172      56.602  23.252  39.805  1.00 16.51     0.002 C 
ATOM   1418  CG2 ILE A 172      54.166  22.662  39.924  1.00 12.85     0.012 C 
ATOM   1419  CD1 ILE A 172      57.668  24.266  39.440  1.00 17.07     0.005 C 
ATOM   1420  N   GLU A 173      56.646  22.485  36.675  1.00 20.50    -0.346 N 
ATOM   1421  HN  GLU A 173      57.273  23.285  36.757  1.00  0.00     0.163 HD
ATOM   1422  CA  GLU A 173      57.099  21.290  35.982  1.00 25.71     0.177 C 
ATOM   1423  C   GLU A 173      57.273  20.150  36.982  1.00 27.90     0.241 C 
ATOM   1424  O   GLU A 173      57.831  20.341  38.063  1.00 27.42    -0.271 OA
ATOM   1425  CB  GLU A 173      58.414  21.580  35.254  1.00 29.95     0.045 C 
ATOM   1426  CG  GLU A 173      58.675  20.668  34.070  1.00 36.92     0.116 C 
ATOM   1427  CD  GLU A 173      59.207  21.422  32.864  1.00 41.07     0.172 C 
ATOM   1428  OE1 GLU A 173      60.311  22.002  32.957  1.00 43.42    -0.648 OA
ATOM   1429  OE2 GLU A 173      58.513  21.436  31.824  1.00 42.53    -0.648 OA
ATOM   1430  N   THR A 174      56.782  18.968  36.624  1.00 29.48    -0.343 N 
ATOM   1431  HN  THR A 174      56.328  18.872  35.716  1.00  0.00     0.163 HD
ATOM   1432  CA  THR A 174      56.877  17.805  37.499  1.00 33.30     0.214 C 
ATOM   1433  C   THR A 174      57.956  16.830  37.039  1.00 35.18     0.199 C 
ATOM   1434  O   THR A 174      58.575  17.084  35.984  1.00 37.28    -0.646 OA
ATOM   1435  CB  THR A 174      55.538  17.047  37.563  1.00 33.58     0.147 C 
ATOM   1436  CG2 THR A 174      54.450  17.937  38.141  1.00 34.00     0.042 C 
ATOM   1437  OG1 THR A 174      55.160  16.633  36.244  1.00 34.68    -0.393 OA
ATOM   1438  HG1 THR A 174      55.840  16.077  35.883  1.00  0.00     0.210 HD
ATOM   1439  OXT THR A 174      58.163  15.819  37.743  1.00 38.01    -0.646 OA
TER    1440      THR A 174 
ATOM   1440  N   HIS B 185      16.168  18.037  64.663  1.00 26.99    -0.066 N 
ATOM   1441  HN1 HIS B 185      16.117  17.460  65.503  1.00  0.00     0.275 HD
ATOM   1442  HN2 HIS B 185      16.534  18.966  64.869  1.00  0.00     0.275 HD
ATOM   1443  HN3 HIS B 185      16.903  17.715  64.033  1.00  0.00     0.275 HD
ATOM   1444  CA  HIS B 185      14.848  18.110  63.972  1.00 24.23     0.280 C 
ATOM   1445  C   HIS B 185      14.925  18.973  62.715  1.00 21.79     0.249 C 
ATOM   1446  O   HIS B 185      13.985  19.013  61.920  1.00 21.44    -0.271 OA
ATOM   1447  CB  HIS B 185      13.787  18.687  64.914  1.00 27.10     0.101 C 
ATOM   1448  CG  HIS B 185      14.082  20.080  65.378  1.00 29.49     0.028 A 
ATOM   1449  CD2 HIS B 185      15.251  20.755  65.491  1.00 30.89     0.114 A 
ATOM   1450  ND1 HIS B 185      13.099  20.945  65.809  1.00 32.13    -0.355 N 
ATOM   1451  HD1 HIS B 185      12.102  20.732  65.847  1.00  0.00     0.166 HD
ATOM   1452  CE1 HIS B 185      13.648  22.092  66.165  1.00 32.54     0.180 A 
ATOM   1453  NE2 HIS B 185      14.954  22.003  65.982  1.00 29.73    -0.360 N 
ATOM   1454  HE2 HIS B 185      15.631  22.741  66.174  1.00  0.00     0.166 HD
ATOM   1455  N   LYS B 186      16.045  19.667  62.541  1.00 18.02    -0.346 N 
ATOM   1456  HN  LYS B 186      16.787  19.599  63.237  1.00  0.00     0.163 HD
ATOM   1457  CA  LYS B 186      16.236  20.524  61.376  1.00 14.52     0.176 C 
ATOM   1458  C   LYS B 186      17.576  20.249  60.711  1.00 11.15     0.241 C 
ATOM   1459  O   LYS B 186      18.452  19.612  61.296  1.00  9.28    -0.271 OA
ATOM   1460  CB  LYS B 186      16.207  22.007  61.777  1.00 15.49     0.035 C 
ATOM   1461  CG  LYS B 186      14.937  22.475  62.465  1.00 17.64     0.004 C 
ATOM   1462  CD  LYS B 186      14.838  24.001  62.503  1.00 16.47     0.027 C 
ATOM   1463  CE  LYS B 186      15.974  24.648  63.288  1.00 15.94     0.229 C 
ATOM   1464  NZ  LYS B 186      15.733  26.114  63.485  1.00 13.71    -0.079 N 
ATOM   1465  HZ1 LYS B 186      16.493  26.547  64.010  1.00  0.00     0.274 HD
ATOM   1466  HZ2 LYS B 186      14.828  26.289  63.922  1.00  0.00     0.274 HD
ATOM   1467  HZ3 LYS B 186      15.573  26.590  62.597  1.00  0.00     0.274 HD
ATOM   1468  N   ILE B 187      17.714  20.719  59.476  1.00 10.94    -0.346 N 
ATOM   1469  HN  ILE B 187      16.919  21.175  59.029  1.00  0.00     0.163 HD
ATOM   1470  CA  ILE B 187      18.967  20.603  58.741  1.00  9.55     0.180 C 
ATOM   1471  C   ILE B 187      19.251  22.009  58.228  1.00  8.69     0.243 C 
ATOM   1472  O   ILE B 187      18.335  22.819  58.093  1.00  9.69    -0.271 OA
ATOM   1473  CB  ILE B 187      18.888  19.630  57.529  1.00 10.50     0.013 C 
ATOM   1474  CG1 ILE B 187      17.810  20.085  56.545  1.00  9.54     0.002 C 
ATOM   1475  CG2 ILE B 187      18.636  18.209  58.017  1.00 12.10     0.012 C 
ATOM   1476  CD1 ILE B 187      17.868  19.358  55.211  1.00 11.45     0.005 C 
ATOM   1477  N   PRO B 188      20.525  22.329  57.960  1.00  7.77    -0.337 N 
ATOM   1478  CA  PRO B 188      20.881  23.661  57.461  1.00  7.10     0.179 C 
ATOM   1479  C   PRO B 188      20.228  23.896  56.101  1.00  6.89     0.241 C 
ATOM   1480  O   PRO B 188      20.111  22.967  55.304  1.00  8.47    -0.271 OA
ATOM   1481  CB  PRO B 188      22.404  23.595  57.345  1.00  6.00     0.037 C 
ATOM   1482  CG  PRO B 188      22.792  22.539  58.354  1.00  6.51     0.022 C 
ATOM   1483  CD  PRO B 188      21.725  21.500  58.158  1.00  7.92     0.127 C 
ATOM   1484  N   VAL B 189      19.811  25.128  55.830  1.00  7.80    -0.346 N 
ATOM   1485  HN  VAL B 189      19.927  25.867  56.523  1.00  0.00     0.163 HD
ATOM   1486  CA  VAL B 189      19.187  25.428  54.545  1.00  7.86     0.180 C 
ATOM   1487  C   VAL B 189      20.221  25.378  53.419  1.00  8.35     0.241 C 
ATOM   1488  O   VAL B 189      19.866  25.279  52.245  1.00  8.06    -0.271 OA
ATOM   1489  CB  VAL B 189      18.512  26.825  54.541  1.00  7.33     0.009 C 
ATOM   1490  CG1 VAL B 189      17.429  26.880  55.609  1.00  8.04     0.012 C 
ATOM   1491  CG2 VAL B 189      19.548  27.916  54.766  1.00  7.86     0.012 C 
ATOM   1492  N   GLU B 190      21.500  25.436  53.783  1.00  7.32    -0.346 N 
ATOM   1493  HN  GLU B 190      21.732  25.509  54.774  1.00  0.00     0.163 HD
ATOM   1494  CA  GLU B 190      22.581  25.398  52.798  1.00  8.04     0.177 C 
ATOM   1495  C   GLU B 190      23.121  23.978  52.604  1.00  7.71     0.241 C 
ATOM   1496  O   GLU B 190      24.038  23.754  51.814  1.00  7.45    -0.271 OA
ATOM   1497  CB  GLU B 190      23.718  26.330  53.237  1.00  8.58     0.045 C 
ATOM   1498  CG  GLU B 190      23.323  27.806  53.322  1.00 10.90     0.116 C 
ATOM   1499  CD  GLU B 190      23.372  28.524  51.979  1.00 13.66     0.172 C 
ATOM   1500  OE1 GLU B 190      23.514  27.854  50.935  1.00 14.84    -0.648 OA
ATOM   1501  OE2 GLU B 190      23.265  29.769  51.967  1.00 13.81    -0.648 OA
ATOM   1502  N   ALA B 191      22.547  23.019  53.320  1.00  6.63    -0.346 N 
ATOM   1503  HN  ALA B 191      21.784  23.255  53.955  1.00  0.00     0.163 HD
ATOM   1504  CA  ALA B 191      22.988  21.634  53.215  1.00  5.96     0.172 C 
ATOM   1505  C   ALA B 191      22.509  20.974  51.927  1.00  5.72     0.240 C 
ATOM   1506  O   ALA B 191      21.524  21.401  51.325  1.00  6.09    -0.271 OA
ATOM   1507  CB  ALA B 191      22.489  20.837  54.417  1.00  6.91     0.042 C 
ATOM   1508  N   ASP B 192      23.234  19.938  51.515  1.00  6.89    -0.346 N 
ATOM   1509  HN  ASP B 192      24.058  19.681  52.058  1.00  0.00     0.163 HD
ATOM   1510  CA  ASP B 192      22.918  19.150  50.332  1.00  6.65     0.186 C 
ATOM   1511  C   ASP B 192      23.115  19.847  48.988  1.00  6.80     0.241 C 
ATOM   1512  O   ASP B 192      22.421  19.555  48.012  1.00  5.81    -0.271 OA
ATOM   1513  CB  ASP B 192      21.497  18.592  50.457  1.00  8.39     0.147 C 
ATOM   1514  CG  ASP B 192      21.302  17.801  51.744  1.00  7.84     0.175 C 
ATOM   1515  OD1 ASP B 192      22.131  16.905  52.020  1.00  6.39    -0.648 OA
ATOM   1516  OD2 ASP B 192      20.329  18.074  52.478  1.00  9.41    -0.648 OA
ATOM   1517  N   PHE B 193      24.080  20.761  48.955  1.00  5.00    -0.346 N 
ATOM   1518  HN  PHE B 193      24.587  20.962  49.817  1.00  0.00     0.163 HD
ATOM   1519  CA  PHE B 193      24.449  21.491  47.744  1.00  5.44     0.180 C 
ATOM   1520  C   PHE B 193      25.862  21.049  47.383  1.00  5.50     0.241 C 
ATOM   1521  O   PHE B 193      26.690  20.814  48.266  1.00  5.00    -0.271 OA
ATOM   1522  CB  PHE B 193      24.491  23.003  47.996  1.00  5.93     0.073 C 
ATOM   1523  CG  PHE B 193      23.168  23.690  47.859  1.00  6.19    -0.056 A 
ATOM   1524  CD1 PHE B 193      22.758  24.201  46.629  1.00  8.45     0.007 A 
ATOM   1525  CD2 PHE B 193      22.341  23.855  48.964  1.00  7.30     0.007 A 
ATOM   1526  CE1 PHE B 193      21.540  24.872  46.503  1.00  9.41     0.001 A 
ATOM   1527  CE2 PHE B 193      21.121  24.523  48.850  1.00  9.52     0.001 A 
ATOM   1528  CZ  PHE B 193      20.721  25.034  47.616  1.00  8.98     0.000 A 
ATOM   1529  N   LEU B 194      26.128  20.939  46.087  1.00  5.12    -0.346 N 
ATOM   1530  HN  LEU B 194      25.380  21.115  45.416  1.00  0.00     0.163 HD
ATOM   1531  CA  LEU B 194      27.446  20.577  45.587  1.00  6.27     0.177 C 
ATOM   1532  C   LEU B 194      27.723  21.555  44.453  1.00  5.90     0.241 C 
ATOM   1533  O   LEU B 194      26.910  21.690  43.538  1.00  5.55    -0.271 OA
ATOM   1534  CB  LEU B 194      27.448  19.137  45.053  1.00  7.11     0.038 C 
ATOM   1535  CG  LEU B 194      28.737  18.538  44.464  1.00  9.65    -0.020 C 
ATOM   1536  CD1 LEU B 194      29.074  19.149  43.105  1.00  8.13     0.009 C 
ATOM   1537  CD2 LEU B 194      29.864  18.752  45.441  1.00 10.25     0.009 C 
ATOM   1538  N   TYR B 195      28.849  22.258  44.527  1.00  5.09    -0.346 N 
ATOM   1539  HN  TYR B 195      29.469  22.132  45.327  1.00  0.00     0.163 HD
ATOM   1540  CA  TYR B 195      29.209  23.206  43.481  1.00  6.32     0.180 C 
ATOM   1541  C   TYR B 195      30.475  22.696  42.806  1.00  6.21     0.241 C 
ATOM   1542  O   TYR B 195      31.546  22.674  43.416  1.00  7.14    -0.271 OA
ATOM   1543  CB  TYR B 195      29.472  24.607  44.061  1.00  6.99     0.073 C 
ATOM   1544  CG  TYR B 195      28.389  25.120  44.986  1.00  7.95    -0.056 A 
ATOM   1545  CD1 TYR B 195      28.282  24.649  46.292  1.00  9.10     0.010 A 
ATOM   1546  CD2 TYR B 195      27.452  26.058  44.546  1.00 11.44     0.010 A 
ATOM   1547  CE1 TYR B 195      27.270  25.090  47.138  1.00 12.92     0.037 A 
ATOM   1548  CE2 TYR B 195      26.432  26.505  45.389  1.00 13.16     0.037 A 
ATOM   1549  CZ  TYR B 195      26.347  26.015  46.682  1.00 13.46     0.065 A 
ATOM   1550  OH  TYR B 195      25.332  26.433  47.517  1.00 16.08    -0.361 OA
ATOM   1551  HH  TYR B 195      25.274  26.097  48.404  1.00  0.00     0.217 HD
ATOM   1552  N   ALA B 196      30.348  22.270  41.554  1.00  5.00    -0.346 N 
ATOM   1553  HN  ALA B 196      29.430  22.288  41.109  1.00  0.00     0.163 HD
ATOM   1554  CA  ALA B 196      31.497  21.777  40.806  1.00  5.84     0.172 C 
ATOM   1555  C   ALA B 196      32.001  22.918  39.931  1.00  5.40     0.240 C 
ATOM   1556  O   ALA B 196      31.514  23.117  38.820  1.00  5.91    -0.271 OA
ATOM   1557  CB  ALA B 196      31.095  20.583  39.944  1.00  5.36     0.042 C 
ATOM   1558  N   TYR B 197      32.961  23.676  40.453  1.00  5.24    -0.346 N 
ATOM   1559  HN  TYR B 197      33.308  23.461  41.388  1.00  0.00     0.163 HD
ATOM   1560  CA  TYR B 197      33.533  24.805  39.728  1.00  5.90     0.180 C 
ATOM   1561  C   TYR B 197      34.613  24.331  38.766  1.00  5.74     0.241 C 
ATOM   1562  O   TYR B 197      35.410  23.451  39.088  1.00  6.07    -0.271 OA
ATOM   1563  CB  TYR B 197      34.147  25.812  40.702  1.00  5.32     0.073 C 
ATOM   1564  CG  TYR B 197      33.154  26.560  41.562  1.00  5.67    -0.056 A 
ATOM   1565  CD1 TYR B 197      32.495  27.692  41.083  1.00  7.95     0.010 A 
ATOM   1566  CD2 TYR B 197      32.901  26.156  42.871  1.00  8.36     0.010 A 
ATOM   1567  CE1 TYR B 197      31.613  28.407  41.892  1.00  8.17     0.037 A 
ATOM   1568  CE2 TYR B 197      32.023  26.861  43.686  1.00  9.08     0.037 A 
ATOM   1569  CZ  TYR B 197      31.386  27.985  43.194  1.00  9.72     0.065 A 
ATOM   1570  OH  TYR B 197      30.538  28.693  44.016  1.00 11.74    -0.361 OA
ATOM   1571  HH  TYR B 197      30.383  28.404  44.908  1.00  0.00     0.217 HD
ATOM   1572  N   SER B 198      34.641  24.935  37.587  1.00  5.00    -0.344 N 
ATOM   1573  HN  SER B 198      33.959  25.667  37.389  1.00  0.00     0.163 HD
ATOM   1574  CA  SER B 198      35.616  24.583  36.568  1.00  5.12     0.200 C 
ATOM   1575  C   SER B 198      37.019  25.040  36.943  1.00  5.70     0.243 C 
ATOM   1576  O   SER B 198      38.007  24.523  36.420  1.00  5.91    -0.271 OA
ATOM   1577  CB  SER B 198      35.237  25.242  35.247  1.00  5.00     0.199 C 
ATOM   1578  OG  SER B 198      35.334  26.653  35.362  1.00  7.11    -0.398 OA
ATOM   1579  HG  SER B 198      35.098  27.064  34.539  1.00  0.00     0.209 HD
ATOM   1580  N   THR B 199      37.106  26.005  37.853  1.00  5.67    -0.344 N 
ATOM   1581  HN  THR B 199      36.259  26.363  38.294  1.00  0.00     0.163 HD
ATOM   1582  CA  THR B 199      38.403  26.555  38.224  1.00  6.87     0.205 C 
ATOM   1583  C   THR B 199      38.461  27.029  39.679  1.00  6.46     0.243 C 
ATOM   1584  O   THR B 199      37.431  27.196  40.335  1.00  5.00    -0.271 OA
ATOM   1585  CB  THR B 199      38.744  27.736  37.276  1.00  6.88     0.146 C 
ATOM   1586  CG2 THR B 199      37.905  28.956  37.628  1.00  7.25     0.042 C 
ATOM   1587  OG1 THR B 199      40.134  28.066  37.379  1.00  9.30    -0.393 OA
ATOM   1588  HG1 THR B 199      40.658  27.304  37.159  1.00  0.00     0.210 HD
ATOM   1589  N   ALA B 200      39.675  27.254  40.171  1.00  6.22    -0.346 N 
ATOM   1590  HN  ALA B 200      40.488  27.105  39.573  1.00  0.00     0.163 HD
ATOM   1591  CA  ALA B 200      39.878  27.709  41.545  1.00  7.86     0.172 C 
ATOM   1592  C   ALA B 200      39.408  29.148  41.747  1.00  7.04     0.243 C 
ATOM   1593  O   ALA B 200      39.313  29.923  40.794  1.00  6.92    -0.271 OA
ATOM   1594  CB  ALA B 200      41.358  27.589  41.912  1.00  7.87     0.042 C 
ATOM   1595  N   PRO B 201      39.099  29.525  43.000  1.00  7.48    -0.337 N 
ATOM   1596  CA  PRO B 201      38.644  30.889  43.279  1.00  7.38     0.179 C 
ATOM   1597  C   PRO B 201      39.615  31.937  42.742  1.00  8.12     0.241 C 
ATOM   1598  O   PRO B 201      40.825  31.817  42.924  1.00  7.99    -0.271 OA
ATOM   1599  CB  PRO B 201      38.559  30.917  44.805  1.00  7.99     0.037 C 
ATOM   1600  CG  PRO B 201      38.184  29.505  45.140  1.00  8.02     0.022 C 
ATOM   1601  CD  PRO B 201      39.086  28.706  44.227  1.00  6.66     0.127 C 
ATOM   1602  N   GLY B 202      39.075  32.951  42.069  1.00  8.07    -0.351 N 
ATOM   1603  HN  GLY B 202      38.065  32.975  41.928  1.00  0.00     0.163 HD
ATOM   1604  CA  GLY B 202      39.893  34.024  41.531  1.00  7.91     0.225 C 
ATOM   1605  C   GLY B 202      40.568  33.755  40.197  1.00  9.77     0.236 C 
ATOM   1606  O   GLY B 202      41.158  34.665  39.611  1.00  8.66    -0.272 OA
ATOM   1607  N   TYR B 203      40.471  32.525  39.701  1.00  8.11    -0.346 N 
ATOM   1608  HN  TYR B 203      39.936  31.819  40.206  1.00  0.00     0.163 HD
ATOM   1609  CA  TYR B 203      41.121  32.174  38.443  1.00  8.56     0.180 C 
ATOM   1610  C   TYR B 203      40.284  32.157  37.175  1.00  8.69     0.241 C 
ATOM   1611  O   TYR B 203      39.061  32.032  37.197  1.00  7.76    -0.271 OA
ATOM   1612  CB  TYR B 203      41.814  30.814  38.560  1.00  8.62     0.073 C 
ATOM   1613  CG  TYR B 203      43.084  30.842  39.375  1.00  7.49    -0.056 A 
ATOM   1614  CD1 TYR B 203      43.043  30.862  40.770  1.00  6.98     0.010 A 
ATOM   1615  CD2 TYR B 203      44.330  30.862  38.749  1.00  7.53     0.010 A 
ATOM   1616  CE1 TYR B 203      44.214  30.901  41.523  1.00  8.19     0.037 A 
ATOM   1617  CE2 TYR B 203      45.508  30.903  39.490  1.00  7.54     0.037 A 
ATOM   1618  CZ  TYR B 203      45.443  30.922  40.873  1.00  9.55     0.065 A 
ATOM   1619  OH  TYR B 203      46.602  30.965  41.608  1.00  9.73    -0.361 OA
ATOM   1620  HH  TYR B 203      46.557  30.978  42.557  1.00  0.00     0.217 HD
ATOM   1621  N   TYR B 204      41.005  32.268  36.066  1.00  9.42    -0.346 N 
ATOM   1622  HN  TYR B 204      42.014  32.379  36.169  1.00  0.00     0.163 HD
ATOM   1623  CA  TYR B 204      40.467  32.244  34.716  1.00  9.30     0.180 C 
ATOM   1624  C   TYR B 204      40.042  30.799  34.451  1.00  8.40     0.241 C 
ATOM   1625  O   TYR B 204      40.533  29.883  35.106  1.00  9.54    -0.271 OA
ATOM   1626  CB  TYR B 204      41.594  32.645  33.760  1.00 13.51     0.073 C 
ATOM   1627  CG  TYR B 204      41.240  32.756  32.297  1.00 16.14    -0.056 A 
ATOM   1628  CD1 TYR B 204      40.472  33.819  31.820  1.00 19.41     0.010 A 
ATOM   1629  CD2 TYR B 204      41.732  31.834  31.375  1.00 18.12     0.010 A 
ATOM   1630  CE1 TYR B 204      40.212  33.964  30.458  1.00 21.26     0.037 A 
ATOM   1631  CE2 TYR B 204      41.477  31.967  30.013  1.00 19.33     0.037 A 
ATOM   1632  CZ  TYR B 204      40.721  33.034  29.562  1.00 22.44     0.065 A 
ATOM   1633  OH  TYR B 204      40.487  33.178  28.214  1.00 24.32    -0.361 OA
ATOM   1634  HH  TYR B 204      40.835  32.542  27.601  1.00  0.00     0.217 HD
ATOM   1635  N   SER B 205      39.125  30.599  33.511  1.00  7.55    -0.344 N 
ATOM   1636  HN  SER B 205      38.726  31.403  33.026  1.00  0.00     0.163 HD
ATOM   1637  CA  SER B 205      38.674  29.256  33.156  1.00  8.80     0.200 C 
ATOM   1638  C   SER B 205      38.900  29.089  31.661  1.00  9.68     0.243 C 
ATOM   1639  O   SER B 205      38.372  29.858  30.857  1.00 10.02    -0.271 OA
ATOM   1640  CB  SER B 205      37.192  29.068  33.479  1.00  7.98     0.199 C 
ATOM   1641  OG  SER B 205      36.804  27.726  33.232  1.00  8.78    -0.398 OA
ATOM   1642  HG  SER B 205      35.883  27.609  33.433  1.00  0.00     0.209 HD
ATOM   1643  N   TRP B 206      39.677  28.077  31.295  1.00  8.54    -0.346 N 
ATOM   1644  HN  TRP B 206      40.045  27.452  32.012  1.00  0.00     0.163 HD
ATOM   1645  CA  TRP B 206      40.020  27.831  29.903  1.00  8.87     0.181 C 
ATOM   1646  C   TRP B 206      39.019  27.074  29.044  1.00 11.40     0.241 C 
ATOM   1647  O   TRP B 206      38.382  26.118  29.484  1.00 10.31    -0.271 OA
ATOM   1648  CB  TRP B 206      41.376  27.129  29.829  1.00  7.71     0.075 C 
ATOM   1649  CG  TRP B 206      42.505  28.027  30.197  1.00  8.60    -0.028 A 
ATOM   1650  CD1 TRP B 206      43.062  28.190  31.433  1.00  8.22     0.096 A 
ATOM   1651  CD2 TRP B 206      43.193  28.927  29.323  1.00  9.28    -0.002 A 
ATOM   1652  CE2 TRP B 206      44.158  29.607  30.097  1.00  9.11     0.042 A 
ATOM   1653  CE3 TRP B 206      43.085  29.227  27.958  1.00  9.56     0.014 A 
ATOM   1654  NE1 TRP B 206      44.057  29.139  31.382  1.00  8.06    -0.365 N 
ATOM   1655  HE1 TRP B 206      44.626  29.445  32.171  1.00  0.00     0.165 HD
ATOM   1656  CZ2 TRP B 206      45.016  30.570  29.550  1.00  8.02     0.030 A 
ATOM   1657  CZ3 TRP B 206      43.938  30.187  27.414  1.00  9.90     0.001 A 
ATOM   1658  CH2 TRP B 206      44.889  30.846  28.212  1.00  8.08     0.002 A 
ATOM   1659  N   ARG B 207      38.918  27.511  27.794  1.00 12.92    -0.346 N 
ATOM   1660  HN  ARG B 207      39.501  28.297  27.505  1.00  0.00     0.163 HD
ATOM   1661  CA  ARG B 207      38.015  26.921  26.819  1.00 17.11     0.176 C 
ATOM   1662  C   ARG B 207      38.710  26.761  25.471  1.00 19.17     0.241 C 
ATOM   1663  O   ARG B 207      39.520  27.597  25.076  1.00 19.52    -0.271 OA
ATOM   1664  CB  ARG B 207      36.775  27.815  26.671  1.00 20.09     0.036 C 
ATOM   1665  CG  ARG B 207      35.945  27.582  25.418  1.00 24.99     0.023 C 
ATOM   1666  CD  ARG B 207      34.599  28.305  25.504  1.00 27.74     0.138 C 
ATOM   1667  NE  ARG B 207      34.733  29.748  25.689  1.00 30.22    -0.227 N 
ATOM   1668  HE  ARG B 207      34.526  30.130  26.612  1.00  0.00     0.177 HD
ATOM   1669  CZ  ARG B 207      35.106  30.598  24.737  1.00 30.66     0.665 C 
ATOM   1670  NH1 ARG B 207      35.386  30.157  23.519  1.00 31.69    -0.235 N 
ATOM   1671 1HH1 ARG B 207      35.672  30.809  22.789  1.00  0.00     0.174 HD
ATOM   1672 2HH1 ARG B 207      35.313  29.161  23.314  1.00  0.00     0.174 HD
ATOM   1673  NH2 ARG B 207      35.201  31.893  25.004  1.00 31.64    -0.235 N 
ATOM   1674 1HH2 ARG B 207      35.487  32.545  24.274  1.00  0.00     0.174 HD
ATOM   1675 2HH2 ARG B 207      34.986  32.232  25.941  1.00  0.00     0.174 HD
ATOM   1676  N   ASN B 208      38.407  25.668  24.781  1.00 19.43    -0.346 N 
ATOM   1677  HN  ASN B 208      37.766  24.986  25.186  1.00  0.00     0.163 HD
ATOM   1678  CA  ASN B 208      38.968  25.419  23.460  1.00 21.28     0.185 C 
ATOM   1679  C   ASN B 208      37.791  25.521  22.493  1.00 21.81     0.241 C 
ATOM   1680  O   ASN B 208      36.845  24.742  22.569  1.00 19.80    -0.271 OA
ATOM   1681  CB  ASN B 208      39.606  24.030  23.399  1.00 21.70     0.137 C 
ATOM   1682  CG  ASN B 208      40.212  23.727  22.042  1.00 23.14     0.217 C 
ATOM   1683  ND2 ASN B 208      41.539  23.713  21.975  1.00 24.54    -0.370 N 
ATOM   1684 1HD2 ASN B 208      42.132  23.887  22.786  1.00  0.00     0.159 HD
ATOM   1685 2HD2 ASN B 208      41.947  23.509  21.062  1.00  0.00     0.159 HD
ATOM   1686  OD1 ASN B 208      39.497  23.517  21.064  1.00 25.06    -0.274 OA
ATOM   1687  N   SER B 209      37.850  26.500  21.597  1.00 24.61    -0.344 N 
ATOM   1688  HN  SER B 209      38.670  27.106  21.581  1.00  0.00     0.163 HD
ATOM   1689  CA  SER B 209      36.780  26.736  20.635  1.00 26.87     0.200 C 
ATOM   1690  C   SER B 209      36.318  25.506  19.862  1.00 27.29     0.243 C 
ATOM   1691  O   SER B 209      35.150  25.408  19.485  1.00 28.98    -0.271 OA
ATOM   1692  CB  SER B 209      37.202  27.830  19.652  1.00 29.17     0.199 C 
ATOM   1693  OG  SER B 209      38.414  27.488  19.002  1.00 33.20    -0.398 OA
ATOM   1694  HG  SER B 209      38.676  28.167  18.392  1.00  0.00     0.209 HD
ATOM   1695  N   LYS B 210      37.225  24.562  19.637  1.00 27.02    -0.346 N 
ATOM   1696  HN  LYS B 210      38.171  24.681  19.998  1.00  0.00     0.163 HD
ATOM   1697  CA  LYS B 210      36.894  23.359  18.884  1.00 26.15     0.176 C 
ATOM   1698  C   LYS B 210      36.435  22.177  19.734  1.00 25.52     0.241 C 
ATOM   1699  O   LYS B 210      35.469  21.494  19.389  1.00 24.88    -0.271 OA
ATOM   1700  CB  LYS B 210      38.098  22.934  18.038  0.00 26.54     0.035 C 
ATOM   1701  CG  LYS B 210      37.880  21.669  17.223  0.00 26.76     0.004 C 
ATOM   1702  CD  LYS B 210      39.133  21.294  16.448  0.00 26.96     0.027 C 
ATOM   1703  CE  LYS B 210      38.930  20.016  15.650  0.00 27.07     0.229 C 
ATOM   1704  NZ  LYS B 210      40.156  19.633  14.897  0.00 27.15    -0.079 N 
ATOM   1705  HZ1 LYS B 210      40.020  18.776  14.362  1.00  0.00     0.274 HD
ATOM   1706  HZ2 LYS B 210      40.964  19.560  15.515  1.00  0.00     0.274 HD
ATOM   1707  HZ3 LYS B 210      40.479  20.395  14.301  1.00  0.00     0.274 HD
ATOM   1708  N   ASP B 211      37.122  21.938  20.846  1.00 23.87    -0.346 N 
ATOM   1709  HN  ASP B 211      37.894  22.555  21.098  1.00  0.00     0.163 HD
ATOM   1710  CA  ASP B 211      36.795  20.812  21.714  1.00 23.01     0.186 C 
ATOM   1711  C   ASP B 211      35.875  21.151  22.886  1.00 20.74     0.241 C 
ATOM   1712  O   ASP B 211      35.327  20.257  23.529  1.00 21.32    -0.271 OA
ATOM   1713  CB  ASP B 211      38.088  20.194  22.254  1.00 26.87     0.147 C 
ATOM   1714  CG  ASP B 211      39.086  19.880  21.155  1.00 31.25     0.175 C 
ATOM   1715  OD1 ASP B 211      38.719  19.149  20.211  1.00 32.09    -0.648 OA
ATOM   1716  OD2 ASP B 211      40.238  20.363  21.237  1.00 33.47    -0.648 OA
ATOM   1717  N   GLY B 212      35.698  22.438  23.158  1.00 17.59    -0.351 N 
ATOM   1718  HN  GLY B 212      36.149  23.147  22.580  1.00  0.00     0.163 HD
ATOM   1719  CA  GLY B 212      34.863  22.838  24.276  1.00 15.29     0.225 C 
ATOM   1720  C   GLY B 212      35.761  23.172  25.452  1.00 13.22     0.236 C 
ATOM   1721  O   GLY B 212      36.983  23.080  25.339  1.00 13.13    -0.272 OA
ATOM   1722  N   SER B 213      35.176  23.550  26.583  1.00 12.21    -0.344 N 
ATOM   1723  HN  SER B 213      34.158  23.595  26.636  1.00  0.00     0.163 HD
ATOM   1724  CA  SER B 213      35.977  23.901  27.750  1.00  9.69     0.200 C 
ATOM   1725  C   SER B 213      36.728  22.691  28.303  1.00  8.63     0.243 C 
ATOM   1726  O   SER B 213      36.266  21.552  28.198  1.00  7.95    -0.271 OA
ATOM   1727  CB  SER B 213      35.088  24.504  28.844  1.00 10.01     0.199 C 
ATOM   1728  OG  SER B 213      34.181  23.546  29.359  1.00  6.95    -0.398 OA
ATOM   1729  HG  SER B 213      33.630  23.920  30.037  1.00  0.00     0.209 HD
ATOM   1730  N   TRP B 214      37.894  22.941  28.888  1.00  7.07    -0.346 N 
ATOM   1731  HN  TRP B 214      38.233  23.902  28.937  1.00  0.00     0.163 HD
ATOM   1732  CA  TRP B 214      38.699  21.869  29.462  1.00  6.44     0.181 C 
ATOM   1733  C   TRP B 214      37.899  21.103  30.512  1.00  7.46     0.241 C 
ATOM   1734  O   TRP B 214      37.904  19.870  30.544  1.00  6.42    -0.271 OA
ATOM   1735  CB  TRP B 214      39.950  22.439  30.132  1.00  5.92     0.075 C 
ATOM   1736  CG  TRP B 214      40.902  23.141  29.209  1.00  7.42    -0.028 A 
ATOM   1737  CD1 TRP B 214      40.783  23.297  27.857  1.00  8.81     0.096 A 
ATOM   1738  CD2 TRP B 214      42.130  23.774  29.581  1.00  7.70    -0.002 A 
ATOM   1739  CE2 TRP B 214      42.707  24.294  28.401  1.00  7.97     0.042 A 
ATOM   1740  CE3 TRP B 214      42.801  23.951  30.800  1.00  7.85     0.014 A 
ATOM   1741  NE1 TRP B 214      41.866  23.991  27.363  1.00  6.80    -0.365 N 
ATOM   1742  HE1 TRP B 214      42.017  24.238  26.385  1.00  0.00     0.165 HD
ATOM   1743  CZ2 TRP B 214      43.926  24.982  28.402  1.00  8.27     0.030 A 
ATOM   1744  CZ3 TRP B 214      44.012  24.634  30.802  1.00  8.80     0.001 A 
ATOM   1745  CH2 TRP B 214      44.562  25.141  29.606  1.00  7.27     0.002 A 
ATOM   1746  N   PHE B 215      37.216  21.852  31.370  1.00  6.51    -0.346 N 
ATOM   1747  HN  PHE B 215      37.241  22.866  31.267  1.00  0.00     0.163 HD
ATOM   1748  CA  PHE B 215      36.431  21.273  32.456  1.00  8.34     0.180 C 
ATOM   1749  C   PHE B 215      35.249  20.419  32.004  1.00  7.63     0.241 C 
ATOM   1750  O   PHE B 215      35.122  19.268  32.417  1.00  5.52    -0.271 OA
ATOM   1751  CB  PHE B 215      35.937  22.386  33.385  1.00  6.06     0.073 C 
ATOM   1752  CG  PHE B 215      35.095  21.897  34.535  1.00  6.94    -0.056 A 
ATOM   1753  CD1 PHE B 215      35.632  21.048  35.501  1.00  5.79     0.007 A 
ATOM   1754  CD2 PHE B 215      33.773  22.316  34.671  1.00  7.46     0.007 A 
ATOM   1755  CE1 PHE B 215      34.867  20.628  36.591  1.00  5.94     0.001 A 
ATOM   1756  CE2 PHE B 215      33.000  21.902  35.755  1.00  7.84     0.001 A 
ATOM   1757  CZ  PHE B 215      33.550  21.056  36.718  1.00  7.15     0.000 A 
ATOM   1758  N   ILE B 216      34.381  20.975  31.165  1.00  6.37    -0.346 N 
ATOM   1759  HN  ILE B 216      34.524  21.931  30.839  1.00  0.00     0.163 HD
ATOM   1760  CA  ILE B 216      33.224  20.213  30.713  1.00  6.18     0.180 C 
ATOM   1761  C   ILE B 216      33.657  18.986  29.913  1.00  6.06     0.241 C 
ATOM   1762  O   ILE B 216      33.083  17.912  30.073  1.00  6.13    -0.271 OA
ATOM   1763  CB  ILE B 216      32.259  21.084  29.880  1.00  5.78     0.013 C 
ATOM   1764  CG1 ILE B 216      31.719  22.229  30.747  1.00  6.83     0.002 C 
ATOM   1765  CG2 ILE B 216      31.107  20.227  29.347  1.00  5.00     0.012 C 
ATOM   1766  CD1 ILE B 216      30.996  21.775  32.026  1.00  6.48     0.005 C 
ATOM   1767  N   GLN B 217      34.668  19.143  29.063  1.00  5.83    -0.346 N 
ATOM   1768  HN  GLN B 217      35.092  20.064  28.954  1.00  0.00     0.163 HD
ATOM   1769  CA  GLN B 217      35.183  18.018  28.282  1.00  7.87     0.177 C 
ATOM   1770  C   GLN B 217      35.518  16.880  29.237  1.00  7.06     0.241 C 
ATOM   1771  O   GLN B 217      35.084  15.742  29.060  1.00  6.01    -0.271 OA
ATOM   1772  CB  GLN B 217      36.490  18.373  27.570  1.00 11.33     0.044 C 
ATOM   1773  CG  GLN B 217      36.416  19.246  26.340  1.00 16.05     0.105 C 
ATOM   1774  CD  GLN B 217      37.791  19.382  25.699  1.00 17.36     0.215 C 
ATOM   1775  NE2 GLN B 217      38.287  20.613  25.596  1.00 14.99    -0.370 N 
ATOM   1776 1HE2 GLN B 217      39.208  20.704  25.167  1.00  0.00     0.159 HD
ATOM   1777 2HE2 GLN B 217      37.779  21.439  25.912  1.00  0.00     0.159 HD
ATOM   1778  OE1 GLN B 217      38.406  18.382  25.317  1.00 17.64    -0.274 OA
ATOM   1779  N   SER B 218      36.322  17.212  30.242  1.00  6.45    -0.344 N 
ATOM   1780  HN  SER B 218      36.631  18.181  30.323  1.00  0.00     0.163 HD
ATOM   1781  CA  SER B 218      36.779  16.247  31.232  1.00  5.00     0.200 C 
ATOM   1782  C   SER B 218      35.666  15.692  32.109  1.00  5.28     0.243 C 
ATOM   1783  O   SER B 218      35.656  14.502  32.420  1.00  5.39    -0.271 OA
ATOM   1784  CB  SER B 218      37.864  16.885  32.100  1.00  6.41     0.199 C 
ATOM   1785  OG  SER B 218      38.962  17.292  31.295  1.00  6.62    -0.398 OA
ATOM   1786  HG  SER B 218      39.636  17.688  31.834  1.00  0.00     0.209 HD
ATOM   1787  N   LEU B 219      34.738  16.553  32.511  1.00  5.00    -0.346 N 
ATOM   1788  HN  LEU B 219      34.808  17.531  32.230  1.00  0.00     0.163 HD
ATOM   1789  CA  LEU B 219      33.619  16.127  33.348  1.00  6.35     0.177 C 
ATOM   1790  C   LEU B 219      32.761  15.087  32.630  1.00  6.66     0.241 C 
ATOM   1791  O   LEU B 219      32.427  14.053  33.196  1.00  5.00    -0.271 OA
ATOM   1792  CB  LEU B 219      32.749  17.330  33.730  1.00  6.90     0.038 C 
ATOM   1793  CG  LEU B 219      31.444  17.019  34.474  1.00  8.68    -0.020 C 
ATOM   1794  CD1 LEU B 219      31.748  16.353  35.813  1.00  9.19     0.009 C 
ATOM   1795  CD2 LEU B 219      30.666  18.310  34.688  1.00 10.02     0.009 C 
ATOM   1796  N   CYS B 220      32.401  15.360  31.381  1.00  5.69    -0.345 N 
ATOM   1797  HN  CYS B 220      32.700  16.231  30.943  1.00  0.00     0.163 HD
ATOM   1798  CA  CYS B 220      31.580  14.416  30.637  1.00  5.26     0.186 C 
ATOM   1799  C   CYS B 220      32.312  13.102  30.389  1.00  5.58     0.241 C 
ATOM   1800  O   CYS B 220      31.713  12.031  30.464  1.00  7.06    -0.271 OA
ATOM   1801  CB  CYS B 220      31.131  15.031  29.309  1.00  5.56     0.121 C 
ATOM   1802  SG  CYS B 220      29.953  16.386  29.516  1.00  7.41    -0.095 SA
ATOM   1803  N   ALA B 221      33.607  13.181  30.102  1.00  5.29    -0.346 N 
ATOM   1804  HN  ALA B 221      34.061  14.093  30.054  1.00  0.00     0.163 HD
ATOM   1805  CA  ALA B 221      34.383  11.972  29.855  1.00  6.75     0.172 C 
ATOM   1806  C   ALA B 221      34.414  11.090  31.100  1.00  6.60     0.240 C 
ATOM   1807  O   ALA B 221      34.248   9.874  31.005  1.00  6.38    -0.271 OA
ATOM   1808  CB  ALA B 221      35.804  12.327  29.434  1.00  5.00     0.042 C 
ATOM   1809  N   MET B 222      34.615  11.702  32.265  1.00  6.13    -0.346 N 
ATOM   1810  HN  MET B 222      34.727  12.716  32.288  1.00  0.00     0.163 HD
ATOM   1811  CA  MET B 222      34.678  10.944  33.509  1.00  6.16     0.177 C 
ATOM   1812  C   MET B 222      33.311  10.407  33.939  1.00  6.81     0.241 C 
ATOM   1813  O   MET B 222      33.219   9.315  34.501  1.00  5.85    -0.271 OA
ATOM   1814  CB  MET B 222      35.309  11.796  34.619  1.00  5.82     0.045 C 
ATOM   1815  CG  MET B 222      36.776  12.160  34.356  1.00  7.26     0.076 C 
ATOM   1816  SD  MET B 222      37.867  10.717  34.127  1.00  8.67    -0.173 SA
ATOM   1817  CE  MET B 222      37.807  10.518  32.334  1.00  8.67     0.089 C 
ATOM   1818  N   LEU B 223      32.248  11.159  33.670  1.00  5.40    -0.346 N 
ATOM   1819  HN  LEU B 223      32.365  12.067  33.221  1.00  0.00     0.163 HD
ATOM   1820  CA  LEU B 223      30.913  10.683  34.018  1.00  6.44     0.177 C 
ATOM   1821  C   LEU B 223      30.568   9.503  33.110  1.00  7.71     0.241 C 
ATOM   1822  O   LEU B 223      29.992   8.514  33.554  1.00  6.91    -0.271 OA
ATOM   1823  CB  LEU B 223      29.878  11.802  33.853  1.00  6.63     0.038 C 
ATOM   1824  CG  LEU B 223      29.811  12.827  34.992  1.00  5.69    -0.020 C 
ATOM   1825  CD1 LEU B 223      28.917  13.996  34.593  1.00  5.00     0.009 C 
ATOM   1826  CD2 LEU B 223      29.277  12.154  36.254  1.00  6.04     0.009 C 
ATOM   1827  N   LYS B 224      30.940   9.601  31.838  1.00  7.59    -0.346 N 
ATOM   1828  HN  LYS B 224      31.427  10.438  31.519  1.00  0.00     0.163 HD
ATOM   1829  CA  LYS B 224      30.660   8.526  30.892  1.00  9.38     0.176 C 
ATOM   1830  C   LYS B 224      31.387   7.242  31.286  1.00 10.11     0.241 C 
ATOM   1831  O   LYS B 224      30.838   6.145  31.177  1.00 10.13    -0.271 OA
ATOM   1832  CB  LYS B 224      31.086   8.934  29.480  1.00  9.62     0.035 C 
ATOM   1833  CG  LYS B 224      30.808   7.873  28.423  1.00 14.34     0.004 C 
ATOM   1834  CD  LYS B 224      31.205   8.356  27.038  0.00 13.81     0.027 C 
ATOM   1835  CE  LYS B 224      30.901   7.307  25.980  0.00 14.63     0.229 C 
ATOM   1836  NZ  LYS B 224      31.273   7.772  24.616  0.00 14.84    -0.079 N 
ATOM   1837  HZ1 LYS B 224      31.069   7.068  23.906  1.00  0.00     0.274 HD
ATOM   1838  HZ2 LYS B 224      32.249   8.066  24.577  1.00  0.00     0.274 HD
ATOM   1839  HZ3 LYS B 224      30.829   8.663  24.394  1.00  0.00     0.274 HD
ATOM   1840  N   GLN B 225      32.620   7.384  31.755  1.00  8.63    -0.346 N 
ATOM   1841  HN  GLN B 225      33.014   8.320  31.849  1.00  0.00     0.163 HD
ATOM   1842  CA  GLN B 225      33.423   6.231  32.138  1.00 10.43     0.177 C 
ATOM   1843  C   GLN B 225      33.215   5.691  33.552  1.00  9.90     0.241 C 
ATOM   1844  O   GLN B 225      33.353   4.485  33.779  1.00  8.85    -0.271 OA
ATOM   1845  CB  GLN B 225      34.910   6.556  31.928  1.00 11.54     0.044 C 
ATOM   1846  CG  GLN B 225      35.877   5.582  32.599  1.00 15.45     0.105 C 
ATOM   1847  CD  GLN B 225      37.315   5.776  32.156  1.00 18.01     0.215 C 
ATOM   1848  NE2 GLN B 225      38.053   4.674  32.050  1.00 18.81    -0.370 N 
ATOM   1849 1HE2 GLN B 225      37.681   3.744  32.243  1.00  0.00     0.159 HD
ATOM   1850 2HE2 GLN B 225      39.020   4.804  31.752  1.00  0.00     0.159 HD
ATOM   1851  OE1 GLN B 225      37.765   6.901  31.923  1.00 16.53    -0.274 OA
ATOM   1852  N   TYR B 226      32.854   6.559  34.494  1.00  6.15    -0.346 N 
ATOM   1853  HN  TYR B 226      32.678   7.532  34.244  1.00  0.00     0.163 HD
ATOM   1854  CA  TYR B 226      32.708   6.130  35.883  1.00  8.34     0.180 C 
ATOM   1855  C   TYR B 226      31.377   6.323  36.607  1.00  6.91     0.241 C 
ATOM   1856  O   TYR B 226      31.259   5.929  37.767  1.00  8.63    -0.271 OA
ATOM   1857  CB  TYR B 226      33.802   6.797  36.718  1.00  8.45     0.073 C 
ATOM   1858  CG  TYR B 226      35.202   6.448  36.280  1.00 11.52    -0.056 A 
ATOM   1859  CD1 TYR B 226      35.714   5.168  36.479  1.00 12.36     0.010 A 
ATOM   1860  CD2 TYR B 226      36.018   7.398  35.666  1.00 11.56     0.010 A 
ATOM   1861  CE1 TYR B 226      37.006   4.841  36.079  1.00 15.22     0.037 A 
ATOM   1862  CE2 TYR B 226      37.309   7.082  35.261  1.00 14.29     0.037 A 
ATOM   1863  CZ  TYR B 226      37.796   5.801  35.472  1.00 15.69     0.065 A 
ATOM   1864  OH  TYR B 226      39.074   5.481  35.079  1.00 16.94    -0.361 OA
ATOM   1865  HH  TYR B 226      39.616   6.140  34.662  1.00  0.00     0.217 HD
ATOM   1866  N   ALA B 227      30.379   6.912  35.955  1.00  7.13    -0.346 N 
ATOM   1867  HN  ALA B 227      30.506   7.206  34.987  1.00  0.00     0.163 HD
ATOM   1868  CA  ALA B 227      29.102   7.137  36.626  1.00  7.13     0.172 C 
ATOM   1869  C   ALA B 227      28.451   5.859  37.147  1.00  8.66     0.240 C 
ATOM   1870  O   ALA B 227      27.691   5.899  38.112  1.00  8.88    -0.271 OA
ATOM   1871  CB  ALA B 227      28.138   7.873  35.698  1.00  9.89     0.042 C 
ATOM   1872  N   ASP B 228      28.735   4.725  36.516  1.00  9.71    -0.346 N 
ATOM   1873  HN  ASP B 228      29.363   4.731  35.712  1.00  0.00     0.163 HD
ATOM   1874  CA  ASP B 228      28.147   3.470  36.975  1.00 12.03     0.186 C 
ATOM   1875  C   ASP B 228      29.120   2.680  37.846  1.00 13.53     0.241 C 
ATOM   1876  O   ASP B 228      28.887   1.502  38.126  1.00 14.25    -0.271 OA
ATOM   1877  CB  ASP B 228      27.706   2.611  35.779  1.00 14.61     0.147 C 
ATOM   1878  CG  ASP B 228      28.867   2.190  34.888  1.00 16.52     0.175 C 
ATOM   1879  OD1 ASP B 228      30.008   2.632  35.120  1.00 18.00    -0.648 OA
ATOM   1880  OD2 ASP B 228      28.633   1.413  33.938  1.00 19.54    -0.648 OA
ATOM   1881  N   LYS B 229      30.188   3.335  38.299  1.00 13.40    -0.346 N 
ATOM   1882  HN  LYS B 229      30.299   4.325  38.082  1.00  0.00     0.163 HD
ATOM   1883  CA  LYS B 229      31.203   2.655  39.103  1.00 14.68     0.176 C 
ATOM   1884  C   LYS B 229      31.728   3.396  40.335  1.00 14.65     0.241 C 
ATOM   1885  O   LYS B 229      32.104   2.761  41.322  1.00 16.16    -0.271 OA
ATOM   1886  CB  LYS B 229      32.417   2.321  38.229  1.00 17.11     0.035 C 
ATOM   1887  CG  LYS B 229      32.111   1.678  36.893  1.00 19.81     0.004 C 
ATOM   1888  CD  LYS B 229      33.391   1.553  36.069  1.00 20.56     0.027 C 
ATOM   1889  CE  LYS B 229      33.121   0.990  34.684  1.00 21.37     0.229 C 
ATOM   1890  NZ  LYS B 229      32.292   1.904  33.852  1.00 23.13    -0.079 N 
ATOM   1891  HZ1 LYS B 229      32.111   1.526  32.922  1.00  0.00     0.274 HD
ATOM   1892  HZ2 LYS B 229      32.711   2.832  33.796  1.00  0.00     0.274 HD
ATOM   1893  HZ3 LYS B 229      31.422   2.146  34.327  1.00  0.00     0.274 HD
ATOM   1894  N   LEU B 230      31.779   4.723  40.279  1.00 10.67    -0.346 N 
ATOM   1895  HN  LEU B 230      31.431   5.205  39.450  1.00  0.00     0.163 HD
ATOM   1896  CA  LEU B 230      32.327   5.502  41.390  1.00 10.45     0.177 C 
ATOM   1897  C   LEU B 230      31.387   6.512  42.028  1.00  7.66     0.241 C 
ATOM   1898  O   LEU B 230      30.449   6.993  41.397  1.00  6.02    -0.271 OA
ATOM   1899  CB  LEU B 230      33.579   6.253  40.927  1.00 10.87     0.038 C 
ATOM   1900  CG  LEU B 230      34.736   5.460  40.317  1.00 13.08    -0.020 C 
ATOM   1901  CD1 LEU B 230      35.819   6.433  39.863  1.00 12.88     0.009 C 
ATOM   1902  CD2 LEU B 230      35.290   4.474  41.333  1.00 14.44     0.009 C 
ATOM   1903  N   GLU B 231      31.664   6.835  43.289  1.00  6.91    -0.346 N 
ATOM   1904  HN  GLU B 231      32.452   6.383  43.753  1.00  0.00     0.163 HD
ATOM   1905  CA  GLU B 231      30.878   7.814  44.028  1.00  6.19     0.177 C 
ATOM   1906  C   GLU B 231      31.214   9.164  43.386  1.00  7.26     0.241 C 
ATOM   1907  O   GLU B 231      32.333   9.368  42.914  1.00  5.32    -0.271 OA
ATOM   1908  CB  GLU B 231      31.274   7.778  45.510  1.00  5.76     0.045 C 
ATOM   1909  CG  GLU B 231      30.352   8.541  46.450  1.00  6.82     0.116 C 
ATOM   1910  CD  GLU B 231      30.644  10.027  46.483  1.00  7.84     0.172 C 
ATOM   1911  OE1 GLU B 231      31.829  10.395  46.353  1.00  9.26    -0.648 OA
ATOM   1912  OE2 GLU B 231      29.699  10.823  46.659  1.00  6.36    -0.648 OA
ATOM   1913  N   PHE B 232      30.251  10.079  43.370  1.00  5.59    -0.346 N 
ATOM   1914  HN  PHE B 232      29.360   9.873  43.821  1.00  0.00     0.163 HD
ATOM   1915  CA  PHE B 232      30.441  11.374  42.720  1.00  6.49     0.180 C 
ATOM   1916  C   PHE B 232      31.703  12.162  43.071  1.00  5.33     0.241 C 
ATOM   1917  O   PHE B 232      32.369  12.687  42.173  1.00  6.90    -0.271 OA
ATOM   1918  CB  PHE B 232      29.194  12.245  42.927  1.00  6.21     0.073 C 
ATOM   1919  CG  PHE B 232      29.121  13.433  42.007  1.00  7.32    -0.056 A 
ATOM   1920  CD1 PHE B 232      29.594  13.350  40.698  1.00  7.92     0.007 A 
ATOM   1921  CD2 PHE B 232      28.547  14.625  42.436  1.00  8.23     0.007 A 
ATOM   1922  CE1 PHE B 232      29.498  14.436  39.828  1.00  7.72     0.001 A 
ATOM   1923  CE2 PHE B 232      28.445  15.719  41.573  1.00  8.26     0.001 A 
ATOM   1924  CZ  PHE B 232      28.922  15.622  40.267  1.00  6.85     0.000 A 
ATOM   1925  N   MET B 233      32.045  12.260  44.352  1.00  5.21    -0.346 N 
ATOM   1926  HN  MET B 233      31.470  11.821  45.071  1.00  0.00     0.163 HD
ATOM   1927  CA  MET B 233      33.249  13.000  44.723  1.00  6.20     0.177 C 
ATOM   1928  C   MET B 233      34.480  12.372  44.075  1.00  6.55     0.241 C 
ATOM   1929  O   MET B 233      35.396  13.075  43.645  1.00  6.63    -0.271 OA
ATOM   1930  CB  MET B 233      33.427  13.034  46.246  1.00  6.97     0.045 C 
ATOM   1931  CG  MET B 233      32.367  13.836  46.982  1.00  9.06     0.076 C 
ATOM   1932  SD  MET B 233      32.244  15.544  46.402  1.00 13.49    -0.173 SA
ATOM   1933  CE  MET B 233      30.823  15.403  45.324  1.00 15.33     0.089 C 
ATOM   1934  N   HIS B 234      34.501  11.046  43.995  1.00  6.40    -0.346 N 
ATOM   1935  HN  HIS B 234      33.717  10.503  44.358  1.00  0.00     0.163 HD
ATOM   1936  CA  HIS B 234      35.636  10.365  43.393  1.00  6.54     0.182 C 
ATOM   1937  C   HIS B 234      35.681  10.592  41.883  1.00  6.52     0.241 C 
ATOM   1938  O   HIS B 234      36.760  10.654  41.293  1.00  5.64    -0.271 OA
ATOM   1939  CB  HIS B 234      35.595   8.876  43.747  1.00  8.55     0.093 C 
ATOM   1940  CG  HIS B 234      35.896   8.604  45.190  1.00 11.55     0.028 A 
ATOM   1941  CD2 HIS B 234      36.266   9.437  46.193  1.00 12.63     0.114 A 
ATOM   1942  ND1 HIS B 234      35.841   7.342  45.742  1.00 12.82    -0.354 N 
ATOM   1943  HD1 HIS B 234      35.591   6.489  45.241  1.00  0.00     0.166 HD
ATOM   1944  CE1 HIS B 234      36.163   7.410  47.022  1.00 13.06     0.180 A 
ATOM   1945  NE2 HIS B 234      36.425   8.670  47.321  1.00 13.48    -0.360 N 
ATOM   1946  HE2 HIS B 234      36.700   9.017  48.240  1.00  0.00     0.166 HD
ATOM   1947  N   ILE B 235      34.514  10.732  41.261  1.00  5.36    -0.346 N 
ATOM   1948  HN  ILE B 235      33.646  10.650  41.790  1.00  0.00     0.163 HD
ATOM   1949  CA  ILE B 235      34.464  11.002  39.829  1.00  5.00     0.180 C 
ATOM   1950  C   ILE B 235      35.034  12.406  39.619  1.00  5.10     0.241 C 
ATOM   1951  O   ILE B 235      35.882  12.623  38.752  1.00  5.57    -0.271 OA
ATOM   1952  CB  ILE B 235      33.011  10.963  39.284  1.00  5.02     0.013 C 
ATOM   1953  CG1 ILE B 235      32.433   9.551  39.426  1.00  5.49     0.002 C 
ATOM   1954  CG2 ILE B 235      32.993  11.387  37.814  1.00  5.38     0.012 C 
ATOM   1955  CD1 ILE B 235      30.985   9.426  38.967  1.00  6.30     0.005 C 
ATOM   1956  N   LEU B 236      34.580  13.357  40.432  1.00  5.00    -0.346 N 
ATOM   1957  HN  LEU B 236      33.890  13.122  41.145  1.00  0.00     0.163 HD
ATOM   1958  CA  LEU B 236      35.056  14.732  40.317  1.00  5.18     0.177 C 
ATOM   1959  C   LEU B 236      36.553  14.864  40.577  1.00  5.53     0.241 C 
ATOM   1960  O   LEU B 236      37.200  15.757  40.035  1.00  5.99    -0.271 OA
ATOM   1961  CB  LEU B 236      34.275  15.653  41.260  1.00  5.00     0.038 C 
ATOM   1962  CG  LEU B 236      32.821  15.908  40.855  1.00  5.26    -0.020 C 
ATOM   1963  CD1 LEU B 236      32.154  16.816  41.879  1.00  6.63     0.009 C 
ATOM   1964  CD2 LEU B 236      32.781  16.546  39.463  1.00  5.32     0.009 C 
ATOM   1965  N   THR B 237      37.104  13.980  41.404  1.00  5.00    -0.344 N 
ATOM   1966  HN  THR B 237      36.520  13.269  41.843  1.00  0.00     0.163 HD
ATOM   1967  CA  THR B 237      38.533  14.016  41.690  1.00  5.00     0.205 C 
ATOM   1968  C   THR B 237      39.284  13.603  40.426  1.00  5.77     0.243 C 
ATOM   1969  O   THR B 237      40.351  14.148  40.122  1.00  5.00    -0.271 OA
ATOM   1970  CB  THR B 237      38.898  13.068  42.857  1.00  6.78     0.146 C 
ATOM   1971  CG2 THR B 237      40.407  13.084  43.115  1.00  6.39     0.042 C 
ATOM   1972  OG1 THR B 237      38.221  13.500  44.044  1.00  7.73    -0.393 OA
ATOM   1973  HG1 THR B 237      38.445  12.918  44.761  1.00  0.00     0.210 HD
ATOM   1974  N   ARG B 238      38.723  12.638  39.695  1.00  5.61    -0.346 N 
ATOM   1975  HN  ARG B 238      37.856  12.209  40.020  1.00  0.00     0.163 HD
ATOM   1976  CA  ARG B 238      39.318  12.179  38.441  1.00  6.09     0.176 C 
ATOM   1977  C   ARG B 238      39.287  13.351  37.464  1.00  6.37     0.241 C 
ATOM   1978  O   ARG B 238      40.217  13.542  36.676  1.00  6.06    -0.271 OA
ATOM   1979  CB  ARG B 238      38.516  11.021  37.833  1.00  8.33     0.036 C 
ATOM   1980  CG  ARG B 238      38.422   9.758  38.675  1.00 13.67     0.023 C 
ATOM   1981  CD  ARG B 238      39.777   9.138  38.946  1.00 16.30     0.138 C 
ATOM   1982  NE  ARG B 238      39.649   7.799  39.524  1.00 20.77    -0.227 N 
ATOM   1983  HE  ARG B 238      39.521   7.727  40.533  1.00  0.00     0.177 HD
ATOM   1984  CZ  ARG B 238      39.689   6.670  38.821  1.00 22.48     0.665 C 
ATOM   1985  NH1 ARG B 238      39.858   6.705  37.506  1.00 24.56    -0.235 N 
ATOM   1986 1HH1 ARG B 238      39.889   5.840  36.967  1.00  0.00     0.174 HD
ATOM   1987 2HH1 ARG B 238      39.958   7.604  37.035  1.00  0.00     0.174 HD
ATOM   1988  NH2 ARG B 238      39.559   5.502  39.433  1.00 22.30    -0.235 N 
ATOM   1989 1HH2 ARG B 238      39.590   4.637  38.894  1.00  0.00     0.174 HD
ATOM   1990 2HH2 ARG B 238      39.429   5.475  40.444  1.00  0.00     0.174 HD
ATOM   1991  N   VAL B 239      38.202  14.123  37.504  1.00  5.52    -0.346 N 
ATOM   1992  HN  VAL B 239      37.449  13.901  38.155  1.00  0.00     0.163 HD
ATOM   1993  CA  VAL B 239      38.078  15.285  36.626  1.00  5.00     0.180 C 
ATOM   1994  C   VAL B 239      39.181  16.290  36.968  1.00  6.07     0.241 C 
ATOM   1995  O   VAL B 239      39.790  16.881  36.077  1.00  5.95    -0.271 OA
ATOM   1996  CB  VAL B 239      36.702  15.975  36.773  1.00  6.01     0.009 C 
ATOM   1997  CG1 VAL B 239      36.664  17.238  35.911  1.00  5.00     0.012 C 
ATOM   1998  CG2 VAL B 239      35.584  15.020  36.350  1.00  5.00     0.012 C 
ATOM   1999  N   ASN B 240      39.429  16.490  38.260  1.00  5.06    -0.346 N 
ATOM   2000  HN  ASN B 240      38.876  15.996  38.960  1.00  0.00     0.163 HD
ATOM   2001  CA  ASN B 240      40.481  17.407  38.690  1.00  5.00     0.185 C 
ATOM   2002  C   ASN B 240      41.824  16.973  38.103  1.00  5.95     0.241 C 
ATOM   2003  O   ASN B 240      42.556  17.786  37.545  1.00  5.72    -0.271 OA
ATOM   2004  CB  ASN B 240      40.602  17.430  40.216  1.00  5.00     0.137 C 
ATOM   2005  CG  ASN B 240      39.607  18.366  40.869  1.00  5.16     0.217 C 
ATOM   2006  ND2 ASN B 240      39.686  18.480  42.192  1.00  5.00    -0.370 N 
ATOM   2007 1HD2 ASN B 240      39.016  19.111  42.632  1.00  0.00     0.159 HD
ATOM   2008 2HD2 ASN B 240      40.371  17.970  42.750  1.00  0.00     0.159 HD
ATOM   2009  OD1 ASN B 240      38.780  18.981  40.196  1.00  5.40    -0.274 OA
ATOM   2010  N   ARG B 241      42.144  15.689  38.234  1.00  5.57    -0.346 N 
ATOM   2011  HN  ARG B 241      41.498  15.052  38.699  1.00  0.00     0.163 HD
ATOM   2012  CA  ARG B 241      43.412  15.184  37.718  1.00  5.72     0.176 C 
ATOM   2013  C   ARG B 241      43.526  15.300  36.201  1.00  6.58     0.241 C 
ATOM   2014  O   ARG B 241      44.584  15.658  35.678  1.00  5.64    -0.271 OA
ATOM   2015  CB  ARG B 241      43.625  13.724  38.138  1.00  7.55     0.036 C 
ATOM   2016  CG  ARG B 241      44.989  13.183  37.721  1.00 10.49     0.023 C 
ATOM   2017  CD  ARG B 241      45.416  11.956  38.519  1.00 13.45     0.138 C 
ATOM   2018  NE  ARG B 241      44.744  10.721  38.116  1.00 17.69    -0.227 N 
ATOM   2019  HE  ARG B 241      45.064  10.265  37.261  1.00  0.00     0.177 HD
ATOM   2020  CZ  ARG B 241      43.745  10.149  38.784  1.00 18.63     0.665 C 
ATOM   2021  NH1 ARG B 241      43.276  10.700  39.897  1.00 17.95    -0.235 N 
ATOM   2022 1HH1 ARG B 241      43.667  11.583  40.225  1.00  0.00     0.174 HD
ATOM   2023 2HH1 ARG B 241      42.510  10.262  40.409  1.00  0.00     0.174 HD
ATOM   2024  NH2 ARG B 241      43.237   9.000  38.357  1.00 16.49    -0.235 N 
ATOM   2025 1HH2 ARG B 241      43.597   8.577  37.502  1.00  0.00     0.174 HD
ATOM   2026 2HH2 ARG B 241      42.471   8.562  38.869  1.00  0.00     0.174 HD
ATOM   2027  N   LYS B 242      42.439  15.007  35.493  1.00  5.41    -0.346 N 
ATOM   2028  HN  LYS B 242      41.584  14.733  35.976  1.00  0.00     0.163 HD
ATOM   2029  CA  LYS B 242      42.451  15.072  34.034  1.00  6.23     0.176 C 
ATOM   2030  C   LYS B 242      42.709  16.492  33.541  1.00  6.68     0.241 C 
ATOM   2031  O   LYS B 242      43.550  16.712  32.667  1.00  5.73    -0.271 OA
ATOM   2032  CB  LYS B 242      41.120  14.558  33.474  1.00  7.96     0.035 C 
ATOM   2033  CG  LYS B 242      41.066  14.441  31.953  1.00  8.88     0.004 C 
ATOM   2034  CD  LYS B 242      39.745  13.823  31.507  1.00 12.86     0.027 C 
ATOM   2035  CE  LYS B 242      39.658  13.709  29.991  1.00 14.83     0.229 C 
ATOM   2036  NZ  LYS B 242      40.716  12.817  29.446  1.00 15.45    -0.079 N 
ATOM   2037  HZ1 LYS B 242      40.658  12.741  28.431  1.00  0.00     0.274 HD
ATOM   2038  HZ2 LYS B 242      40.694  11.899  29.890  1.00  0.00     0.274 HD
ATOM   2039  HZ3 LYS B 242      41.645  13.116  29.744  1.00  0.00     0.274 HD
ATOM   2040  N   VAL B 243      41.983  17.453  34.105  1.00  5.28    -0.346 N 
ATOM   2041  HN  VAL B 243      41.300  17.208  34.822  1.00  0.00     0.163 HD
ATOM   2042  CA  VAL B 243      42.144  18.849  33.719  1.00  5.72     0.180 C 
ATOM   2043  C   VAL B 243      43.543  19.338  34.089  1.00  6.10     0.241 C 
ATOM   2044  O   VAL B 243      44.210  20.011  33.304  1.00  5.11    -0.271 OA
ATOM   2045  CB  VAL B 243      41.095  19.745  34.420  1.00  5.00     0.009 C 
ATOM   2046  CG1 VAL B 243      41.395  21.218  34.151  1.00  5.76     0.012 C 
ATOM   2047  CG2 VAL B 243      39.695  19.389  33.929  1.00  5.02     0.012 C 
ATOM   2048  N   ALA B 244      43.984  18.977  35.287  1.00  5.68    -0.346 N 
ATOM   2049  HN  ALA B 244      43.392  18.393  35.878  1.00  0.00     0.163 HD
ATOM   2050  CA  ALA B 244      45.292  19.392  35.783  1.00  7.48     0.172 C 
ATOM   2051  C   ALA B 244      46.478  18.849  34.994  1.00  8.07     0.240 C 
ATOM   2052  O   ALA B 244      47.468  19.549  34.806  1.00  8.14    -0.271 OA
ATOM   2053  CB  ALA B 244      45.437  18.991  37.253  1.00  7.89     0.042 C 
ATOM   2054  N   THR B 245      46.377  17.610  34.527  1.00  8.22    -0.344 N 
ATOM   2055  HN  THR B 245      45.515  17.084  34.670  1.00  0.00     0.163 HD
ATOM   2056  CA  THR B 245      47.489  16.996  33.812  1.00  9.81     0.205 C 
ATOM   2057  C   THR B 245      47.465  17.017  32.287  1.00  9.78     0.243 C 
ATOM   2058  O   THR B 245      48.510  17.161  31.653  1.00 10.69    -0.271 OA
ATOM   2059  CB  THR B 245      47.667  15.524  34.251  1.00 11.91     0.146 C 
ATOM   2060  CG2 THR B 245      47.884  15.440  35.751  1.00 11.64     0.042 C 
ATOM   2061  OG1 THR B 245      46.497  14.774  33.904  1.00 11.84    -0.393 OA
ATOM   2062  HG1 THR B 245      46.361  14.827  32.965  1.00  0.00     0.210 HD
ATOM   2063  N   GLU B 246      46.284  16.896  31.696  1.00  9.60    -0.346 N 
ATOM   2064  HN  GLU B 246      45.438  16.851  32.264  1.00  0.00     0.163 HD
ATOM   2065  CA  GLU B 246      46.181  16.826  30.243  1.00  9.68     0.177 C 
ATOM   2066  C   GLU B 246      46.014  18.122  29.460  1.00  9.77     0.241 C 
ATOM   2067  O   GLU B 246      46.084  18.112  28.230  1.00 11.15    -0.271 OA
ATOM   2068  CB  GLU B 246      45.054  15.859  29.880  1.00 11.43     0.045 C 
ATOM   2069  CG  GLU B 246      45.316  14.442  30.371  1.00 12.50     0.116 C 
ATOM   2070  CD  GLU B 246      44.143  13.512  30.154  1.00 14.76     0.172 C 
ATOM   2071  OE1 GLU B 246      43.244  13.856  29.363  1.00 15.46    -0.648 OA
ATOM   2072  OE2 GLU B 246      44.129  12.427  30.772  1.00 17.28    -0.648 OA
ATOM   2073  N   PHE B 247      45.817  19.236  30.154  1.00  7.18    -0.346 N 
ATOM   2074  HN  PHE B 247      45.804  19.201  31.173  1.00  0.00     0.163 HD
ATOM   2075  CA  PHE B 247      45.619  20.510  29.473  1.00  8.10     0.180 C 
ATOM   2076  C   PHE B 247      46.635  21.596  29.822  1.00  7.86     0.241 C 
ATOM   2077  O   PHE B 247      47.059  21.726  30.970  1.00  8.22    -0.271 OA
ATOM   2078  CB  PHE B 247      44.217  21.037  29.785  1.00  8.04     0.073 C 
ATOM   2079  CG  PHE B 247      43.109  20.141  29.315  1.00  8.76    -0.056 A 
ATOM   2080  CD1 PHE B 247      42.645  19.107  30.123  1.00  8.73     0.007 A 
ATOM   2081  CD2 PHE B 247      42.519  20.339  28.073  1.00  8.15     0.007 A 
ATOM   2082  CE1 PHE B 247      41.602  18.283  29.702  1.00  9.36     0.001 A 
ATOM   2083  CE2 PHE B 247      41.477  19.523  27.641  1.00 11.24     0.001 A 
ATOM   2084  CZ  PHE B 247      41.016  18.492  28.458  1.00 11.07     0.000 A 
ATOM   2085  N   GLU B 248      47.009  22.377  28.813  1.00  8.30    -0.346 N 
ATOM   2086  HN  GLU B 248      46.634  22.185  27.884  1.00  0.00     0.163 HD
ATOM   2087  CA  GLU B 248      47.933  23.498  28.975  1.00  8.86     0.177 C 
ATOM   2088  C   GLU B 248      47.670  24.447  27.810  1.00  8.50     0.241 C 
ATOM   2089  O   GLU B 248      47.557  24.017  26.662  1.00  7.36    -0.271 OA
ATOM   2090  CB  GLU B 248      49.393  23.032  28.966  1.00  9.84     0.045 C 
ATOM   2091  CG  GLU B 248      50.381  24.169  29.207  1.00 11.06     0.116 C 
ATOM   2092  CD  GLU B 248      51.821  23.701  29.307  1.00 14.39     0.172 C 
ATOM   2093  OE1 GLU B 248      52.093  22.751  30.075  1.00 13.90    -0.648 OA
ATOM   2094  OE2 GLU B 248      52.682  24.296  28.624  1.00 13.67    -0.648 OA
ATOM   2095  N   SER B 249      47.559  25.736  28.102  1.00  6.82    -0.344 N 
ATOM   2096  HN  SER B 249      47.678  26.049  29.065  1.00  0.00     0.163 HD
ATOM   2097  CA  SER B 249      47.269  26.707  27.057  1.00  7.20     0.200 C 
ATOM   2098  C   SER B 249      48.441  26.993  26.135  1.00  8.02     0.243 C 
ATOM   2099  O   SER B 249      49.603  26.870  26.519  1.00  8.36    -0.271 OA
ATOM   2100  CB  SER B 249      46.804  28.031  27.671  1.00  6.56     0.199 C 
ATOM   2101  OG  SER B 249      47.893  28.720  28.262  1.00  6.92    -0.398 OA
ATOM   2102  HG  SER B 249      47.605  29.541  28.643  1.00  0.00     0.209 HD
ATOM   2103  N   PHE B 250      48.111  27.371  24.906  1.00  8.37    -0.346 N 
ATOM   2104  HN  PHE B 250      47.124  27.405  24.651  1.00  0.00     0.163 HD
ATOM   2105  CA  PHE B 250      49.106  27.739  23.907  1.00  8.58     0.180 C 
ATOM   2106  C   PHE B 250      48.638  29.083  23.376  1.00  7.40     0.241 C 
ATOM   2107  O   PHE B 250      47.506  29.202  22.905  1.00  8.17    -0.271 OA
ATOM   2108  CB  PHE B 250      49.144  26.741  22.751  1.00  9.25     0.073 C 
ATOM   2109  CG  PHE B 250      50.120  27.122  21.672  1.00  9.09    -0.056 A 
ATOM   2110  CD1 PHE B 250      51.475  26.847  21.815  1.00 10.72     0.007 A 
ATOM   2111  CD2 PHE B 250      49.693  27.819  20.545  1.00 11.76     0.007 A 
ATOM   2112  CE1 PHE B 250      52.397  27.264  20.850  1.00 12.05     0.001 A 
ATOM   2113  CE2 PHE B 250      50.605  28.242  19.576  1.00 11.26     0.001 A 
ATOM   2114  CZ  PHE B 250      51.958  27.964  19.731  1.00 11.81     0.000 A 
ATOM   2115  N   SER B 251      49.493  30.096  23.457  1.00  7.21    -0.344 N 
ATOM   2116  HN  SER B 251      50.419  29.948  23.859  1.00  0.00     0.163 HD
ATOM   2117  CA  SER B 251      49.116  31.416  22.975  1.00  7.03     0.200 C 
ATOM   2118  C   SER B 251      50.294  32.208  22.435  1.00  7.99     0.243 C 
ATOM   2119  O   SER B 251      51.419  32.079  22.915  1.00  8.01    -0.271 OA
ATOM   2120  CB  SER B 251      48.454  32.219  24.098  1.00  7.92     0.199 C 
ATOM   2121  OG  SER B 251      48.106  33.519  23.654  1.00  8.85    -0.398 OA
ATOM   2122  HG  SER B 251      47.695  34.017  24.351  1.00  0.00     0.209 HD
ATOM   2123  N   PHE B 252      50.023  33.026  21.424  1.00  9.03    -0.346 N 
ATOM   2124  HN  PHE B 252      49.073  33.059  21.053  1.00  0.00     0.163 HD
ATOM   2125  CA  PHE B 252      51.045  33.877  20.831  1.00  9.35     0.180 C 
ATOM   2126  C   PHE B 252      51.322  35.003  21.826  1.00 10.59     0.241 C 
ATOM   2127  O   PHE B 252      52.356  35.670  21.764  1.00 10.47    -0.271 OA
ATOM   2128  CB  PHE B 252      50.537  34.445  19.501  1.00  9.59     0.073 C 
ATOM   2129  CG  PHE B 252      50.341  33.401  18.433  1.00  9.28    -0.056 A 
ATOM   2130  CD1 PHE B 252      51.163  32.277  18.378  1.00 10.56     0.007 A 
ATOM   2131  CD2 PHE B 252      49.338  33.544  17.480  1.00 12.07     0.007 A 
ATOM   2132  CE1 PHE B 252      50.987  31.311  17.390  1.00 10.29     0.001 A 
ATOM   2133  CE2 PHE B 252      49.153  32.585  16.487  1.00 14.12     0.001 A 
ATOM   2134  CZ  PHE B 252      49.980  31.463  16.443  1.00 12.32     0.000 A 
ATOM   2135  N   ASP B 253      50.379  35.196  22.745  1.00  9.70    -0.345 N 
ATOM   2136  HN  ASP B 253      49.547  34.607  22.720  1.00  0.00     0.163 HD
ATOM   2137  CA  ASP B 253      50.481  36.214  23.789  1.00 10.37     0.186 C 
ATOM   2138  C   ASP B 253      51.154  35.570  25.001  1.00 10.16     0.241 C 
ATOM   2139  O   ASP B 253      50.565  34.713  25.658  1.00  7.99    -0.271 OA
ATOM   2140  CB  ASP B 253      49.080  36.697  24.179  1.00 12.26     0.147 C 
ATOM   2141  CG  ASP B 253      49.105  37.860  25.155  1.00 13.93     0.175 C 
ATOM   2142  OD1 ASP B 253      50.135  38.069  25.830  1.00 15.36    -0.648 OA
ATOM   2143  OD2 ASP B 253      48.077  38.564  25.254  1.00 16.70    -0.648 OA
ATOM   2144  N   ALA B 254      52.381  35.986  25.299  1.00  9.90    -0.346 N 
ATOM   2145  HN  ALA B 254      52.814  36.713  24.729  1.00  0.00     0.163 HD
ATOM   2146  CA  ALA B 254      53.122  35.424  26.425  1.00 10.64     0.172 C 
ATOM   2147  C   ALA B 254      52.323  35.426  27.727  1.00 10.71     0.240 C 
ATOM   2148  O   ALA B 254      52.458  34.520  28.551  1.00 10.12    -0.271 OA
ATOM   2149  CB  ALA B 254      54.426  36.185  26.617  1.00 11.55     0.042 C 
ATOM   2150  N   THR B 255      51.491  36.445  27.909  1.00  9.82    -0.344 N 
ATOM   2151  HN  THR B 255      51.413  37.161  27.187  1.00  0.00     0.163 HD
ATOM   2152  CA  THR B 255      50.686  36.561  29.122  1.00 10.25     0.205 C 
ATOM   2153  C   THR B 255      49.761  35.363  29.341  1.00  9.57     0.243 C 
ATOM   2154  O   THR B 255      49.547  34.936  30.476  1.00  8.13    -0.271 OA
ATOM   2155  CB  THR B 255      49.812  37.836  29.091  1.00 11.72     0.146 C 
ATOM   2156  CG2 THR B 255      49.002  37.954  30.378  1.00 11.36     0.042 C 
ATOM   2157  OG1 THR B 255      50.647  38.991  28.952  1.00 13.63    -0.393 OA
ATOM   2158  HG1 THR B 255      50.110  39.774  28.933  1.00  0.00     0.210 HD
ATOM   2159  N   PHE B 256      49.224  34.822  28.251  1.00  9.12    -0.346 N 
ATOM   2160  HN  PHE B 256      49.470  35.203  27.337  1.00  0.00     0.163 HD
ATOM   2161  CA  PHE B 256      48.293  33.699  28.324  1.00  9.61     0.180 C 
ATOM   2162  C   PHE B 256      48.854  32.359  27.875  1.00  8.64     0.241 C 
ATOM   2163  O   PHE B 256      48.106  31.387  27.735  1.00  8.87    -0.271 OA
ATOM   2164  CB  PHE B 256      47.055  33.997  27.480  1.00  9.62     0.073 C 
ATOM   2165  CG  PHE B 256      46.251  35.155  27.979  1.00 13.41    -0.056 A 
ATOM   2166  CD1 PHE B 256      46.675  36.459  27.760  1.00 14.89     0.007 A 
ATOM   2167  CD2 PHE B 256      45.076  34.940  28.685  1.00 14.65     0.007 A 
ATOM   2168  CE1 PHE B 256      45.937  37.537  28.240  1.00 15.50     0.001 A 
ATOM   2169  CE2 PHE B 256      44.333  36.010  29.167  1.00 17.53     0.001 A 
ATOM   2170  CZ  PHE B 256      44.766  37.310  28.943  1.00 15.88     0.000 A 
ATOM   2171  N   HIS B 257      50.160  32.301  27.656  1.00  7.04    -0.346 N 
ATOM   2172  HN  HIS B 257      50.732  33.130  27.816  1.00  0.00     0.163 HD
ATOM   2173  CA  HIS B 257      50.792  31.073  27.190  1.00  7.52     0.182 C 
ATOM   2174  C   HIS B 257      51.259  30.120  28.288  1.00  8.10     0.241 C 
ATOM   2175  O   HIS B 257      51.720  30.547  29.350  1.00  6.13    -0.271 OA
ATOM   2176  CB  HIS B 257      51.979  31.423  26.284  1.00  7.07     0.093 C 
ATOM   2177  CG  HIS B 257      52.718  30.227  25.771  1.00  7.03     0.028 A 
ATOM   2178  CD2 HIS B 257      53.997  29.822  25.954  1.00  6.35     0.114 A 
ATOM   2179  ND1 HIS B 257      52.122  29.270  24.978  1.00  6.50    -0.354 N 
ATOM   2180  HD1 HIS B 257      51.154  29.289  24.658  1.00  0.00     0.166 HD
ATOM   2181  CE1 HIS B 257      53.001  28.325  24.697  1.00  7.24     0.180 A 
ATOM   2182  NE2 HIS B 257      54.146  28.636  25.278  1.00  5.00    -0.360 N 
ATOM   2183  HE2 HIS B 257      55.003  28.084  25.232  1.00  0.00     0.166 HD
ATOM   2184  N   ALA B 258      51.129  28.823  28.009  1.00  6.92    -0.346 N 
ATOM   2185  HN  ALA B 258      50.709  28.559  27.118  1.00  0.00     0.163 HD
ATOM   2186  CA  ALA B 258      51.558  27.759  28.915  1.00  7.21     0.172 C 
ATOM   2187  C   ALA B 258      50.909  27.789  30.296  1.00  8.33     0.240 C 
ATOM   2188  O   ALA B 258      51.559  27.488  31.301  1.00  8.94    -0.271 OA
ATOM   2189  CB  ALA B 258      53.078  27.792  29.054  1.00  9.28     0.042 C 
ATOM   2190  N   LYS B 259      49.627  28.129  30.348  1.00  6.55    -0.346 N 
ATOM   2191  HN  LYS B 259      49.127  28.350  29.487  1.00  0.00     0.163 HD
ATOM   2192  CA  LYS B 259      48.928  28.189  31.627  1.00  5.88     0.176 C 
ATOM   2193  C   LYS B 259      48.205  26.883  31.942  1.00  5.96     0.241 C 
ATOM   2194  O   LYS B 259      47.890  26.098  31.044  1.00  7.38    -0.271 OA
ATOM   2195  CB  LYS B 259      47.952  29.366  31.635  1.00  5.89     0.035 C 
ATOM   2196  CG  LYS B 259      48.627  30.707  31.348  1.00  6.54     0.004 C 
ATOM   2197  CD  LYS B 259      49.750  30.990  32.344  1.00  6.34     0.027 C 
ATOM   2198  CE  LYS B 259      50.487  32.281  32.004  1.00  9.59     0.229 C 
ATOM   2199  NZ  LYS B 259      51.647  32.521  32.910  1.00  9.84    -0.079 N 
ATOM   2200  HZ1 LYS B 259      52.140  33.385  32.683  1.00  0.00     0.274 HD
ATOM   2201  HZ2 LYS B 259      52.283  31.723  32.915  1.00  0.00     0.274 HD
ATOM   2202  HZ3 LYS B 259      51.360  32.506  33.889  1.00  0.00     0.274 HD
ATOM   2203  N   LYS B 260      47.946  26.665  33.227  1.00  5.42    -0.346 N 
ATOM   2204  HN  LYS B 260      48.211  27.377  33.908  1.00  0.00     0.163 HD
ATOM   2205  CA  LYS B 260      47.299  25.450  33.702  1.00  5.94     0.176 C 
ATOM   2206  C   LYS B 260      46.004  25.764  34.439  1.00  6.27     0.241 C 
ATOM   2207  O   LYS B 260      45.690  26.926  34.700  1.00  6.03    -0.271 OA
ATOM   2208  CB  LYS B 260      48.253  24.701  34.630  1.00  5.69     0.035 C 
ATOM   2209  CG  LYS B 260      49.594  24.342  33.987  1.00  5.47     0.004 C 
ATOM   2210  CD  LYS B 260      49.449  23.199  32.990  1.00  6.23     0.027 C 
ATOM   2211  CE  LYS B 260      49.016  21.913  33.689  1.00  6.19     0.229 C 
ATOM   2212  NZ  LYS B 260      48.917  20.771  32.742  1.00  6.64    -0.079 N 
ATOM   2213  HZ1 LYS B 260      48.628  19.912  33.209  1.00  0.00     0.274 HD
ATOM   2214  HZ2 LYS B 260      49.789  20.638  32.230  1.00  0.00     0.274 HD
ATOM   2215  HZ3 LYS B 260      48.302  20.992  31.959  1.00  0.00     0.274 HD
ATOM   2216  N   GLN B 261      45.266  24.720  34.796  1.00  6.92    -0.346 N 
ATOM   2217  HN  GLN B 261      45.595  23.777  34.590  1.00  0.00     0.163 HD
ATOM   2218  CA  GLN B 261      43.993  24.904  35.478  1.00  6.26     0.177 C 
ATOM   2219  C   GLN B 261      43.636  23.740  36.389  1.00  6.32     0.241 C 
ATOM   2220  O   GLN B 261      43.859  22.579  36.045  1.00  5.75    -0.271 OA
ATOM   2221  CB  GLN B 261      42.888  25.081  34.431  1.00  6.83     0.044 C 
ATOM   2222  CG  GLN B 261      41.487  25.321  34.986  1.00  7.24     0.105 C 
ATOM   2223  CD  GLN B 261      40.485  25.627  33.885  1.00  9.47     0.215 C 
ATOM   2224  NE2 GLN B 261      39.298  25.030  33.966  1.00  8.60    -0.370 N 
ATOM   2225 1HE2 GLN B 261      38.626  25.235  33.227  1.00  0.00     0.159 HD
ATOM   2226 2HE2 GLN B 261      39.056  24.388  34.721  1.00  0.00     0.159 HD
ATOM   2227  OE1 GLN B 261      40.776  26.400  32.976  1.00 10.00    -0.274 OA
ATOM   2228  N   ILE B 262      43.094  24.058  37.561  1.00  5.59    -0.346 N 
ATOM   2229  HN  ILE B 262      42.987  25.040  37.814  1.00  0.00     0.163 HD
ATOM   2230  CA  ILE B 262      42.651  23.026  38.489  1.00  5.37     0.180 C 
ATOM   2231  C   ILE B 262      41.199  23.344  38.836  1.00  5.44     0.243 C 
ATOM   2232  O   ILE B 262      40.876  24.477  39.204  1.00  6.30    -0.271 OA
ATOM   2233  CB  ILE B 262      43.504  22.993  39.792  1.00  6.48     0.013 C 
ATOM   2234  CG1 ILE B 262      43.078  21.805  40.666  1.00  6.11     0.002 C 
ATOM   2235  CG2 ILE B 262      43.338  24.287  40.579  1.00  6.53     0.012 C 
ATOM   2236  CD1 ILE B 262      43.391  20.438  40.058  1.00  5.15     0.005 C 
ATOM   2237  N   PRO B 263      40.294  22.366  38.672  1.00  5.55    -0.337 N 
ATOM   2238  CA  PRO B 263      38.888  22.619  38.998  1.00  5.76     0.179 C 
ATOM   2239  C   PRO B 263      38.771  22.741  40.515  1.00  6.85     0.241 C 
ATOM   2240  O   PRO B 263      39.742  22.516  41.238  1.00  6.26    -0.271 OA
ATOM   2241  CB  PRO B 263      38.171  21.386  38.448  1.00  5.93     0.037 C 
ATOM   2242  CG  PRO B 263      39.066  20.945  37.314  1.00  5.58     0.022 C 
ATOM   2243  CD  PRO B 263      40.438  21.102  37.930  1.00  5.00     0.127 C 
ATOM   2244  N   CYS B 264      37.584  23.077  40.996  1.00  5.44    -0.345 N 
ATOM   2245  HN  CYS B 264      36.801  23.205  40.355  1.00  0.00     0.163 HD
ATOM   2246  CA  CYS B 264      37.378  23.267  42.424  1.00  5.16     0.186 C 
ATOM   2247  C   CYS B 264      36.055  22.659  42.870  1.00  5.47     0.242 C 
ATOM   2248  O   CYS B 264      34.988  23.174  42.539  1.00  5.00    -0.271 OA
ATOM   2249  CB  CYS B 264      37.396  24.768  42.727  1.00  5.23     0.121 C 
ATOM   2250  SG  CYS B 264      37.136  25.219  44.450  1.00  8.25    -0.095 SA
ATOM   2251  N   ILE B 265      36.137  21.567  43.627  1.00  5.00    -0.346 N 
ATOM   2252  HN  ILE B 265      37.060  21.204  43.868  1.00  0.00     0.163 HD
ATOM   2253  CA  ILE B 265      34.952  20.867  44.127  1.00  5.63     0.180 C 
ATOM   2254  C   ILE B 265      34.532  21.460  45.470  1.00  5.18     0.241 C 
ATOM   2255  O   ILE B 265      35.309  21.450  46.424  1.00  7.18    -0.271 OA
ATOM   2256  CB  ILE B 265      35.246  19.364  44.344  1.00  5.19     0.013 C 
ATOM   2257  CG1 ILE B 265      35.826  18.749  43.068  1.00  5.00     0.002 C 
ATOM   2258  CG2 ILE B 265      33.966  18.630  44.744  1.00  5.56     0.012 C 
ATOM   2259  CD1 ILE B 265      36.466  17.378  43.295  1.00  6.40     0.005 C 
ATOM   2260  N   VAL B 266      33.313  21.981  45.544  1.00  5.05    -0.346 N 
ATOM   2261  HN  VAL B 266      32.714  21.976  44.718  1.00  0.00     0.163 HD
ATOM   2262  CA  VAL B 266      32.816  22.560  46.788  1.00  5.80     0.180 C 
ATOM   2263  C   VAL B 266      31.597  21.773  47.247  1.00  5.28     0.241 C 
ATOM   2264  O   VAL B 266      30.505  21.914  46.693  1.00  5.69    -0.271 OA
ATOM   2265  CB  VAL B 266      32.428  24.039  46.604  1.00  5.09     0.009 C 
ATOM   2266  CG1 VAL B 266      31.941  24.615  47.928  1.00  5.00     0.012 C 
ATOM   2267  CG2 VAL B 266      33.632  24.830  46.091  1.00  5.82     0.012 C 
ATOM   2268  N   SER B 267      31.781  20.950  48.273  1.00  5.00    -0.344 N 
ATOM   2269  HN  SER B 267      32.693  20.897  48.726  1.00  0.00     0.163 HD
ATOM   2270  CA  SER B 267      30.687  20.126  48.750  1.00  5.31     0.200 C 
ATOM   2271  C   SER B 267      30.096  20.435  50.114  1.00  5.82     0.243 C 
ATOM   2272  O   SER B 267      30.805  20.528  51.118  1.00  6.30    -0.271 OA
ATOM   2273  CB  SER B 267      31.100  18.652  48.729  1.00  5.44     0.199 C 
ATOM   2274  OG  SER B 267      30.073  17.841  49.278  1.00  5.39    -0.398 OA
ATOM   2275  HG  SER B 267      30.329  16.926  49.265  1.00  0.00     0.209 HD
ATOM   2276  N   MET B 268      28.777  20.588  50.120  1.00  5.19    -0.346 N 
ATOM   2277  HN  MET B 268      28.282  20.553  49.229  1.00  0.00     0.163 HD
ATOM   2278  CA  MET B 268      28.002  20.803  51.329  1.00  5.22     0.177 C 
ATOM   2279  C   MET B 268      27.063  19.605  51.420  1.00  5.52     0.241 C 
ATOM   2280  O   MET B 268      26.034  19.656  52.095  1.00  6.41    -0.271 OA
ATOM   2281  CB  MET B 268      27.174  22.091  51.252  1.00  7.30     0.045 C 
ATOM   2282  CG  MET B 268      27.956  23.344  51.573  1.00 10.48     0.076 C 
ATOM   2283  SD  MET B 268      29.021  23.848  50.228  1.00 13.09    -0.173 SA
ATOM   2284  CE  MET B 268      28.783  25.616  50.279  1.00 13.14     0.089 C 
ATOM   2285  N   LEU B 269      27.419  18.530  50.720  1.00  5.22    -0.346 N 
ATOM   2286  HN  LEU B 269      28.275  18.557  50.167  1.00  0.00     0.163 HD
ATOM   2287  CA  LEU B 269      26.611  17.311  50.726  1.00  5.51     0.177 C 
ATOM   2288  C   LEU B 269      26.734  16.613  52.071  1.00  6.69     0.241 C 
ATOM   2289  O   LEU B 269      27.735  16.769  52.769  1.00  6.09    -0.271 OA
ATOM   2290  CB  LEU B 269      27.057  16.358  49.612  1.00  5.45     0.038 C 
ATOM   2291  CG  LEU B 269      26.941  16.889  48.179  1.00  5.64    -0.020 C 
ATOM   2292  CD1 LEU B 269      27.357  15.796  47.202  1.00  5.00     0.009 C 
ATOM   2293  CD2 LEU B 269      25.509  17.338  47.899  1.00  5.00     0.009 C 
ATOM   2294  N   THR B 270      25.717  15.835  52.427  1.00  6.33    -0.344 N 
ATOM   2295  HN  THR B 270      24.924  15.729  51.795  1.00  0.00     0.163 HD
ATOM   2296  CA  THR B 270      25.712  15.130  53.702  1.00  6.22     0.205 C 
ATOM   2297  C   THR B 270      25.735  13.614  53.547  1.00  6.43     0.243 C 
ATOM   2298  O   THR B 270      25.718  12.883  54.537  1.00  6.38    -0.271 OA
ATOM   2299  CB  THR B 270      24.478  15.513  54.526  1.00  6.14     0.146 C 
ATOM   2300  CG2 THR B 270      24.486  17.006  54.827  1.00  6.05     0.042 C 
ATOM   2301  OG1 THR B 270      23.296  15.185  53.787  1.00  6.20    -0.393 OA
ATOM   2302  HG1 THR B 270      23.291  14.254  53.599  1.00  0.00     0.210 HD
ATOM   2303  N   LYS B 271      25.767  13.147  52.302  1.00  6.15    -0.346 N 
ATOM   2304  HN  LYS B 271      25.767  13.808  51.525  1.00  0.00     0.163 HD
ATOM   2305  CA  LYS B 271      25.802  11.715  52.015  1.00  7.04     0.176 C 
ATOM   2306  C   LYS B 271      26.588  11.464  50.739  1.00  7.06     0.241 C 
ATOM   2307  O   LYS B 271      26.862  12.390  49.974  1.00  7.65    -0.271 OA
ATOM   2308  CB  LYS B 271      24.382  11.160  51.824  1.00  6.39     0.035 C 
ATOM   2309  CG  LYS B 271      23.502  11.177  53.071  1.00  6.18     0.004 C 
ATOM   2310  CD  LYS B 271      22.132  10.575  52.769  1.00  7.19     0.027 C 
ATOM   2311  CE  LYS B 271      21.221  10.608  53.986  1.00  9.00     0.229 C 
ATOM   2312  NZ  LYS B 271      19.845  10.134  53.641  1.00  9.77    -0.079 N 
ATOM   2313  HZ1 LYS B 271      19.234  10.156  54.457  1.00  0.00     0.274 HD
ATOM   2314  HZ2 LYS B 271      19.863   9.210  53.210  1.00  0.00     0.274 HD
ATOM   2315  HZ3 LYS B 271      19.450  10.661  52.862  1.00  0.00     0.274 HD
ATOM   2316  N   GLU B 272      26.960  10.210  50.515  1.00  7.85    -0.346 N 
ATOM   2317  HN  GLU B 272      26.745   9.490  51.205  1.00  0.00     0.163 HD
ATOM   2318  CA  GLU B 272      27.671   9.850  49.297  1.00  7.02     0.177 C 
ATOM   2319  C   GLU B 272      26.626   9.859  48.189  1.00  7.80     0.241 C 
ATOM   2320  O   GLU B 272      25.445   9.615  48.444  1.00  6.63    -0.271 OA
ATOM   2321  CB  GLU B 272      28.298   8.466  49.439  1.00  8.66     0.045 C 
ATOM   2322  CG  GLU B 272      29.570   8.479  50.273  1.00 11.41     0.116 C 
ATOM   2323  CD  GLU B 272      30.035   7.094  50.653  1.00 15.65     0.172 C 
ATOM   2324  OE1 GLU B 272      29.888   6.171  49.825  1.00 15.59    -0.648 OA
ATOM   2325  OE2 GLU B 272      30.559   6.936  51.777  1.00 17.72    -0.648 OA
ATOM   2326  N   LEU B 273      27.051  10.152  46.968  1.00  6.37    -0.346 N 
ATOM   2327  HN  LEU B 273      28.041  10.341  46.809  1.00  0.00     0.163 HD
ATOM   2328  CA  LEU B 273      26.119  10.206  45.854  1.00  8.37     0.177 C 
ATOM   2329  C   LEU B 273      26.543   9.285  44.714  1.00  7.01     0.241 C 
ATOM   2330  O   LEU B 273      27.633   9.428  44.156  1.00  7.56    -0.271 OA
ATOM   2331  CB  LEU B 273      26.003  11.652  45.348  1.00  7.41     0.038 C 
ATOM   2332  CG  LEU B 273      24.856  12.045  44.404  1.00  9.93    -0.020 C 
ATOM   2333  CD1 LEU B 273      24.917  13.551  44.141  1.00  8.56     0.009 C 
ATOM   2334  CD2 LEU B 273      24.948  11.277  43.097  1.00 12.76     0.009 C 
ATOM   2335  N   TYR B 274      25.677   8.331  44.390  1.00  7.01    -0.346 N 
ATOM   2336  HN  TYR B 274      24.813   8.249  44.925  1.00  0.00     0.163 HD
ATOM   2337  CA  TYR B 274      25.918   7.396  43.296  1.00  7.65     0.180 C 
ATOM   2338  C   TYR B 274      24.779   7.604  42.304  1.00  7.78     0.241 C 
ATOM   2339  O   TYR B 274      23.615   7.654  42.697  1.00  9.80    -0.271 OA
ATOM   2340  CB  TYR B 274      25.903   5.950  43.805  1.00  6.10     0.073 C 
ATOM   2341  CG  TYR B 274      26.988   5.651  44.812  1.00  7.87    -0.056 A 
ATOM   2342  CD1 TYR B 274      28.255   5.235  44.402  1.00  6.72     0.010 A 
ATOM   2343  CD2 TYR B 274      26.758   5.820  46.177  1.00  7.91     0.010 A 
ATOM   2344  CE1 TYR B 274      29.268   4.996  45.328  1.00  9.36     0.037 A 
ATOM   2345  CE2 TYR B 274      27.764   5.589  47.110  1.00  9.87     0.037 A 
ATOM   2346  CZ  TYR B 274      29.013   5.178  46.681  1.00 10.15     0.065 A 
ATOM   2347  OH  TYR B 274      30.011   4.959  47.605  1.00 11.71    -0.361 OA
ATOM   2348  HH  TYR B 274      29.837   5.083  48.531  1.00  0.00     0.217 HD
ATOM   2349  N   PHE B 275      25.108   7.734  41.024  1.00  7.23    -0.346 N 
ATOM   2350  HN  PHE B 275      26.088   7.686  40.747  1.00  0.00     0.163 HD
ATOM   2351  CA  PHE B 275      24.080   7.945  40.012  1.00  8.01     0.180 C 
ATOM   2352  C   PHE B 275      23.291   6.675  39.721  1.00 10.44     0.241 C 
ATOM   2353  O   PHE B 275      22.213   6.723  39.125  1.00 12.13    -0.271 OA
ATOM   2354  CB  PHE B 275      24.719   8.490  38.735  1.00  6.65     0.073 C 
ATOM   2355  CG  PHE B 275      25.281   9.876  38.898  1.00  7.33    -0.056 A 
ATOM   2356  CD1 PHE B 275      24.431  10.969  39.039  1.00  7.77     0.007 A 
ATOM   2357  CD2 PHE B 275      26.656  10.083  38.956  1.00  9.46     0.007 A 
ATOM   2358  CE1 PHE B 275      24.944  12.253  39.237  1.00  7.60     0.001 A 
ATOM   2359  CE2 PHE B 275      27.180  11.361  39.153  1.00  6.99     0.001 A 
ATOM   2360  CZ  PHE B 275      26.321  12.448  39.294  1.00  8.70     0.000 A 
ATOM   2361  N   TYR B 276      23.825   5.541  40.158  1.00 10.78    -0.346 N 
ATOM   2362  HN  TYR B 276      24.719   5.570  40.648  1.00  0.00     0.163 HD
ATOM   2363  CA  TYR B 276      23.167   4.256  39.956  1.00 12.30     0.180 C 
ATOM   2364  C   TYR B 276      22.640   3.745  41.295  1.00 13.47     0.241 C 
ATOM   2365  O   TYR B 276      22.940   4.314  42.343  1.00 13.27    -0.271 OA
ATOM   2366  CB  TYR B 276      24.169   3.253  39.379  1.00 11.60     0.073 C 
ATOM   2367  CG  TYR B 276      25.321   2.932  40.310  1.00 13.52    -0.056 A 
ATOM   2368  CD1 TYR B 276      25.185   1.978  41.323  1.00 14.71     0.010 A 
ATOM   2369  CD2 TYR B 276      26.544   3.593  40.190  1.00 13.33     0.010 A 
ATOM   2370  CE1 TYR B 276      26.240   1.690  42.192  1.00 15.06     0.037 A 
ATOM   2371  CE2 TYR B 276      27.603   3.314  41.054  1.00 14.87     0.037 A 
ATOM   2372  CZ  TYR B 276      27.444   2.362  42.050  1.00 16.42     0.065 A 
ATOM   2373  OH  TYR B 276      28.492   2.076  42.895  1.00 15.98    -0.361 OA
ATOM   2374  HH  TYR B 276      29.317   2.537  42.798  1.00  0.00     0.217 HD
ATOM   2375  N   HIS B 277      21.848   2.678  41.254  1.00 15.68    -0.344 N 
ATOM   2376  HN  HIS B 277      21.610   2.270  40.350  1.00  0.00     0.163 HD
ATOM   2377  CA  HIS B 277      21.311   2.077  42.469  1.00 16.28     0.191 C 
ATOM   2378  C   HIS B 277      21.165   0.567  42.294  1.00 17.92     0.197 C 
ATOM   2379  O   HIS B 277      21.591   0.053  41.238  1.00 18.45    -0.646 OA
ATOM   2380  CB  HIS B 277      19.958   2.697  42.848  1.00 17.00     0.094 C 
ATOM   2381  CG  HIS B 277      18.857   2.420  41.871  1.00 19.23     0.028 A 
ATOM   2382  CD2 HIS B 277      17.874   1.488  41.878  1.00 18.62     0.114 A 
ATOM   2383  ND1 HIS B 277      18.678   3.157  40.719  1.00 19.14    -0.354 N 
ATOM   2384  HD1 HIS B 277      19.262   3.939  40.422  1.00  0.00     0.166 HD
ATOM   2385  CE1 HIS B 277      17.631   2.691  40.060  1.00 20.80     0.180 A 
ATOM   2386  NE2 HIS B 277      17.126   1.678  40.741  1.00 19.34    -0.360 N 
ATOM   2387  HE2 HIS B 277      16.313   1.126  40.467  1.00  0.00     0.166 HD
ATOM   2388  OXT HIS B 277      20.639  -0.087  43.216  1.00 19.64    -0.646 OA
TER    2389      HIS B 277 
