# Supplementary material for: Baicalein Alleviates Osteoarthritis Progression in Mice by Protecting Subchondral Bone and Suppressing Chondrocyte Apoptosis Based on Network Pharmacology
Source: Front Pharmacol. 2022 Jan 10;12:788392. doi: 10.3389/fphar.2021.788392 (PMC8784526; doi:10.3389/fphar.2021.788392)
Supplement: Supplementary file 1 [file DataSheet1.ZIP › Additional files/Figure 3/rep4.pdb]

REMARK   4 XXXX COMPLIES WITH FORMAT V. 2.0
ATOM      1  N   GLY A  10       6.941 -43.228  18.523  1.00 79.09           N  
ATOM      2  HN1 GLY A  10       6.386 -43.017  19.352  1.00  0.00           H  
ATOM      3  HN2 GLY A  10       7.894 -42.890  18.655  1.00  0.00           H  
ATOM      4  HN3 GLY A  10       7.105 -44.233  18.468  1.00  0.00           H  
ATOM      5  CA  GLY A  10       6.425 -42.747  17.245  1.00 89.27           C  
ATOM      6  HA1 GLY A  10       6.246 -41.648  17.305  1.00  0.00           H  
ATOM      7  HA2 GLY A  10       5.383 -43.117  17.100  1.00  0.00           H  
ATOM      8  C   GLY A  10       7.260 -43.064  15.997  1.00 90.22           C  
ATOM      9  O   GLY A  10       8.407 -43.529  16.072  1.00 81.63           O  
ATOM     10  N   GLY A  11       6.684 -42.790  14.830  1.00 84.32           N  
ATOM     11  HN  GLY A  11       5.736 -42.415  14.810  1.00  0.00           H  
ATOM     12  CA  GLY A  11       7.389 -43.019  13.590  1.00 74.32           C  
ATOM     13  HA1 GLY A  11       6.690 -43.322  12.776  1.00  0.00           H  
ATOM     14  HA2 GLY A  11       8.009 -43.944  13.641  1.00  0.00           H  
ATOM     15  C   GLY A  11       8.222 -41.817  13.184  1.00 71.31           C  
ATOM     16  O   GLY A  11       7.951 -40.691  13.599  1.00 72.18           O  
ATOM     17  N   GLY A  12       9.247 -42.046  12.368  1.00 62.32           N  
ATOM     18  HN  GLY A  12       9.455 -42.995  12.057  1.00  0.00           H  
ATOM     19  CA  GLY A  12      10.057 -40.945  11.930  1.00 55.04           C  
ATOM     20  HA1 GLY A  12      11.120 -41.222  11.737  1.00  0.00           H  
ATOM     21  HA2 GLY A  12      10.258 -40.193  12.729  1.00  0.00           H  
ATOM     22  C   GLY A  12       9.353 -40.372  10.724  1.00 62.44           C  
ATOM     23  O   GLY A  12       8.176 -40.701  10.478  1.00 59.95           O  
ATOM     24  N   PRO A  13      10.064 -39.519   9.962  1.00 63.23           N  
ATOM     25  CA  PRO A  13       9.537 -38.778   8.803  1.00 62.78           C  
ATOM     26  HA  PRO A  13       8.747 -38.061   9.126  1.00  0.00           H  
ATOM     27  C   PRO A  13       9.000 -39.708   7.694  1.00 62.84           C  
ATOM     28  O   PRO A  13       8.130 -39.303   6.896  1.00 62.67           O  
ATOM     29  CB  PRO A  13      10.769 -38.022   8.289  1.00 63.64           C  
ATOM     30  HB1 PRO A  13      10.534 -37.049   7.798  1.00  0.00           H  
ATOM     31  HB2 PRO A  13      11.256 -38.493   7.404  1.00  0.00           H  
ATOM     32  CG  PRO A  13      11.670 -37.902   9.500  1.00 59.18           C  
ATOM     33  HG1 PRO A  13      12.736 -37.689   9.250  1.00  0.00           H  
ATOM     34  HG2 PRO A  13      11.494 -36.982  10.104  1.00  0.00           H  
ATOM     35  CD  PRO A  13      11.469 -39.172  10.260  1.00 56.17           C  
ATOM     36  HD1 PRO A  13      11.712 -39.108  11.346  1.00  0.00           H  
ATOM     37  HD2 PRO A  13      12.206 -39.975  10.027  1.00  0.00           H  
ATOM     38  N   THR A  14       9.517 -40.938   7.648  1.00 57.43           N  
ATOM     39  HN  THR A  14      10.177 -41.232   8.368  1.00  0.00           H  
ATOM     40  CA  THR A  14       9.154 -41.871   6.583  1.00 61.07           C  
ATOM     41  HA  THR A  14       9.030 -41.282   5.644  1.00  0.00           H  
ATOM     42  C   THR A  14       7.828 -42.602   6.855  1.00 59.66           C  
ATOM     43  O   THR A  14       7.190 -43.116   5.917  1.00 57.62           O  
ATOM     44  CB  THR A  14      10.315 -42.921   6.344  1.00 58.47           C  
ATOM     45  HB  THR A  14      10.463 -43.514   7.276  1.00  0.00           H  
ATOM     46  CG2 THR A  14      10.014 -43.889   5.177  1.00 52.36           C  
ATOM     47 1HG2 THR A  14      10.831 -44.628   5.009  1.00  0.00           H  
ATOM     48 2HG2 THR A  14       9.784 -43.328   4.241  1.00  0.00           H  
ATOM     49 3HG2 THR A  14       9.035 -44.402   5.325  1.00  0.00           H  
ATOM     50  OG1 THR A  14      11.525 -42.219   6.045  1.00 58.55           O  
ATOM     51  HG1 THR A  14      12.222 -42.849   5.902  1.00  0.00           H  
ATOM     52  N   SER A  15       7.407 -42.673   8.120  1.00 58.89           N  
ATOM     53  HN  SER A  15       7.974 -42.286   8.874  1.00  0.00           H  
ATOM     54  CA  SER A  15       6.130 -43.308   8.411  1.00 61.70           C  
ATOM     55  HA  SER A  15       6.172 -44.352   8.021  1.00  0.00           H  
ATOM     56  C   SER A  15       4.941 -42.600   7.733  1.00 60.85           C  
ATOM     57  O   SER A  15       4.896 -41.381   7.657  1.00 59.80           O  
ATOM     58  CB  SER A  15       5.916 -43.382   9.925  1.00 62.07           C  
ATOM     59  HB1 SER A  15       6.809 -43.804  10.443  1.00  0.00           H  
ATOM     60  HB2 SER A  15       5.173 -44.168  10.194  1.00  0.00           H  
ATOM     61  OG  SER A  15       5.555 -42.126  10.457  1.00 64.07           O  
ATOM     62  HG  SER A  15       5.422 -42.172  11.397  1.00  0.00           H  
ATOM     63  N   SER A  16       3.969 -43.380   7.273  1.00 60.20           N  
ATOM     64  HN  SER A  16       4.040 -44.390   7.399  1.00  0.00           H  
ATOM     65  CA  SER A  16       2.804 -42.830   6.593  1.00 64.82           C  
ATOM     66  HA  SER A  16       3.155 -42.192   5.749  1.00  0.00           H  
ATOM     67  C   SER A  16       1.997 -41.978   7.531  1.00 62.37           C  
ATOM     68  O   SER A  16       1.405 -40.990   7.101  1.00 65.33           O  
ATOM     69  CB  SER A  16       1.928 -43.941   6.027  1.00 60.88           C  
ATOM     70  HB1 SER A  16       2.387 -44.423   5.132  1.00  0.00           H  
ATOM     71  HB2 SER A  16       1.007 -43.543   5.541  1.00  0.00           H  
ATOM     72  OG  SER A  16       1.632 -44.875   7.040  1.00 76.02           O  
ATOM     73  HG  SER A  16       1.086 -45.568   6.687  1.00  0.00           H  
ATOM     74  N   GLU A  17       2.001 -42.332   8.813  1.00 58.58           N  
ATOM     75  HN  GLU A  17       2.515 -43.162   9.108  1.00  0.00           H  
ATOM     76  CA  GLU A  17       1.271 -41.535   9.806  1.00 63.29           C  
ATOM     77  HA  GLU A  17       0.213 -41.431   9.471  1.00  0.00           H  
ATOM     78  C   GLU A  17       1.897 -40.133   9.902  1.00 63.37           C  
ATOM     79  O   GLU A  17       1.172 -39.145   9.764  1.00 60.86           O  
ATOM     80  CB  GLU A  17       1.286 -42.210  11.184  1.00 71.97           C  
ATOM     81  HB1 GLU A  17       0.835 -41.541  11.953  1.00  0.00           H  
ATOM     82  HB2 GLU A  17       2.327 -42.274  11.578  1.00  0.00           H  
ATOM     83  CG  GLU A  17       0.606 -43.607  11.209  1.00 78.16           C  
ATOM     84  HG1 GLU A  17       0.207 -43.837  12.224  1.00  0.00           H  
ATOM     85  HG2 GLU A  17      -0.350 -43.594  10.636  1.00  0.00           H  
ATOM     86  CD  GLU A  17       1.554 -44.765  10.700  1.00 85.95           C  
ATOM     87  OE1 GLU A  17       2.783 -44.552  10.407  1.00 69.93           O  
ATOM     88  OE2 GLU A  17       1.040 -45.905  10.553  1.00 97.44           O  
ATOM     89  N   GLN A  18       3.238 -40.047   9.976  1.00 55.67           N  
ATOM     90  HN  GLN A  18       3.793 -40.901  10.023  1.00  0.00           H  
ATOM     91  CA  GLN A  18       3.915 -38.745   9.990  1.00 59.78           C  
ATOM     92  HA  GLN A  18       3.461 -38.118  10.793  1.00  0.00           H  
ATOM     93  C   GLN A  18       3.756 -38.018   8.661  1.00 63.75           C  
ATOM     94  O   GLN A  18       3.720 -36.781   8.619  1.00 63.37           O  
ATOM     95  CB  GLN A  18       5.389 -38.897  10.276  1.00 63.75           C  
ATOM     96  HB1 GLN A  18       5.936 -39.294   9.389  1.00  0.00           H  
ATOM     97  HB2 GLN A  18       5.580 -39.734  10.988  1.00  0.00           H  
ATOM     98  CG  GLN A  18       6.009 -37.591  10.773  1.00 71.26           C  
ATOM     99  HG1 GLN A  18       7.060 -37.490  10.413  1.00  0.00           H  
ATOM    100  HG2 GLN A  18       5.552 -36.715  10.256  1.00  0.00           H  
ATOM    101  CD  GLN A  18       5.939 -37.424  12.274  1.00 79.35           C  
ATOM    102  NE2 GLN A  18       7.084 -37.573  12.943  1.00 83.05           N  
ATOM    103 1HE2 GLN A  18       7.037 -37.460  13.956  1.00  0.00           H  
ATOM    104 2HE2 GLN A  18       7.970 -37.777  12.481  1.00  0.00           H  
ATOM    105  OE1 GLN A  18       4.868 -37.177  12.833  1.00 81.43           O  
ATOM    106  N   ILE A  19       3.729 -38.766   7.568  1.00 58.52           N  
ATOM    107  HN  ILE A  19       3.823 -39.779   7.636  1.00  0.00           H  
ATOM    108  CA  ILE A  19       3.565 -38.135   6.281  1.00 59.65           C  
ATOM    109  HA  ILE A  19       4.334 -37.330   6.224  1.00  0.00           H  
ATOM    110  C   ILE A  19       2.202 -37.441   6.176  1.00 59.29           C  
ATOM    111  O   ILE A  19       2.111 -36.290   5.687  1.00 54.12           O  
ATOM    112  CB  ILE A  19       3.844 -39.084   5.110  1.00 56.92           C  
ATOM    113  HB  ILE A  19       3.262 -40.025   5.248  1.00  0.00           H  
ATOM    114  CG1 ILE A  19       5.344 -39.411   5.080  1.00 57.02           C  
ATOM    115 1HG1 ILE A  19       5.719 -39.579   6.117  1.00  0.00           H  
ATOM    116 2HG1 ILE A  19       5.927 -38.502   4.804  1.00  0.00           H  
ATOM    117  CG2 ILE A  19       3.418 -38.407   3.795  1.00 53.97           C  
ATOM    118 1HG2 ILE A  19       2.329 -38.170   3.817  1.00  0.00           H  
ATOM    119 2HG2 ILE A  19       3.692 -39.019   2.904  1.00  0.00           H  
ATOM    120 3HG2 ILE A  19       4.036 -37.506   3.572  1.00  0.00           H  
ATOM    121  CD1 ILE A  19       5.743 -40.577   4.187  1.00 52.68           C  
ATOM    122 1HD1 ILE A  19       6.832 -40.814   4.165  1.00  0.00           H  
ATOM    123 2HD1 ILE A  19       5.368 -40.409   3.150  1.00  0.00           H  
ATOM    124 3HD1 ILE A  19       5.160 -41.486   4.463  1.00  0.00           H  
ATOM    125  N   MET A  20       1.155 -38.134   6.632  1.00 61.78           N  
ATOM    126  HN  MET A  20       1.298 -39.082   6.980  1.00  0.00           H  
ATOM    127  CA  MET A  20      -0.196 -37.563   6.644  1.00 61.06           C  
ATOM    128  HA  MET A  20      -0.391 -37.160   5.623  1.00  0.00           H  
ATOM    129  C   MET A  20      -0.337 -36.407   7.616  1.00 59.82           C  
ATOM    130  O   MET A  20      -0.866 -35.378   7.249  1.00 60.46           O  
ATOM    131  CB  MET A  20      -1.226 -38.652   6.900  1.00 55.76           C  
ATOM    132  HB1 MET A  20      -1.109 -39.083   7.922  1.00  0.00           H  
ATOM    133  HB2 MET A  20      -2.249 -38.220   7.004  1.00  0.00           H  
ATOM    134  CG  MET A  20      -1.197 -39.744   5.838  1.00 53.84           C  
ATOM    135  HG1 MET A  20      -0.299 -40.396   5.944  1.00  0.00           H  
ATOM    136  HG2 MET A  20      -1.986 -40.511   6.017  1.00  0.00           H  
ATOM    137  SD  MET A  20      -1.318 -39.033   4.155  1.00 60.14           S  
ATOM    138  CE  MET A  20      -2.870 -38.139   4.215  1.00 51.76           C  
ATOM    139  HE1 MET A  20      -2.944 -37.706   3.190  1.00  0.00           H  
ATOM    140  HE2 MET A  20      -2.950 -37.396   5.043  1.00  0.00           H  
ATOM    141  HE3 MET A  20      -3.749 -38.749   4.529  1.00  0.00           H  
ATOM    142  N   LYS A  21       0.254 -36.520   8.794  1.00 59.94           N  
ATOM    143  HN  LYS A  21       0.752 -37.382   9.015  1.00  0.00           H  
ATOM    144  CA  LYS A  21       0.217 -35.444   9.794  1.00 61.10           C  
ATOM    145  HA  LYS A  21      -0.849 -35.238  10.047  1.00  0.00           H  
ATOM    146  C   LYS A  21       0.860 -34.134   9.316  1.00 65.79           C  
ATOM    147  O   LYS A  21       0.215 -33.089   9.296  1.00 71.04           O  
ATOM    148  CB  LYS A  21       0.920 -35.916  11.047  1.00 65.36           C  
ATOM    149  HB1 LYS A  21       1.927 -36.315  10.783  1.00  0.00           H  
ATOM    150  HB2 LYS A  21       0.427 -36.841  11.427  1.00  0.00           H  
ATOM    151  CG  LYS A  21       1.048 -34.925  12.155  1.00 72.28           C  
ATOM    152  HG1 LYS A  21       0.076 -34.471  12.460  1.00  0.00           H  
ATOM    153  HG2 LYS A  21       1.550 -33.978  11.849  1.00  0.00           H  
ATOM    154  CD  LYS A  21       1.770 -35.661  13.303  1.00 88.51           C  
ATOM    155  HD1 LYS A  21       2.740 -36.084  12.953  1.00  0.00           H  
ATOM    156  HD2 LYS A  21       1.239 -36.607  13.562  1.00  0.00           H  
ATOM    157  CE  LYS A  21       1.970 -34.810  14.526  1.00 81.00           C  
ATOM    158  HE1 LYS A  21       1.965 -35.368  15.491  1.00  0.00           H  
ATOM    159  HE2 LYS A  21       1.111 -34.145  14.780  1.00  0.00           H  
ATOM    160  NZ  LYS A  21       3.254 -34.093  14.217  1.00 71.52           N  
ATOM    161  HZ1 LYS A  21       3.390 -33.516  15.047  1.00  0.00           H  
ATOM    162  HZ2 LYS A  21       3.258 -33.582  13.334  1.00  0.00           H  
ATOM    163  HZ3 LYS A  21       4.039 -34.701  13.984  1.00  0.00           H  
ATOM    164  N   THR A  22       2.124 -34.206   8.913  1.00 61.07           N  
ATOM    165  HN  THR A  22       2.610 -35.101   8.975  1.00  0.00           H  
ATOM    166  CA  THR A  22       2.842 -33.051   8.385  1.00 68.63           C  
ATOM    167  HA  THR A  22       2.835 -32.244   9.154  1.00  0.00           H  
ATOM    168  C   THR A  22       2.206 -32.501   7.083  1.00 69.57           C  
ATOM    169  O   THR A  22       2.086 -31.298   6.900  1.00 71.99           O  
ATOM    170  CB  THR A  22       4.297 -33.438   8.092  1.00 66.70           C  
ATOM    171  HB  THR A  22       4.301 -34.268   7.348  1.00  0.00           H  
ATOM    172  CG2 THR A  22       5.071 -32.263   7.511  1.00 64.24           C  
ATOM    173 1HG2 THR A  22       4.584 -31.903   6.575  1.00  0.00           H  
ATOM    174 2HG2 THR A  22       6.146 -32.512   7.351  1.00  0.00           H  
ATOM    175 3HG2 THR A  22       5.200 -31.442   8.254  1.00  0.00           H  
ATOM    176  OG1 THR A  22       4.922 -33.900   9.294  1.00 62.71           O  
ATOM    177  HG1 THR A  22       4.439 -34.633   9.657  1.00  0.00           H  
ATOM    178  N   GLY A  23       1.715 -33.393   6.231  1.00 66.18           N  
ATOM    179  HN  GLY A  23       1.799 -34.388   6.441  1.00  0.00           H  
ATOM    180  CA  GLY A  23       1.063 -32.974   5.010  1.00 65.18           C  
ATOM    181  HA1 GLY A  23       0.780 -33.850   4.381  1.00  0.00           H  
ATOM    182  HA2 GLY A  23       1.784 -32.484   4.315  1.00  0.00           H  
ATOM    183  C   GLY A  23      -0.126 -32.088   5.279  1.00 68.02           C  
ATOM    184  O   GLY A  23      -0.284 -31.066   4.631  1.00 69.73           O  
ATOM    185  N   ALA A  24      -0.970 -32.484   6.225  1.00 69.53           N  
ATOM    186  HN  ALA A  24      -0.800 -33.373   6.695  1.00  0.00           H  
ATOM    187  CA  ALA A  24      -2.135 -31.690   6.616  1.00 69.91           C  
ATOM    188  HA  ALA A  24      -2.766 -31.517   5.713  1.00  0.00           H  
ATOM    189  C   ALA A  24      -1.688 -30.310   7.180  1.00 70.95           C  
ATOM    190  O   ALA A  24      -2.250 -29.282   6.822  1.00 71.04           O  
ATOM    191  CB  ALA A  24      -2.945 -32.432   7.627  1.00 61.90           C  
ATOM    192  HB1 ALA A  24      -3.833 -31.827   7.925  1.00  0.00           H  
ATOM    193  HB2 ALA A  24      -2.334 -32.738   8.508  1.00  0.00           H  
ATOM    194  HB3 ALA A  24      -3.233 -33.447   7.267  1.00  0.00           H  
ATOM    195  N   LEU A  25      -0.677 -30.293   8.043  1.00 66.25           N  
ATOM    196  HN  LEU A  25      -0.216 -31.168   8.294  1.00  0.00           H  
ATOM    197  CA  LEU A  25      -0.217 -29.043   8.636  1.00 72.54           C  
ATOM    198  HA  LEU A  25      -1.067 -28.581   9.191  1.00  0.00           H  
ATOM    199  C   LEU A  25       0.225 -28.089   7.557  1.00 77.48           C  
ATOM    200  O   LEU A  25      -0.202 -26.945   7.497  1.00 79.77           O  
ATOM    201  CB  LEU A  25       0.937 -29.265   9.613  1.00 71.89           C  
ATOM    202  HB1 LEU A  25       1.714 -28.488   9.426  1.00  0.00           H  
ATOM    203  HB2 LEU A  25       1.477 -30.195   9.318  1.00  0.00           H  
ATOM    204  CG  LEU A  25       0.659 -29.321  11.113  1.00 83.73           C  
ATOM    205  HG  LEU A  25       0.465 -28.280  11.463  1.00  0.00           H  
ATOM    206  CD1 LEU A  25      -0.571 -30.158  11.435  1.00 73.70           C  
ATOM    207 1HD1 LEU A  25      -0.774 -30.199  12.531  1.00  0.00           H  
ATOM    208 2HD1 LEU A  25      -0.489 -31.182  11.000  1.00  0.00           H  
ATOM    209 3HD1 LEU A  25      -1.463 -29.799  10.871  1.00  0.00           H  
ATOM    210  CD2 LEU A  25       1.902 -29.840  11.849  1.00 85.51           C  
ATOM    211 1HD2 LEU A  25       1.699 -29.881  12.945  1.00  0.00           H  
ATOM    212 2HD2 LEU A  25       2.812 -29.240  11.612  1.00  0.00           H  
ATOM    213 3HD2 LEU A  25       2.248 -30.821  11.449  1.00  0.00           H  
ATOM    214  N   LEU A  26       1.101 -28.590   6.703  1.00 76.90           N  
ATOM    215  HN  LEU A  26       1.413 -29.554   6.822  1.00  0.00           H  
ATOM    216  CA  LEU A  26       1.625 -27.817   5.614  1.00 71.35           C  
ATOM    217  HA  LEU A  26       2.150 -26.927   6.033  1.00  0.00           H  
ATOM    218  C   LEU A  26       0.531 -27.340   4.706  1.00 74.13           C  
ATOM    219  O   LEU A  26       0.510 -26.181   4.316  1.00 82.98           O  
ATOM    220  CB  LEU A  26       2.621 -28.631   4.816  1.00 68.99           C  
ATOM    221  HB1 LEU A  26       2.176 -29.620   4.557  1.00  0.00           H  
ATOM    222  HB2 LEU A  26       2.739 -28.188   3.799  1.00  0.00           H  
ATOM    223  CG  LEU A  26       3.993 -28.836   5.448  1.00 78.85           C  
ATOM    224  HG  LEU A  26       3.849 -29.238   6.478  1.00  0.00           H  
ATOM    225  CD1 LEU A  26       4.722 -29.879   4.625  1.00 72.88           C  
ATOM    226 1HD1 LEU A  26       5.726 -30.029   5.087  1.00  0.00           H  
ATOM    227 2HD1 LEU A  26       4.777 -29.618   3.542  1.00  0.00           H  
ATOM    228 3HD1 LEU A  26       4.147 -30.828   4.517  1.00  0.00           H  
ATOM    229  CD2 LEU A  26       4.799 -27.548   5.544  1.00 83.69           C  
ATOM    230 1HD2 LEU A  26       5.803 -27.698   6.006  1.00  0.00           H  
ATOM    231 2HD2 LEU A  26       4.226 -26.758   6.083  1.00  0.00           H  
ATOM    232 3HD2 LEU A  26       4.889 -27.058   4.546  1.00  0.00           H  
ATOM    233  N   LEU A  27      -0.399 -28.232   4.390  1.00 71.75           N  
ATOM    234  HN  LEU A  27      -0.372 -29.164   4.804  1.00  0.00           H  
ATOM    235  CA  LEU A  27      -1.452 -27.886   3.458  1.00 73.10           C  
ATOM    236  HA  LEU A  27      -0.982 -27.459   2.541  1.00  0.00           H  
ATOM    237  C   LEU A  27      -2.362 -26.818   4.074  1.00 81.54           C  
ATOM    238  O   LEU A  27      -2.653 -25.793   3.438  1.00 81.46           O  
ATOM    239  CB  LEU A  27      -2.266 -29.128   3.051  1.00 69.21           C  
ATOM    240  HB1 LEU A  27      -1.591 -29.907   2.627  1.00  0.00           H  
ATOM    241  HB2 LEU A  27      -2.633 -29.661   3.959  1.00  0.00           H  
ATOM    242  CG  LEU A  27      -3.430 -28.859   2.091  1.00 69.87           C  
ATOM    243  HG  LEU A  27      -4.097 -28.121   2.595  1.00  0.00           H  
ATOM    244  CD1 LEU A  27      -2.888 -28.169   0.807  1.00 67.38           C  
ATOM    245 1HD1 LEU A  27      -2.263 -27.274   1.035  1.00  0.00           H  
ATOM    246 2HD1 LEU A  27      -3.718 -27.911   0.109  1.00  0.00           H  
ATOM    247 3HD1 LEU A  27      -2.334 -28.893   0.166  1.00  0.00           H  
ATOM    248  CD2 LEU A  27      -4.277 -30.071   1.782  1.00 68.31           C  
ATOM    249 1HD2 LEU A  27      -4.666 -30.566   2.703  1.00  0.00           H  
ATOM    250 2HD2 LEU A  27      -3.723 -30.795   1.141  1.00  0.00           H  
ATOM    251 3HD2 LEU A  27      -5.107 -29.813   1.084  1.00  0.00           H  
ATOM    252  N   GLN A  28      -2.772 -27.039   5.325  1.00 81.78           N  
ATOM    253  HN  GLN A  28      -2.466 -27.879   5.816  1.00  0.00           H  
ATOM    254  CA  GLN A  28      -3.653 -26.092   5.997  1.00 83.84           C  
ATOM    255  HA  GLN A  28      -4.564 -25.962   5.367  1.00  0.00           H  
ATOM    256  C   GLN A  28      -3.006 -24.726   6.175  1.00 89.70           C  
ATOM    257  O   GLN A  28      -3.607 -23.693   5.869  1.00 92.72           O  
ATOM    258  CB  GLN A  28      -4.093 -26.590   7.359  1.00 86.67           C  
ATOM    259  HB1 GLN A  28      -4.623 -27.568   7.283  1.00  0.00           H  
ATOM    260  HB2 GLN A  28      -3.221 -26.913   7.975  1.00  0.00           H  
ATOM    261  CG  GLN A  28      -4.935 -25.559   8.088  1.00 94.16           C  
ATOM    262  HG1 GLN A  28      -5.573 -24.989   7.373  1.00  0.00           H  
ATOM    263  HG2 GLN A  28      -4.301 -24.726   8.470  1.00  0.00           H  
ATOM    264  CD  GLN A  28      -5.766 -26.153   9.195  1.00 95.29           C  
ATOM    265  NE2 GLN A  28      -7.083 -26.047   9.074  1.00 94.04           N  
ATOM    266 1HE2 GLN A  28      -7.646 -26.449   9.824  1.00  0.00           H  
ATOM    267 2HE2 GLN A  28      -7.531 -25.574   8.289  1.00  0.00           H  
ATOM    268  OE1 GLN A  28      -5.224 -26.725  10.145  1.00 89.43           O  
ATOM    269  N   GLY A  29      -1.761 -24.734   6.641  1.00 82.25           N  
ATOM    270  HN  GLY A  29      -1.320 -25.621   6.883  1.00  0.00           H  
ATOM    271  CA  GLY A  29      -1.025 -23.504   6.809  1.00 84.84           C  
ATOM    272  HA1 GLY A  29      -1.458 -22.871   7.618  1.00  0.00           H  
ATOM    273  HA2 GLY A  29      -0.019 -23.682   7.256  1.00  0.00           H  
ATOM    274  C   GLY A  29      -0.931 -22.756   5.504  1.00 90.32           C  
ATOM    275  O   GLY A  29      -1.239 -21.565   5.437  1.00 97.65           O  
ATOM    276  N   PHE A  30      -0.624 -23.481   4.440  1.00 90.37           N  
ATOM    277  HN  PHE A  30      -0.541 -24.494   4.528  1.00  0.00           H  
ATOM    278  CA  PHE A  30      -0.403 -22.852   3.143  1.00 91.81           C  
ATOM    279  HA  PHE A  30       0.377 -22.065   3.263  1.00  0.00           H  
ATOM    280  C   PHE A  30      -1.650 -22.204   2.582  1.00 91.33           C  
ATOM    281  O   PHE A  30      -1.600 -21.059   2.130  1.00 92.72           O  
ATOM    282  CB  PHE A  30       0.105 -23.879   2.151  1.00 86.58           C  
ATOM    283  HB1 PHE A  30       1.037 -24.365   2.524  1.00  0.00           H  
ATOM    284  HB2 PHE A  30      -0.566 -24.769   2.121  1.00  0.00           H  
ATOM    285  CG  PHE A  30       0.307 -23.325   0.792  1.00 87.03           C  
ATOM    286  CD1 PHE A  30       1.382 -22.495   0.521  1.00 91.10           C  
ATOM    287  HD1 PHE A  30       2.096 -22.247   1.324  1.00  0.00           H  
ATOM    288  CD2 PHE A  30      -0.590 -23.626  -0.226  1.00 84.54           C  
ATOM    289  HD2 PHE A  30      -1.451 -24.284  -0.020  1.00  0.00           H  
ATOM    290  CE1 PHE A  30       1.570 -21.973  -0.748  1.00 90.30           C  
ATOM    291  HE1 PHE A  30       2.430 -21.313  -0.952  1.00  0.00           H  
ATOM    292  CE2 PHE A  30      -0.412 -23.108  -1.492  1.00 89.28           C  
ATOM    293  HE2 PHE A  30      -1.131 -23.348  -2.293  1.00  0.00           H  
ATOM    294  CZ  PHE A  30       0.681 -22.279  -1.757  1.00 86.71           C  
ATOM    295  HZ  PHE A  30       0.832 -21.870  -2.770  1.00  0.00           H  
ATOM    296  N   ILE A  31      -2.757 -22.945   2.602  1.00 88.94           N  
ATOM    297  HN  ILE A  31      -2.726 -23.878   3.013  1.00  0.00           H  
ATOM    298  CA  ILE A  31      -4.012 -22.451   2.049  1.00 95.29           C  
ATOM    299  HA  ILE A  31      -3.823 -22.147   0.993  1.00  0.00           H  
ATOM    300  C   ILE A  31      -4.570 -21.233   2.794  1.00 98.13           C  
ATOM    301  O   ILE A  31      -4.957 -20.235   2.170  1.00 92.87           O  
ATOM    302  CB  ILE A  31      -5.090 -23.552   2.037  1.00 85.91           C  
ATOM    303  HB  ILE A  31      -5.224 -23.901   3.087  1.00  0.00           H  
ATOM    304  CG1 ILE A  31      -4.668 -24.750   1.208  1.00 83.30           C  
ATOM    305 1HG1 ILE A  31      -3.712 -25.184   1.584  1.00  0.00           H  
ATOM    306 2HG1 ILE A  31      -4.333 -24.439   0.191  1.00  0.00           H  
ATOM    307  CG2 ILE A  31      -6.426 -22.990   1.566  1.00 87.99           C  
ATOM    308 1HG2 ILE A  31      -7.206 -23.787   1.557  1.00  0.00           H  
ATOM    309 2HG2 ILE A  31      -6.337 -22.487   0.575  1.00  0.00           H  
ATOM    310 3HG2 ILE A  31      -6.741 -22.109   2.172  1.00  0.00           H  
ATOM    311  CD1 ILE A  31      -5.761 -25.808   1.129  1.00 81.13           C  
ATOM    312 1HD1 ILE A  31      -5.451 -26.689   0.520  1.00  0.00           H  
ATOM    313 2HD1 ILE A  31      -6.717 -25.374   0.753  1.00  0.00           H  
ATOM    314 3HD1 ILE A  31      -6.096 -26.119   2.146  1.00  0.00           H  
ATOM    315  N   GLN A  32      -4.532 -21.317   4.125  1.00 96.46           N  
ATOM    316  HN  GLN A  32      -4.104 -22.144   4.541  1.00  0.00           H  
ATOM    317  CA  GLN A  32      -5.068 -20.293   5.023  1.00100.27           C  
ATOM    318  HA  GLN A  32      -6.139 -20.131   4.757  1.00  0.00           H  
ATOM    319  C   GLN A  32      -4.350 -18.972   4.876  1.00101.69           C  
ATOM    320  O   GLN A  32      -4.975 -17.901   4.804  1.00 98.95           O  
ATOM    321  CB  GLN A  32      -5.013 -20.770   6.480  1.00 99.69           C  
ATOM    322  HB1 GLN A  32      -4.002 -21.182   6.707  1.00  0.00           H  
ATOM    323  HB2 GLN A  32      -5.029 -19.892   7.168  1.00  0.00           H  
ATOM    324  CG  GLN A  32      -6.075 -21.761   6.887  1.00 93.98           C  
ATOM    325  HG1 GLN A  32      -7.075 -21.478   6.482  1.00  0.00           H  
ATOM    326  HG2 GLN A  32      -5.947 -22.736   6.362  1.00  0.00           H  
ATOM    327  CD  GLN A  32      -6.114 -21.940   8.394  1.00 98.97           C  
ATOM    328  NE2 GLN A  32      -7.064 -22.752   8.878  1.00 96.03           N  
ATOM    329 1HE2 GLN A  32      -7.090 -22.872   9.891  1.00  0.00           H  
ATOM    330 2HE2 GLN A  32      -7.699 -23.280   8.279  1.00  0.00           H  
ATOM    331  OE1 GLN A  32      -5.343 -21.299   9.122  1.00100.90           O  
ATOM    332  N   ASP A  33      -3.032 -19.077   4.819  1.00 99.90           N  
ATOM    333  HN  ASP A  33      -2.609 -19.989   4.989  1.00  0.00           H  
ATOM    334  CA  ASP A  33      -2.162 -17.954   4.526  1.00101.66           C  
ATOM    335  HA  ASP A  33      -2.160 -17.274   5.410  1.00  0.00           H  
ATOM    336  C   ASP A  33      -2.650 -17.160   3.311  1.00104.71           C  
ATOM    337  O   ASP A  33      -2.859 -15.959   3.401  1.00115.89           O  
ATOM    338  CB  ASP A  33      -0.738 -18.473   4.317  1.00104.09           C  
ATOM    339  HB1 ASP A  33      -0.311 -18.856   5.273  1.00  0.00           H  
ATOM    340  HB2 ASP A  33      -0.743 -19.419   3.726  1.00  0.00           H  
ATOM    341  CG  ASP A  33       0.178 -17.455   3.691  1.00115.20           C  
ATOM    342  OD1 ASP A  33       0.772 -16.641   4.433  1.00118.03           O  
ATOM    343  OD2 ASP A  33       0.349 -17.515   2.452  1.00120.52           O  
ATOM    344  N   ARG A  34      -2.901 -17.843   2.205  1.00101.93           N  
ATOM    345  HN  ARG A  34      -2.810 -18.859   2.224  1.00  0.00           H  
ATOM    346  CA  ARG A  34      -3.303 -17.199   0.961  1.00103.90           C  
ATOM    347  HA  ARG A  34      -2.631 -16.323   0.806  1.00  0.00           H  
ATOM    348  C   ARG A  34      -4.735 -16.686   0.923  1.00108.23           C  
ATOM    349  O   ARG A  34      -5.073 -15.830   0.108  1.00115.26           O  
ATOM    350  CB  ARG A  34      -3.085 -18.153  -0.208  1.00102.93           C  
ATOM    351  HB1 ARG A  34      -3.963 -18.826  -0.345  1.00  0.00           H  
ATOM    352  HB2 ARG A  34      -3.122 -17.609  -1.181  1.00  0.00           H  
ATOM    353  CG  ARG A  34      -1.810 -18.946  -0.079  1.00103.22           C  
ATOM    354  HG1 ARG A  34      -0.968 -18.309   0.280  1.00  0.00           H  
ATOM    355  HG2 ARG A  34      -1.860 -19.663   0.774  1.00  0.00           H  
ATOM    356  CD  ARG A  34      -1.461 -19.645  -1.365  1.00 99.86           C  
ATOM    357  HD1 ARG A  34      -2.321 -20.237  -1.756  1.00  0.00           H  
ATOM    358  HD2 ARG A  34      -0.742 -20.480  -1.196  1.00  0.00           H  
ATOM    359  NE  ARG A  34      -0.964 -18.702  -2.357  1.00102.43           N  
ATOM    360  HE  ARG A  34      -1.562 -18.479  -3.152  1.00  0.00           H  
ATOM    361  CZ  ARG A  34       0.229 -18.114  -2.283  1.00105.02           C  
ATOM    362  NH1 ARG A  34       1.060 -18.374  -1.264  1.00105.87           N  
ATOM    363 1HH1 ARG A  34       0.782 -19.030  -0.534  1.00  0.00           H  
ATOM    364 2HH1 ARG A  34       1.973 -17.924  -1.207  1.00  0.00           H  
ATOM    365  NH2 ARG A  34       0.590 -17.263  -3.229  1.00104.94           N  
ATOM    366 1HH2 ARG A  34      -0.042 -17.065  -4.004  1.00  0.00           H  
ATOM    367 2HH2 ARG A  34       1.503 -16.813  -3.172  1.00  0.00           H  
ATOM    368  N   ALA A  35      -5.588 -17.252   1.762  1.00107.78           N  
ATOM    369  HN  ALA A  35      -5.260 -17.996   2.377  1.00  0.00           H  
ATOM    370  CA  ALA A  35      -6.988 -16.838   1.830  1.00111.45           C  
ATOM    371  HA  ALA A  35      -7.333 -16.681   0.781  1.00  0.00           H  
ATOM    372  C   ALA A  35      -7.320 -15.549   2.613  1.00115.37           C  
ATOM    373  O   ALA A  35      -8.271 -14.851   2.248  1.00116.73           O  
ATOM    374  CB  ALA A  35      -7.809 -17.988   2.403  1.00104.90           C  
ATOM    375  HB1 ALA A  35      -8.877 -17.672   2.455  1.00  0.00           H  
ATOM    376  HB2 ALA A  35      -7.420 -18.342   3.386  1.00  0.00           H  
ATOM    377  HB3 ALA A  35      -7.671 -18.936   1.833  1.00  0.00           H  
ATOM    378  N   GLY A  36      -6.550 -15.206   3.649  1.00113.41           N  
ATOM    379  HN  GLY A  36      -5.769 -15.801   3.925  1.00  0.00           H  
ATOM    380  CA  GLY A  36      -6.829 -13.979   4.383  1.00117.13           C  
ATOM    381  HA1 GLY A  36      -6.161 -13.876   5.270  1.00  0.00           H  
ATOM    382  HA2 GLY A  36      -7.811 -14.035   4.909  1.00  0.00           H  
ATOM    383  C   GLY A  36      -6.751 -12.757   3.488  1.00125.98           C  
ATOM    384  O   GLY A  36      -7.519 -11.793   3.646  1.00124.29           O  
ATOM    385  N   ARG A  37      -5.819 -12.809   2.541  1.00124.66           N  
ATOM    386  HN  ARG A  37      -5.201 -13.619   2.506  1.00  0.00           H  
ATOM    387  CA  ARG A  37      -5.647 -11.754   1.552  1.00124.53           C  
ATOM    388  HA  ARG A  37      -5.538 -10.782   2.088  1.00  0.00           H  
ATOM    389  C   ARG A  37      -6.868 -11.665   0.632  1.00125.33           C  
ATOM    390  HC  ARG A  37      -7.490 -10.754   0.637  1.00  0.00           H  
ATOM    391  O   ARG A  37      -7.165 -12.605  -0.118  1.00124.42           O  
ATOM    392  CB  ARG A  37      -4.375 -12.004   0.741  1.00126.58           C  
ATOM    393  HB1 ARG A  37      -4.501 -12.891   0.078  1.00  0.00           H  
ATOM    394  HB2 ARG A  37      -4.240 -11.210  -0.030  1.00  0.00           H  
ATOM    395  CG  ARG A  37      -3.112 -12.146   1.594  1.00125.99           C  
ATOM    396  HG1 ARG A  37      -3.320 -12.719   2.528  1.00  0.00           H  
ATOM    397  HG2 ARG A  37      -2.820 -11.169   2.045  1.00  0.00           H  
ATOM    398  CD  ARG A  37      -1.944 -12.766   0.813  1.00125.45           C  
ATOM    399  HD1 ARG A  37      -2.216 -13.783   0.446  1.00  0.00           H  
ATOM    400  HD2 ARG A  37      -1.806 -12.243  -0.162  1.00  0.00           H  
ATOM    401  NE  ARG A  37      -0.676 -12.810   1.558  1.00125.86           N  
ATOM    402  HE  ARG A  37       0.133 -12.379   1.110  1.00  0.00           H  
ATOM    403  CZ  ARG A  37      -0.475 -13.355   2.759  1.00120.41           C  
ATOM    404  NH1 ARG A  37      -1.459 -13.943   3.426  1.00118.45           N  
ATOM    405 1HH1 ARG A  37      -2.391 -13.978   3.013  1.00  0.00           H  
ATOM    406 2HH1 ARG A  37      -1.305 -14.360   4.344  1.00  0.00           H  
ATOM    407  NH2 ARG A  37       0.740 -13.309   3.298  1.00120.80           N  
ATOM    408 1HH2 ARG A  37       1.497 -12.857   2.785  1.00  0.00           H  
ATOM    409 2HH2 ARG A  37       0.894 -13.726   4.216  1.00  0.00           H  
ATOM    410  N   PRO A  49      -4.614 -19.190  12.061  1.00113.04           N  
ATOM    411  HN1 PRO A  49      -4.752 -19.010  11.067  1.00  0.00           H  
ATOM    412  HN2 PRO A  49      -5.172 -20.039  12.151  1.00  0.00           H  
ATOM    413  CA  PRO A  49      -3.201 -19.448  12.363  1.00115.83           C  
ATOM    414  HA  PRO A  49      -2.576 -19.283  11.455  1.00  0.00           H  
ATOM    415  C   PRO A  49      -2.999 -20.869  12.895  1.00119.34           C  
ATOM    416  O   PRO A  49      -3.730 -21.278  13.812  1.00116.29           O  
ATOM    417  CB  PRO A  49      -2.862 -18.404  13.440  1.00113.25           C  
ATOM    418  HB1 PRO A  49      -2.252 -17.549  13.065  1.00  0.00           H  
ATOM    419  HB2 PRO A  49      -2.128 -18.760  14.200  1.00  0.00           H  
ATOM    420  CG  PRO A  49      -4.193 -17.998  14.019  1.00115.79           C  
ATOM    421  HG1 PRO A  49      -4.490 -18.586  14.919  1.00  0.00           H  
ATOM    422  HG2 PRO A  49      -4.181 -16.999  14.514  1.00  0.00           H  
ATOM    423  CD  PRO A  49      -5.168 -18.098  12.883  1.00118.43           C  
ATOM    424  HD1 PRO A  49      -6.229 -18.243  13.193  1.00  0.00           H  
ATOM    425  HD2 PRO A  49      -5.339 -17.144  12.333  1.00  0.00           H  
ATOM    426  N   VAL A  50      -2.071 -21.630  12.307  1.00119.07           N  
ATOM    427  HN  VAL A  50      -1.469 -21.235  11.585  1.00  0.00           H  
ATOM    428  CA  VAL A  50      -1.920 -23.034  12.701  1.00118.27           C  
ATOM    429  HA  VAL A  50      -2.721 -23.268  13.441  1.00  0.00           H  
ATOM    430  C   VAL A  50      -0.557 -23.309  13.377  1.00115.56           C  
ATOM    431  O   VAL A  50       0.508 -23.194  12.745  1.00109.81           O  
ATOM    432  CB  VAL A  50      -2.128 -23.965  11.459  1.00108.84           C  
ATOM    433  HB  VAL A  50      -1.733 -23.435  10.561  1.00  0.00           H  
ATOM    434  CG1 VAL A  50      -1.377 -25.288  11.596  1.00106.85           C  
ATOM    435 1HG1 VAL A  50      -0.289 -25.105  11.755  1.00  0.00           H  
ATOM    436 2HG1 VAL A  50      -1.562 -25.961  10.727  1.00  0.00           H  
ATOM    437 3HG1 VAL A  50      -1.811 -25.930  12.398  1.00  0.00           H  
ATOM    438  CG2 VAL A  50      -3.617 -24.216  11.242  1.00107.45           C  
ATOM    439 1HG2 VAL A  50      -4.165 -23.250  11.142  1.00  0.00           H  
ATOM    440 2HG2 VAL A  50      -4.051 -24.858  12.044  1.00  0.00           H  
ATOM    441 3HG2 VAL A  50      -3.802 -24.889  10.373  1.00  0.00           H  
ATOM    442  N   PRO A  51      -0.596 -23.647  14.684  1.00116.46           N  
ATOM    443  CA  PRO A  51       0.626 -23.883  15.468  1.00117.43           C  
ATOM    444  HA  PRO A  51       1.242 -22.954  15.496  1.00  0.00           H  
ATOM    445  C   PRO A  51       1.451 -25.033  14.890  1.00115.85           C  
ATOM    446  O   PRO A  51       0.918 -26.140  14.742  1.00113.83           O  
ATOM    447  CB  PRO A  51       0.106 -24.205  16.879  1.00115.22           C  
ATOM    448  HB1 PRO A  51       0.676 -25.015  17.392  1.00  0.00           H  
ATOM    449  HB2 PRO A  51       0.314 -23.404  17.626  1.00  0.00           H  
ATOM    450  CG  PRO A  51      -1.364 -24.511  16.711  1.00113.69           C  
ATOM    451  HG1 PRO A  51      -1.969 -24.327  17.630  1.00  0.00           H  
ATOM    452  HG2 PRO A  51      -1.588 -25.600  16.623  1.00  0.00           H  
ATOM    453  CD  PRO A  51      -1.807 -23.704  15.524  1.00115.75           C  
ATOM    454  HD1 PRO A  51      -2.712 -24.099  15.006  1.00  0.00           H  
ATOM    455  HD2 PRO A  51      -2.244 -22.710  15.776  1.00  0.00           H  
ATOM    456  N   GLN A  52       2.714 -24.781  14.557  1.00114.80           N  
ATOM    457  HN  GLN A  52       3.101 -23.849  14.703  1.00  0.00           H  
ATOM    458  CA  GLN A  52       3.547 -25.832  13.984  1.00110.89           C  
ATOM    459  HA  GLN A  52       3.184 -26.806  14.387  1.00  0.00           H  
ATOM    460  C   GLN A  52       5.025 -25.678  14.400  1.00110.71           C  
ATOM    461  O   GLN A  52       5.498 -24.562  14.660  1.00107.98           O  
ATOM    462  CB  GLN A  52       3.354 -25.860  12.465  1.00107.89           C  
ATOM    463  HB1 GLN A  52       3.874 -26.747  12.033  1.00  0.00           H  
ATOM    464  HB2 GLN A  52       2.295 -26.111  12.222  1.00  0.00           H  
ATOM    465  CG  GLN A  52       3.769 -24.608  11.721  1.00108.34           C  
ATOM    466  HG1 GLN A  52       3.467 -23.688  12.275  1.00  0.00           H  
ATOM    467  HG2 GLN A  52       4.875 -24.471  11.744  1.00  0.00           H  
ATOM    468  CD  GLN A  52       3.234 -24.594  10.282  1.00108.65           C  
ATOM    469  NE2 GLN A  52       3.546 -23.535   9.540  1.00105.62           N  
ATOM    470 1HE2 GLN A  52       4.116 -22.767   9.895  1.00  0.00           H  
ATOM    471 2HE2 GLN A  52       3.191 -23.526   8.584  1.00  0.00           H  
ATOM    472  OE1 GLN A  52       2.545 -25.522   9.853  1.00105.02           O  
ATOM    473  N   ASP A  53       5.767 -26.786  14.377  1.00107.09           N  
ATOM    474  HN  ASP A  53       5.347 -27.657  14.052  1.00  0.00           H  
ATOM    475  CA  ASP A  53       7.168 -26.788  14.805  1.00105.86           C  
ATOM    476  HA  ASP A  53       7.237 -26.207  15.754  1.00  0.00           H  
ATOM    477  C   ASP A  53       8.133 -26.159  13.797  1.00106.17           C  
ATOM    478  O   ASP A  53       7.740 -25.787  12.695  1.00109.01           O  
ATOM    479  CB  ASP A  53       7.599 -28.238  15.104  1.00104.67           C  
ATOM    480  HB1 ASP A  53       6.936 -28.698  15.874  1.00  0.00           H  
ATOM    481  HB2 ASP A  53       8.566 -28.258  15.659  1.00  0.00           H  
ATOM    482  CG  ASP A  53       7.671 -29.114  13.857  1.00109.82           C  
ATOM    483  OD1 ASP A  53       6.594 -29.559  13.396  1.00107.47           O  
ATOM    484  OD2 ASP A  53       8.791 -29.401  13.371  1.00106.64           O  
ATOM    485  N   ALA A  54       9.401 -26.056  14.189  1.00106.25           N  
ATOM    486  HN  ALA A  54       9.691 -26.531  15.044  1.00  0.00           H  
ATOM    487  CA  ALA A  54      10.394 -25.288  13.440  1.00104.09           C  
ATOM    488  HA  ALA A  54       9.995 -24.250  13.366  1.00  0.00           H  
ATOM    489  C   ALA A  54      10.695 -25.731  12.015  1.00106.30           C  
ATOM    490  O   ALA A  54      10.655 -24.908  11.095  1.00106.70           O  
ATOM    491  CB  ALA A  54      11.694 -25.191  14.244  1.00101.38           C  
ATOM    492  HB1 ALA A  54      11.474 -24.867  15.288  1.00  0.00           H  
ATOM    493  HB2 ALA A  54      12.443 -24.529  13.750  1.00  0.00           H  
ATOM    494  HB3 ALA A  54      12.275 -26.142  14.216  1.00  0.00           H  
ATOM    495  N   SER A  55      10.999 -27.007  11.814  1.00108.37           N  
ATOM    496  HN  SER A  55      11.027 -27.658  12.599  1.00  0.00           H  
ATOM    497  CA  SER A  55      11.294 -27.474  10.460  1.00105.45           C  
ATOM    498  HA  SER A  55      12.061 -26.790  10.027  1.00  0.00           H  
ATOM    499  C   SER A  55      10.036 -27.370   9.588  1.00103.09           C  
ATOM    500  O   SER A  55      10.119 -27.015   8.411  1.00 96.48           O  
ATOM    501  CB  SER A  55      11.881 -28.889  10.459  1.00104.69           C  
ATOM    502  HB1 SER A  55      12.249 -29.179   9.447  1.00  0.00           H  
ATOM    503  HB2 SER A  55      12.848 -28.931  11.012  1.00  0.00           H  
ATOM    504  OG  SER A  55      10.952 -29.832  10.964  1.00115.33           O  
ATOM    505  HG  SER A  55      11.316 -30.709  10.963  1.00  0.00           H  
ATOM    506  N   THR A  56       8.872 -27.673  10.170  1.00104.77           N  
ATOM    507  HN  THR A  56       8.865 -28.031  11.125  1.00  0.00           H  
ATOM    508  CA  THR A  56       7.607 -27.498   9.454  1.00102.95           C  
ATOM    509  HA  THR A  56       7.681 -28.061   8.494  1.00  0.00           H  
ATOM    510  C   THR A  56       7.318 -26.024   9.110  1.00103.26           C  
ATOM    511  O   THR A  56       6.749 -25.717   8.055  1.00102.33           O  
ATOM    512  CB  THR A  56       6.422 -28.093  10.259  1.00100.94           C  
ATOM    513  HB  THR A  56       6.329 -27.547  11.227  1.00  0.00           H  
ATOM    514  CG2 THR A  56       5.123 -27.968   9.495  1.00 93.49           C  
ATOM    515 1HG2 THR A  56       4.930 -26.890   9.288  1.00  0.00           H  
ATOM    516 2HG2 THR A  56       4.271 -28.460  10.020  1.00  0.00           H  
ATOM    517 3HG2 THR A  56       5.113 -28.588   8.568  1.00  0.00           H  
ATOM    518  OG1 THR A  56       6.670 -29.476  10.525  1.00100.90           O  
ATOM    519  HG1 THR A  56       7.486 -29.555  11.005  1.00  0.00           H  
ATOM    520  N   LYS A  57       7.781 -25.113   9.963  1.00103.78           N  
ATOM    521  HN  LYS A  57       8.273 -25.426  10.800  1.00  0.00           H  
ATOM    522  CA  LYS A  57       7.607 -23.676   9.739  1.00106.59           C  
ATOM    523  HA  LYS A  57       6.546 -23.498   9.445  1.00  0.00           H  
ATOM    524  C   LYS A  57       8.508 -23.214   8.579  1.00104.14           C  
ATOM    525  O   LYS A  57       8.108 -22.417   7.727  1.00101.27           O  
ATOM    526  CB  LYS A  57       7.889 -22.869  11.021  1.00110.91           C  
ATOM    527  HB1 LYS A  57       8.964 -22.973  11.298  1.00  0.00           H  
ATOM    528  HB2 LYS A  57       7.403 -23.369  11.891  1.00  0.00           H  
ATOM    529  CG  LYS A  57       7.507 -21.388  11.004  1.00111.41           C  
ATOM    530  HG1 LYS A  57       6.434 -21.234  10.745  1.00  0.00           H  
ATOM    531  HG2 LYS A  57       7.960 -20.847  10.141  1.00  0.00           H  
ATOM    532  CD  LYS A  57       7.876 -20.741  12.351  1.00120.86           C  
ATOM    533  HD1 LYS A  57       7.436 -21.317  13.198  1.00  0.00           H  
ATOM    534  HD2 LYS A  57       8.960 -20.883  12.572  1.00  0.00           H  
ATOM    535  CE  LYS A  57       7.492 -19.255  12.447  1.00123.78           C  
ATOM    536  HE1 LYS A  57       7.822 -18.695  11.541  1.00  0.00           H  
ATOM    537  HE2 LYS A  57       6.390 -19.117  12.349  1.00  0.00           H  
ATOM    538  NZ  LYS A  57       8.012 -18.610  13.706  1.00109.08           N  
ATOM    539  HZ1 LYS A  57       7.757 -17.624  13.770  1.00  0.00           H  
ATOM    540  HZ2 LYS A  57       9.020 -18.736  13.795  1.00  0.00           H  
ATOM    541  HZ3 LYS A  57       7.710 -19.123  14.534  1.00  0.00           H  
ATOM    542  N   LYS A  58       9.735 -23.730   8.572  1.00102.01           N  
ATOM    543  HN  LYS A  58      10.026 -24.301   9.366  1.00  0.00           H  
ATOM    544  CA  LYS A  58      10.687 -23.518   7.480  1.00103.41           C  
ATOM    545  HA  LYS A  58      10.899 -22.425   7.426  1.00  0.00           H  
ATOM    546  C   LYS A  58      10.162 -23.958   6.102  1.00101.05           C  
ATOM    547  O   LYS A  58      10.271 -23.211   5.130  1.00 98.53           O  
ATOM    548  CB  LYS A  58      12.003 -24.228   7.806  1.00101.46           C  
ATOM    549  HB1 LYS A  58      11.851 -25.322   7.958  1.00  0.00           H  
ATOM    550  HB2 LYS A  58      12.676 -24.270   6.918  1.00  0.00           H  
ATOM    551  CG  LYS A  58      12.697 -23.588   9.003  1.00109.22           C  
ATOM    552  HG1 LYS A  58      12.004 -23.523   9.874  1.00  0.00           H  
ATOM    553  HG2 LYS A  58      12.871 -22.501   8.825  1.00  0.00           H  
ATOM    554  CD  LYS A  58      13.984 -24.282   9.391  1.00114.51           C  
ATOM    555  HD1 LYS A  58      13.817 -25.356   9.642  1.00  0.00           H  
ATOM    556  HD2 LYS A  58      14.661 -24.419   8.516  1.00  0.00           H  
ATOM    557  CE  LYS A  58      14.672 -23.534  10.529  1.00117.07           C  
ATOM    558  HE1 LYS A  58      13.956 -23.305  11.352  1.00  0.00           H  
ATOM    559  HE2 LYS A  58      14.933 -22.493  10.227  1.00  0.00           H  
ATOM    560  NZ  LYS A  58      15.875 -24.267  11.045  1.00120.71           N  
ATOM    561  HZ1 LYS A  58      16.335 -23.767  11.806  1.00  0.00           H  
ATOM    562  HZ2 LYS A  58      16.530 -24.476  10.292  1.00  0.00           H  
ATOM    563  HZ3 LYS A  58      15.636 -25.219  11.321  1.00  0.00           H  
ATOM    564  N   LEU A  59       9.557 -25.146   6.027  1.00 97.71           N  
ATOM    565  HN  LEU A  59       9.524 -25.743   6.853  1.00  0.00           H  
ATOM    566  CA  LEU A  59       8.940 -25.608   4.782  1.00 91.99           C  
ATOM    567  HA  LEU A  59       9.711 -25.592   3.976  1.00  0.00           H  
ATOM    568  C   LEU A  59       7.802 -24.697   4.378  1.00 93.63           C  
ATOM    569  O   LEU A  59       7.646 -24.386   3.201  1.00 91.74           O  
ATOM    570  CB  LEU A  59       8.418 -27.039   4.928  1.00 94.34           C  
ATOM    571  HB1 LEU A  59       7.662 -27.254   4.137  1.00  0.00           H  
ATOM    572  HB2 LEU A  59       7.779 -27.123   5.838  1.00  0.00           H  
ATOM    573  CG  LEU A  59       9.491 -28.126   4.937  1.00 88.11           C  
ATOM    574  HG  LEU A  59      10.214 -27.893   5.753  1.00  0.00           H  
ATOM    575  CD1 LEU A  59       8.921 -29.523   5.190  1.00 78.15           C  
ATOM    576 1HD1 LEU A  59       9.704 -30.317   5.197  1.00  0.00           H  
ATOM    577 2HD1 LEU A  59       8.116 -29.764   4.457  1.00  0.00           H  
ATOM    578 3HD1 LEU A  59       8.323 -29.545   6.131  1.00  0.00           H  
ATOM    579  CD2 LEU A  59      10.239 -28.074   3.613  1.00 84.63           C  
ATOM    580 1HD2 LEU A  59      11.022 -28.868   3.620  1.00  0.00           H  
ATOM    581 2HD2 LEU A  59      10.655 -27.063   3.395  1.00  0.00           H  
ATOM    582 3HD2 LEU A  59       9.559 -28.151   2.733  1.00  0.00           H  
ATOM    583  N   SER A  60       7.006 -24.271   5.353  1.00 95.20           N  
ATOM    584  HN  SER A  60       7.192 -24.564   6.312  1.00  0.00           H  
ATOM    585  CA  SER A  60       5.871 -23.393   5.084  1.00 97.42           C  
ATOM    586  HA  SER A  60       5.208 -23.894   4.341  1.00  0.00           H  
ATOM    587  C   SER A  60       6.319 -22.046   4.501  1.00 95.50           C  
ATOM    588  O   SER A  60       5.616 -21.449   3.684  1.00 91.48           O  
ATOM    589  CB  SER A  60       5.074 -23.157   6.354  1.00 96.40           C  
ATOM    590  HB1 SER A  60       4.493 -22.206   6.318  1.00  0.00           H  
ATOM    591  HB2 SER A  60       5.727 -22.910   7.223  1.00  0.00           H  
ATOM    592  OG  SER A  60       4.252 -24.278   6.603  1.00103.27           O  
ATOM    593  HG  SER A  60       3.753 -24.130   7.398  1.00  0.00           H  
ATOM    594  N   GLU A  61       7.505 -21.602   4.904  1.00 95.56           N  
ATOM    595  HN  GLU A  61       8.042 -22.167   5.562  1.00  0.00           H  
ATOM    596  CA  GLU A  61       8.070 -20.336   4.441  1.00101.39           C  
ATOM    597  HA  GLU A  61       7.294 -19.542   4.546  1.00  0.00           H  
ATOM    598  C   GLU A  61       8.422 -20.476   2.965  1.00 99.37           C  
ATOM    599  O   GLU A  61       7.991 -19.667   2.122  1.00 97.98           O  
ATOM    600  CB  GLU A  61       9.297 -19.933   5.277  1.00103.21           C  
ATOM    601  HB1 GLU A  61       9.871 -19.134   4.751  1.00  0.00           H  
ATOM    602  HB2 GLU A  61      10.050 -20.755   5.270  1.00  0.00           H  
ATOM    603  CG  GLU A  61       9.003 -19.504   6.720  1.00106.17           C  
ATOM    604  HG1 GLU A  61       8.177 -20.112   7.158  1.00  0.00           H  
ATOM    605  HG2 GLU A  61       8.522 -18.499   6.749  1.00  0.00           H  
ATOM    606  CD  GLU A  61      10.256 -19.544   7.617  1.00115.79           C  
ATOM    607  OE1 GLU A  61      11.388 -19.689   7.081  1.00109.43           O  
ATOM    608  OE2 GLU A  61      10.099 -19.473   8.865  1.00116.79           O  
ATOM    609  N   SER A  62       9.134 -21.563   2.664  1.00 94.24           N  
ATOM    610  HN  SER A  62       9.419 -22.188   3.418  1.00  0.00           H  
ATOM    611  CA  SER A  62       9.518 -21.889   1.300  1.00 93.02           C  
ATOM    612  HA  SER A  62      10.138 -21.055   0.896  1.00  0.00           H  
ATOM    613  C   SER A  62       8.263 -22.024   0.441  1.00 96.60           C  
ATOM    614  O   SER A  62       8.221 -21.587  -0.712  1.00 97.65           O  
ATOM    615  CB  SER A  62      10.342 -23.176   1.254  1.00 90.02           C  
ATOM    616  HB1 SER A  62       9.747 -24.047   1.613  1.00  0.00           H  
ATOM    617  HB2 SER A  62      10.519 -23.502   0.203  1.00  0.00           H  
ATOM    618  OG  SER A  62      11.565 -23.062   1.968  1.00 90.99           O  
ATOM    619  HG  SER A  62      12.077 -23.862   1.939  1.00  0.00           H  
ATOM    620  N   LEU A  63       7.251 -22.676   0.997  1.00 92.87           N  
ATOM    621  HN  LEU A  63       7.354 -23.076   1.930  1.00  0.00           H  
ATOM    622  CA  LEU A  63       6.004 -22.821   0.285  1.00 92.76           C  
ATOM    623  HA  LEU A  63       6.204 -23.356  -0.673  1.00  0.00           H  
ATOM    624  C   LEU A  63       5.344 -21.486  -0.037  1.00 96.22           C  
ATOM    625  O   LEU A  63       4.870 -21.246  -1.146  1.00 92.63           O  
ATOM    626  CB  LEU A  63       5.022 -23.650   1.104  1.00 91.52           C  
ATOM    627  HB1 LEU A  63       4.894 -23.172   2.103  1.00  0.00           H  
ATOM    628  HB2 LEU A  63       4.001 -23.528   0.673  1.00  0.00           H  
ATOM    629  CG  LEU A  63       5.295 -25.124   1.300  1.00 88.12           C  
ATOM    630  HG  LEU A  63       6.195 -25.245   1.946  1.00  0.00           H  
ATOM    631  CD1 LEU A  63       4.098 -25.746   1.995  1.00 87.59           C  
ATOM    632 1HD1 LEU A  63       4.299 -26.833   2.140  1.00  0.00           H  
ATOM    633 2HD1 LEU A  63       3.142 -25.556   1.454  1.00  0.00           H  
ATOM    634 3HD1 LEU A  63       3.839 -25.228   2.948  1.00  0.00           H  
ATOM    635  CD2 LEU A  63       5.562 -25.773  -0.053  1.00 81.85           C  
ATOM    636 1HD2 LEU A  63       5.763 -26.860   0.092  1.00  0.00           H  
ATOM    637 2HD2 LEU A  63       6.381 -25.263  -0.612  1.00  0.00           H  
ATOM    638 3HD2 LEU A  63       4.736 -25.590  -0.779  1.00  0.00           H  
ATOM    639  N   LYS A  64       5.347 -20.610   0.963  1.00101.46           N  
ATOM    640  HN  LYS A  64       5.843 -20.837   1.825  1.00  0.00           H  
ATOM    641  CA  LYS A  64       4.659 -19.338   0.852  1.00105.06           C  
ATOM    642  HA  LYS A  64       3.599 -19.538   0.568  1.00  0.00           H  
ATOM    643  C   LYS A  64       5.287 -18.462  -0.229  1.00102.98           C  
ATOM    644  O   LYS A  64       4.565 -17.861  -1.018  1.00101.97           O  
ATOM    645  CB  LYS A  64       4.666 -18.613   2.202  1.00106.84           C  
ATOM    646  HB1 LYS A  64       5.699 -18.589   2.621  1.00  0.00           H  
ATOM    647  HB2 LYS A  64       4.157 -19.235   2.975  1.00  0.00           H  
ATOM    648  CG  LYS A  64       4.074 -17.210   2.182  1.00115.46           C  
ATOM    649  HG1 LYS A  64       2.998 -17.230   1.891  1.00  0.00           H  
ATOM    650  HG2 LYS A  64       4.477 -16.614   1.330  1.00  0.00           H  
ATOM    651  CD  LYS A  64       4.276 -16.478   3.519  1.00119.24           C  
ATOM    652  HD1 LYS A  64       3.528 -15.661   3.646  1.00  0.00           H  
ATOM    653  HD2 LYS A  64       3.983 -17.125   4.379  1.00  0.00           H  
ATOM    654  CE  LYS A  64       5.702 -15.950   3.689  1.00123.32           C  
ATOM    655  HE1 LYS A  64       6.447 -16.703   3.341  1.00  0.00           H  
ATOM    656  HE2 LYS A  64       5.980 -15.901   4.768  1.00  0.00           H  
ATOM    657  NZ  LYS A  64       5.930 -14.628   3.020  1.00120.92           N  
ATOM    658  HZ1 LYS A  64       6.881 -14.276   3.133  1.00  0.00           H  
ATOM    659  HZ2 LYS A  64       5.249 -13.939   3.338  1.00  0.00           H  
ATOM    660  HZ3 LYS A  64       5.676 -14.673   2.033  1.00  0.00           H  
ATOM    661  N   ARG A  65       6.617 -18.470  -0.328  1.00 98.89           N  
ATOM    662  HN  ARG A  65       7.163 -19.100   0.260  1.00  0.00           H  
ATOM    663  CA  ARG A  65       7.304 -17.582  -1.274  1.00 99.59           C  
ATOM    664  HA  ARG A  65       6.760 -16.609  -1.251  1.00  0.00           H  
ATOM    665  C   ARG A  65       7.223 -18.090  -2.696  1.00 99.72           C  
ATOM    666  O   ARG A  65       7.276 -17.317  -3.654  1.00103.21           O  
ATOM    667  CB  ARG A  65       8.752 -17.288  -0.847  1.00 96.07           C  
ATOM    668  HB1 ARG A  65       8.799 -16.942   0.212  1.00  0.00           H  
ATOM    669  HB2 ARG A  65       9.143 -16.372  -1.349  1.00  0.00           H  
ATOM    670  CG  ARG A  65       9.659 -18.464  -1.076  1.00 99.92           C  
ATOM    671  HG1 ARG A  65       9.480 -19.236  -0.292  1.00  0.00           H  
ATOM    672  HG2 ARG A  65       9.332 -19.020  -1.986  1.00  0.00           H  
ATOM    673  CD  ARG A  65      11.146 -18.161  -1.167  1.00101.68           C  
ATOM    674  HD1 ARG A  65      11.382 -17.117  -0.854  1.00  0.00           H  
ATOM    675  HD2 ARG A  65      11.498 -18.096  -2.223  1.00  0.00           H  
ATOM    676  NE  ARG A  65      11.900 -19.156  -0.392  1.00104.52           N  
ATOM    677  HE  ARG A  65      12.178 -18.904   0.556  1.00  0.00           H  
ATOM    678  CZ  ARG A  65      12.248 -20.367  -0.838  1.00 99.20           C  
ATOM    679  NH1 ARG A  65      11.890 -20.755  -2.057  1.00 94.44           N  
ATOM    680 1HH1 ARG A  65      12.156 -21.679  -2.397  1.00  0.00           H  
ATOM    681 2HH1 ARG A  65      11.381 -20.109  -2.661  1.00  0.00           H  
ATOM    682  NH2 ARG A  65      12.913 -21.211  -0.049  1.00 92.46           N  
ATOM    683 1HH2 ARG A  65      13.179 -22.135  -0.389  1.00  0.00           H  
ATOM    684 2HH2 ARG A  65      13.188 -20.913   0.887  1.00  0.00           H  
ATOM    685  N   ILE A  66       7.152 -19.403  -2.830  1.00 99.37           N  
ATOM    686  HN  ILE A  66       7.246 -19.995  -2.005  1.00  0.00           H  
ATOM    687  CA  ILE A  66       6.943 -20.020  -4.125  1.00 96.22           C  
ATOM    688  HA  ILE A  66       7.657 -19.559  -4.847  1.00  0.00           H  
ATOM    689  C   ILE A  66       5.537 -19.726  -4.604  1.00 94.19           C  
ATOM    690  O   ILE A  66       5.310 -19.422  -5.769  1.00 95.43           O  
ATOM    691  CB  ILE A  66       7.216 -21.508  -4.081  1.00 91.06           C  
ATOM    692  HB  ILE A  66       6.628 -21.980  -3.260  1.00  0.00           H  
ATOM    693  CG1 ILE A  66       8.704 -21.715  -3.843  1.00 86.30           C  
ATOM    694 1HG1 ILE A  66       9.308 -21.136  -4.580  1.00  0.00           H  
ATOM    695 2HG1 ILE A  66       9.029 -21.211  -2.903  1.00  0.00           H  
ATOM    696  CG2 ILE A  66       6.866 -22.140  -5.392  1.00 90.50           C  
ATOM    697 1HG2 ILE A  66       5.775 -21.988  -5.566  1.00  0.00           H  
ATOM    698 2HG2 ILE A  66       7.167 -23.212  -5.448  1.00  0.00           H  
ATOM    699 3HG2 ILE A  66       7.494 -21.765  -6.233  1.00  0.00           H  
ATOM    700  CD1 ILE A  66       9.100 -23.132  -3.841  1.00 90.01           C  
ATOM    701 1HD1 ILE A  66      10.191 -23.284  -3.667  1.00  0.00           H  
ATOM    702 2HD1 ILE A  66       8.775 -23.636  -4.781  1.00  0.00           H  
ATOM    703 3HD1 ILE A  66       8.496 -23.711  -3.104  1.00  0.00           H  
ATOM    704  N   GLY A  67       4.585 -19.824  -3.687  1.00 99.40           N  
ATOM    705  HN  GLY A  67       4.817 -20.177  -2.758  1.00  0.00           H  
ATOM    706  CA  GLY A  67       3.219 -19.438  -3.983  1.00 99.76           C  
ATOM    707  HA1 GLY A  67       2.553 -19.602  -3.104  1.00  0.00           H  
ATOM    708  HA2 GLY A  67       2.744 -20.149  -4.699  1.00  0.00           H  
ATOM    709  C   GLY A  67       3.126 -18.011  -4.483  1.00100.98           C  
ATOM    710  O   GLY A  67       2.388 -17.742  -5.434  1.00102.24           O  
ATOM    711  N   ASP A  68       3.860 -17.104  -3.832  1.00102.49           N  
ATOM    712  HN  ASP A  68       4.358 -17.402  -2.994  1.00  0.00           H  
ATOM    713  CA  ASP A  68       3.992 -15.698  -4.254  1.00100.17           C  
ATOM    714  HA  ASP A  68       2.981 -15.232  -4.197  1.00  0.00           H  
ATOM    715  C   ASP A  68       4.490 -15.550  -5.694  1.00100.30           C  
ATOM    716  O   ASP A  68       3.910 -14.800  -6.476  1.00102.20           O  
ATOM    717  CB  ASP A  68       4.914 -14.927  -3.300  1.00 99.28           C  
ATOM    718  HB1 ASP A  68       5.272 -13.981  -3.769  1.00  0.00           H  
ATOM    719  HB2 ASP A  68       5.891 -15.451  -3.180  1.00  0.00           H  
ATOM    720  CG  ASP A  68       4.266 -14.652  -1.933  1.00105.20           C  
ATOM    721  OD1 ASP A  68       3.016 -14.793  -1.809  1.00 99.99           O  
ATOM    722  OD2 ASP A  68       5.028 -14.324  -0.978  1.00101.43           O  
ATOM    723  N   GLU A  69       5.539 -16.290  -6.049  1.00 97.11           N  
ATOM    724  HN  GLU A  69       5.974 -16.905  -5.361  1.00  0.00           H  
ATOM    725  CA  GLU A  69       6.075 -16.236  -7.402  1.00 98.62           C  
ATOM    726  HA  GLU A  69       6.331 -15.174  -7.626  1.00  0.00           H  
ATOM    727  C   GLU A  69       5.058 -16.705  -8.448  1.00100.59           C  
ATOM    728  O   GLU A  69       4.972 -16.134  -9.535  1.00103.72           O  
ATOM    729  CB  GLU A  69       7.360 -17.066  -7.524  1.00102.98           C  
ATOM    730  HB1 GLU A  69       7.159 -18.123  -7.231  1.00  0.00           H  
ATOM    731  HB2 GLU A  69       7.623 -17.204  -8.599  1.00  0.00           H  
ATOM    732  CG  GLU A  69       8.576 -16.529  -6.751  1.00110.42           C  
ATOM    733  HG1 GLU A  69       8.849 -15.505  -7.097  1.00  0.00           H  
ATOM    734  HG2 GLU A  69       8.308 -16.297  -5.694  1.00  0.00           H  
ATOM    735  CD  GLU A  69       9.787 -17.476  -6.818  1.00115.46           C  
ATOM    736  OE1 GLU A  69       9.808 -18.370  -7.703  1.00113.52           O  
ATOM    737  OE2 GLU A  69      10.724 -17.313  -6.000  1.00113.50           O  
ATOM    738  N   LEU A  70       4.274 -17.726  -8.112  1.00 98.03           N  
ATOM    739  HN  LEU A  70       4.382 -18.147  -7.189  1.00  0.00           H  
ATOM    740  CA  LEU A  70       3.260 -18.267  -9.022  1.00 95.84           C  
ATOM    741  HA  LEU A  70       3.725 -18.386 -10.028  1.00  0.00           H  
ATOM    742  C   LEU A  70       2.074 -17.318  -9.156  1.00 99.69           C  
ATOM    743  O   LEU A  70       1.364 -17.316 -10.171  1.00 95.86           O  
ATOM    744  CB  LEU A  70       2.810 -19.637  -8.543  1.00 97.65           C  
ATOM    745  HB1 LEU A  70       1.930 -20.008  -9.119  1.00  0.00           H  
ATOM    746  HB2 LEU A  70       2.340 -19.589  -7.533  1.00  0.00           H  
ATOM    747  CG  LEU A  70       3.973 -20.629  -8.581  1.00 97.29           C  
ATOM    748  HG  LEU A  70       4.787 -20.227  -7.933  1.00  0.00           H  
ATOM    749  CD1 LEU A  70       3.569 -21.993  -8.031  1.00 90.04           C  
ATOM    750 1HD1 LEU A  70       4.417 -22.716  -8.059  1.00  0.00           H  
ATOM    751 2HD1 LEU A  70       2.674 -22.396  -8.560  1.00  0.00           H  
ATOM    752 3HD1 LEU A  70       3.141 -21.907  -7.005  1.00  0.00           H  
ATOM    753  CD2 LEU A  70       4.516 -20.740  -9.996  1.00 98.61           C  
ATOM    754 1HD2 LEU A  70       5.364 -21.463 -10.024  1.00  0.00           H  
ATOM    755 2HD2 LEU A  70       4.801 -19.746 -10.413  1.00  0.00           H  
ATOM    756 3HD2 LEU A  70       3.719 -21.003 -10.730  1.00  0.00           H  
ATOM    757  N   ASP A  71       1.787 -16.598  -8.082  1.00101.51           N  
ATOM    758  HN  ASP A  71       2.290 -16.771  -7.212  1.00  0.00           H  
ATOM    759  CA  ASP A  71       0.764 -15.564  -8.126  1.00102.09           C  
ATOM    760  HA  ASP A  71      -0.200 -16.035  -8.429  1.00  0.00           H  
ATOM    761  C   ASP A  71       1.137 -14.497  -9.177  1.00102.98           C  
ATOM    762  O   ASP A  71       0.276 -13.770  -9.668  1.00100.61           O  
ATOM    763  CB  ASP A  71       0.579 -14.927  -6.755  1.00 98.48           C  
ATOM    764  HB1 ASP A  71       0.239 -13.869  -6.846  1.00  0.00           H  
ATOM    765  HB2 ASP A  71       1.561 -14.757  -6.255  1.00  0.00           H  
ATOM    766  CG  ASP A  71      -0.354 -15.726  -5.867  1.00105.35           C  
ATOM    767  OD1 ASP A  71      -1.104 -16.581  -6.393  1.00101.25           O  
ATOM    768  OD2 ASP A  71      -0.345 -15.492  -4.636  1.00110.74           O  
ATOM    769  N   SER A  72       2.422 -14.402  -9.517  1.00102.88           N  
ATOM    770  HN  SER A  72       3.101 -15.043  -9.108  1.00  0.00           H  
ATOM    771  CA  SER A  72       2.866 -13.392 -10.467  1.00105.16           C  
ATOM    772  HA  SER A  72       2.115 -12.568 -10.480  1.00  0.00           H  
ATOM    773  C   SER A  72       2.950 -13.989 -11.874  1.00109.36           C  
ATOM    774  O   SER A  72       2.934 -13.256 -12.872  1.00111.71           O  
ATOM    775  CB  SER A  72       4.232 -12.798 -10.057  1.00102.93           C  
ATOM    776  HB1 SER A  72       4.450 -11.868 -10.632  1.00  0.00           H  
ATOM    777  HB2 SER A  72       5.069 -13.438 -10.421  1.00  0.00           H  
ATOM    778  OG  SER A  72       4.341 -12.567  -8.655  1.00 96.94           O  
ATOM    779  HG  SER A  72       5.181 -12.202  -8.403  1.00  0.00           H  
ATOM    780  N   ASN A  73       2.982 -15.318 -11.955  1.00106.24           N  
ATOM    781  HN  ASN A  73       3.086 -15.870 -11.103  1.00  0.00           H  
ATOM    782  CA  ASN A  73       2.871 -15.998 -13.239  1.00102.55           C  
ATOM    783  HA  ASN A  73       3.641 -15.586 -13.933  1.00  0.00           H  
ATOM    784  C   ASN A  73       1.499 -15.747 -13.826  1.00106.60           C  
ATOM    785  O   ASN A  73       0.505 -16.402 -13.479  1.00104.08           O  
ATOM    786  CB  ASN A  73       3.109 -17.492 -13.071  1.00101.63           C  
ATOM    787  HB1 ASN A  73       4.035 -17.686 -12.481  1.00  0.00           H  
ATOM    788  HB2 ASN A  73       2.358 -17.942 -12.380  1.00  0.00           H  
ATOM    789  CG  ASN A  73       3.142 -18.233 -14.403  1.00103.12           C  
ATOM    790  ND2 ASN A  73       4.125 -19.112 -14.563  1.00 98.72           N  
ATOM    791 1HD2 ASN A  73       4.816 -19.299 -13.836  1.00  0.00           H  
ATOM    792 2HD2 ASN A  73       4.147 -19.608 -15.454  1.00  0.00           H  
ATOM    793  OD1 ASN A  73       2.308 -18.007 -15.280  1.00105.04           O  
ATOM    794  N   MET A  74       1.471 -14.789 -14.742  1.00113.02           N  
ATOM    795  HN  MET A  74       2.357 -14.430 -15.097  1.00  0.00           H  
ATOM    796  CA  MET A  74       0.237 -14.226 -15.264  1.00112.33           C  
ATOM    797  HA  MET A  74      -0.441 -14.073 -14.392  1.00  0.00           H  
ATOM    798  C   MET A  74      -0.490 -15.170 -16.228  1.00105.06           C  
ATOM    799  O   MET A  74      -1.715 -15.124 -16.353  1.00106.19           O  
ATOM    800  CB  MET A  74       0.482 -12.840 -15.882  1.00114.92           C  
ATOM    801  HB1 MET A  74       0.977 -12.930 -16.877  1.00  0.00           H  
ATOM    802  HB2 MET A  74       1.282 -12.294 -15.329  1.00  0.00           H  
ATOM    803  CG  MET A  74      -0.775 -12.003 -15.978  1.00123.90           C  
ATOM    804  HG1 MET A  74      -1.292 -12.156 -16.954  1.00  0.00           H  
ATOM    805  HG2 MET A  74      -0.536 -10.918 -16.076  1.00  0.00           H  
ATOM    806  SD  MET A  74      -1.893 -12.312 -14.578  1.00130.69           S  
ATOM    807  CE  MET A  74      -1.106 -11.340 -13.281  1.00117.89           C  
ATOM    808  HE1 MET A  74      -1.792 -11.530 -12.422  1.00  0.00           H  
ATOM    809  HE2 MET A  74      -0.933 -10.266 -13.527  1.00  0.00           H  
ATOM    810  HE3 MET A  74      -0.032 -11.573 -13.095  1.00  0.00           H  
ATOM    811  N   GLU A  75       0.272 -16.028 -16.897  1.00101.15           N  
ATOM    812  HN  GLU A  75       1.283 -16.001 -16.767  1.00  0.00           H  
ATOM    813  CA  GLU A  75      -0.303 -17.011 -17.816  1.00106.83           C  
ATOM    814  HA  GLU A  75      -0.992 -16.484 -18.516  1.00  0.00           H  
ATOM    815  C   GLU A  75      -1.105 -18.051 -17.031  1.00103.69           C  
ATOM    816  O   GLU A  75      -2.217 -18.440 -17.412  1.00 97.18           O  
ATOM    817  CB  GLU A  75       0.794 -17.700 -18.634  1.00105.43           C  
ATOM    818  HB1 GLU A  75       1.279 -18.506 -18.035  1.00  0.00           H  
ATOM    819  HB2 GLU A  75       0.345 -18.314 -19.450  1.00  0.00           H  
ATOM    820  CG  GLU A  75       1.842 -16.750 -19.197  1.00110.89           C  
ATOM    821  HG1 GLU A  75       1.380 -15.792 -19.531  1.00  0.00           H  
ATOM    822  HG2 GLU A  75       2.229 -17.112 -20.178  1.00  0.00           H  
ATOM    823  CD  GLU A  75       2.991 -16.498 -18.204  1.00117.63           C  
ATOM    824  OE1 GLU A  75       3.740 -17.467 -17.925  1.00116.29           O  
ATOM    825  OE2 GLU A  75       3.139 -15.356 -17.687  1.00116.37           O  
ATOM    826  N   LEU A  76      -0.512 -18.475 -15.919  1.00103.57           N  
ATOM    827  HN  LEU A  76       0.421 -18.123 -15.706  1.00  0.00           H  
ATOM    828  CA  LEU A  76      -1.120 -19.412 -14.990  1.00 98.52           C  
ATOM    829  HA  LEU A  76      -1.307 -20.369 -15.531  1.00  0.00           H  
ATOM    830  C   LEU A  76      -2.438 -18.914 -14.438  1.00 99.74           C  
ATOM    831  O   LEU A  76      -3.400 -19.683 -14.342  1.00100.58           O  
ATOM    832  CB  LEU A  76      -0.156 -19.693 -13.845  1.00 99.57           C  
ATOM    833  HB1 LEU A  76       0.807 -20.063 -14.268  1.00  0.00           H  
ATOM    834  HB2 LEU A  76       0.162 -18.723 -13.397  1.00  0.00           H  
ATOM    835  CG  LEU A  76      -0.594 -20.633 -12.724  1.00 98.28           C  
ATOM    836  HG  LEU A  76      -1.455 -20.167 -12.190  1.00  0.00           H  
ATOM    837  CD1 LEU A  76      -1.046 -21.980 -13.283  1.00 91.42           C  
ATOM    838 1HD1 LEU A  76      -1.366 -22.666 -12.465  1.00  0.00           H  
ATOM    839 2HD1 LEU A  76      -0.260 -22.443 -13.924  1.00  0.00           H  
ATOM    840 3HD1 LEU A  76      -1.844 -21.859 -14.053  1.00  0.00           H  
ATOM    841  CD2 LEU A  76       0.553 -20.812 -11.726  1.00 95.01           C  
ATOM    842 1HD2 LEU A  76       0.233 -21.498 -10.908  1.00  0.00           H  
ATOM    843 2HD2 LEU A  76       0.926 -19.837 -11.335  1.00  0.00           H  
ATOM    844 3HD2 LEU A  76       1.491 -21.156 -12.221  1.00  0.00           H  
ATOM    845  N   GLN A  77      -2.498 -17.633 -14.099  1.00 96.94           N  
ATOM    846  HN  GLN A  77      -1.675 -17.040 -14.205  1.00  0.00           H  
ATOM    847  CA  GLN A  77      -3.732 -17.072 -13.577  1.00 94.46           C  
ATOM    848  HA  GLN A  77      -4.039 -17.682 -12.696  1.00  0.00           H  
ATOM    849  C   GLN A  77      -4.828 -17.167 -14.611  1.00 92.61           C  
ATOM    850  O   GLN A  77      -5.961 -17.511 -14.288  1.00 94.46           O  
ATOM    851  CB  GLN A  77      -3.539 -15.648 -13.110  1.00 98.51           C  
ATOM    852  HB1 GLN A  77      -4.497 -15.214 -12.740  1.00  0.00           H  
ATOM    853  HB2 GLN A  77      -3.353 -14.965 -13.971  1.00  0.00           H  
ATOM    854  CG  GLN A  77      -2.454 -15.523 -12.077  1.00 98.40           C  
ATOM    855  HG1 GLN A  77      -2.375 -14.485 -11.678  1.00  0.00           H  
ATOM    856  HG2 GLN A  77      -1.437 -15.602 -12.528  1.00  0.00           H  
ATOM    857  CD  GLN A  77      -2.665 -16.539 -10.974  1.00 98.53           C  
ATOM    858  NE2 GLN A  77      -1.630 -17.309 -10.653  1.00 97.66           N  
ATOM    859 1HE2 GLN A  77      -1.772 -17.993  -9.910  1.00  0.00           H  
ATOM    860 2HE2 GLN A  77      -0.732 -17.256 -11.134  1.00  0.00           H  
ATOM    861  OE1 GLN A  77      -3.751 -16.603 -10.392  1.00 98.11           O  
ATOM    862  N   ARG A  78      -4.495 -16.829 -15.847  1.00 95.95           N  
ATOM    863  HN  ARG A  78      -3.553 -16.487 -16.037  1.00  0.00           H  
ATOM    864  CA  ARG A  78      -5.453 -16.937 -16.943  1.00102.57           C  
ATOM    865  HA  ARG A  78      -6.363 -16.347 -16.684  1.00  0.00           H  
ATOM    866  C   ARG A  78      -5.852 -18.391 -17.143  1.00100.50           C  
ATOM    867  O   ARG A  78      -7.029 -18.712 -17.382  1.00 94.24           O  
ATOM    868  CB  ARG A  78      -4.863 -16.389 -18.242  1.00105.18           C  
ATOM    869  HB1 ARG A  78      -5.558 -16.564 -19.096  1.00  0.00           H  
ATOM    870  HB2 ARG A  78      -3.999 -17.010 -18.576  1.00  0.00           H  
ATOM    871  CG  ARG A  78      -4.473 -14.926 -18.159  1.00111.31           C  
ATOM    872  HG1 ARG A  78      -3.804 -14.726 -17.289  1.00  0.00           H  
ATOM    873  HG2 ARG A  78      -5.335 -14.286 -17.859  1.00  0.00           H  
ATOM    874  CD  ARG A  78      -3.853 -14.457 -19.462  1.00113.37           C  
ATOM    875  HD1 ARG A  78      -4.621 -14.347 -20.263  1.00  0.00           H  
ATOM    876  HD2 ARG A  78      -3.230 -15.256 -19.929  1.00  0.00           H  
ATOM    877  NE  ARG A  78      -3.093 -13.226 -19.278  1.00111.45           N  
ATOM    878  HE  ARG A  78      -3.550 -12.443 -18.811  1.00  0.00           H  
ATOM    879  CZ  ARG A  78      -1.841 -13.069 -19.684  1.00113.23           C  
ATOM    880  NH1 ARG A  78      -1.201 -14.084 -20.266  1.00111.85           N  
ATOM    881 1HH1 ARG A  78      -0.238 -13.963 -20.578  1.00  0.00           H  
ATOM    882 2HH1 ARG A  78      -1.677 -14.972 -20.423  1.00  0.00           H  
ATOM    883  NH2 ARG A  78      -1.222 -11.914 -19.480  1.00113.61           N  
ATOM    884 1HH2 ARG A  78      -0.259 -11.793 -19.792  1.00  0.00           H  
ATOM    885 2HH2 ARG A  78      -1.711 -11.138 -19.035  1.00  0.00           H  
ATOM    886  N   MET A  79      -4.850 -19.263 -17.047  1.00 99.16           N  
ATOM    887  HN  MET A  79      -3.903 -18.914 -16.900  1.00  0.00           H  
ATOM    888  CA  MET A  79      -5.064 -20.697 -17.145  1.00 98.20           C  
ATOM    889  HA  MET A  79      -5.547 -20.919 -18.125  1.00  0.00           H  
ATOM    890  C   MET A  79      -6.031 -21.101 -16.019  1.00 96.09           C  
ATOM    891  O   MET A  79      -6.997 -21.837 -16.261  1.00 98.38           O  
ATOM    892  CB  MET A  79      -3.752 -21.468 -17.063  1.00 99.33           C  
ATOM    893  HB1 MET A  79      -2.886 -20.809 -17.308  1.00  0.00           H  
ATOM    894  HB2 MET A  79      -3.499 -21.714 -16.005  1.00  0.00           H  
ATOM    895  CG  MET A  79      -3.746 -22.739 -17.942  1.00100.97           C  
ATOM    896  HG1 MET A  79      -2.985 -23.450 -17.544  1.00  0.00           H  
ATOM    897  HG2 MET A  79      -4.688 -23.308 -17.761  1.00  0.00           H  
ATOM    898  SD  MET A  79      -3.502 -22.559 -19.741  1.00101.70           S  
ATOM    899  CE  MET A  79      -1.699 -22.574 -19.859  1.00 91.57           C  
ATOM    900  HE1 MET A  79      -1.550 -22.464 -20.958  1.00  0.00           H  
ATOM    901  HE2 MET A  79      -1.198 -23.456 -19.396  1.00  0.00           H  
ATOM    902  HE3 MET A  79      -1.174 -21.819 -19.229  1.00  0.00           H  
ATOM    903  N   ILE A  80      -5.764 -20.680 -14.785  1.00 91.20           N  
ATOM    904  HN  ILE A  80      -4.947 -20.096 -14.604  1.00  0.00           H  
ATOM    905  CA  ILE A  80      -6.659 -21.066 -13.688  1.00 96.35           C  
ATOM    906  HA  ILE A  80      -6.792 -22.172 -13.732  1.00  0.00           H  
ATOM    907  C   ILE A  80      -8.056 -20.418 -13.835  1.00 98.60           C  
ATOM    908  O   ILE A  80      -9.070 -21.031 -13.533  1.00 98.64           O  
ATOM    909  CB  ILE A  80      -6.069 -20.718 -12.304  1.00 96.55           C  
ATOM    910  HB  ILE A  80      -5.902 -19.617 -12.257  1.00  0.00           H  
ATOM    911  CG1 ILE A  80      -4.734 -21.419 -12.094  1.00 90.03           C  
ATOM    912 1HG1 ILE A  80      -4.853 -22.526 -12.163  1.00  0.00           H  
ATOM    913 2HG1 ILE A  80      -4.058 -21.252 -12.965  1.00  0.00           H  
ATOM    914  CG2 ILE A  80      -7.048 -21.105 -11.204  1.00 89.17           C  
ATOM    915 1HG2 ILE A  80      -6.622 -20.854 -10.205  1.00  0.00           H  
ATOM    916 2HG2 ILE A  80      -7.349 -22.177 -11.272  1.00  0.00           H  
ATOM    917 3HG2 ILE A  80      -8.051 -20.643 -11.358  1.00  0.00           H  
ATOM    918  CD1 ILE A  80      -4.060 -21.037 -10.819  1.00 91.14           C  
ATOM    919 1HD1 ILE A  80      -3.082 -21.550 -10.665  1.00  0.00           H  
ATOM    920 2HD1 ILE A  80      -4.736 -21.204  -9.948  1.00  0.00           H  
ATOM    921 3HD1 ILE A  80      -3.941 -19.930 -10.750  1.00  0.00           H  
ATOM    922  N   ALA A  81      -8.089 -19.175 -14.308  1.00100.37           N  
ATOM    923  HN  ALA A  81      -7.202 -18.711 -14.502  1.00  0.00           H  
ATOM    924  CA  ALA A  81      -9.329 -18.432 -14.567  1.00 95.06           C  
ATOM    925  HA  ALA A  81      -9.866 -18.337 -13.595  1.00  0.00           H  
ATOM    926  C   ALA A  81     -10.302 -19.091 -15.564  1.00 98.89           C  
ATOM    927  O   ALA A  81     -11.528 -19.013 -15.393  1.00 95.99           O  
ATOM    928  CB  ALA A  81      -8.993 -17.041 -15.028  1.00 91.46           C  
ATOM    929  HB1 ALA A  81      -9.934 -16.477 -15.225  1.00  0.00           H  
ATOM    930  HB2 ALA A  81      -8.311 -17.043 -15.910  1.00  0.00           H  
ATOM    931  HB3 ALA A  81      -8.325 -16.509 -14.311  1.00  0.00           H  
ATOM    932  N   ALA A  82      -9.774 -19.782 -16.575  1.00101.03           N  
ATOM    933  HN  ALA A  82      -8.772 -19.969 -16.599  1.00  0.00           H  
ATOM    934  CA  ALA A  82     -10.642 -20.273 -17.653  1.00103.57           C  
ATOM    935  HA  ALA A  82     -11.391 -19.475 -17.863  1.00  0.00           H  
ATOM    936  C   ALA A  82     -11.419 -21.564 -17.379  1.00103.69           C  
ATOM    937  O   ALA A  82     -12.440 -21.830 -18.035  1.00 97.37           O  
ATOM    938  CB  ALA A  82      -9.797 -20.453 -18.927  1.00 98.79           C  
ATOM    939  HB1 ALA A  82      -9.231 -19.513 -19.126  1.00  0.00           H  
ATOM    940  HB2 ALA A  82     -10.411 -20.771 -19.801  1.00  0.00           H  
ATOM    941  HB3 ALA A  82      -9.130 -21.345 -18.871  1.00  0.00           H  
ATOM    942  N   VAL A  83     -10.922 -22.383 -16.461  1.00103.59           N  
ATOM    943  HN  VAL A  83     -10.058 -22.132 -15.980  1.00  0.00           H  
ATOM    944  CA  VAL A  83     -11.587 -23.632 -16.128  1.00 97.53           C  
ATOM    945  HA  VAL A  83     -11.861 -24.136 -17.084  1.00  0.00           H  
ATOM    946  C   VAL A  83     -12.886 -23.338 -15.367  1.00100.68           C  
ATOM    947  O   VAL A  83     -12.922 -22.497 -14.465  1.00 95.53           O  
ATOM    948  CB  VAL A  83     -10.698 -24.592 -15.335  1.00101.59           C  
ATOM    949  HB  VAL A  83      -9.812 -24.849 -15.961  1.00  0.00           H  
ATOM    950  CG1 VAL A  83     -10.206 -23.950 -14.046  1.00 96.99           C  
ATOM    951 1HG1 VAL A  83      -9.558 -24.650 -13.468  1.00  0.00           H  
ATOM    952 2HG1 VAL A  83     -11.053 -23.571 -13.428  1.00  0.00           H  
ATOM    953 3HG1 VAL A  83      -9.690 -22.981 -14.242  1.00  0.00           H  
ATOM    954  CG2 VAL A  83     -11.468 -25.867 -15.050  1.00 99.19           C  
ATOM    955 1HG2 VAL A  83     -10.820 -26.567 -14.472  1.00  0.00           H  
ATOM    956 2HG2 VAL A  83     -11.871 -26.334 -15.979  1.00  0.00           H  
ATOM    957 3HG2 VAL A  83     -12.439 -25.669 -14.538  1.00  0.00           H  
ATOM    958  N   ASP A  84     -13.954 -24.019 -15.749  1.00104.71           N  
ATOM    959  HN  ASP A  84     -13.868 -24.698 -16.506  1.00  0.00           H  
ATOM    960  CA  ASP A  84     -15.243 -23.823 -15.117  1.00104.76           C  
ATOM    961  HA  ASP A  84     -15.350 -22.751 -14.831  1.00  0.00           H  
ATOM    962  C   ASP A  84     -15.275 -24.682 -13.857  1.00105.32           C  
ATOM    963  O   ASP A  84     -14.890 -25.851 -13.878  1.00102.74           O  
ATOM    964  CB  ASP A  84     -16.379 -24.203 -16.084  1.00105.63           C  
ATOM    965  HB1 ASP A  84     -16.145 -25.154 -16.617  1.00  0.00           H  
ATOM    966  HB2 ASP A  84     -16.409 -23.507 -16.955  1.00  0.00           H  
ATOM    967  CG  ASP A  84     -17.740 -24.282 -15.407  1.00109.71           C  
ATOM    968  OD1 ASP A  84     -17.922 -23.684 -14.325  1.00110.50           O  
ATOM    969  OD2 ASP A  84     -18.640 -24.934 -15.975  1.00110.30           O  
ATOM    970  N   THR A  85     -15.769 -24.098 -12.771  1.00108.45           N  
ATOM    971  HN  THR A  85     -16.295 -23.231 -12.882  1.00  0.00           H  
ATOM    972  CA  THR A  85     -15.595 -24.640 -11.421  1.00102.84           C  
ATOM    973  HA  THR A  85     -15.161 -25.665 -11.485  1.00  0.00           H  
ATOM    974  C   THR A  85     -16.964 -24.709 -10.761  1.00104.80           C  
ATOM    975  O   THR A  85     -17.137 -24.371  -9.581  1.00103.13           O  
ATOM    976  CB  THR A  85     -14.666 -23.736 -10.569  1.00102.40           C  
ATOM    977  HB  THR A  85     -15.284 -22.942 -10.088  1.00  0.00           H  
ATOM    978  CG2 THR A  85     -13.951 -24.503  -9.497  1.00 99.02           C  
ATOM    979 1HG2 THR A  85     -13.283 -23.853  -8.885  1.00  0.00           H  
ATOM    980 2HG2 THR A  85     -13.390 -25.366  -9.926  1.00  0.00           H  
ATOM    981 3HG2 THR A  85     -14.671 -25.061  -8.853  1.00  0.00           H  
ATOM    982  OG1 THR A  85     -13.699 -23.111 -11.421  1.00112.71           O  
ATOM    983  HG1 THR A  85     -13.130 -22.557 -10.899  1.00  0.00           H  
ATOM    984  N   ASP A  86     -17.920 -25.220 -11.533  1.00104.93           N  
ATOM    985  HN  ASP A  86     -17.706 -25.425 -12.509  1.00  0.00           H  
ATOM    986  CA  ASP A  86     -19.253 -25.496 -11.038  1.00105.09           C  
ATOM    987  HA  ASP A  86     -19.473 -24.766 -10.224  1.00  0.00           H  
ATOM    988  C   ASP A  86     -19.277 -26.895 -10.430  1.00103.09           C  
ATOM    989  O   ASP A  86     -20.160 -27.234  -9.640  1.00100.86           O  
ATOM    990  CB  ASP A  86     -20.293 -25.297 -12.138  1.00109.64           C  
ATOM    991  HB1 ASP A  86     -21.234 -25.849 -11.910  1.00  0.00           H  
ATOM    992  HB2 ASP A  86     -20.000 -25.828 -13.074  1.00  0.00           H  
ATOM    993  CG  ASP A  86     -20.569 -23.808 -12.404  1.00118.38           C  
ATOM    994  OD1 ASP A  86     -19.647 -22.974 -12.168  1.00113.64           O  
ATOM    995  OD2 ASP A  86     -21.689 -23.475 -12.862  1.00115.89           O  
ATOM    996  N   SER A  87     -18.332 -27.718 -10.881  1.00 99.44           N  
ATOM    997  HN  SER A  87     -17.769 -27.414 -11.675  1.00  0.00           H  
ATOM    998  CA  SER A  87     -18.056 -29.028 -10.305  1.00 94.24           C  
ATOM    999  HA  SER A  87     -18.774 -29.230  -9.476  1.00  0.00           H  
ATOM   1000  C   SER A  87     -16.616 -29.050  -9.756  1.00 88.34           C  
ATOM   1001  O   SER A  87     -15.748 -29.725 -10.317  1.00 86.92           O  
ATOM   1002  CB  SER A  87     -18.189 -30.111 -11.371  1.00 96.98           C  
ATOM   1003  HB1 SER A  87     -18.162 -29.686 -12.401  1.00  0.00           H  
ATOM   1004  HB2 SER A  87     -17.277 -30.749 -11.432  1.00  0.00           H  
ATOM   1005  OG  SER A  87     -19.363 -30.884 -11.147  1.00 95.69           O  
ATOM   1006  HG  SER A  87     -19.446 -31.558 -11.811  1.00  0.00           H  
ATOM   1007  N   PRO A  88     -16.335 -28.328  -8.667  1.00 83.68           N  
ATOM   1008  CA  PRO A  88     -14.906 -28.195  -8.339  1.00 81.64           C  
ATOM   1009  HA  PRO A  88     -14.364 -27.791  -9.226  1.00  0.00           H  
ATOM   1010  C   PRO A  88     -14.239 -29.520  -7.897  1.00 81.24           C  
ATOM   1011  O   PRO A  88     -13.018 -29.642  -8.037  1.00 82.64           O  
ATOM   1012  CB  PRO A  88     -14.885 -27.148  -7.218  1.00 77.84           C  
ATOM   1013  HB1 PRO A  88     -14.557 -26.137  -7.556  1.00  0.00           H  
ATOM   1014  HB2 PRO A  88     -14.072 -27.308  -6.471  1.00  0.00           H  
ATOM   1015  CG  PRO A  88     -16.260 -27.166  -6.623  1.00 89.00           C  
ATOM   1016  HG1 PRO A  88     -16.319 -27.765  -5.684  1.00  0.00           H  
ATOM   1017  HG2 PRO A  88     -16.558 -26.183  -6.189  1.00  0.00           H  
ATOM   1018  CD  PRO A  88     -17.219 -27.654  -7.698  1.00 90.64           C  
ATOM   1019  HD1 PRO A  88     -17.864 -26.858  -8.137  1.00  0.00           H  
ATOM   1020  HD2 PRO A  88     -18.056 -28.286  -7.319  1.00  0.00           H  
ATOM   1021  N   ARG A  89     -14.990 -30.486  -7.388  1.00 76.81           N  
ATOM   1022  HN  ARG A  89     -15.989 -30.340  -7.244  1.00  0.00           H  
ATOM   1023  CA  ARG A  89     -14.378 -31.753  -7.038  1.00 76.11           C  
ATOM   1024  HA  ARG A  89     -13.489 -31.536  -6.401  1.00  0.00           H  
ATOM   1025  C   ARG A  89     -13.886 -32.516  -8.287  1.00 76.91           C  
ATOM   1026  O   ARG A  89     -12.716 -32.936  -8.336  1.00 71.95           O  
ATOM   1027  CB  ARG A  89     -15.348 -32.628  -6.211  1.00 75.26           C  
ATOM   1028  HB1 ARG A  89     -15.872 -32.010  -5.445  1.00  0.00           H  
ATOM   1029  HB2 ARG A  89     -16.219 -32.938  -6.834  1.00  0.00           H  
ATOM   1030  CG  ARG A  89     -14.701 -33.840  -5.563  1.00 73.18           C  
ATOM   1031  HG1 ARG A  89     -14.006 -33.531  -4.748  1.00  0.00           H  
ATOM   1032  HG2 ARG A  89     -13.970 -34.318  -6.256  1.00  0.00           H  
ATOM   1033  CD  ARG A  89     -15.723 -34.866  -5.052  1.00 77.84           C  
ATOM   1034  HD1 ARG A  89     -16.037 -34.625  -4.010  1.00  0.00           H  
ATOM   1035  HD2 ARG A  89     -16.701 -34.743  -5.573  1.00  0.00           H  
ATOM   1036  NE  ARG A  89     -15.252 -36.262  -5.147  1.00 73.66           N  
ATOM   1037  HE  ARG A  89     -15.760 -36.902  -5.758  1.00  0.00           H  
ATOM   1038  CZ  ARG A  89     -14.203 -36.730  -4.480  1.00 68.50           C  
ATOM   1039  NH1 ARG A  89     -13.528 -35.931  -3.680  1.00 76.95           N  
ATOM   1040 1HH1 ARG A  89     -12.722 -36.290  -3.168  1.00  0.00           H  
ATOM   1041 2HH1 ARG A  89     -13.817 -34.956  -3.598  1.00  0.00           H  
ATOM   1042  NH2 ARG A  89     -13.832 -37.983  -4.586  1.00 64.31           N  
ATOM   1043 1HH2 ARG A  89     -13.026 -38.342  -4.074  1.00  0.00           H  
ATOM   1044 2HH2 ARG A  89     -14.355 -38.602  -5.206  1.00  0.00           H  
ATOM   1045  N   GLU A  90     -14.729 -32.585  -9.324  1.00 76.40           N  
ATOM   1046  HN  GLU A  90     -15.678 -32.230  -9.207  1.00  0.00           H  
ATOM   1047  CA  GLU A  90     -14.340 -33.156 -10.634  1.00 82.25           C  
ATOM   1048  HA  GLU A  90     -14.167 -34.251 -10.512  1.00  0.00           H  
ATOM   1049  C   GLU A  90     -13.075 -32.517 -11.206  1.00 79.14           C  
ATOM   1050  O   GLU A  90     -12.187 -33.193 -11.746  1.00 75.65           O  
ATOM   1051  CB  GLU A  90     -15.442 -32.943 -11.676  1.00 81.31           C  
ATOM   1052  HB1 GLU A  90     -15.710 -31.862 -11.723  1.00  0.00           H  
ATOM   1053  HB2 GLU A  90     -15.025 -33.094 -12.699  1.00  0.00           H  
ATOM   1054  CG  GLU A  90     -16.697 -33.771 -11.510  1.00 84.44           C  
ATOM   1055  HG1 GLU A  90     -16.461 -34.859 -11.445  1.00  0.00           H  
ATOM   1056  HG2 GLU A  90     -17.146 -33.630 -10.499  1.00  0.00           H  
ATOM   1057  CD  GLU A  90     -17.717 -33.485 -12.621  1.00101.44           C  
ATOM   1058  OE1 GLU A  90     -17.286 -33.121 -13.746  1.00107.43           O  
ATOM   1059  OE2 GLU A  90     -18.943 -33.616 -12.376  1.00102.83           O  
ATOM   1060  N   VAL A  91     -13.008 -31.207 -11.104  1.00 75.31           N  
ATOM   1061  HN  VAL A  91     -13.753 -30.697 -10.630  1.00  0.00           H  
ATOM   1062  CA  VAL A  91     -11.887 -30.488 -11.658  1.00 77.03           C  
ATOM   1063  HA  VAL A  91     -11.777 -30.782 -12.728  1.00  0.00           H  
ATOM   1064  C   VAL A  91     -10.602 -30.862 -10.925  1.00 77.94           C  
ATOM   1065  O   VAL A  91      -9.567 -31.143 -11.553  1.00 80.40           O  
ATOM   1066  CB  VAL A  91     -12.109 -28.954 -11.596  1.00 82.01           C  
ATOM   1067  HB  VAL A  91     -12.432 -28.674 -10.566  1.00  0.00           H  
ATOM   1068  CG1 VAL A  91     -10.845 -28.226 -11.927  1.00 74.38           C  
ATOM   1069 1HG1 VAL A  91     -11.005 -27.123 -11.882  1.00  0.00           H  
ATOM   1070 2HG1 VAL A  91     -10.429 -28.545 -12.911  1.00  0.00           H  
ATOM   1071 3HG1 VAL A  91      -9.999 -28.549 -11.276  1.00  0.00           H  
ATOM   1072  CG2 VAL A  91     -13.199 -28.554 -12.587  1.00 84.08           C  
ATOM   1073 1HG2 VAL A  91     -13.359 -27.451 -12.542  1.00  0.00           H  
ATOM   1074 2HG2 VAL A  91     -14.144 -29.123 -12.425  1.00  0.00           H  
ATOM   1075 3HG2 VAL A  91     -12.976 -28.905 -13.622  1.00  0.00           H  
ATOM   1076  N   PHE A  92     -10.665 -30.899  -9.595  1.00 74.80           N  
ATOM   1077  HN  PHE A  92     -11.549 -30.730  -9.116  1.00  0.00           H  
ATOM   1078  CA  PHE A  92      -9.458 -31.183  -8.833  1.00 69.93           C  
ATOM   1079  HA  PHE A  92      -8.700 -30.406  -9.089  1.00  0.00           H  
ATOM   1080  C   PHE A  92      -8.858 -32.558  -9.169  1.00 68.24           C  
ATOM   1081  O   PHE A  92      -7.660 -32.678  -9.410  1.00 69.67           O  
ATOM   1082  CB  PHE A  92      -9.710 -31.116  -7.331  1.00 67.89           C  
ATOM   1083  HB1 PHE A  92     -10.066 -30.104  -7.028  1.00  0.00           H  
ATOM   1084  HB2 PHE A  92     -10.608 -31.713  -7.047  1.00  0.00           H  
ATOM   1085  CG  PHE A  92      -8.523 -31.525  -6.539  1.00 67.28           C  
ATOM   1086  CD1 PHE A  92      -7.479 -30.635  -6.353  1.00 65.86           C  
ATOM   1087  HD1 PHE A  92      -7.547 -29.617  -6.771  1.00  0.00           H  
ATOM   1088  CD2 PHE A  92      -8.410 -32.813  -6.042  1.00 61.30           C  
ATOM   1089  HD2 PHE A  92      -9.225 -33.538  -6.204  1.00  0.00           H  
ATOM   1090  CE1 PHE A  92      -6.361 -31.010  -5.653  1.00 64.83           C  
ATOM   1091  HE1 PHE A  92      -5.544 -30.288  -5.485  1.00  0.00           H  
ATOM   1092  CE2 PHE A  92      -7.294 -33.188  -5.353  1.00 62.15           C  
ATOM   1093  HE2 PHE A  92      -7.215 -34.211  -4.948  1.00  0.00           H  
ATOM   1094  CZ  PHE A  92      -6.263 -32.290  -5.162  1.00 63.49           C  
ATOM   1095  HZ  PHE A  92      -5.358 -32.601  -4.614  1.00  0.00           H  
ATOM   1096  N   PHE A  93      -9.690 -33.584  -9.199  1.00 67.01           N  
ATOM   1097  HN  PHE A  93     -10.691 -33.421  -9.090  1.00  0.00           H  
ATOM   1098  CA  PHE A  93      -9.201 -34.947  -9.385  1.00 69.98           C  
ATOM   1099  HA  PHE A  93      -8.305 -35.051  -8.730  1.00  0.00           H  
ATOM   1100  C   PHE A  93      -8.714 -35.129 -10.805  1.00 69.35           C  
ATOM   1101  O   PHE A  93      -7.800 -35.890 -11.089  1.00 66.00           O  
ATOM   1102  CB  PHE A  93     -10.213 -36.023  -8.913  1.00 66.02           C  
ATOM   1103  HB1 PHE A  93     -10.085 -36.971  -9.486  1.00  0.00           H  
ATOM   1104  HB2 PHE A  93     -11.251 -35.761  -9.226  1.00  0.00           H  
ATOM   1105  CG  PHE A  93     -10.144 -36.274  -7.433  1.00 67.94           C  
ATOM   1106  CD1 PHE A  93      -9.149 -37.125  -6.906  1.00 65.37           C  
ATOM   1107  HD1 PHE A  93      -8.453 -37.637  -7.591  1.00  0.00           H  
ATOM   1108  CD2 PHE A  93     -10.984 -35.574  -6.553  1.00 64.83           C  
ATOM   1109  HD2 PHE A  93     -11.736 -34.873  -6.953  1.00  0.00           H  
ATOM   1110  CE1 PHE A  93      -9.033 -37.329  -5.516  1.00 59.69           C  
ATOM   1111  HE1 PHE A  93      -8.276 -38.023  -5.113  1.00  0.00           H  
ATOM   1112  CE2 PHE A  93     -10.872 -35.760  -5.180  1.00 64.41           C  
ATOM   1113  HE2 PHE A  93     -11.550 -35.221  -4.497  1.00  0.00           H  
ATOM   1114  CZ  PHE A  93      -9.894 -36.636  -4.654  1.00 61.74           C  
ATOM   1115  HZ  PHE A  93      -9.809 -36.774  -3.563  1.00  0.00           H  
ATOM   1116  N   ARG A  94      -9.318 -34.392 -11.709  1.00 76.26           N  
ATOM   1117  HN  ARG A  94     -10.076 -33.763 -11.445  1.00  0.00           H  
ATOM   1118  CA  ARG A  94      -8.888 -34.490 -13.080  1.00 74.45           C  
ATOM   1119  HA  ARG A  94      -8.813 -35.571 -13.342  1.00  0.00           H  
ATOM   1120  C   ARG A  94      -7.511 -33.850 -13.301  1.00 74.54           C  
ATOM   1121  O   ARG A  94      -6.624 -34.449 -13.935  1.00 72.88           O  
ATOM   1122  CB  ARG A  94      -9.939 -33.872 -13.952  1.00 78.07           C  
ATOM   1123  HB1 ARG A  94      -9.995 -32.780 -13.732  1.00  0.00           H  
ATOM   1124  HB2 ARG A  94     -10.942 -34.214 -13.606  1.00  0.00           H  
ATOM   1125  CG  ARG A  94      -9.849 -34.059 -15.401  1.00 88.95           C  
ATOM   1126  HG1 ARG A  94      -9.116 -33.411 -15.936  1.00  0.00           H  
ATOM   1127  HG2 ARG A  94      -9.384 -35.012 -15.746  1.00  0.00           H  
ATOM   1128  CD  ARG A  94     -11.295 -33.859 -15.759  1.00100.96           C  
ATOM   1129  HD1 ARG A  94     -11.768 -33.174 -15.017  1.00  0.00           H  
ATOM   1130  HD2 ARG A  94     -11.858 -34.801 -15.562  1.00  0.00           H  
ATOM   1131  NE  ARG A  94     -11.592 -33.394 -17.098  1.00117.67           N  
ATOM   1132  HE  ARG A  94     -10.862 -33.442 -17.809  1.00  0.00           H  
ATOM   1133  CZ  ARG A  94     -12.783 -32.906 -17.433  1.00119.58           C  
ATOM   1134  NH1 ARG A  94     -13.751 -32.828 -16.513  1.00113.70           N  
ATOM   1135 1HH1 ARG A  94     -13.582 -33.142 -15.557  1.00  0.00           H  
ATOM   1136 2HH1 ARG A  94     -14.664 -32.454 -16.770  1.00  0.00           H  
ATOM   1137  NH2 ARG A  94     -13.004 -32.496 -18.681  1.00120.99           N  
ATOM   1138 1HH2 ARG A  94     -12.266 -32.555 -19.382  1.00  0.00           H  
ATOM   1139 2HH2 ARG A  94     -13.917 -32.122 -18.938  1.00  0.00           H  
ATOM   1140  N   VAL A  95      -7.302 -32.689 -12.690  1.00 70.97           N  
ATOM   1141  HN  VAL A  95      -8.054 -32.265 -12.146  1.00  0.00           H  
ATOM   1142  CA  VAL A  95      -6.021 -32.014 -12.784  1.00 69.91           C  
ATOM   1143  HA  VAL A  95      -5.752 -31.937 -13.863  1.00  0.00           H  
ATOM   1144  C   VAL A  95      -4.930 -32.832 -12.084  1.00 69.21           C  
ATOM   1145  O   VAL A  95      -3.849 -33.056 -12.611  1.00 70.23           O  
ATOM   1146  CB  VAL A  95      -6.121 -30.580 -12.216  1.00 72.24           C  
ATOM   1147  HB  VAL A  95      -6.624 -30.618 -11.222  1.00  0.00           H  
ATOM   1148  CG1 VAL A  95      -4.749 -29.957 -12.051  1.00 75.22           C  
ATOM   1149 1HG1 VAL A  95      -4.821 -28.923 -11.641  1.00  0.00           H  
ATOM   1150 2HG1 VAL A  95      -4.171 -29.980 -13.004  1.00  0.00           H  
ATOM   1151 3HG1 VAL A  95      -4.080 -30.598 -11.430  1.00  0.00           H  
ATOM   1152  CG2 VAL A  95      -6.944 -29.728 -13.150  1.00 75.32           C  
ATOM   1153 1HG2 VAL A  95      -7.016 -28.694 -12.740  1.00  0.00           H  
ATOM   1154 2HG2 VAL A  95      -7.946 -30.172 -13.354  1.00  0.00           H  
ATOM   1155 3HG2 VAL A  95      -6.549 -29.742 -14.193  1.00  0.00           H  
ATOM   1156  N   ALA A  96      -5.251 -33.332 -10.900  1.00 72.45           N  
ATOM   1157  HN  ALA A  96      -6.192 -33.181 -10.537  1.00  0.00           H  
ATOM   1158  CA  ALA A  96      -4.301 -34.090 -10.103  1.00 64.78           C  
ATOM   1159  HA  ALA A  96      -3.393 -33.458  -9.964  1.00  0.00           H  
ATOM   1160  C   ALA A  96      -3.868 -35.384 -10.808  1.00 64.01           C  
ATOM   1161  O   ALA A  96      -2.678 -35.668 -10.910  1.00 62.69           O  
ATOM   1162  CB  ALA A  96      -4.881 -34.373  -8.733  1.00 59.93           C  
ATOM   1163  HB1 ALA A  96      -5.195 -33.434  -8.221  1.00  0.00           H  
ATOM   1164  HB2 ALA A  96      -4.174 -34.963  -8.104  1.00  0.00           H  
ATOM   1165  HB3 ALA A  96      -5.718 -35.108  -8.788  1.00  0.00           H  
ATOM   1166  N   ALA A  97      -4.836 -36.160 -11.286  1.00 62.48           N  
ATOM   1167  HN  ALA A  97      -5.808 -35.909 -11.107  1.00  0.00           H  
ATOM   1168  CA  ALA A  97      -4.543 -37.364 -12.062  1.00 66.72           C  
ATOM   1169  HA  ALA A  97      -4.015 -38.084 -11.393  1.00  0.00           H  
ATOM   1170  C   ALA A  97      -3.627 -37.067 -13.252  1.00 72.38           C  
ATOM   1171  O   ALA A  97      -2.611 -37.719 -13.436  1.00 76.26           O  
ATOM   1172  CB  ALA A  97      -5.846 -38.028 -12.538  1.00 56.95           C  
ATOM   1173  HB1 ALA A  97      -5.623 -38.946 -13.130  1.00  0.00           H  
ATOM   1174  HB2 ALA A  97      -6.491 -37.316 -13.104  1.00  0.00           H  
ATOM   1175  HB3 ALA A  97      -6.538 -38.240 -11.689  1.00  0.00           H  
ATOM   1176  N   ASP A  98      -3.968 -36.054 -14.027  1.00 75.67           N  
ATOM   1177  HN  ASP A  98      -4.817 -35.535 -13.804  1.00  0.00           H  
ATOM   1178  CA  ASP A  98      -3.188 -35.645 -15.183  1.00 75.60           C  
ATOM   1179  HA  ASP A  98      -3.113 -36.531 -15.856  1.00  0.00           H  
ATOM   1180  C   ASP A  98      -1.770 -35.225 -14.841  1.00 73.47           C  
ATOM   1181  O   ASP A  98      -0.815 -35.612 -15.515  1.00 78.51           O  
ATOM   1182  CB  ASP A  98      -3.901 -34.541 -15.973  1.00 86.56           C  
ATOM   1183  HB1 ASP A  98      -4.435 -33.842 -15.288  1.00  0.00           H  
ATOM   1184  HB2 ASP A  98      -3.166 -33.831 -16.419  1.00  0.00           H  
ATOM   1185  CG  ASP A  98      -4.837 -35.085 -17.029  1.00 96.18           C  
ATOM   1186  OD1 ASP A  98      -4.679 -36.273 -17.391  1.00103.15           O  
ATOM   1187  OD2 ASP A  98      -5.764 -34.348 -17.450  1.00 99.76           O  
ATOM   1188  N   MET A  99      -1.639 -34.436 -13.780  1.00 69.19           N  
ATOM   1189  HN  MET A  99      -2.472 -34.136 -13.274  1.00  0.00           H  
ATOM   1190  CA  MET A  99      -0.324 -33.989 -13.323  1.00 72.83           C  
ATOM   1191  HA  MET A  99       0.127 -33.348 -14.116  1.00  0.00           H  
ATOM   1192  C   MET A  99       0.583 -35.160 -13.083  1.00 74.41           C  
ATOM   1193  O   MET A  99       1.786 -35.057 -13.302  1.00 79.47           O  
ATOM   1194  CB  MET A  99      -0.428 -33.165 -12.030  1.00 67.27           C  
ATOM   1195  HB1 MET A  99       0.573 -33.043 -11.554  1.00  0.00           H  
ATOM   1196  HB2 MET A  99      -0.941 -33.746 -11.228  1.00  0.00           H  
ATOM   1197  CG  MET A  99      -1.092 -31.830 -12.235  1.00 70.54           C  
ATOM   1198  HG1 MET A  99      -2.120 -31.992 -12.636  1.00  0.00           H  
ATOM   1199  HG2 MET A  99      -0.607 -31.310 -13.094  1.00  0.00           H  
ATOM   1200  SD  MET A  99      -1.178 -30.702 -10.840  1.00 67.54           S  
ATOM   1201  CE  MET A  99       0.481 -30.615 -10.177  1.00 63.58           C  
ATOM   1202  HE1 MET A  99       0.428 -29.915  -9.311  1.00  0.00           H  
ATOM   1203  HE2 MET A  99       1.249 -30.330 -10.934  1.00  0.00           H  
ATOM   1204  HE3 MET A  99       0.910 -31.611  -9.919  1.00  0.00           H  
ATOM   1205  N   PHE A 100       0.006 -36.275 -12.628  1.00 74.30           N  
ATOM   1206  HN  PHE A 100      -1.006 -36.318 -12.507  1.00  0.00           H  
ATOM   1207  CA  PHE A 100       0.828 -37.422 -12.308  1.00 68.88           C  
ATOM   1208  HA  PHE A 100       1.891 -37.112 -12.442  1.00  0.00           H  
ATOM   1209  C   PHE A 100       0.607 -38.663 -13.181  1.00 75.76           C  
ATOM   1210  O   PHE A 100       0.961 -39.773 -12.782  1.00 75.78           O  
ATOM   1211  CB  PHE A 100       0.645 -37.769 -10.838  1.00 67.81           C  
ATOM   1212  HB1 PHE A 100       1.164 -38.723 -10.587  1.00  0.00           H  
ATOM   1213  HB2 PHE A 100      -0.407 -38.073 -10.629  1.00  0.00           H  
ATOM   1214  CG  PHE A 100       1.074 -36.673  -9.923  1.00 67.92           C  
ATOM   1215  CD1 PHE A 100       2.406 -36.559  -9.504  1.00 64.69           C  
ATOM   1216  HD1 PHE A 100       3.150 -37.297  -9.849  1.00  0.00           H  
ATOM   1217  CD2 PHE A 100       0.135 -35.742  -9.471  1.00 61.10           C  
ATOM   1218  HD2 PHE A 100      -0.916 -35.821  -9.795  1.00  0.00           H  
ATOM   1219  CE1 PHE A 100       2.804 -35.525  -8.656  1.00 61.29           C  
ATOM   1220  HE1 PHE A 100       3.859 -35.437  -8.348  1.00  0.00           H  
ATOM   1221  CE2 PHE A 100       0.523 -34.707  -8.607  1.00 62.36           C  
ATOM   1222  HE2 PHE A 100      -0.223 -33.978  -8.250  1.00  0.00           H  
ATOM   1223  CZ  PHE A 100       1.860 -34.600  -8.198  1.00 59.91           C  
ATOM   1224  HZ  PHE A 100       2.167 -33.788  -7.517  1.00  0.00           H  
ATOM   1225  N   SER A 101       0.022 -38.484 -14.363  1.00 78.14           N  
ATOM   1226  HN  SER A 101      -0.181 -37.538 -14.686  1.00  0.00           H  
ATOM   1227  CA  SER A 101      -0.333 -39.626 -15.205  1.00 77.95           C  
ATOM   1228  HA  SER A 101      -0.764 -40.406 -14.535  1.00  0.00           H  
ATOM   1229  C   SER A 101       0.876 -40.269 -15.934  1.00 83.32           C  
ATOM   1230  O   SER A 101       0.858 -41.458 -16.259  1.00 82.52           O  
ATOM   1231  CB  SER A 101      -1.421 -39.249 -16.216  1.00 80.35           C  
ATOM   1232  HB1 SER A 101      -2.398 -39.047 -15.717  1.00  0.00           H  
ATOM   1233  HB2 SER A 101      -1.729 -40.122 -16.838  1.00  0.00           H  
ATOM   1234  OG  SER A 101      -0.998 -38.148 -17.020  1.00 86.76           O  
ATOM   1235  HG  SER A 101      -1.673 -37.914 -17.647  1.00  0.00           H  
ATOM   1236  N   ASP A 102       1.943 -39.498 -16.138  1.00 81.18           N  
ATOM   1237  HN  ASP A 102       1.947 -38.540 -15.788  1.00  0.00           H  
ATOM   1238  CA  ASP A 102       3.106 -40.007 -16.856  1.00 83.55           C  
ATOM   1239  HA  ASP A 102       2.723 -40.654 -17.679  1.00  0.00           H  
ATOM   1240  C   ASP A 102       3.995 -40.890 -15.970  1.00 89.99           C  
ATOM   1241  O   ASP A 102       5.046 -41.389 -16.419  1.00 87.32           O  
ATOM   1242  CB  ASP A 102       3.898 -38.861 -17.516  1.00 79.37           C  
ATOM   1243  HB1 ASP A 102       4.721 -39.268 -18.149  1.00  0.00           H  
ATOM   1244  HB2 ASP A 102       3.284 -38.363 -18.302  1.00  0.00           H  
ATOM   1245  CG  ASP A 102       4.429 -37.855 -16.551  1.00 85.44           C  
ATOM   1246  OD1 ASP A 102       4.224 -38.036 -15.337  1.00 88.49           O  
ATOM   1247  OD2 ASP A 102       5.028 -36.853 -17.030  1.00 83.24           O  
ATOM   1248  N   GLY A 103       3.601 -41.028 -14.702  1.00 85.45           N  
ATOM   1249  HN  GLY A 103       2.791 -40.499 -14.380  1.00  0.00           H  
ATOM   1250  CA  GLY A 103       4.284 -41.906 -13.761  1.00 76.13           C  
ATOM   1251  HA1 GLY A 103       4.494 -42.893 -14.235  1.00  0.00           H  
ATOM   1252  HA2 GLY A 103       3.585 -42.225 -12.953  1.00  0.00           H  
ATOM   1253  C   GLY A 103       5.539 -41.336 -13.169  1.00 84.26           C  
ATOM   1254  O   GLY A 103       6.333 -42.049 -12.534  1.00 82.43           O  
ATOM   1255  N   ASN A 104       5.746 -40.049 -13.417  1.00 84.60           N  
ATOM   1256  HN  ASN A 104       5.124 -39.552 -14.055  1.00  0.00           H  
ATOM   1257  CA  ASN A 104       6.846 -39.342 -12.792  1.00 84.53           C  
ATOM   1258  HA  ASN A 104       7.588 -40.100 -12.447  1.00  0.00           H  
ATOM   1259  C   ASN A 104       6.392 -38.559 -11.589  1.00 86.06           C  
ATOM   1260  O   ASN A 104       5.237 -38.158 -11.487  1.00 88.63           O  
ATOM   1261  CB  ASN A 104       7.532 -38.446 -13.795  1.00 85.95           C  
ATOM   1262  HB1 ASN A 104       6.813 -37.742 -14.275  1.00  0.00           H  
ATOM   1263  HB2 ASN A 104       8.193 -37.700 -13.295  1.00  0.00           H  
ATOM   1264  CG  ASN A 104       8.282 -39.251 -14.816  1.00 98.04           C  
ATOM   1265  ND2 ASN A 104       8.271 -38.780 -16.062  1.00100.58           N  
ATOM   1266 1HD2 ASN A 104       7.802 -37.913 -16.325  1.00  0.00           H  
ATOM   1267 2HD2 ASN A 104       8.781 -39.327 -16.756  1.00  0.00           H  
ATOM   1268  OD1 ASN A 104       8.858 -40.317 -14.493  1.00 90.52           O  
ATOM   1269  N   PHE A 105       7.287 -38.426 -10.634  1.00 83.23           N  
ATOM   1270  HN  PHE A 105       8.195 -38.881 -10.733  1.00  0.00           H  
ATOM   1271  CA  PHE A 105       7.011 -37.652  -9.453  1.00 81.34           C  
ATOM   1272  HA  PHE A 105       6.106 -37.024  -9.622  1.00  0.00           H  
ATOM   1273  C   PHE A 105       8.198 -36.770  -9.238  1.00 76.49           C  
ATOM   1274  O   PHE A 105       9.323 -37.156  -9.557  1.00 77.26           O  
ATOM   1275  CB  PHE A 105       6.794 -38.542  -8.226  1.00 79.81           C  
ATOM   1276  HB1 PHE A 105       6.567 -37.928  -7.324  1.00  0.00           H  
ATOM   1277  HB2 PHE A 105       7.753 -39.004  -7.895  1.00  0.00           H  
ATOM   1278  CG  PHE A 105       5.744 -39.586  -8.440  1.00 78.21           C  
ATOM   1279  CD1 PHE A 105       4.413 -39.300  -8.198  1.00 66.45           C  
ATOM   1280  HD1 PHE A 105       4.126 -38.299  -7.833  1.00  0.00           H  
ATOM   1281  CD2 PHE A 105       6.093 -40.862  -8.927  1.00 83.34           C  
ATOM   1282  HD2 PHE A 105       7.151 -41.090  -9.142  1.00  0.00           H  
ATOM   1283  CE1 PHE A 105       3.419 -40.277  -8.414  1.00 76.11           C  
ATOM   1284  HE1 PHE A 105       2.361 -40.038  -8.213  1.00  0.00           H  
ATOM   1285  CE2 PHE A 105       5.118 -41.847  -9.143  1.00 79.39           C  
ATOM   1286  HE2 PHE A 105       5.407 -42.845  -9.514  1.00  0.00           H  
ATOM   1287  CZ  PHE A 105       3.769 -41.550  -8.882  1.00 80.79           C  
ATOM   1288  HZ  PHE A 105       2.991 -42.315  -9.045  1.00  0.00           H  
ATOM   1289  N   ASN A 106       7.944 -35.570  -8.748  1.00 74.40           N  
ATOM   1290  HN  ASN A 106       6.992 -35.203  -8.759  1.00  0.00           H  
ATOM   1291  CA  ASN A 106       9.028 -34.775  -8.193  1.00 75.84           C  
ATOM   1292  HA  ASN A 106       9.713 -35.447  -7.625  1.00  0.00           H  
ATOM   1293  C   ASN A 106       8.411 -33.766  -7.224  1.00 72.58           C  
ATOM   1294  O   ASN A 106       7.178 -33.535  -7.257  1.00 67.00           O  
ATOM   1295  CB  ASN A 106       9.823 -34.078  -9.300  1.00 75.78           C  
ATOM   1296  HB1 ASN A 106      10.432 -34.811  -9.878  1.00  0.00           H  
ATOM   1297  HB2 ASN A 106      10.645 -33.458  -8.873  1.00  0.00           H  
ATOM   1298  CG  ASN A 106       8.936 -33.249 -10.228  1.00 83.98           C  
ATOM   1299  ND2 ASN A 106       8.800 -33.713 -11.484  1.00 86.69           N  
ATOM   1300 1HD2 ASN A 106       8.208 -33.160 -12.103  1.00  0.00           H  
ATOM   1301 2HD2 ASN A 106       9.267 -34.557 -11.815  1.00  0.00           H  
ATOM   1302  OD1 ASN A 106       8.363 -32.214  -9.822  1.00 79.04           O  
ATOM   1303  N   TRP A 107       9.240 -33.162  -6.375  1.00 67.53           N  
ATOM   1304  HN  TRP A 107      10.244 -33.338  -6.420  1.00  0.00           H  
ATOM   1305  CA  TRP A 107       8.696 -32.250  -5.385  1.00 67.71           C  
ATOM   1306  HA  TRP A 107       7.919 -32.804  -4.809  1.00  0.00           H  
ATOM   1307  C   TRP A 107       8.022 -31.044  -6.021  1.00 70.70           C  
ATOM   1308  O   TRP A 107       7.038 -30.536  -5.473  1.00 68.36           O  
ATOM   1309  CB  TRP A 107       9.770 -31.815  -4.403  1.00 67.53           C  
ATOM   1310  HB1 TRP A 107      10.690 -31.495  -4.945  1.00  0.00           H  
ATOM   1311  HB2 TRP A 107       9.492 -30.850  -3.919  1.00  0.00           H  
ATOM   1312  CG  TRP A 107      10.108 -32.874  -3.342  1.00 72.84           C  
ATOM   1313  CD1 TRP A 107      11.316 -33.509  -3.147  1.00 69.81           C  
ATOM   1314  HD1 TRP A 107      12.222 -33.346  -3.755  1.00  0.00           H  
ATOM   1315  CD2 TRP A 107       9.213 -33.402  -2.331  1.00 68.60           C  
ATOM   1316  CE2 TRP A 107       9.953 -34.336  -1.564  1.00 64.21           C  
ATOM   1317  CE3 TRP A 107       7.871 -33.158  -1.991  1.00 63.85           C  
ATOM   1318  HE3 TRP A 107       7.267 -32.438  -2.568  1.00  0.00           H  
ATOM   1319  NE1 TRP A 107      11.226 -34.376  -2.083  1.00 64.94           N  
ATOM   1320  HE1 TRP A 107      11.986 -34.959  -1.733  1.00  0.00           H  
ATOM   1321  CZ2 TRP A 107       9.393 -35.030  -0.466  1.00 62.57           C  
ATOM   1322  HZ2 TRP A 107       9.991 -35.748   0.121  1.00  0.00           H  
ATOM   1323  CZ3 TRP A 107       7.313 -33.852  -0.899  1.00 62.66           C  
ATOM   1324  HZ3 TRP A 107       6.262 -33.668  -0.620  1.00  0.00           H  
ATOM   1325  CH2 TRP A 107       8.076 -34.778  -0.156  1.00 61.24           C  
ATOM   1326  HH2 TRP A 107       7.608 -35.310   0.689  1.00  0.00           H  
ATOM   1327  N   GLY A 108       8.518 -30.581  -7.163  1.00 69.97           N  
ATOM   1328  HN  GLY A 108       9.330 -31.029  -7.587  1.00  0.00           H  
ATOM   1329  CA  GLY A 108       7.897 -29.431  -7.807  1.00 67.30           C  
ATOM   1330  HA1 GLY A 108       8.017 -28.512  -7.188  1.00  0.00           H  
ATOM   1331  HA2 GLY A 108       8.473 -29.116  -8.708  1.00  0.00           H  
ATOM   1332  C   GLY A 108       6.435 -29.673  -8.150  1.00 67.51           C  
ATOM   1333  O   GLY A 108       5.612 -28.790  -7.963  1.00 72.15           O  
ATOM   1334  N   ARG A 109       6.094 -30.858  -8.656  1.00 68.01           N  
ATOM   1335  HN  ARG A 109       6.818 -31.553  -8.838  1.00  0.00           H  
ATOM   1336  CA  ARG A 109       4.686 -31.182  -8.957  1.00 70.26           C  
ATOM   1337  HA  ARG A 109       4.289 -30.361  -9.598  1.00  0.00           H  
ATOM   1338  C   ARG A 109       3.841 -31.208  -7.678  1.00 66.91           C  
ATOM   1339  O   ARG A 109       2.662 -30.797  -7.691  1.00 55.81           O  
ATOM   1340  CB  ARG A 109       4.529 -32.484  -9.741  1.00 66.46           C  
ATOM   1341  HB1 ARG A 109       5.105 -33.306  -9.256  1.00  0.00           H  
ATOM   1342  HB2 ARG A 109       3.496 -32.888  -9.629  1.00  0.00           H  
ATOM   1343  CG  ARG A 109       4.900 -32.364 -11.208  1.00 72.04           C  
ATOM   1344  HG1 ARG A 109       5.958 -32.036 -11.337  1.00  0.00           H  
ATOM   1345  HG2 ARG A 109       4.392 -31.496 -11.689  1.00  0.00           H  
ATOM   1346  CD  ARG A 109       4.624 -33.645 -11.947  1.00 78.12           C  
ATOM   1347  HD1 ARG A 109       4.946 -34.539 -11.364  1.00  0.00           H  
ATOM   1348  HD2 ARG A 109       3.533 -33.868 -12.000  1.00  0.00           H  
ATOM   1349  NE  ARG A 109       5.238 -33.607 -13.271  1.00 88.88           N  
ATOM   1350  HE  ARG A 109       5.777 -32.775 -13.512  1.00  0.00           H  
ATOM   1351  CZ  ARG A 109       5.155 -34.564 -14.189  1.00 82.82           C  
ATOM   1352  NH1 ARG A 109       4.442 -35.657 -13.969  1.00 81.12           N  
ATOM   1353 1HH1 ARG A 109       3.960 -35.780 -13.078  1.00  0.00           H  
ATOM   1354 2HH1 ARG A 109       4.378 -36.392 -14.674  1.00  0.00           H  
ATOM   1355  NH2 ARG A 109       5.780 -34.404 -15.345  1.00 87.53           N  
ATOM   1356 1HH2 ARG A 109       6.330 -33.562 -15.515  1.00  0.00           H  
ATOM   1357 2HH2 ARG A 109       5.716 -35.139 -16.050  1.00  0.00           H  
ATOM   1358  N   VAL A 110       4.423 -31.717  -6.584  1.00 62.36           N  
ATOM   1359  HN  VAL A 110       5.369 -32.096  -6.627  1.00  0.00           H  
ATOM   1360  CA  VAL A 110       3.677 -31.718  -5.329  1.00 63.62           C  
ATOM   1361  HA  VAL A 110       2.702 -32.224  -5.522  1.00  0.00           H  
ATOM   1362  C   VAL A 110       3.369 -30.299  -4.872  1.00 68.01           C  
ATOM   1363  O   VAL A 110       2.188 -29.956  -4.628  1.00 64.53           O  
ATOM   1364  CB  VAL A 110       4.400 -32.519  -4.229  1.00 60.66           C  
ATOM   1365  HB  VAL A 110       5.395 -32.042  -4.069  1.00  0.00           H  
ATOM   1366  CG1 VAL A 110       3.635 -32.447  -2.893  1.00 56.88           C  
ATOM   1367 1HG1 VAL A 110       3.452 -31.403  -2.548  1.00  0.00           H  
ATOM   1368 2HG1 VAL A 110       4.156 -33.040  -2.105  1.00  0.00           H  
ATOM   1369 3HG1 VAL A 110       2.680 -33.019  -2.951  1.00  0.00           H  
ATOM   1370  CG2 VAL A 110       4.649 -33.938  -4.698  1.00 56.43           C  
ATOM   1371 1HG2 VAL A 110       5.202 -33.990  -5.665  1.00  0.00           H  
ATOM   1372 2HG2 VAL A 110       3.694 -34.510  -4.756  1.00  0.00           H  
ATOM   1373 3HG2 VAL A 110       5.170 -34.531  -3.910  1.00  0.00           H  
ATOM   1374  N   VAL A 111       4.399 -29.457  -4.882  1.00 64.69           N  
ATOM   1375  HN  VAL A 111       5.334 -29.821  -5.066  1.00  0.00           H  
ATOM   1376  CA  VAL A 111       4.231 -28.034  -4.638  1.00 64.95           C  
ATOM   1377  HA  VAL A 111       3.929 -27.884  -3.575  1.00  0.00           H  
ATOM   1378  C   VAL A 111       3.142 -27.452  -5.548  1.00 68.15           C  
ATOM   1379  O   VAL A 111       2.234 -26.781  -5.083  1.00 73.05           O  
ATOM   1380  CB  VAL A 111       5.497 -27.291  -4.887  1.00 71.20           C  
ATOM   1381  HB  VAL A 111       5.820 -27.500  -5.933  1.00  0.00           H  
ATOM   1382  CG1 VAL A 111       5.227 -25.789  -4.766  1.00 72.25           C  
ATOM   1383 1HG1 VAL A 111       6.175 -25.233  -4.952  1.00  0.00           H  
ATOM   1384 2HG1 VAL A 111       4.762 -25.519  -3.789  1.00  0.00           H  
ATOM   1385 3HG1 VAL A 111       4.399 -25.452  -5.432  1.00  0.00           H  
ATOM   1386  CG2 VAL A 111       6.600 -27.807  -3.933  1.00 67.27           C  
ATOM   1387 1HG2 VAL A 111       7.548 -27.251  -4.119  1.00  0.00           H  
ATOM   1388 2HG2 VAL A 111       6.739 -28.911  -4.009  1.00  0.00           H  
ATOM   1389 3HG2 VAL A 111       6.287 -27.758  -2.864  1.00  0.00           H  
ATOM   1390  N   ALA A 112       3.235 -27.708  -6.845  1.00 69.30           N  
ATOM   1391  HN  ALA A 112       4.013 -28.271  -7.189  1.00  0.00           H  
ATOM   1392  CA  ALA A 112       2.248 -27.201  -7.791  1.00 72.18           C  
ATOM   1393  HA  ALA A 112       2.282 -26.087  -7.764  1.00  0.00           H  
ATOM   1394  C   ALA A 112       0.833 -27.645  -7.401  1.00 70.66           C  
ATOM   1395  O   ALA A 112      -0.131 -26.874  -7.504  1.00 70.18           O  
ATOM   1396  CB  ALA A 112       2.581 -27.657  -9.230  1.00 70.30           C  
ATOM   1397  HB1 ALA A 112       3.610 -27.334  -9.514  1.00  0.00           H  
ATOM   1398  HB2 ALA A 112       1.819 -27.304  -9.963  1.00  0.00           H  
ATOM   1399  HB3 ALA A 112       2.441 -28.755  -9.360  1.00  0.00           H  
ATOM   1400  N   LEU A 113       0.707 -28.888  -6.941  1.00 69.16           N  
ATOM   1401  HN  LEU A 113       1.525 -29.493  -6.871  1.00  0.00           H  
ATOM   1402  CA  LEU A 113      -0.602 -29.382  -6.538  1.00 65.40           C  
ATOM   1403  HA  LEU A 113      -1.303 -29.262  -7.397  1.00  0.00           H  
ATOM   1404  C   LEU A 113      -1.161 -28.586  -5.339  1.00 68.15           C  
ATOM   1405  O   LEU A 113      -2.329 -28.172  -5.338  1.00 59.56           O  
ATOM   1406  CB  LEU A 113      -0.516 -30.858  -6.192  1.00 61.35           C  
ATOM   1407  HB1 LEU A 113      -0.050 -31.411  -7.041  1.00  0.00           H  
ATOM   1408  HB2 LEU A 113       0.253 -31.009  -5.399  1.00  0.00           H  
ATOM   1409  CG  LEU A 113      -1.798 -31.547  -5.786  1.00 63.47           C  
ATOM   1410  HG  LEU A 113      -2.233 -30.989  -4.924  1.00  0.00           H  
ATOM   1411  CD1 LEU A 113      -2.767 -31.445  -6.951  1.00 62.02           C  
ATOM   1412 1HD1 LEU A 113      -3.713 -31.953  -6.651  1.00  0.00           H  
ATOM   1413 2HD1 LEU A 113      -2.344 -31.843  -7.903  1.00  0.00           H  
ATOM   1414 3HD1 LEU A 113      -2.928 -30.395  -7.290  1.00  0.00           H  
ATOM   1415  CD2 LEU A 113      -1.518 -32.968  -5.335  1.00 63.11           C  
ATOM   1416 1HD2 LEU A 113      -2.464 -33.476  -5.035  1.00  0.00           H  
ATOM   1417 2HD2 LEU A 113      -0.754 -33.002  -4.524  1.00  0.00           H  
ATOM   1418 3HD2 LEU A 113      -0.964 -33.547  -6.110  1.00  0.00           H  
ATOM   1419  N   PHE A 114      -0.303 -28.336  -4.345  1.00 67.19           N  
ATOM   1420  HN  PHE A 114       0.642 -28.717  -4.386  1.00  0.00           H  
ATOM   1421  CA  PHE A 114      -0.704 -27.525  -3.205  1.00 71.89           C  
ATOM   1422  HA  PHE A 114      -1.557 -28.036  -2.700  1.00  0.00           H  
ATOM   1423  C   PHE A 114      -1.158 -26.159  -3.616  1.00 71.54           C  
ATOM   1424  O   PHE A 114      -2.221 -25.716  -3.178  1.00 70.99           O  
ATOM   1425  CB  PHE A 114       0.430 -27.378  -2.188  1.00 73.13           C  
ATOM   1426  HB1 PHE A 114       0.334 -26.416  -1.633  1.00  0.00           H  
ATOM   1427  HB2 PHE A 114       1.400 -27.201  -2.708  1.00  0.00           H  
ATOM   1428  CG  PHE A 114       0.549 -28.537  -1.224  1.00 71.58           C  
ATOM   1429  CD1 PHE A 114       0.004 -29.771  -1.521  1.00 69.16           C  
ATOM   1430  HD1 PHE A 114      -0.518 -29.918  -2.481  1.00  0.00           H  
ATOM   1431  CD2 PHE A 114       1.194 -28.364  -0.002  1.00 71.89           C  
ATOM   1432  HD2 PHE A 114       1.622 -27.379   0.251  1.00  0.00           H  
ATOM   1433  CE1 PHE A 114       0.105 -30.827  -0.628  1.00 66.97           C  
ATOM   1434  HE1 PHE A 114      -0.332 -31.808  -0.879  1.00  0.00           H  
ATOM   1435  CE2 PHE A 114       1.307 -29.400   0.895  1.00 69.77           C  
ATOM   1436  HE2 PHE A 114       1.828 -29.249   1.855  1.00  0.00           H  
ATOM   1437  CZ  PHE A 114       0.758 -30.643   0.582  1.00 71.27           C  
ATOM   1438  HZ  PHE A 114       0.843 -31.479   1.296  1.00  0.00           H  
ATOM   1439  N   TYR A 115      -0.398 -25.535  -4.520  1.00 72.54           N  
ATOM   1440  HN  TYR A 115       0.431 -26.002  -4.887  1.00  0.00           H  
ATOM   1441  CA  TYR A 115      -0.736 -24.195  -4.991  1.00 74.41           C  
ATOM   1442  HA  TYR A 115      -0.774 -23.504  -4.117  1.00  0.00           H  
ATOM   1443  C   TYR A 115      -2.117 -24.273  -5.615  1.00 71.15           C  
ATOM   1444  O   TYR A 115      -3.015 -23.518  -5.262  1.00 74.25           O  
ATOM   1445  CB  TYR A 115       0.296 -23.673  -5.989  1.00 75.83           C  
ATOM   1446  HB1 TYR A 115       1.313 -23.642  -5.533  1.00  0.00           H  
ATOM   1447  HB2 TYR A 115       0.483 -24.418  -6.797  1.00  0.00           H  
ATOM   1448  CG  TYR A 115      -0.081 -22.324  -6.569  1.00 85.93           C  
ATOM   1449  CD1 TYR A 115       0.243 -21.137  -5.892  1.00 89.45           C  
ATOM   1450  HD1 TYR A 115       0.781 -21.194  -4.931  1.00  0.00           H  
ATOM   1451  CD2 TYR A 115      -0.774 -22.227  -7.781  1.00 75.20           C  
ATOM   1452  HD2 TYR A 115      -1.047 -23.144  -8.331  1.00  0.00           H  
ATOM   1453  CE1 TYR A 115      -0.098 -19.896  -6.405  1.00 89.84           C  
ATOM   1454  HE1 TYR A 115       0.172 -18.975  -5.862  1.00  0.00           H  
ATOM   1455  CE2 TYR A 115      -1.120 -20.988  -8.295  1.00 89.14           C  
ATOM   1456  HE2 TYR A 115      -1.665 -20.920  -9.251  1.00  0.00           H  
ATOM   1457  CZ  TYR A 115      -0.778 -19.826  -7.601  1.00 92.69           C  
ATOM   1458  OH  TYR A 115      -1.118 -18.595  -8.111  1.00 97.50           O  
ATOM   1459  HH  TYR A 115      -0.885 -17.804  -7.639  1.00  0.00           H  
ATOM   1460  N   PHE A 116      -2.311 -25.266  -6.463  1.00 68.78           N  
ATOM   1461  HN  PHE A 116      -1.538 -25.891  -6.692  1.00  0.00           H  
ATOM   1462  CA  PHE A 116      -3.609 -25.480  -7.073  1.00 70.37           C  
ATOM   1463  HA  PHE A 116      -3.839 -24.570  -7.675  1.00  0.00           H  
ATOM   1464  C   PHE A 116      -4.775 -25.689  -6.122  1.00 73.01           C  
ATOM   1465  O   PHE A 116      -5.859 -25.138  -6.358  1.00 70.36           O  
ATOM   1466  CB  PHE A 116      -3.525 -26.646  -8.046  1.00 67.93           C  
ATOM   1467  HB1 PHE A 116      -3.118 -27.553  -7.541  1.00  0.00           H  
ATOM   1468  HB2 PHE A 116      -2.719 -26.475  -8.798  1.00  0.00           H  
ATOM   1469  CG  PHE A 116      -4.802 -26.950  -8.712  1.00 65.86           C  
ATOM   1470  CD1 PHE A 116      -5.411 -26.077  -9.577  1.00 72.33           C  
ATOM   1471  HD1 PHE A 116      -4.939 -25.106  -9.803  1.00  0.00           H  
ATOM   1472  CD2 PHE A 116      -5.363 -28.202  -8.507  1.00 66.19           C  
ATOM   1473  HD2 PHE A 116      -4.850 -28.922  -7.847  1.00  0.00           H  
ATOM   1474  CE1 PHE A 116      -6.634 -26.417 -10.175  1.00 73.35           C  
ATOM   1475  HE1 PHE A 116      -7.153 -25.691 -10.822  1.00  0.00           H  
ATOM   1476  CE2 PHE A 116      -6.539 -28.562  -9.106  1.00 71.77           C  
ATOM   1477  HE2 PHE A 116      -6.972 -29.559  -8.920  1.00  0.00           H  
ATOM   1478  CZ  PHE A 116      -7.187 -27.665  -9.951  1.00 73.89           C  
ATOM   1479  HZ  PHE A 116      -8.135 -27.948 -10.439  1.00  0.00           H  
ATOM   1480  N   ALA A 117      -4.568 -26.486  -5.074  1.00 69.59           N  
ATOM   1481  HN  ALA A 117      -3.685 -26.989  -4.988  1.00  0.00           H  
ATOM   1482  CA  ALA A 117      -5.590 -26.645  -4.053  1.00 73.84           C  
ATOM   1483  HA  ALA A 117      -6.486 -27.095  -4.540  1.00  0.00           H  
ATOM   1484  C   ALA A 117      -6.029 -25.307  -3.411  1.00 76.19           C  
ATOM   1485  O   ALA A 117      -7.234 -25.025  -3.338  1.00 73.35           O  
ATOM   1486  CB  ALA A 117      -5.111 -27.621  -2.972  1.00 70.51           C  
ATOM   1487  HB1 ALA A 117      -5.895 -27.743  -2.189  1.00  0.00           H  
ATOM   1488  HB2 ALA A 117      -4.132 -27.313  -2.537  1.00  0.00           H  
ATOM   1489  HB3 ALA A 117      -4.798 -28.600  -3.404  1.00  0.00           H  
ATOM   1490  N   SER A 118      -5.068 -24.447  -3.059  1.00 70.18           N  
ATOM   1491  HN  SER A 118      -4.090 -24.705  -3.192  1.00  0.00           H  
ATOM   1492  CA  SER A 118      -5.399 -23.134  -2.483  1.00 79.37           C  
ATOM   1493  HA  SER A 118      -6.065 -23.311  -1.606  1.00  0.00           H  
ATOM   1494  C   SER A 118      -6.152 -22.230  -3.456  1.00 79.65           C  
ATOM   1495  O   SER A 118      -7.004 -21.463  -3.020  1.00 83.49           O  
ATOM   1496  CB  SER A 118      -4.153 -22.405  -1.974  1.00 86.30           C  
ATOM   1497  HB1 SER A 118      -4.386 -21.769  -1.088  1.00  0.00           H  
ATOM   1498  HB2 SER A 118      -3.434 -23.111  -1.496  1.00  0.00           H  
ATOM   1499  OG  SER A 118      -3.536 -21.656  -2.999  1.00 90.45           O  
ATOM   1500  HG  SER A 118      -2.763 -21.204  -2.683  1.00  0.00           H  
ATOM   1501  N   LYS A 119      -5.812 -22.280  -4.746  1.00 75.76           N  
ATOM   1502  HN  LYS A 119      -5.026 -22.864  -5.032  1.00  0.00           H  
ATOM   1503  CA  LYS A 119      -6.544 -21.513  -5.762  1.00 76.89           C  
ATOM   1504  HA  LYS A 119      -6.586 -20.453  -5.420  1.00  0.00           H  
ATOM   1505  C   LYS A 119      -7.978 -22.016  -5.887  1.00 79.64           C  
ATOM   1506  O   LYS A 119      -8.877 -21.228  -6.135  1.00 86.07           O  
ATOM   1507  CB  LYS A 119      -5.868 -21.532  -7.136  1.00 76.80           C  
ATOM   1508  HB1 LYS A 119      -6.450 -20.920  -7.864  1.00  0.00           H  
ATOM   1509  HB2 LYS A 119      -5.972 -22.538  -7.606  1.00  0.00           H  
ATOM   1510  CG  LYS A 119      -4.414 -21.101  -7.127  1.00 84.55           C  
ATOM   1511  HG1 LYS A 119      -3.982 -21.157  -8.153  1.00  0.00           H  
ATOM   1512  HG2 LYS A 119      -3.782 -21.864  -6.615  1.00  0.00           H  
ATOM   1513  CD  LYS A 119      -4.182 -19.715  -6.520  1.00 86.46           C  
ATOM   1514  HD1 LYS A 119      -3.094 -19.497  -6.412  1.00  0.00           H  
ATOM   1515  HD2 LYS A 119      -4.474 -19.690  -5.444  1.00  0.00           H  
ATOM   1516  CE  LYS A 119      -4.892 -18.620  -7.314  1.00 95.80           C  
ATOM   1517  HE1 LYS A 119      -4.610 -18.660  -8.392  1.00  0.00           H  
ATOM   1518  HE2 LYS A 119      -5.982 -18.835  -7.405  1.00  0.00           H  
ATOM   1519  NZ  LYS A 119      -4.657 -17.242  -6.743  1.00100.46           N  
ATOM   1520  HZ1 LYS A 119      -5.131 -16.511  -7.273  1.00  0.00           H  
ATOM   1521  HZ2 LYS A 119      -3.660 -17.045  -6.659  1.00  0.00           H  
ATOM   1522  HZ3 LYS A 119      -4.915 -17.205  -5.757  1.00  0.00           H  
ATOM   1523  N   LEU A 120      -8.206 -23.318  -5.736  1.00 78.97           N  
ATOM   1524  HN  LEU A 120      -7.427 -23.959  -5.582  1.00  0.00           H  
ATOM   1525  CA  LEU A 120      -9.585 -23.832  -5.791  1.00 82.49           C  
ATOM   1526  HA  LEU A 120     -10.013 -23.551  -6.782  1.00  0.00           H  
ATOM   1527  C   LEU A 120     -10.474 -23.230  -4.716  1.00 78.84           C  
ATOM   1528  O   LEU A 120     -11.659 -23.023  -4.963  1.00 79.49           O  
ATOM   1529  CB  LEU A 120      -9.622 -25.364  -5.683  1.00 79.51           C  
ATOM   1530  HB1 LEU A 120     -10.521 -25.695  -5.113  1.00  0.00           H  
ATOM   1531  HB2 LEU A 120      -8.821 -25.728  -4.999  1.00  0.00           H  
ATOM   1532  CG  LEU A 120      -9.546 -26.078  -7.023  1.00 76.25           C  
ATOM   1533  HG  LEU A 120      -8.602 -25.820  -7.558  1.00  0.00           H  
ATOM   1534  CD1 LEU A 120      -9.705 -27.574  -6.904  1.00 69.62           C  
ATOM   1535 1HD1 LEU A 120      -8.818 -27.980  -6.364  1.00  0.00           H  
ATOM   1536 2HD1 LEU A 120      -9.869 -28.068  -7.890  1.00  0.00           H  
ATOM   1537 3HD1 LEU A 120     -10.669 -27.866  -6.426  1.00  0.00           H  
ATOM   1538  CD2 LEU A 120     -10.739 -25.532  -7.750  1.00 79.31           C  
ATOM   1539 1HD2 LEU A 120     -10.622 -24.427  -7.838  1.00  0.00           H  
ATOM   1540 2HD2 LEU A 120     -11.703 -25.824  -7.272  1.00  0.00           H  
ATOM   1541 3HD2 LEU A 120     -10.903 -26.026  -8.736  1.00  0.00           H  
ATOM   1542  N   VAL A 121      -9.923 -22.999  -3.530  1.00 71.45           N  
ATOM   1543  HN  VAL A 121      -8.939 -23.224  -3.380  1.00  0.00           H  
ATOM   1544  CA  VAL A 121     -10.698 -22.433  -2.447  1.00 78.38           C  
ATOM   1545  HA  VAL A 121     -11.561 -23.103  -2.225  1.00  0.00           H  
ATOM   1546  C   VAL A 121     -11.224 -21.051  -2.857  1.00 83.83           C  
ATOM   1547  O   VAL A 121     -12.423 -20.755  -2.782  1.00 77.89           O  
ATOM   1548  CB  VAL A 121      -9.836 -22.276  -1.174  1.00 78.46           C  
ATOM   1549  HB  VAL A 121      -8.927 -21.692  -1.448  1.00  0.00           H  
ATOM   1550  CG1 VAL A 121     -10.576 -21.503  -0.104  1.00 81.77           C  
ATOM   1551 1HG1 VAL A 121      -9.954 -21.390   0.814  1.00  0.00           H  
ATOM   1552 2HG1 VAL A 121     -11.565 -21.964   0.125  1.00  0.00           H  
ATOM   1553 3HG1 VAL A 121     -10.931 -20.516  -0.483  1.00  0.00           H  
ATOM   1554  CG2 VAL A 121      -9.377 -23.647  -0.671  1.00 81.33           C  
ATOM   1555 1HG2 VAL A 121      -8.755 -23.534   0.247  1.00  0.00           H  
ATOM   1556 2HG2 VAL A 121      -8.847 -24.225  -1.464  1.00  0.00           H  
ATOM   1557 3HG2 VAL A 121     -10.236 -24.339  -0.509  1.00  0.00           H  
ATOM   1558  N   LEU A 122     -10.307 -20.223  -3.335  1.00 84.20           N  
ATOM   1559  HN  LEU A 122      -9.342 -20.545  -3.404  1.00  0.00           H  
ATOM   1560  CA  LEU A 122     -10.626 -18.876  -3.764  1.00 83.40           C  
ATOM   1561  HA  LEU A 122     -11.141 -18.358  -2.922  1.00  0.00           H  
ATOM   1562  C   LEU A 122     -11.564 -18.869  -4.967  1.00 82.73           C  
ATOM   1563  O   LEU A 122     -12.496 -18.067  -5.050  1.00 80.73           O  
ATOM   1564  CB  LEU A 122      -9.323 -18.121  -4.060  1.00 92.27           C  
ATOM   1565  HB1 LEU A 122      -9.533 -17.083  -4.409  1.00  0.00           H  
ATOM   1566  HB2 LEU A 122      -8.828 -18.522  -4.975  1.00  0.00           H  
ATOM   1567  CG  LEU A 122      -8.350 -18.115  -2.863  1.00 94.62           C  
ATOM   1568  HG  LEU A 122      -8.450 -19.098  -2.346  1.00  0.00           H  
ATOM   1569  CD1 LEU A 122      -6.877 -17.967  -3.292  1.00 97.60           C  
ATOM   1570 1HD1 LEU A 122      -6.174 -17.963  -2.427  1.00  0.00           H  
ATOM   1571 2HD1 LEU A 122      -6.735 -17.061  -3.927  1.00  0.00           H  
ATOM   1572 3HD1 LEU A 122      -6.596 -18.752  -4.032  1.00  0.00           H  
ATOM   1573  CD2 LEU A 122      -8.727 -17.025  -1.855  1.00101.32           C  
ATOM   1574 1HD2 LEU A 122      -8.024 -17.021  -0.990  1.00  0.00           H  
ATOM   1575 2HD2 LEU A 122      -9.787 -17.121  -1.523  1.00  0.00           H  
ATOM   1576 3HD2 LEU A 122      -8.791 -16.022  -2.338  1.00  0.00           H  
ATOM   1577  N   LYS A 123     -11.296 -19.764  -5.912  1.00 81.44           N  
ATOM   1578  HN  LYS A 123     -10.488 -20.377  -5.804  1.00  0.00           H  
ATOM   1579  CA  LYS A 123     -12.130 -19.889  -7.097  1.00 80.17           C  
ATOM   1580  HA  LYS A 123     -12.137 -18.910  -7.631  1.00  0.00           H  
ATOM   1581  C   LYS A 123     -13.565 -20.258  -6.742  1.00 87.23           C  
ATOM   1582  O   LYS A 123     -14.522 -19.760  -7.347  1.00 93.31           O  
ATOM   1583  CB  LYS A 123     -11.552 -20.938  -8.023  1.00 82.06           C  
ATOM   1584  HB1 LYS A 123     -11.915 -21.949  -7.724  1.00  0.00           H  
ATOM   1585  HB2 LYS A 123     -10.460 -21.053  -7.831  1.00  0.00           H  
ATOM   1586  CG  LYS A 123     -11.796 -20.719  -9.509  1.00 94.96           C  
ATOM   1587  HG1 LYS A 123     -12.792 -20.278  -9.747  1.00  0.00           H  
ATOM   1588  HG2 LYS A 123     -11.935 -21.659 -10.092  1.00  0.00           H  
ATOM   1589  CD  LYS A 123     -10.595 -19.858  -9.973  1.00 93.42           C  
ATOM   1590  HD1 LYS A 123      -9.682 -20.496 -10.022  1.00  0.00           H  
ATOM   1591  HD2 LYS A 123     -10.313 -19.150  -9.159  1.00  0.00           H  
ATOM   1592  CE  LYS A 123     -10.739 -19.097 -11.265  1.00 98.83           C  
ATOM   1593  HE1 LYS A 123     -11.075 -19.729 -12.120  1.00  0.00           H  
ATOM   1594  HE2 LYS A 123     -11.602 -18.391 -11.273  1.00  0.00           H  
ATOM   1595  NZ  LYS A 123      -9.407 -18.424 -11.499  1.00 99.61           N  
ATOM   1596  HZ1 LYS A 123      -9.505 -17.909 -12.374  1.00  0.00           H  
ATOM   1597  HZ2 LYS A 123      -8.617 -19.070 -11.492  1.00  0.00           H  
ATOM   1598  HZ3 LYS A 123      -9.100 -17.845 -10.717  1.00  0.00           H  
ATOM   1599  N   ALA A 124     -13.693 -21.142  -5.751  1.00 83.06           N  
ATOM   1600  HN  ALA A 124     -12.848 -21.462  -5.278  1.00  0.00           H  
ATOM   1601  CA  ALA A 124     -14.975 -21.676  -5.308  1.00 84.26           C  
ATOM   1602  HA  ALA A 124     -15.546 -22.001  -6.209  1.00  0.00           H  
ATOM   1603  C   ALA A 124     -15.786 -20.621  -4.591  1.00 87.78           C  
ATOM   1604  O   ALA A 124     -16.991 -20.510  -4.789  1.00 92.78           O  
ATOM   1605  CB  ALA A 124     -14.778 -22.872  -4.423  1.00 87.51           C  
ATOM   1606  HB1 ALA A 124     -14.180 -23.650  -4.952  1.00  0.00           H  
ATOM   1607  HB2 ALA A 124     -15.747 -23.276  -4.048  1.00  0.00           H  
ATOM   1608  HB3 ALA A 124     -14.325 -22.594  -3.443  1.00  0.00           H  
ATOM   1609  N   LEU A 125     -15.100 -19.837  -3.762  1.00 86.17           N  
ATOM   1610  HN  LEU A 125     -14.107 -20.020  -3.614  1.00  0.00           H  
ATOM   1611  CA  LEU A 125     -15.728 -18.726  -3.061  1.00 91.06           C  
ATOM   1612  HA  LEU A 125     -16.551 -19.120  -2.420  1.00  0.00           H  
ATOM   1613  C   LEU A 125     -16.308 -17.751  -4.066  1.00 94.53           C  
ATOM   1614  O   LEU A 125     -17.440 -17.296  -3.915  1.00 99.95           O  
ATOM   1615  CB  LEU A 125     -14.722 -17.990  -2.182  1.00 84.74           C  
ATOM   1616  HB1 LEU A 125     -14.850 -16.888  -2.297  1.00  0.00           H  
ATOM   1617  HB2 LEU A 125     -13.693 -18.114  -2.594  1.00  0.00           H  
ATOM   1618  CG  LEU A 125     -14.741 -18.366  -0.706  1.00 87.41           C  
ATOM   1619  HG  LEU A 125     -14.062 -19.239  -0.566  1.00  0.00           H  
ATOM   1620  CD1 LEU A 125     -14.178 -17.214   0.073  1.00 91.83           C  
ATOM   1621 1HD1 LEU A 125     -14.192 -17.489   1.153  1.00  0.00           H  
ATOM   1622 2HD1 LEU A 125     -14.706 -16.254  -0.134  1.00  0.00           H  
ATOM   1623 3HD1 LEU A 125     -13.166 -16.907  -0.281  1.00  0.00           H  
ATOM   1624  CD2 LEU A 125     -16.122 -18.762  -0.202  1.00 91.19           C  
ATOM   1625 1HD2 LEU A 125     -16.136 -19.037   0.878  1.00  0.00           H  
ATOM   1626 2HD2 LEU A 125     -16.551 -19.582  -0.825  1.00  0.00           H  
ATOM   1627 3HD2 LEU A 125     -16.866 -17.960  -0.416  1.00  0.00           H  
ATOM   1628  N   SER A 126     -15.539 -17.484  -5.114  1.00 90.55           N  
ATOM   1629  HN  SER A 126     -14.672 -18.010  -5.227  1.00  0.00           H  
ATOM   1630  CA  SER A 126     -15.871 -16.484  -6.104  1.00 91.00           C  
ATOM   1631  HA  SER A 126     -16.029 -15.516  -5.574  1.00  0.00           H  
ATOM   1632  C   SER A 126     -17.148 -16.831  -6.827  1.00 92.21           C  
ATOM   1633  O   SER A 126     -17.852 -15.942  -7.283  1.00 93.11           O  
ATOM   1634  CB  SER A 126     -14.726 -16.292  -7.107  1.00 92.38           C  
ATOM   1635  HB1 SER A 126     -14.249 -17.264  -7.371  1.00  0.00           H  
ATOM   1636  HB2 SER A 126     -15.110 -16.008  -8.114  1.00  0.00           H  
ATOM   1637  OG  SER A 126     -13.771 -15.358  -6.635  1.00 96.47           O  
ATOM   1638  HG  SER A 126     -13.062 -15.239  -7.256  1.00  0.00           H  
ATOM   1639  N   THR A 127     -17.475 -18.115  -6.898  1.00 92.46           N  
ATOM   1640  HN  THR A 127     -16.855 -18.821  -6.500  1.00  0.00           H  
ATOM   1641  CA  THR A 127     -18.727 -18.522  -7.548  1.00 99.62           C  
ATOM   1642  HA  THR A 127     -18.913 -17.805  -8.382  1.00  0.00           H  
ATOM   1643  C   THR A 127     -19.952 -18.456  -6.610  1.00100.08           C  
ATOM   1644  O   THR A 127     -21.093 -18.460  -7.073  1.00100.14           O  
ATOM   1645  CB  THR A 127     -18.612 -19.942  -8.180  1.00 99.16           C  
ATOM   1646  HB  THR A 127     -19.523 -20.132  -8.795  1.00  0.00           H  
ATOM   1647  CG2 THR A 127     -17.381 -20.017  -9.094  1.00101.03           C  
ATOM   1648 1HG2 THR A 127     -17.446 -19.233  -9.884  1.00  0.00           H  
ATOM   1649 2HG2 THR A 127     -17.242 -21.036  -9.526  1.00  0.00           H  
ATOM   1650 3HG2 THR A 127     -16.428 -19.953  -8.519  1.00  0.00           H  
ATOM   1651  OG1 THR A 127     -18.528 -20.952  -7.162  1.00104.08           O  
ATOM   1652  HG1 THR A 127     -19.290 -20.906  -6.596  1.00  0.00           H  
ATOM   1653  N   LYS A 128     -19.710 -18.447  -5.303  1.00 97.88           N  
ATOM   1654  HN  LYS A 128     -18.745 -18.526  -4.981  1.00  0.00           H  
ATOM   1655  CA  LYS A 128     -20.778 -18.328  -4.310  1.00 99.12           C  
ATOM   1656  HA  LYS A 128     -21.631 -18.966  -4.639  1.00  0.00           H  
ATOM   1657  C   LYS A 128     -21.266 -16.877  -4.239  1.00 97.24           C  
ATOM   1658  O   LYS A 128     -22.462 -16.606  -4.131  1.00 97.49           O  
ATOM   1659  CB  LYS A 128     -20.333 -18.802  -2.917  1.00101.01           C  
ATOM   1660  HB1 LYS A 128     -21.096 -18.515  -2.156  1.00  0.00           H  
ATOM   1661  HB2 LYS A 128     -19.466 -18.194  -2.568  1.00  0.00           H  
ATOM   1662  CG  LYS A 128     -20.008 -20.294  -2.793  1.00105.43           C  
ATOM   1663  HG1 LYS A 128     -19.831 -20.573  -1.728  1.00  0.00           H  
ATOM   1664  HG2 LYS A 128     -18.999 -20.515  -3.212  1.00  0.00           H  
ATOM   1665  CD  LYS A 128     -21.069 -21.201  -3.424  1.00106.47           C  
ATOM   1666  HD1 LYS A 128     -22.079 -21.040  -2.980  1.00  0.00           H  
ATOM   1667  HD2 LYS A 128     -21.307 -20.905  -4.472  1.00  0.00           H  
ATOM   1668  CE  LYS A 128     -20.622 -22.653  -3.324  1.00109.14           C  
ATOM   1669  HE1 LYS A 128     -20.817 -23.084  -2.314  1.00  0.00           H  
ATOM   1670  HE2 LYS A 128     -21.273 -23.336  -3.918  1.00  0.00           H  
ATOM   1671  NZ  LYS A 128     -19.179 -22.763  -3.718  1.00100.36           N  
ATOM   1672  HZ1 LYS A 128     -18.880 -23.736  -3.651  1.00  0.00           H  
ATOM   1673  HZ2 LYS A 128     -18.583 -22.139  -3.175  1.00  0.00           H  
ATOM   1674  HZ3 LYS A 128     -19.001 -22.368  -4.642  1.00  0.00           H  
ATOM   1675  N   VAL A 129     -20.310 -15.957  -4.276  1.00 92.57           N  
ATOM   1676  HN  VAL A 129     -19.347 -16.265  -4.411  1.00  0.00           H  
ATOM   1677  CA  VAL A 129     -20.565 -14.527  -4.134  1.00 93.58           C  
ATOM   1678  HA  VAL A 129     -20.777 -14.358  -3.052  1.00  0.00           H  
ATOM   1679  C   VAL A 129     -21.724 -13.893  -4.894  1.00 95.24           C  
ATOM   1680  O   VAL A 129     -22.533 -13.189  -4.285  1.00 93.77           O  
ATOM   1681  CB  VAL A 129     -19.312 -13.725  -4.446  1.00 91.73           C  
ATOM   1682  HB  VAL A 129     -18.942 -14.036  -5.451  1.00  0.00           H  
ATOM   1683  CG1 VAL A 129     -19.642 -12.227  -4.500  1.00 86.25           C  
ATOM   1684 1HG1 VAL A 129     -18.723 -11.639  -4.729  1.00  0.00           H  
ATOM   1685 2HG1 VAL A 129     -20.140 -11.876  -3.566  1.00  0.00           H  
ATOM   1686 3HG1 VAL A 129     -20.467 -12.008  -5.218  1.00  0.00           H  
ATOM   1687  CG2 VAL A 129     -18.240 -14.047  -3.428  1.00 87.34           C  
ATOM   1688 1HG2 VAL A 129     -17.321 -13.459  -3.657  1.00  0.00           H  
ATOM   1689 2HG2 VAL A 129     -18.035 -15.141  -3.364  1.00  0.00           H  
ATOM   1690 3HG2 VAL A 129     -18.592 -13.889  -2.382  1.00  0.00           H  
ATOM   1691  N   PRO A 130     -21.825 -14.134  -6.207  1.00 95.92           N  
ATOM   1692  CA  PRO A 130     -22.945 -13.438  -6.836  1.00 93.52           C  
ATOM   1693  HA  PRO A 130     -22.853 -12.337  -6.689  1.00  0.00           H  
ATOM   1694  C   PRO A 130     -24.272 -13.934  -6.310  1.00 87.30           C  
ATOM   1695  O   PRO A 130     -25.190 -13.138  -6.167  1.00 91.90           O  
ATOM   1696  CB  PRO A 130     -22.795 -13.797  -8.319  1.00 97.56           C  
ATOM   1697  HB1 PRO A 130     -22.292 -13.012  -8.931  1.00  0.00           H  
ATOM   1698  HB2 PRO A 130     -23.754 -13.799  -8.888  1.00  0.00           H  
ATOM   1699  CG  PRO A 130     -22.073 -15.138  -8.306  1.00 94.72           C  
ATOM   1700  HG1 PRO A 130     -22.750 -16.023  -8.259  1.00  0.00           H  
ATOM   1701  HG2 PRO A 130     -21.589 -15.408  -9.274  1.00  0.00           H  
ATOM   1702  CD  PRO A 130     -21.117 -15.027  -7.145  1.00 95.42           C  
ATOM   1703  HD1 PRO A 130     -20.091 -14.690  -7.421  1.00  0.00           H  
ATOM   1704  HD2 PRO A 130     -20.804 -16.004  -6.708  1.00  0.00           H  
ATOM   1705  N   GLU A 131     -24.361 -15.210  -5.977  1.00 88.51           N  
ATOM   1706  HN  GLU A 131     -23.530 -15.800  -6.012  1.00  0.00           H  
ATOM   1707  CA  GLU A 131     -25.636 -15.782  -5.560  1.00 94.06           C  
ATOM   1708  HA  GLU A 131     -26.428 -15.461  -6.277  1.00  0.00           H  
ATOM   1709  C   GLU A 131     -25.961 -15.218  -4.178  1.00 90.44           C  
ATOM   1710  O   GLU A 131     -27.122 -15.064  -3.806  1.00 87.29           O  
ATOM   1711  CB  GLU A 131     -25.578 -17.300  -5.537  1.00 96.56           C  
ATOM   1712  HB1 GLU A 131     -25.088 -17.696  -6.457  1.00  0.00           H  
ATOM   1713  HB2 GLU A 131     -24.849 -17.662  -4.775  1.00  0.00           H  
ATOM   1714  CG  GLU A 131     -26.949 -17.935  -5.329  1.00105.45           C  
ATOM   1715  HG1 GLU A 131     -27.644 -17.228  -4.819  1.00  0.00           H  
ATOM   1716  HG2 GLU A 131     -27.488 -18.049  -6.298  1.00  0.00           H  
ATOM   1717  CD  GLU A 131     -26.876 -19.258  -4.587  1.00113.88           C  
ATOM   1718  OE1 GLU A 131     -26.710 -20.293  -5.279  1.00113.69           O  
ATOM   1719  OE2 GLU A 131     -26.979 -19.267  -3.333  1.00109.18           O  
ATOM   1720  N   LEU A 132     -24.905 -14.931  -3.426  1.00 91.30           N  
ATOM   1721  HN  LEU A 132     -23.975 -15.077  -3.819  1.00  0.00           H  
ATOM   1722  CA  LEU A 132     -25.009 -14.423  -2.080  1.00 84.78           C  
ATOM   1723  HA  LEU A 132     -25.738 -15.037  -1.502  1.00  0.00           H  
ATOM   1724  C   LEU A 132     -25.475 -12.970  -2.119  1.00 83.62           C  
ATOM   1725  O   LEU A 132     -26.330 -12.544  -1.332  1.00 81.54           O  
ATOM   1726  CB  LEU A 132     -23.634 -14.511  -1.430  1.00 81.77           C  
ATOM   1727  HB1 LEU A 132     -23.096 -15.404  -1.825  1.00  0.00           H  
ATOM   1728  HB2 LEU A 132     -22.989 -13.689  -1.820  1.00  0.00           H  
ATOM   1729  CG  LEU A 132     -23.573 -14.520   0.090  1.00 88.11           C  
ATOM   1730  HG  LEU A 132     -23.816 -13.499   0.467  1.00  0.00           H  
ATOM   1731  CD1 LEU A 132     -24.597 -15.500   0.631  1.00 90.62           C  
ATOM   1732 1HD1 LEU A 132     -24.552 -15.507   1.745  1.00  0.00           H  
ATOM   1733 2HD1 LEU A 132     -24.474 -16.520   0.198  1.00  0.00           H  
ATOM   1734 3HD1 LEU A 132     -25.624 -15.289   0.252  1.00  0.00           H  
ATOM   1735  CD2 LEU A 132     -22.164 -14.906   0.570  1.00 84.72           C  
ATOM   1736 1HD2 LEU A 132     -22.119 -14.913   1.684  1.00  0.00           H  
ATOM   1737 2HD2 LEU A 132     -21.380 -14.248   0.128  1.00  0.00           H  
ATOM   1738 3HD2 LEU A 132     -21.830 -15.877   0.136  1.00  0.00           H  
ATOM   1739  N   ILE A 133     -24.965 -12.228  -3.086  1.00 78.80           N  
ATOM   1740  HN  ILE A 133     -24.286 -12.635  -3.729  1.00  0.00           H  
ATOM   1741  CA  ILE A 133     -25.359 -10.846  -3.242  1.00 81.53           C  
ATOM   1742  HA  ILE A 133     -25.231 -10.320  -2.267  1.00  0.00           H  
ATOM   1743  C   ILE A 133     -26.831 -10.802  -3.640  1.00 80.94           C  
ATOM   1744  O   ILE A 133     -27.585  -9.973  -3.164  1.00 78.98           O  
ATOM   1745  CB  ILE A 133     -24.498 -10.143  -4.309  1.00 81.24           C  
ATOM   1746  HB  ILE A 133     -24.398 -10.827  -5.184  1.00  0.00           H  
ATOM   1747  CG1 ILE A 133     -23.100  -9.863  -3.757  1.00 80.37           C  
ATOM   1748 1HG1 ILE A 133     -22.680 -10.777  -3.276  1.00  0.00           H  
ATOM   1749 2HG1 ILE A 133     -23.159  -9.192  -2.869  1.00  0.00           H  
ATOM   1750  CG2 ILE A 133     -25.166  -8.855  -4.782  1.00 78.41           C  
ATOM   1751 1HG2 ILE A 133     -26.186  -9.059  -5.185  1.00  0.00           H  
ATOM   1752 2HG2 ILE A 133     -24.533  -8.311  -5.521  1.00  0.00           H  
ATOM   1753 3HG2 ILE A 133     -25.188  -8.083  -3.977  1.00  0.00           H  
ATOM   1754  CD1 ILE A 133     -22.137  -9.312  -4.770  1.00 77.88           C  
ATOM   1755 1HD1 ILE A 133     -21.117  -9.108  -4.367  1.00  0.00           H  
ATOM   1756 2HD1 ILE A 133     -22.557  -8.398  -5.251  1.00  0.00           H  
ATOM   1757 3HD1 ILE A 133     -22.078  -9.983  -5.658  1.00  0.00           H  
ATOM   1758  N   ARG A 134     -27.235 -11.762  -4.457  1.00 83.16           N  
ATOM   1759  HN  ARG A 134     -26.554 -12.461  -4.754  1.00  0.00           H  
ATOM   1760  CA  ARG A 134     -28.598 -11.874  -4.954  1.00 80.98           C  
ATOM   1761  HA  ARG A 134     -28.894 -10.891  -5.389  1.00  0.00           H  
ATOM   1762  C   ARG A 134     -29.562 -12.206  -3.816  1.00 77.32           C  
ATOM   1763  O   ARG A 134     -30.651 -11.630  -3.734  1.00 77.00           O  
ATOM   1764  CB  ARG A 134     -28.659 -12.934  -6.066  1.00 90.20           C  
ATOM   1765  HB1 ARG A 134     -27.631 -13.225  -6.385  1.00  0.00           H  
ATOM   1766  HB2 ARG A 134     -29.013 -13.909  -5.657  1.00  0.00           H  
ATOM   1767  CG  ARG A 134     -29.499 -12.523  -7.275  1.00100.77           C  
ATOM   1768  HG1 ARG A 134     -30.562 -12.364  -6.977  1.00  0.00           H  
ATOM   1769  HG2 ARG A 134     -29.238 -11.489  -7.600  1.00  0.00           H  
ATOM   1770  CD  ARG A 134     -29.410 -13.503  -8.463  1.00104.18           C  
ATOM   1771  HD1 ARG A 134     -29.801 -14.509  -8.184  1.00  0.00           H  
ATOM   1772  HD2 ARG A 134     -30.146 -13.239  -9.258  1.00  0.00           H  
ATOM   1773  NE  ARG A 134     -28.051 -13.596  -9.010  1.00104.97           N  
ATOM   1774  HE  ARG A 134     -27.633 -12.735  -9.362  1.00  0.00           H  
ATOM   1775  CZ  ARG A 134     -27.313 -14.705  -9.089  1.00104.87           C  
ATOM   1776  NH1 ARG A 134     -27.779 -15.878  -8.646  1.00104.87           N  
ATOM   1777 1HH1 ARG A 134     -27.215 -16.726  -8.706  1.00  0.00           H  
ATOM   1778 2HH1 ARG A 134     -28.715 -15.936  -8.244  1.00  0.00           H  
ATOM   1779  NH2 ARG A 134     -26.094 -14.630  -9.613  1.00 94.24           N  
ATOM   1780 1HH2 ARG A 134     -25.530 -15.478  -9.673  1.00  0.00           H  
ATOM   1781 2HH2 ARG A 134     -25.739 -13.736  -9.951  1.00  0.00           H  
ATOM   1782  N   THR A 135     -29.212 -13.185  -2.995  1.00 72.53           N  
ATOM   1783  HN  THR A 135     -28.339 -13.686  -3.162  1.00  0.00           H  
ATOM   1784  CA  THR A 135     -30.041 -13.562  -1.863  1.00 72.79           C  
ATOM   1785  HA  THR A 135     -31.042 -13.867  -2.249  1.00  0.00           H  
ATOM   1786  C   THR A 135     -30.240 -12.388  -0.870  1.00 75.57           C  
ATOM   1787  O   THR A 135     -31.344 -12.140  -0.367  1.00 67.97           O  
ATOM   1788  CB  THR A 135     -29.422 -14.746  -1.165  1.00 75.22           C  
ATOM   1789  HB  THR A 135     -28.384 -14.496  -0.843  1.00  0.00           H  
ATOM   1790  CG2 THR A 135     -30.240 -15.184   0.031  1.00 69.00           C  
ATOM   1791 1HG2 THR A 135     -29.782 -16.060   0.547  1.00  0.00           H  
ATOM   1792 2HG2 THR A 135     -31.298 -15.388  -0.254  1.00  0.00           H  
ATOM   1793 3HG2 THR A 135     -30.410 -14.339   0.738  1.00  0.00           H  
ATOM   1794  OG1 THR A 135     -29.393 -15.823  -2.104  1.00 80.90           O  
ATOM   1795  HG1 THR A 135     -29.003 -16.569  -1.664  1.00  0.00           H  
ATOM   1796  N   ILE A 136     -29.162 -11.663  -0.596  1.00 73.85           N  
ATOM   1797  HN  ILE A 136     -28.290 -11.847  -1.091  1.00  0.00           H  
ATOM   1798  CA  ILE A 136     -29.214 -10.608   0.404  1.00 72.20           C  
ATOM   1799  HA  ILE A 136     -29.822 -10.986   1.259  1.00  0.00           H  
ATOM   1800  C   ILE A 136     -29.891  -9.368  -0.120  1.00 70.05           C  
ATOM   1801  O   ILE A 136     -30.616  -8.673   0.603  1.00 63.84           O  
ATOM   1802  CB  ILE A 136     -27.822 -10.300   0.934  1.00 73.51           C  
ATOM   1803  HB  ILE A 136     -27.126 -10.133   0.079  1.00  0.00           H  
ATOM   1804  CG1 ILE A 136     -27.360 -11.514   1.739  1.00 74.10           C  
ATOM   1805 1HG1 ILE A 136     -27.186 -12.390   1.071  1.00  0.00           H  
ATOM   1806 2HG1 ILE A 136     -28.194 -11.919   2.359  1.00  0.00           H  
ATOM   1807  CG2 ILE A 136     -27.836  -9.065   1.828  1.00 69.64           C  
ATOM   1808 1HG2 ILE A 136     -28.173  -8.179   1.241  1.00  0.00           H  
ATOM   1809 2HG2 ILE A 136     -26.851  -8.892   2.320  1.00  0.00           H  
ATOM   1810 3HG2 ILE A 136     -28.450  -9.218   2.746  1.00  0.00           H  
ATOM   1811  CD1 ILE A 136     -26.169 -11.243   2.572  1.00 83.23           C  
ATOM   1812 1HD1 ILE A 136     -25.832 -12.129   3.159  1.00  0.00           H  
ATOM   1813 2HD1 ILE A 136     -26.343 -10.367   3.240  1.00  0.00           H  
ATOM   1814 3HD1 ILE A 136     -25.335 -10.838   1.952  1.00  0.00           H  
ATOM   1815  N   MET A 137     -29.643  -9.083  -1.388  1.00 70.95           N  
ATOM   1816  HN  MET A 137     -28.934  -9.608  -1.900  1.00  0.00           H  
ATOM   1817  CA  MET A 137     -30.377  -8.027  -2.047  1.00 68.83           C  
ATOM   1818  HA  MET A 137     -30.202  -7.070  -1.502  1.00  0.00           H  
ATOM   1819  C   MET A 137     -31.881  -8.351  -2.019  1.00 69.44           C  
ATOM   1820  O   MET A 137     -32.690  -7.476  -1.732  1.00 68.60           O  
ATOM   1821  CB  MET A 137     -29.920  -7.866  -3.487  1.00 73.23           C  
ATOM   1822  HB1 MET A 137     -29.764  -8.854  -3.979  1.00  0.00           H  
ATOM   1823  HB2 MET A 137     -30.740  -7.478  -4.135  1.00  0.00           H  
ATOM   1824  CG  MET A 137     -28.687  -7.002  -3.580  1.00 74.48           C  
ATOM   1825  HG1 MET A 137     -28.850  -6.011  -3.097  1.00  0.00           H  
ATOM   1826  HG2 MET A 137     -27.873  -7.386  -2.922  1.00  0.00           H  
ATOM   1827  SD  MET A 137     -28.129  -6.818  -5.256  1.00 83.24           S  
ATOM   1828  CE  MET A 137     -29.366  -5.720  -5.929  1.00 82.67           C  
ATOM   1829  HE1 MET A 137     -29.016  -5.604  -6.981  1.00  0.00           H  
ATOM   1830  HE2 MET A 137     -29.510  -4.767  -5.369  1.00  0.00           H  
ATOM   1831  HE3 MET A 137     -30.420  -6.065  -5.815  1.00  0.00           H  
ATOM   1832  N   GLY A 138     -32.237  -9.619  -2.234  1.00 65.59           N  
ATOM   1833  HN  GLY A 138     -31.521 -10.298  -2.494  1.00  0.00           H  
ATOM   1834  CA  GLY A 138     -33.610 -10.057  -2.109  1.00 57.59           C  
ATOM   1835  HA1 GLY A 138     -33.686 -11.157  -2.276  1.00  0.00           H  
ATOM   1836  HA2 GLY A 138     -34.216  -9.692  -2.971  1.00  0.00           H  
ATOM   1837  C   GLY A 138     -34.265  -9.673  -0.799  1.00 65.19           C  
ATOM   1838  O   GLY A 138     -35.318  -9.025  -0.801  1.00 68.51           O  
ATOM   1839  N   TRP A 139     -33.599  -9.963   0.310  1.00 64.63           N  
ATOM   1840  HN  TRP A 139     -32.693 -10.426   0.234  1.00  0.00           H  
ATOM   1841  CA  TRP A 139     -34.119  -9.642   1.637  1.00 64.80           C  
ATOM   1842  HA  TRP A 139     -35.097 -10.157   1.783  1.00  0.00           H  
ATOM   1843  C   TRP A 139     -34.313  -8.146   1.803  1.00 61.49           C  
ATOM   1844  O   TRP A 139     -35.324  -7.678   2.318  1.00 58.70           O  
ATOM   1845  CB  TRP A 139     -33.149 -10.089   2.725  1.00 60.83           C  
ATOM   1846  HB1 TRP A 139     -33.546  -9.830   3.734  1.00  0.00           H  
ATOM   1847  HB2 TRP A 139     -32.231  -9.456   2.716  1.00  0.00           H  
ATOM   1848  CG  TRP A 139     -32.792 -11.521   2.660  1.00 68.14           C  
ATOM   1849  CD1 TRP A 139     -33.494 -12.520   2.051  1.00 62.31           C  
ATOM   1850  HD1 TRP A 139     -34.437 -12.381   1.497  1.00  0.00           H  
ATOM   1851  CD2 TRP A 139     -31.664 -12.135   3.276  1.00 67.97           C  
ATOM   1852  CE2 TRP A 139     -31.727 -13.519   2.973  1.00 70.02           C  
ATOM   1853  CE3 TRP A 139     -30.597 -11.653   4.051  1.00 68.42           C  
ATOM   1854  HE3 TRP A 139     -30.525 -10.583   4.308  1.00  0.00           H  
ATOM   1855  NE1 TRP A 139     -32.857 -13.721   2.228  1.00 62.58           N  
ATOM   1856  HE1 TRP A 139     -33.174 -14.619   1.864  1.00  0.00           H  
ATOM   1857  CZ2 TRP A 139     -30.754 -14.439   3.420  1.00 72.43           C  
ATOM   1858  HZ2 TRP A 139     -30.823 -15.511   3.168  1.00  0.00           H  
ATOM   1859  CZ3 TRP A 139     -29.616 -12.572   4.495  1.00 75.36           C  
ATOM   1860  HZ3 TRP A 139     -28.763 -12.209   5.093  1.00  0.00           H  
ATOM   1861  CH2 TRP A 139     -29.713 -13.950   4.183  1.00 71.96           C  
ATOM   1862  HH2 TRP A 139     -28.942 -14.645   4.557  1.00  0.00           H  
ATOM   1863  N   THR A 140     -33.303  -7.410   1.381  1.00 60.40           N  
ATOM   1864  HN  THR A 140     -32.549  -7.861   0.863  1.00  0.00           H  
ATOM   1865  CA  THR A 140     -33.225  -5.993   1.625  1.00 62.40           C  
ATOM   1866  HA  THR A 140     -33.366  -5.804   2.715  1.00  0.00           H  
ATOM   1867  C   THR A 140     -34.317  -5.249   0.844  1.00 62.77           C  
ATOM   1868  O   THR A 140     -35.001  -4.371   1.383  1.00 61.06           O  
ATOM   1869  CB  THR A 140     -31.841  -5.485   1.207  1.00 61.08           C  
ATOM   1870  HB  THR A 140     -31.733  -5.623   0.106  1.00  0.00           H  
ATOM   1871  CG2 THR A 140     -31.645  -4.025   1.525  1.00 55.67           C  
ATOM   1872 1HG2 THR A 140     -32.413  -3.399   1.014  1.00  0.00           H  
ATOM   1873 2HG2 THR A 140     -30.611  -3.686   1.283  1.00  0.00           H  
ATOM   1874 3HG2 THR A 140     -31.630  -3.842   2.625  1.00  0.00           H  
ATOM   1875  OG1 THR A 140     -30.854  -6.289   1.863  1.00 55.35           O  
ATOM   1876  HG1 THR A 140     -30.978  -7.209   1.663  1.00  0.00           H  
ATOM   1877  N   LEU A 141     -34.498  -5.638  -0.412  1.00 62.43           N  
ATOM   1878  HN  LEU A 141     -33.935  -6.412  -0.764  1.00  0.00           H  
ATOM   1879  CA  LEU A 141     -35.462  -5.014  -1.317  1.00 58.43           C  
ATOM   1880  HA  LEU A 141     -35.354  -3.908  -1.231  1.00  0.00           H  
ATOM   1881  C   LEU A 141     -36.887  -5.385  -0.923  1.00 59.22           C  
ATOM   1882  O   LEU A 141     -37.814  -4.598  -1.076  1.00 58.89           O  
ATOM   1883  CB  LEU A 141     -35.155  -5.410  -2.755  1.00 55.31           C  
ATOM   1884  HB1 LEU A 141     -35.162  -6.519  -2.870  1.00  0.00           H  
ATOM   1885  HB2 LEU A 141     -36.006  -5.150  -3.427  1.00  0.00           H  
ATOM   1886  CG  LEU A 141     -33.843  -4.816  -3.282  1.00 64.24           C  
ATOM   1887  HG  LEU A 141     -33.030  -5.039  -2.552  1.00  0.00           H  
ATOM   1888  CD1 LEU A 141     -33.454  -5.389  -4.636  1.00 57.44           C  
ATOM   1889 1HD1 LEU A 141     -32.500  -4.957  -5.019  1.00  0.00           H  
ATOM   1890 2HD1 LEU A 141     -34.278  -5.267  -5.377  1.00  0.00           H  
ATOM   1891 3HD1 LEU A 141     -33.408  -6.503  -4.604  1.00  0.00           H  
ATOM   1892  CD2 LEU A 141     -33.989  -3.298  -3.405  1.00 58.21           C  
ATOM   1893 1HD2 LEU A 141     -33.035  -2.866  -3.788  1.00  0.00           H  
ATOM   1894 2HD2 LEU A 141     -34.313  -2.826  -2.448  1.00  0.00           H  
ATOM   1895 3HD2 LEU A 141     -34.866  -3.007  -4.029  1.00  0.00           H  
ATOM   1896  N   ASP A 142     -37.045  -6.604  -0.401  1.00 59.52           N  
ATOM   1897  HN  ASP A 142     -36.241  -7.231  -0.358  1.00  0.00           H  
ATOM   1898  CA  ASP A 142     -38.330  -7.068   0.109  1.00 54.20           C  
ATOM   1899  HA  ASP A 142     -39.098  -6.944  -0.690  1.00  0.00           H  
ATOM   1900  C   ASP A 142     -38.753  -6.254   1.324  1.00 62.28           C  
ATOM   1901  O   ASP A 142     -39.860  -5.636   1.336  1.00 63.16           O  
ATOM   1902  CB  ASP A 142     -38.201  -8.547   0.436  1.00 55.45           C  
ATOM   1903  HB1 ASP A 142     -37.449  -8.711   1.243  1.00  0.00           H  
ATOM   1904  HB2 ASP A 142     -37.700  -9.095  -0.396  1.00  0.00           H  
ATOM   1905  CG  ASP A 142     -39.495  -9.184   0.783  1.00 59.60           C  
ATOM   1906  OD1 ASP A 142     -40.531  -8.688   0.280  1.00 61.79           O  
ATOM   1907  OD2 ASP A 142     -39.484 -10.153   1.595  1.00 59.76           O  
ATOM   1908  N   PHE A 143     -37.808  -6.089   2.251  1.00 58.49           N  
ATOM   1909  HN  PHE A 143     -36.911  -6.561   2.132  1.00  0.00           H  
ATOM   1910  CA  PHE A 143     -38.017  -5.256   3.427  1.00 57.65           C  
ATOM   1911  HA  PHE A 143     -38.916  -5.631   3.970  1.00  0.00           H  
ATOM   1912  C   PHE A 143     -38.280  -3.808   2.995  1.00 58.24           C  
ATOM   1913  O   PHE A 143     -39.173  -3.130   3.517  1.00 56.36           O  
ATOM   1914  CB  PHE A 143     -36.811  -5.314   4.382  1.00 60.73           C  
ATOM   1915  HB1 PHE A 143     -36.560  -6.372   4.630  1.00  0.00           H  
ATOM   1916  HB2 PHE A 143     -35.877  -5.017   3.850  1.00  0.00           H  
ATOM   1917  CG  PHE A 143     -36.981  -4.499   5.649  1.00 57.56           C  
ATOM   1918  CD1 PHE A 143     -37.521  -5.071   6.796  1.00 59.55           C  
ATOM   1919  HD1 PHE A 143     -37.842  -6.126   6.776  1.00  0.00           H  
ATOM   1920  CD2 PHE A 143     -36.547  -3.182   5.704  1.00 58.16           C  
ATOM   1921  HD2 PHE A 143     -36.082  -2.723   4.815  1.00  0.00           H  
ATOM   1922  CE1 PHE A 143     -37.663  -4.335   7.968  1.00 57.92           C  
ATOM   1923  HE1 PHE A 143     -38.101  -4.799   8.868  1.00  0.00           H  
ATOM   1924  CE2 PHE A 143     -36.693  -2.432   6.871  1.00 55.81           C  
ATOM   1925  HE2 PHE A 143     -36.366  -1.379   6.898  1.00  0.00           H  
ATOM   1926  CZ  PHE A 143     -37.250  -3.016   7.993  1.00 57.68           C  
ATOM   1927  HZ  PHE A 143     -37.366  -2.424   8.917  1.00  0.00           H  
ATOM   1928  N   LEU A 144     -37.501  -3.330   2.029  1.00 58.82           N  
ATOM   1929  HN  LEU A 144     -36.794  -3.924   1.596  1.00  0.00           H  
ATOM   1930  CA  LEU A 144     -37.668  -1.955   1.598  1.00 62.18           C  
ATOM   1931  HA  LEU A 144     -37.548  -1.293   2.487  1.00  0.00           H  
ATOM   1932  C   LEU A 144     -39.070  -1.715   1.002  1.00 61.44           C  
ATOM   1933  O   LEU A 144     -39.758  -0.771   1.410  1.00 54.33           O  
ATOM   1934  CB  LEU A 144     -36.568  -1.614   0.593  1.00 57.76           C  
ATOM   1935  HB1 LEU A 144     -35.584  -1.958   0.988  1.00  0.00           H  
ATOM   1936  HB2 LEU A 144     -36.670  -2.267  -0.305  1.00  0.00           H  
ATOM   1937  CG  LEU A 144     -36.458  -0.151   0.152  1.00 60.40           C  
ATOM   1938  HG  LEU A 144     -36.972   0.483   0.911  1.00  0.00           H  
ATOM   1939  CD1 LEU A 144     -34.998   0.308   0.050  1.00 56.20           C  
ATOM   1940 1HD1 LEU A 144     -34.489   0.162   1.031  1.00  0.00           H  
ATOM   1941 2HD1 LEU A 144     -34.912   1.358  -0.315  1.00  0.00           H  
ATOM   1942 3HD1 LEU A 144     -34.456  -0.197  -0.784  1.00  0.00           H  
ATOM   1943  CD2 LEU A 144     -37.153   0.049  -1.188  1.00 55.98           C  
ATOM   1944 1HD2 LEU A 144     -38.214  -0.285  -1.114  1.00  0.00           H  
ATOM   1945 2HD2 LEU A 144     -36.611  -0.456  -2.022  1.00  0.00           H  
ATOM   1946 3HD2 LEU A 144     -37.067   1.099  -1.553  1.00  0.00           H  
ATOM   1947  N   ARG A 145     -39.534  -2.616   0.128  1.00 63.80           N  
ATOM   1948  HN  ARG A 145     -38.939  -3.403  -0.132  1.00  0.00           H  
ATOM   1949  CA  ARG A 145     -40.872  -2.510  -0.470  1.00 61.84           C  
ATOM   1950  HA  ARG A 145     -40.922  -1.540  -1.018  1.00  0.00           H  
ATOM   1951  C   ARG A 145     -41.987  -2.509   0.579  1.00 58.39           C  
ATOM   1952  O   ARG A 145     -42.892  -1.692   0.558  1.00 56.12           O  
ATOM   1953  CB  ARG A 145     -41.126  -3.632  -1.484  1.00 66.30           C  
ATOM   1954  HB1 ARG A 145     -40.204  -3.794  -2.090  1.00  0.00           H  
ATOM   1955  HB2 ARG A 145     -41.197  -4.605  -0.944  1.00  0.00           H  
ATOM   1956  CG  ARG A 145     -42.342  -3.487  -2.435  1.00 64.51           C  
ATOM   1957  HG1 ARG A 145     -43.317  -3.502  -1.895  1.00  0.00           H  
ATOM   1958  HG2 ARG A 145     -42.430  -2.465  -2.871  1.00  0.00           H  
ATOM   1959  CD  ARG A 145     -42.235  -4.594  -3.514  1.00 72.46           C  
ATOM   1960  HD1 ARG A 145     -42.322  -5.605  -3.052  1.00  0.00           H  
ATOM   1961  HD2 ARG A 145     -41.195  -4.660  -3.910  1.00  0.00           H  
ATOM   1962  NE  ARG A 145     -43.196  -4.440  -4.606  1.00 87.55           N  
ATOM   1963  HE  ARG A 145     -42.857  -4.035  -5.478  1.00  0.00           H  
ATOM   1964  CZ  ARG A 145     -44.485  -4.790  -4.548  1.00 89.03           C  
ATOM   1965  NH1 ARG A 145     -44.994  -5.319  -3.431  1.00 85.41           N  
ATOM   1966 1HH1 ARG A 145     -44.391  -5.458  -2.620  1.00  0.00           H  
ATOM   1967 2HH1 ARG A 145     -45.977  -5.586  -3.387  1.00  0.00           H  
ATOM   1968  NH2 ARG A 145     -45.273  -4.609  -5.607  1.00 84.28           N  
ATOM   1969 1HH2 ARG A 145     -44.885  -4.205  -6.459  1.00  0.00           H  
ATOM   1970 2HH2 ARG A 145     -46.256  -4.876  -5.563  1.00  0.00           H  
ATOM   1971  N   GLU A 146     -41.896  -3.413   1.536  1.00 57.40           N  
ATOM   1972  HN  GLU A 146     -41.057  -3.981   1.649  1.00  0.00           H  
ATOM   1973  CA  GLU A 146     -43.025  -3.567   2.414  1.00 55.07           C  
ATOM   1974  HA  GLU A 146     -43.943  -3.335   1.826  1.00  0.00           H  
ATOM   1975  C   GLU A 146     -42.949  -2.563   3.568  1.00 58.66           C  
ATOM   1976  O   GLU A 146     -43.963  -2.228   4.164  1.00 61.11           O  
ATOM   1977  CB  GLU A 146     -43.156  -5.005   2.928  1.00 58.27           C  
ATOM   1978  HB1 GLU A 146     -42.347  -5.249   3.655  1.00  0.00           H  
ATOM   1979  HB2 GLU A 146     -44.038  -5.114   3.602  1.00  0.00           H  
ATOM   1980  CG  GLU A 146     -43.202  -6.043   1.767  1.00 62.14           C  
ATOM   1981  HG1 GLU A 146     -42.167  -6.267   1.417  1.00  0.00           H  
ATOM   1982  HG2 GLU A 146     -43.499  -7.042   2.163  1.00  0.00           H  
ATOM   1983  CD  GLU A 146     -44.096  -5.668   0.560  1.00 65.06           C  
ATOM   1984  OE1 GLU A 146     -45.251  -5.190   0.721  1.00 57.74           O  
ATOM   1985  OE2 GLU A 146     -43.626  -5.916  -0.588  1.00 69.98           O  
ATOM   1986  N   ARG A 147     -41.765  -2.017   3.856  1.00 60.63           N  
ATOM   1987  HN  ARG A 147     -40.962  -2.125   3.237  1.00  0.00           H  
ATOM   1988  CA  ARG A 147     -41.676  -1.259   5.097  1.00 55.39           C  
ATOM   1989  HA  ARG A 147     -42.694  -1.248   5.552  1.00  0.00           H  
ATOM   1990  C   ARG A 147     -41.230   0.199   4.943  1.00 56.56           C  
ATOM   1991  O   ARG A 147     -41.639   1.045   5.711  1.00 62.38           O  
ATOM   1992  CB  ARG A 147     -40.754  -2.023   6.058  1.00 55.66           C  
ATOM   1993  HB1 ARG A 147     -39.701  -2.055   5.693  1.00  0.00           H  
ATOM   1994  HB2 ARG A 147     -40.579  -1.463   7.006  1.00  0.00           H  
ATOM   1995  CG  ARG A 147     -41.334  -3.464   6.320  1.00 60.66           C  
ATOM   1996  HG1 ARG A 147     -41.495  -3.994   5.352  1.00  0.00           H  
ATOM   1997  HG2 ARG A 147     -40.551  -4.116   6.772  1.00  0.00           H  
ATOM   1998  CD  ARG A 147     -42.609  -3.510   7.164  1.00 56.38           C  
ATOM   1999  HD1 ARG A 147     -43.507  -3.184   6.590  1.00  0.00           H  
ATOM   2000  HD2 ARG A 147     -42.932  -4.554   7.384  1.00  0.00           H  
ATOM   2001  NE  ARG A 147     -42.413  -2.724   8.379  1.00 67.66           N  
ATOM   2002  HE  ARG A 147     -42.763  -1.766   8.385  1.00  0.00           H  
ATOM   2003  CZ  ARG A 147     -41.810  -3.169   9.479  1.00 71.34           C  
ATOM   2004  NH1 ARG A 147     -41.408  -4.452   9.567  1.00 68.02           N  
ATOM   2005 1HH1 ARG A 147     -40.946  -4.793  10.410  1.00  0.00           H  
ATOM   2006 2HH1 ARG A 147     -41.504  -5.084   8.772  1.00  0.00           H  
ATOM   2007  NH2 ARG A 147     -41.684  -2.343  10.519  1.00 69.10           N  
ATOM   2008 1HH2 ARG A 147     -41.222  -2.684  11.362  1.00  0.00           H  
ATOM   2009 2HH2 ARG A 147     -41.988  -1.372  10.452  1.00  0.00           H  
ATOM   2010  N   LEU A 148     -40.454   0.509   3.906  1.00 61.55           N  
ATOM   2011  HN  LEU A 148     -40.285  -0.197   3.189  1.00  0.00           H  
ATOM   2012  CA  LEU A 148     -39.832   1.835   3.758  1.00 52.80           C  
ATOM   2013  HA  LEU A 148     -40.064   2.433   4.670  1.00  0.00           H  
ATOM   2014  C   LEU A 148     -40.368   2.590   2.543  1.00 51.39           C  
ATOM   2015  O   LEU A 148     -40.162   3.789   2.418  1.00 55.23           O  
ATOM   2016  CB  LEU A 148     -38.297   1.708   3.642  1.00 57.42           C  
ATOM   2017  HB1 LEU A 148     -37.844   2.719   3.516  1.00  0.00           H  
ATOM   2018  HB2 LEU A 148     -38.030   1.244   2.664  1.00  0.00           H  
ATOM   2019  CG  LEU A 148     -37.589   0.959   4.784  1.00 60.20           C  
ATOM   2020  HG  LEU A 148     -38.004  -0.075   4.835  1.00  0.00           H  
ATOM   2021  CD1 LEU A 148     -36.124   0.864   4.530  1.00 59.71           C  
ATOM   2022 1HD1 LEU A 148     -35.611   0.321   5.358  1.00  0.00           H  
ATOM   2023 2HD1 LEU A 148     -35.671   1.867   4.352  1.00  0.00           H  
ATOM   2024 3HD1 LEU A 148     -35.907   0.403   3.538  1.00  0.00           H  
ATOM   2025  CD2 LEU A 148     -37.812   1.638   6.146  1.00 56.42           C  
ATOM   2026 1HD2 LEU A 148     -37.299   1.095   6.974  1.00  0.00           H  
ATOM   2027 2HD2 LEU A 148     -38.899   1.767   6.360  1.00  0.00           H  
ATOM   2028 3HD2 LEU A 148     -37.509   2.711   6.117  1.00  0.00           H  
ATOM   2029  N   LEU A 149     -41.000   1.880   1.623  1.00 51.79           N  
ATOM   2030  HN  LEU A 149     -41.215   0.900   1.808  1.00  0.00           H  
ATOM   2031  CA  LEU A 149     -41.399   2.476   0.336  1.00 55.34           C  
ATOM   2032  HA  LEU A 149     -40.479   2.833  -0.182  1.00  0.00           H  
ATOM   2033  C   LEU A 149     -42.329   3.681   0.546  1.00 52.64           C  
ATOM   2034  O   LEU A 149     -42.169   4.728  -0.105  1.00 54.49           O  
ATOM   2035  CB  LEU A 149     -42.093   1.431  -0.576  1.00 55.77           C  
ATOM   2036  HB1 LEU A 149     -41.473   0.504  -0.553  1.00  0.00           H  
ATOM   2037  HB2 LEU A 149     -43.027   1.106  -0.060  1.00  0.00           H  
ATOM   2038  CG  LEU A 149     -42.455   1.711  -2.060  1.00 55.03           C  
ATOM   2039  HG  LEU A 149     -42.684   0.741  -2.561  1.00  0.00           H  
ATOM   2040  CD1 LEU A 149     -43.615   2.627  -2.241  1.00 50.50           C  
ATOM   2041 1HD1 LEU A 149     -44.454   2.133  -1.697  1.00  0.00           H  
ATOM   2042 2HD1 LEU A 149     -43.843   2.865  -3.306  1.00  0.00           H  
ATOM   2043 3HD1 LEU A 149     -43.419   3.676  -1.917  1.00  0.00           H  
ATOM   2044  CD2 LEU A 149     -41.371   2.349  -2.763  1.00 60.33           C  
ATOM   2045 1HD2 LEU A 149     -40.502   1.663  -2.627  1.00  0.00           H  
ATOM   2046 2HD2 LEU A 149     -41.175   3.398  -2.439  1.00  0.00           H  
ATOM   2047 3HD2 LEU A 149     -41.599   2.587  -3.828  1.00  0.00           H  
ATOM   2048  N   GLY A 150     -43.319   3.522   1.429  1.00 50.95           N  
ATOM   2049  HN  GLY A 150     -43.410   2.639   1.931  1.00  0.00           H  
ATOM   2050  CA  GLY A 150     -44.271   4.596   1.684  1.00 49.52           C  
ATOM   2051  HA1 GLY A 150     -44.937   4.793   0.812  1.00  0.00           H  
ATOM   2052  HA2 GLY A 150     -45.060   4.304   2.416  1.00  0.00           H  
ATOM   2053  C   GLY A 150     -43.499   5.833   2.120  1.00 55.61           C  
ATOM   2054  O   GLY A 150     -43.651   6.933   1.543  1.00 54.22           O  
ATOM   2055  N   TRP A 151     -42.586   5.646   3.065  1.00 50.91           N  
ATOM   2056  HN  TRP A 151     -42.433   4.719   3.463  1.00  0.00           H  
ATOM   2057  CA  TRP A 151     -41.815   6.776   3.519  1.00 57.47           C  
ATOM   2058  HA  TRP A 151     -42.529   7.574   3.828  1.00  0.00           H  
ATOM   2059  C   TRP A 151     -40.920   7.349   2.426  1.00 62.29           C  
ATOM   2060  O   TRP A 151     -40.815   8.583   2.307  1.00 59.31           O  
ATOM   2061  CB  TRP A 151     -40.965   6.411   4.737  1.00 58.14           C  
ATOM   2062  HB1 TRP A 151     -41.590   6.007   5.567  1.00  0.00           H  
ATOM   2063  HB2 TRP A 151     -40.336   5.511   4.544  1.00  0.00           H  
ATOM   2064  CG  TRP A 151     -40.127   7.590   5.192  1.00 71.64           C  
ATOM   2065  CD1 TRP A 151     -40.521   8.604   6.025  1.00 71.70           C  
ATOM   2066  HD1 TRP A 151     -41.526   8.700   6.469  1.00  0.00           H  
ATOM   2067  CD2 TRP A 151     -38.731   7.826   4.918  1.00 72.62           C  
ATOM   2068  CE2 TRP A 151     -38.368   9.026   5.590  1.00 72.89           C  
ATOM   2069  CE3 TRP A 151     -37.759   7.148   4.174  1.00 65.72           C  
ATOM   2070  HE3 TRP A 151     -38.004   6.211   3.646  1.00  0.00           H  
ATOM   2071  NE1 TRP A 151     -39.483   9.488   6.230  1.00 70.99           N  
ATOM   2072  HE1 TRP A 151     -39.539  10.350   6.773  1.00  0.00           H  
ATOM   2073  CZ2 TRP A 151     -37.076   9.561   5.537  1.00 69.64           C  
ATOM   2074  HZ2 TRP A 151     -36.816  10.487   6.076  1.00  0.00           H  
ATOM   2075  CZ3 TRP A 151     -36.471   7.685   4.115  1.00 67.67           C  
ATOM   2076  HZ3 TRP A 151     -35.693   7.163   3.533  1.00  0.00           H  
ATOM   2077  CH2 TRP A 151     -36.146   8.886   4.787  1.00 70.68           C  
ATOM   2078  HH2 TRP A 151     -35.122   9.289   4.707  1.00  0.00           H  
ATOM   2079  N   ILE A 152     -40.300   6.476   1.628  1.00 59.10           N  
ATOM   2080  HN  ILE A 152     -40.411   5.475   1.792  1.00  0.00           H  
ATOM   2081  CA  ILE A 152     -39.468   6.937   0.527  1.00 57.25           C  
ATOM   2082  HA  ILE A 152     -38.709   7.630   0.959  1.00  0.00           H  
ATOM   2083  C   ILE A 152     -40.292   7.742  -0.471  1.00 60.93           C  
ATOM   2084  O   ILE A 152     -39.804   8.791  -0.967  1.00 56.01           O  
ATOM   2085  CB  ILE A 152     -38.704   5.806  -0.157  1.00 58.08           C  
ATOM   2086  HB  ILE A 152     -39.442   5.024  -0.450  1.00  0.00           H  
ATOM   2087  CG1 ILE A 152     -37.718   5.175   0.808  1.00 57.73           C  
ATOM   2088 1HG1 ILE A 152     -38.202   4.967   1.791  1.00  0.00           H  
ATOM   2089 2HG1 ILE A 152     -36.952   5.916   1.135  1.00  0.00           H  
ATOM   2090  CG2 ILE A 152     -38.021   6.325  -1.452  1.00 61.93           C  
ATOM   2091 1HG2 ILE A 152     -38.746   6.789  -2.161  1.00  0.00           H  
ATOM   2092 2HG2 ILE A 152     -37.436   5.516  -1.948  1.00  0.00           H  
ATOM   2093 3HG2 ILE A 152     -37.189   7.027  -1.213  1.00  0.00           H  
ATOM   2094  CD1 ILE A 152     -37.061   3.929   0.256  1.00 54.75           C  
ATOM   2095 1HD1 ILE A 152     -36.336   3.465   0.965  1.00  0.00           H  
ATOM   2096 2HD1 ILE A 152     -36.577   4.137  -0.727  1.00  0.00           H  
ATOM   2097 3HD1 ILE A 152     -37.827   3.188  -0.071  1.00  0.00           H  
ATOM   2098  N   GLN A 153     -41.536   7.289  -0.745  1.00 53.76           N  
ATOM   2099  HN  GLN A 153     -41.864   6.407  -0.350  1.00  0.00           H  
ATOM   2100  CA  GLN A 153     -42.415   8.091  -1.626  1.00 56.89           C  
ATOM   2101  HA  GLN A 153     -41.891   8.220  -2.602  1.00  0.00           H  
ATOM   2102  C   GLN A 153     -42.681   9.462  -1.064  1.00 56.16           C  
ATOM   2103  O   GLN A 153     -42.561  10.450  -1.775  1.00 57.58           O  
ATOM   2104  CB  GLN A 153     -43.802   7.438  -1.914  1.00 48.84           C  
ATOM   2105  HB1 GLN A 153     -44.517   8.215  -2.272  1.00  0.00           H  
ATOM   2106  HB2 GLN A 153     -44.287   7.145  -0.954  1.00  0.00           H  
ATOM   2107  CG  GLN A 153     -43.804   6.273  -2.859  1.00 60.66           C  
ATOM   2108  HG1 GLN A 153     -43.066   6.436  -3.678  1.00  0.00           H  
ATOM   2109  HG2 GLN A 153     -43.354   5.377  -2.372  1.00  0.00           H  
ATOM   2110  CD  GLN A 153     -45.193   5.927  -3.446  1.00 59.80           C  
ATOM   2111  NE2 GLN A 153     -45.230   5.778  -4.767  1.00 58.83           N  
ATOM   2112 1HE2 GLN A 153     -44.387   5.798  -5.341  1.00  0.00           H  
ATOM   2113 2HE2 GLN A 153     -46.146   5.550  -5.154  1.00  0.00           H  
ATOM   2114  OE1 GLN A 153     -46.214   5.903  -2.750  1.00 59.71           O  
ATOM   2115  N   ASP A 154     -42.919   9.537   0.233  1.00 53.25           N  
ATOM   2116  HN  ASP A 154     -42.973   8.690   0.798  1.00  0.00           H  
ATOM   2117  CA  ASP A 154     -43.102  10.837   0.842  1.00 59.13           C  
ATOM   2118  HA  ASP A 154     -44.005  11.305   0.385  1.00  0.00           H  
ATOM   2119  C   ASP A 154     -41.908  11.803   0.635  1.00 61.64           C  
ATOM   2120  O   ASP A 154     -42.141  13.012   0.559  1.00 60.05           O  
ATOM   2121  CB  ASP A 154     -43.364  10.678   2.343  1.00 58.25           C  
ATOM   2122  HB1 ASP A 154     -43.163  11.631   2.886  1.00  0.00           H  
ATOM   2123  HB2 ASP A 154     -42.589  10.032   2.817  1.00  0.00           H  
ATOM   2124  CG  ASP A 154     -44.785  10.154   2.652  1.00 62.99           C  
ATOM   2125  OD1 ASP A 154     -45.673  10.116   1.754  1.00 63.09           O  
ATOM   2126  OD2 ASP A 154     -45.026   9.823   3.833  1.00 65.37           O  
ATOM   2127  N   GLN A 155     -40.690  11.286   0.401  1.00 58.63           N  
ATOM   2128  HN  GLN A 155     -40.577  10.272   0.401  1.00  0.00           H  
ATOM   2129  CA  GLN A 155     -39.507  12.137   0.144  1.00 57.21           C  
ATOM   2130  HA  GLN A 155     -39.596  13.065   0.756  1.00  0.00           H  
ATOM   2131  C   GLN A 155     -39.387  12.536  -1.341  1.00 62.08           C  
ATOM   2132  O   GLN A 155     -38.481  13.308  -1.727  1.00 52.75           O  
ATOM   2133  CB  GLN A 155     -38.220  11.416   0.537  1.00 54.34           C  
ATOM   2134  HB1 GLN A 155     -37.347  12.107   0.476  1.00  0.00           H  
ATOM   2135  HB2 GLN A 155     -37.928  10.677  -0.246  1.00  0.00           H  
ATOM   2136  CG  GLN A 155     -38.283  10.762   1.884  1.00 59.62           C  
ATOM   2137  HG1 GLN A 155     -38.926   9.851   1.863  1.00  0.00           H  
ATOM   2138  HG2 GLN A 155     -37.311  10.284   2.148  1.00  0.00           H  
ATOM   2139  CD  GLN A 155     -38.733  11.728   2.961  1.00 67.29           C  
ATOM   2140  NE2 GLN A 155     -39.803  11.352   3.661  1.00 68.21           N  
ATOM   2141 1HE2 GLN A 155     -40.266  10.454   3.521  1.00  0.00           H  
ATOM   2142 2HE2 GLN A 155     -40.106  12.002   4.386  1.00  0.00           H  
ATOM   2143  OE1 GLN A 155     -38.172  12.817   3.131  1.00 68.69           O  
ATOM   2144  N   GLY A 156     -40.319  12.023  -2.153  1.00 59.92           N  
ATOM   2145  HN  GLY A 156     -41.114  11.540  -1.736  1.00  0.00           H  
ATOM   2146  CA  GLY A 156     -40.251  12.122  -3.600  1.00 56.26           C  
ATOM   2147  HA1 GLY A 156     -41.246  11.979  -4.083  1.00  0.00           H  
ATOM   2148  HA2 GLY A 156     -40.059  13.164  -3.946  1.00  0.00           H  
ATOM   2149  C   GLY A 156     -39.210  11.139  -4.114  1.00 58.15           C  
ATOM   2150  O   GLY A 156     -38.513  11.396  -5.085  1.00 57.55           O  
ATOM   2151  N   GLY A 157     -39.153   9.956  -3.504  1.00 61.99           N  
ATOM   2152  HN  GLY A 157     -39.761   9.762  -2.708  1.00  0.00           H  
ATOM   2153  CA  GLY A 157     -38.224   8.944  -3.974  1.00 61.02           C  
ATOM   2154  HA1 GLY A 157     -38.529   7.937  -3.605  1.00  0.00           H  
ATOM   2155  HA2 GLY A 157     -38.341   8.791  -5.072  1.00  0.00           H  
ATOM   2156  C   GLY A 157     -36.762   9.213  -3.630  1.00 63.44           C  
ATOM   2157  O   GLY A 157     -36.436   9.963  -2.702  1.00 64.19           O  
ATOM   2158  N   TRP A 158     -35.873   8.545  -4.352  1.00 64.71           N  
ATOM   2159  HN  TRP A 158     -36.199   7.970  -5.129  1.00  0.00           H  
ATOM   2160  CA  TRP A 158     -34.446   8.607  -4.071  1.00 61.30           C  
ATOM   2161  HA  TRP A 158     -34.322   8.412  -2.980  1.00  0.00           H  
ATOM   2162  C   TRP A 158     -33.833   9.961  -4.347  1.00 60.64           C  
ATOM   2163  O   TRP A 158     -32.792  10.270  -3.794  1.00 68.93           O  
ATOM   2164  CB  TRP A 158     -33.669   7.499  -4.815  1.00 56.35           C  
ATOM   2165  HB1 TRP A 158     -32.571   7.685  -4.762  1.00  0.00           H  
ATOM   2166  HB2 TRP A 158     -33.820   7.584  -5.916  1.00  0.00           H  
ATOM   2167  CG  TRP A 158     -33.993   6.120  -4.344  1.00 58.27           C  
ATOM   2168  CD1 TRP A 158     -34.911   5.238  -4.898  1.00 59.58           C  
ATOM   2169  HD1 TRP A 158     -35.533   5.448  -5.784  1.00  0.00           H  
ATOM   2170  CD2 TRP A 158     -33.449   5.462  -3.203  1.00 53.98           C  
ATOM   2171  CE2 TRP A 158     -34.058   4.178  -3.128  1.00 59.03           C  
ATOM   2172  CE3 TRP A 158     -32.512   5.826  -2.236  1.00 52.14           C  
ATOM   2173  HE3 TRP A 158     -32.031   6.818  -2.267  1.00  0.00           H  
ATOM   2174  NE1 TRP A 158     -34.932   4.064  -4.182  1.00 59.49           N  
ATOM   2175  HE1 TRP A 158     -35.501   3.245  -4.397  1.00  0.00           H  
ATOM   2176  CZ2 TRP A 158     -33.740   3.258  -2.123  1.00 59.68           C  
ATOM   2177  HZ2 TRP A 158     -34.218   2.265  -2.081  1.00  0.00           H  
ATOM   2178  CZ3 TRP A 158     -32.194   4.919  -1.234  1.00 52.86           C  
ATOM   2179  HZ3 TRP A 158     -31.455   5.198  -0.464  1.00  0.00           H  
ATOM   2180  CH2 TRP A 158     -32.802   3.646  -1.185  1.00 57.82           C  
ATOM   2181  HH2 TRP A 158     -32.522   2.945  -0.380  1.00  0.00           H  
ATOM   2182  N   ASP A 159     -34.516  10.818  -5.088  1.00 62.77           N  
ATOM   2183  HN  ASP A 159     -35.387  10.531  -5.534  1.00  0.00           H  
ATOM   2184  CA  ASP A 159     -34.012  12.182  -5.263  1.00 65.91           C  
ATOM   2185  HA  ASP A 159     -32.992  12.127  -5.710  1.00  0.00           H  
ATOM   2186  C   ASP A 159     -33.918  12.915  -3.943  1.00 67.89           C  
ATOM   2187  O   ASP A 159     -33.166  13.857  -3.819  1.00 76.04           O  
ATOM   2188  CB  ASP A 159     -34.909  13.010  -6.198  1.00 61.69           C  
ATOM   2189  HB1 ASP A 159     -35.978  12.929  -5.893  1.00  0.00           H  
ATOM   2190  HB2 ASP A 159     -34.752  14.101  -6.032  1.00  0.00           H  
ATOM   2191  CG  ASP A 159     -34.740  12.660  -7.665  1.00 62.94           C  
ATOM   2192  OD1 ASP A 159     -34.193  11.577  -8.011  1.00 64.97           O  
ATOM   2193  OD2 ASP A 159     -35.115  13.523  -8.474  1.00 64.17           O  
ATOM   2194  N   GLY A 160     -34.697  12.477  -2.965  1.00 65.30           N  
ATOM   2195  HN  GLY A 160     -35.327  11.699  -3.161  1.00  0.00           H  
ATOM   2196  CA  GLY A 160     -34.702  13.043  -1.634  1.00 61.42           C  
ATOM   2197  HA1 GLY A 160     -34.943  14.131  -1.649  1.00  0.00           H  
ATOM   2198  HA2 GLY A 160     -35.573  12.687  -1.036  1.00  0.00           H  
ATOM   2199  C   GLY A 160     -33.402  12.771  -0.938  1.00 70.63           C  
ATOM   2200  O   GLY A 160     -32.945  13.572  -0.123  1.00 67.54           O  
ATOM   2201  N   LEU A 161     -32.811  11.627  -1.271  1.00 71.63           N  
ATOM   2202  HN  LEU A 161     -33.287  10.992  -1.912  1.00  0.00           H  
ATOM   2203  CA  LEU A 161     -31.507  11.256  -0.748  1.00 72.85           C  
ATOM   2204  HA  LEU A 161     -31.514  11.426   0.354  1.00  0.00           H  
ATOM   2205  C   LEU A 161     -30.422  12.173  -1.370  1.00 76.52           C  
ATOM   2206  O   LEU A 161     -29.449  12.493  -0.713  1.00 80.61           O  
ATOM   2207  CB  LEU A 161     -31.219   9.773  -0.999  1.00 64.73           C  
ATOM   2208  HB1 LEU A 161     -32.079   9.144  -0.671  1.00  0.00           H  
ATOM   2209  HB2 LEU A 161     -31.231   9.549  -2.091  1.00  0.00           H  
ATOM   2210  CG  LEU A 161     -29.919   9.284  -0.362  1.00 71.30           C  
ATOM   2211  HG  LEU A 161     -29.073   9.880  -0.777  1.00  0.00           H  
ATOM   2212  CD1 LEU A 161     -29.943   9.461   1.134  1.00 69.72           C  
ATOM   2213 1HD1 LEU A 161     -28.994   9.104   1.599  1.00  0.00           H  
ATOM   2214 2HD1 LEU A 161     -30.833   8.968   1.590  1.00  0.00           H  
ATOM   2215 3HD1 LEU A 161     -30.167  10.516   1.418  1.00  0.00           H  
ATOM   2216  CD2 LEU A 161     -29.667   7.809  -0.656  1.00 73.75           C  
ATOM   2217 1HD2 LEU A 161     -28.718   7.452  -0.191  1.00  0.00           H  
ATOM   2218 2HD2 LEU A 161     -29.685   7.604  -1.752  1.00  0.00           H  
ATOM   2219 3HD2 LEU A 161     -30.533   7.179  -0.347  1.00  0.00           H  
ATOM   2220  N   LEU A 162     -30.581  12.582  -2.628  1.00 76.80           N  
ATOM   2221  HN  LEU A 162     -31.324  12.176  -3.197  1.00  0.00           H  
ATOM   2222  CA  LEU A 162     -29.706  13.606  -3.207  1.00 82.86           C  
ATOM   2223  HA  LEU A 162     -28.662  13.215  -3.199  1.00  0.00           H  
ATOM   2224  C   LEU A 162     -29.730  14.930  -2.410  1.00 86.21           C  
ATOM   2225  O   LEU A 162     -28.680  15.499  -2.102  1.00 89.28           O  
ATOM   2226  CB  LEU A 162     -30.097  13.904  -4.674  1.00 79.74           C  
ATOM   2227  HB1 LEU A 162     -29.799  14.951  -4.913  1.00  0.00           H  
ATOM   2228  HB2 LEU A 162     -31.208  13.969  -4.737  1.00  0.00           H  
ATOM   2229  CG  LEU A 162     -29.599  12.987  -5.803  1.00 84.27           C  
ATOM   2230  HG  LEU A 162     -29.972  11.958  -5.591  1.00  0.00           H  
ATOM   2231  CD1 LEU A 162     -30.161  13.414  -7.168  1.00 84.38           C  
ATOM   2232 1HD1 LEU A 162     -29.800  12.749  -7.987  1.00  0.00           H  
ATOM   2233 2HD1 LEU A 162     -29.937  14.485  -7.384  1.00  0.00           H  
ATOM   2234 3HD1 LEU A 162     -31.274  13.470  -7.150  1.00  0.00           H  
ATOM   2235  CD2 LEU A 162     -28.077  12.926  -5.848  1.00 85.50           C  
ATOM   2236 1HD2 LEU A 162     -27.716  12.261  -6.667  1.00  0.00           H  
ATOM   2237 2HD2 LEU A 162     -27.653  12.625  -4.862  1.00  0.00           H  
ATOM   2238 3HD2 LEU A 162     -27.631  13.945  -5.925  1.00  0.00           H  
ATOM   2239  N   SER A 163     -30.930  15.378  -2.039  1.00 82.85           N  
ATOM   2240  HN  SER A 163     -31.752  14.861  -2.351  1.00  0.00           H  
ATOM   2241  CA  SER A 163     -31.139  16.571  -1.208  1.00 84.95           C  
ATOM   2242  HA  SER A 163     -30.728  17.457  -1.747  1.00  0.00           H  
ATOM   2243  C   SER A 163     -30.430  16.445   0.128  1.00 86.86           C  
ATOM   2244  O   SER A 163     -29.789  17.379   0.594  1.00 93.26           O  
ATOM   2245  CB  SER A 163     -32.632  16.791  -0.975  1.00 78.73           C  
ATOM   2246  HB1 SER A 163     -32.830  17.501  -0.138  1.00  0.00           H  
ATOM   2247  HB2 SER A 163     -33.130  15.893  -0.541  1.00  0.00           H  
ATOM   2248  OG  SER A 163     -33.233  17.205  -2.181  1.00 78.49           O  
ATOM   2249  HG  SER A 163     -34.162  17.342  -2.036  1.00  0.00           H  
ATOM   2250  N   TYR A 164     -30.611  15.284   0.745  1.00 80.95           N  
ATOM   2251  HN  TYR A 164     -31.182  14.581   0.276  1.00  0.00           H  
ATOM   2252  CA  TYR A 164     -30.056  14.948   2.032  1.00 77.97           C  
ATOM   2253  HA  TYR A 164     -30.474  15.642   2.798  1.00  0.00           H  
ATOM   2254  C   TYR A 164     -28.551  15.093   2.008  1.00 88.55           C  
ATOM   2255  O   TYR A 164     -27.946  15.629   2.950  1.00 88.26           O  
ATOM   2256  CB  TYR A 164     -30.469  13.521   2.379  1.00 75.75           C  
ATOM   2257  HB1 TYR A 164     -30.177  12.841   1.544  1.00  0.00           H  
ATOM   2258  HB2 TYR A 164     -31.580  13.440   2.338  1.00  0.00           H  
ATOM   2259  CG  TYR A 164     -29.976  12.943   3.687  1.00 80.79           C  
ATOM   2260  CD1 TYR A 164     -30.690  13.155   4.881  1.00 76.73           C  
ATOM   2261  HD1 TYR A 164     -31.598  13.781   4.867  1.00  0.00           H  
ATOM   2262  CD2 TYR A 164     -28.871  12.096   3.721  1.00 78.14           C  
ATOM   2263  HD2 TYR A 164     -28.326  11.875   2.788  1.00  0.00           H  
ATOM   2264  CE1 TYR A 164     -30.272  12.591   6.070  1.00 74.40           C  
ATOM   2265  HE1 TYR A 164     -30.824  12.788   7.005  1.00  0.00           H  
ATOM   2266  CE2 TYR A 164     -28.447  11.528   4.910  1.00 74.43           C  
ATOM   2267  HE2 TYR A 164     -27.553  10.882   4.928  1.00  0.00           H  
ATOM   2268  CZ  TYR A 164     -29.152  11.775   6.077  1.00 75.66           C  
ATOM   2269  OH  TYR A 164     -28.731  11.204   7.256  1.00 79.52           O  
ATOM   2270  HH  TYR A 164     -27.963  10.645   7.261  1.00  0.00           H  
ATOM   2271  N   PHE A 165     -27.951  14.544   0.955  1.00 89.24           N  
ATOM   2272  HN  PHE A 165     -28.515  14.028   0.279  1.00  0.00           H  
ATOM   2273  CA  PHE A 165     -26.518  14.655   0.736  1.00 90.01           C  
ATOM   2274  HA  PHE A 165     -26.013  14.447   1.708  1.00  0.00           H  
ATOM   2275  C   PHE A 165     -26.077  16.056   0.276  1.00 96.20           C  
ATOM   2276  O   PHE A 165     -24.874  16.353   0.225  1.00101.31           O  
ATOM   2277  CB  PHE A 165     -26.047  13.601  -0.259  1.00 87.03           C  
ATOM   2278  HB1 PHE A 165     -26.637  13.660  -1.203  1.00  0.00           H  
ATOM   2279  HB2 PHE A 165     -25.036  13.857  -0.654  1.00  0.00           H  
ATOM   2280  CG  PHE A 165     -26.062  12.214   0.284  1.00 86.29           C  
ATOM   2281  CD1 PHE A 165     -25.561  11.947   1.548  1.00 85.44           C  
ATOM   2282  HD1 PHE A 165     -25.158  12.769   2.163  1.00  0.00           H  
ATOM   2283  CD2 PHE A 165     -26.540  11.156  -0.498  1.00 86.08           C  
ATOM   2284  HD2 PHE A 165     -26.923  11.363  -1.512  1.00  0.00           H  
ATOM   2285  CE1 PHE A 165     -25.564  10.646   2.046  1.00 89.25           C  
ATOM   2286  HE1 PHE A 165     -25.180  10.442   3.060  1.00  0.00           H  
ATOM   2287  CE2 PHE A 165     -26.542   9.854  -0.024  1.00 80.41           C  
ATOM   2288  HE2 PHE A 165     -26.924   9.032  -0.653  1.00  0.00           H  
ATOM   2289  CZ  PHE A 165     -26.056   9.595   1.257  1.00 90.04           C  
ATOM   2290  HZ  PHE A 165     -26.058   8.564   1.650  1.00  0.00           H  
ATOM   2291  N   GLY A 166     -27.069  16.900  -0.024  1.00 95.88           N  
ATOM   2292  HN  GLY A 166     -28.025  16.546   0.021  1.00  0.00           H  
ATOM   2293  CA  GLY A 166     -26.876  18.298  -0.413  1.00 99.39           C  
ATOM   2294  HA1 GLY A 166     -27.786  18.902  -0.189  1.00  0.00           H  
ATOM   2295  HA2 GLY A 166     -26.150  18.802   0.266  1.00  0.00           H  
ATOM   2296  C   GLY A 166     -26.459  18.464  -1.877  1.00105.07           C  
ATOM   2297  O   GLY A 166     -25.770  19.440  -2.250  1.00106.18           O  
ATOM   2298  N   THR A 167     -26.871  17.515  -2.713  1.00105.15           N  
ATOM   2299  HN  THR A 167     -27.421  16.741  -2.341  1.00  0.00           H  
ATOM   2300  CA  THR A 167     -26.567  17.537  -4.144  1.00107.40           C  
ATOM   2301  HA  THR A 167     -25.624  18.113  -4.294  1.00  0.00           H  
ATOM   2302  C   THR A 167     -27.696  18.242  -4.922  1.00103.18           C  
ATOM   2303  HC  THR A 167     -28.144  19.158  -4.501  1.00  0.00           H  
ATOM   2304  O   THR A 167     -28.115  17.812  -6.004  1.00102.41           O  
ATOM   2305  CB  THR A 167     -26.352  16.066  -4.708  1.00103.95           C  
ATOM   2306  HB  THR A 167     -27.345  15.592  -4.889  1.00  0.00           H  
ATOM   2307  CG2 THR A 167     -25.560  16.084  -6.005  1.00104.80           C  
ATOM   2308 1HG2 THR A 167     -25.409  15.052  -6.401  1.00  0.00           H  
ATOM   2309 2HG2 THR A 167     -24.591  16.623  -5.886  1.00  0.00           H  
ATOM   2310 3HG2 THR A 167     -26.033  16.749  -6.765  1.00  0.00           H  
ATOM   2311  OG1 THR A 167     -25.609  15.271  -3.768  1.00 99.04           O  
ATOM   2312  HG1 THR A 167     -25.481  14.392  -4.105  1.00  0.00           H  
TER    2313      THR A 167 
ATOM   2313  N   ALA C  54     -12.878 -29.755 -20.487  1.00104.03           N  
ATOM   2314  HN1 ALA C  54     -13.790 -30.188 -20.630  1.00  0.00           H  
ATOM   2315  HN2 ALA C  54     -12.964 -28.856 -20.013  1.00  0.00           H  
ATOM   2316  HN3 ALA C  54     -12.335 -30.255 -19.783  1.00  0.00           H  
ATOM   2317  CA  ALA C  54     -12.136 -29.628 -21.740  1.00109.36           C  
ATOM   2318  HA  ALA C  54     -11.971 -30.653 -22.148  1.00  0.00           H  
ATOM   2319  C   ALA C  54     -10.773 -28.981 -21.527  1.00104.81           C  
ATOM   2320  O   ALA C  54      -9.756 -29.521 -21.947  1.00104.85           O  
ATOM   2321  CB  ALA C  54     -12.949 -28.832 -22.773  1.00109.07           C  
ATOM   2322  HB1 ALA C  54     -12.383 -28.735 -23.729  1.00  0.00           H  
ATOM   2323  HB2 ALA C  54     -13.263 -27.839 -22.376  1.00  0.00           H  
ATOM   2324  HB3 ALA C  54     -13.960 -29.275 -22.934  1.00  0.00           H  
ATOM   2325  N   SER C  55     -10.754 -27.823 -20.869  1.00106.19           N  
ATOM   2326  HN  SER C  55     -11.619 -27.456 -20.471  1.00  0.00           H  
ATOM   2327  CA  SER C  55      -9.510 -27.070 -20.709  1.00104.03           C  
ATOM   2328  HA  SER C  55      -8.808 -27.419 -21.502  1.00  0.00           H  
ATOM   2329  C   SER C  55      -8.817 -27.281 -19.367  1.00102.98           C  
ATOM   2330  O   SER C  55      -7.886 -26.542 -19.015  1.00100.63           O  
ATOM   2331  CB  SER C  55      -9.732 -25.576 -20.928  1.00106.83           C  
ATOM   2332  HB1 SER C  55     -10.306 -25.369 -21.861  1.00  0.00           H  
ATOM   2333  HB2 SER C  55     -10.455 -25.147 -20.196  1.00  0.00           H  
ATOM   2334  OG  SER C  55      -8.481 -24.899 -20.906  1.00105.72           O  
ATOM   2335  HG  SER C  55      -8.619 -23.969 -21.042  1.00  0.00           H  
ATOM   2336  N   THR C  56      -9.271 -28.278 -18.614  1.00102.68           N  
ATOM   2337  HN  THR C  56     -10.151 -28.733 -18.858  1.00  0.00           H  
ATOM   2338  CA  THR C  56      -8.528 -28.730 -17.443  1.00 96.96           C  
ATOM   2339  HA  THR C  56      -8.318 -27.861 -16.777  1.00  0.00           H  
ATOM   2340  C   THR C  56      -7.219 -29.326 -17.929  1.00 98.36           C  
ATOM   2341  O   THR C  56      -6.180 -29.217 -17.265  1.00 96.93           O  
ATOM   2342  CB  THR C  56      -9.292 -29.801 -16.662  1.00 97.00           C  
ATOM   2343  HB  THR C  56      -8.565 -30.495 -16.179  1.00  0.00           H  
ATOM   2344  CG2 THR C  56     -10.142 -29.162 -15.610  1.00 93.37           C  
ATOM   2345 1HG2 THR C  56      -9.484 -28.585 -14.919  1.00  0.00           H  
ATOM   2346 2HG2 THR C  56     -10.781 -29.900 -15.072  1.00  0.00           H  
ATOM   2347 3HG2 THR C  56     -10.958 -28.538 -16.043  1.00  0.00           H  
ATOM   2348  OG1 THR C  56     -10.140 -30.545 -17.552  1.00102.78           O  
ATOM   2349  HG1 THR C  56      -9.600 -30.951 -18.220  1.00  0.00           H  
ATOM   2350  N   LYS C  57      -7.293 -29.947 -19.104  1.00 97.75           N  
ATOM   2351  HN  LYS C  57      -8.201 -29.993 -19.566  1.00  0.00           H  
ATOM   2352  CA  LYS C  57      -6.154 -30.565 -19.768  1.00 97.28           C  
ATOM   2353  HA  LYS C  57      -5.857 -31.480 -19.204  1.00  0.00           H  
ATOM   2354  C   LYS C  57      -4.960 -29.609 -19.830  1.00 94.63           C  
ATOM   2355  O   LYS C  57      -3.821 -30.006 -19.567  1.00 90.92           O  
ATOM   2356  CB  LYS C  57      -6.581 -30.968 -21.179  1.00 99.07           C  
ATOM   2357  HB1 LYS C  57      -6.495 -30.091 -21.862  1.00  0.00           H  
ATOM   2358  HB2 LYS C  57      -7.683 -31.137 -21.203  1.00  0.00           H  
ATOM   2359  CG  LYS C  57      -5.867 -32.162 -21.789  1.00100.29           C  
ATOM   2360  HG1 LYS C  57      -5.803 -33.026 -21.088  1.00  0.00           H  
ATOM   2361  HG2 LYS C  57      -4.773 -31.987 -21.917  1.00  0.00           H  
ATOM   2362  CD  LYS C  57      -6.566 -32.525 -23.112  1.00108.05           C  
ATOM   2363  HD1 LYS C  57      -7.214 -31.687 -23.459  1.00  0.00           H  
ATOM   2364  HD2 LYS C  57      -7.345 -33.305 -22.946  1.00  0.00           H  
ATOM   2365  CE  LYS C  57      -5.595 -32.954 -24.218  1.00107.96           C  
ATOM   2366  HE1 LYS C  57      -4.678 -32.320 -24.206  1.00  0.00           H  
ATOM   2367  HE2 LYS C  57      -5.995 -32.682 -25.223  1.00  0.00           H  
ATOM   2368  NZ  LYS C  57      -5.238 -34.403 -24.165  1.00 97.47           N  
ATOM   2369  HZ1 LYS C  57      -4.592 -34.688 -24.901  1.00  0.00           H  
ATOM   2370  HZ2 LYS C  57      -6.077 -34.983 -24.176  1.00  0.00           H  
ATOM   2371  HZ3 LYS C  57      -4.872 -34.652 -23.246  1.00  0.00           H  
ATOM   2372  N   LYS C  58      -5.237 -28.340 -20.136  1.00 95.61           N  
ATOM   2373  HN  LYS C  58      -6.212 -28.041 -20.155  1.00  0.00           H  
ATOM   2374  CA  LYS C  58      -4.192 -27.361 -20.446  1.00 91.59           C  
ATOM   2375  HA  LYS C  58      -3.376 -27.889 -20.993  1.00  0.00           H  
ATOM   2376  C   LYS C  58      -3.595 -26.737 -19.207  1.00 89.42           C  
ATOM   2377  O   LYS C  58      -2.460 -26.268 -19.228  1.00 91.91           O  
ATOM   2378  CB  LYS C  58      -4.733 -26.257 -21.357  1.00 99.66           C  
ATOM   2379  HB1 LYS C  58      -3.911 -25.572 -21.671  1.00  0.00           H  
ATOM   2380  HB2 LYS C  58      -5.362 -25.544 -20.775  1.00  0.00           H  
ATOM   2381  CG  LYS C  58      -5.500 -26.775 -22.583  1.00105.46           C  
ATOM   2382  HG1 LYS C  58      -6.266 -27.531 -22.289  1.00  0.00           H  
ATOM   2383  HG2 LYS C  58      -4.851 -27.418 -23.222  1.00  0.00           H  
ATOM   2384  CD  LYS C  58      -6.132 -25.631 -23.404  1.00109.13           C  
ATOM   2385  HD1 LYS C  58      -6.982 -26.005 -24.021  1.00  0.00           H  
ATOM   2386  HD2 LYS C  58      -6.686 -24.924 -22.743  1.00  0.00           H  
ATOM   2387  CE  LYS C  58      -5.106 -24.885 -24.273  1.00107.42           C  
ATOM   2388  HE1 LYS C  58      -4.237 -24.558 -23.656  1.00  0.00           H  
ATOM   2389  HE2 LYS C  58      -5.505 -23.890 -24.580  1.00  0.00           H  
ATOM   2390  NZ  LYS C  58      -4.637 -25.657 -25.474  1.00 97.01           N  
ATOM   2391  HZ1 LYS C  58      -3.956 -25.162 -26.050  1.00  0.00           H  
ATOM   2392  HZ2 LYS C  58      -5.432 -25.956 -26.039  1.00  0.00           H  
ATOM   2393  HZ3 LYS C  58      -4.272 -26.567 -25.193  1.00  0.00           H  
ATOM   2394  N   LEU C  59      -4.366 -26.719 -18.126  1.00 91.63           N  
ATOM   2395  HN  LEU C  59      -5.332 -27.037 -18.198  1.00  0.00           H  
ATOM   2396  CA  LEU C  59      -3.861 -26.253 -16.832  1.00 85.54           C  
ATOM   2397  HA  LEU C  59      -3.210 -25.365 -17.007  1.00  0.00           H  
ATOM   2398  C   LEU C  59      -3.023 -27.344 -16.162  1.00 81.72           C  
ATOM   2399  O   LEU C  59      -2.062 -27.052 -15.448  1.00 72.85           O  
ATOM   2400  CB  LEU C  59      -5.028 -25.829 -15.943  1.00 87.64           C  
ATOM   2401  HB1 LEU C  59      -5.491 -24.923 -16.399  1.00  0.00           H  
ATOM   2402  HB2 LEU C  59      -5.837 -26.588 -16.059  1.00  0.00           H  
ATOM   2403  CG  LEU C  59      -4.851 -25.561 -14.451  1.00 83.64           C  
ATOM   2404  HG  LEU C  59      -4.368 -26.453 -13.988  1.00  0.00           H  
ATOM   2405  CD1 LEU C  59      -3.973 -24.352 -14.188  1.00 84.78           C  
ATOM   2406 1HD1 LEU C  59      -2.965 -24.484 -14.646  1.00  0.00           H  
ATOM   2407 2HD1 LEU C  59      -3.904 -24.123 -13.099  1.00  0.00           H  
ATOM   2408 3HD1 LEU C  59      -4.460 -23.408 -14.529  1.00  0.00           H  
ATOM   2409  CD2 LEU C  59      -6.223 -25.382 -13.828  1.00 83.25           C  
ATOM   2410 1HD2 LEU C  59      -6.868 -26.271 -14.021  1.00  0.00           H  
ATOM   2411 2HD2 LEU C  59      -6.710 -24.438 -14.169  1.00  0.00           H  
ATOM   2412 3HD2 LEU C  59      -6.154 -25.153 -12.739  1.00  0.00           H  
ATOM   2413  N   SER C  60      -3.379 -28.605 -16.406  1.00 83.74           N  
ATOM   2414  HN  SER C  60      -4.227 -28.798 -16.939  1.00  0.00           H  
ATOM   2415  CA  SER C  60      -2.563 -29.712 -15.916  1.00 82.64           C  
ATOM   2416  HA  SER C  60      -2.519 -29.657 -14.803  1.00  0.00           H  
ATOM   2417  C   SER C  60      -1.152 -29.583 -16.465  1.00 82.58           C  
ATOM   2418  O   SER C  60      -0.179 -29.552 -15.696  1.00 78.37           O  
ATOM   2419  CB  SER C  60      -3.149 -31.063 -16.314  1.00 83.40           C  
ATOM   2420  HB1 SER C  60      -2.818 -31.370 -17.334  1.00  0.00           H  
ATOM   2421  HB2 SER C  60      -2.694 -31.896 -15.730  1.00  0.00           H  
ATOM   2422  OG  SER C  60      -4.562 -31.059 -16.203  1.00 90.45           O  
ATOM   2423  HG  SER C  60      -4.927 -31.900 -16.451  1.00  0.00           H  
ATOM   2424  N   GLU C  61      -1.051 -29.497 -17.794  1.00 86.70           N  
ATOM   2425  HN  GLU C  61      -1.901 -29.532 -18.357  1.00  0.00           H  
ATOM   2426  CA  GLU C  61       0.243 -29.354 -18.469  1.00 84.61           C  
ATOM   2427  HA  GLU C  61       0.871 -30.241 -18.219  1.00  0.00           H  
ATOM   2428  C   GLU C  61       0.953 -28.109 -17.971  1.00 79.15           C  
ATOM   2429  O   GLU C  61       2.155 -28.112 -17.685  1.00 77.82           O  
ATOM   2430  CB  GLU C  61       0.060 -29.304 -19.988  1.00 89.46           C  
ATOM   2431  HB1 GLU C  61      -0.609 -28.460 -20.277  1.00  0.00           H  
ATOM   2432  HB2 GLU C  61       1.001 -28.975 -20.488  1.00  0.00           H  
ATOM   2433  CG  GLU C  61      -0.444 -30.630 -20.592  1.00 93.83           C  
ATOM   2434  HG1 GLU C  61      -1.380 -30.966 -20.088  1.00  0.00           H  
ATOM   2435  HG2 GLU C  61      -0.838 -30.473 -21.623  1.00  0.00           H  
ATOM   2436  CD  GLU C  61       0.618 -31.743 -20.575  1.00100.54           C  
ATOM   2437  OE1 GLU C  61       1.821 -31.438 -20.327  1.00 96.79           O  
ATOM   2438  OE2 GLU C  61       0.246 -32.923 -20.811  1.00 96.91           O  
ATOM   2439  N   CYS C  62       0.187 -27.047 -17.830  1.00 77.57           N  
ATOM   2440  HN  CYS C  62      -0.796 -27.094 -18.097  1.00  0.00           H  
ATOM   2441  CA  CYS C  62       0.730 -25.813 -17.299  1.00 82.66           C  
ATOM   2442  HA  CYS C  62       1.548 -25.474 -17.977  1.00  0.00           H  
ATOM   2443  C   CYS C  62       1.332 -26.033 -15.893  1.00 80.62           C  
ATOM   2444  O   CYS C  62       2.375 -25.466 -15.557  1.00 82.93           O  
ATOM   2445  CB  CYS C  62      -0.370 -24.742 -17.307  1.00 84.91           C  
ATOM   2446  HB1 CYS C  62      -0.757 -24.604 -18.344  1.00  0.00           H  
ATOM   2447  HB2 CYS C  62      -1.284 -25.134 -16.803  1.00  0.00           H  
ATOM   2448  SG  CYS C  62       0.077 -23.157 -16.608  1.00 87.73           S  
ATOM   2449  N   LEU C  63       0.693 -26.882 -15.087  1.00 80.33           N  
ATOM   2450  HN  LEU C  63      -0.146 -27.352 -15.428  1.00  0.00           H  
ATOM   2451  CA  LEU C  63       1.164 -27.160 -13.718  1.00 75.39           C  
ATOM   2452  HA  LEU C  63       1.594 -26.210 -13.323  1.00  0.00           H  
ATOM   2453  C   LEU C  63       2.286 -28.207 -13.682  1.00 72.09           C  
ATOM   2454  O   LEU C  63       3.208 -28.091 -12.858  1.00 64.39           O  
ATOM   2455  CB  LEU C  63      -0.007 -27.540 -12.795  1.00 75.27           C  
ATOM   2456  HB1 LEU C  63       0.396 -28.075 -11.904  1.00  0.00           H  
ATOM   2457  HB2 LEU C  63      -0.602 -28.348 -13.282  1.00  0.00           H  
ATOM   2458  CG  LEU C  63      -0.970 -26.431 -12.317  1.00 74.45           C  
ATOM   2459  HG  LEU C  63      -1.136 -25.726 -13.165  1.00  0.00           H  
ATOM   2460  CD1 LEU C  63      -2.308 -27.001 -11.909  1.00 71.52           C  
ATOM   2461 1HD1 LEU C  63      -3.003 -26.200 -11.564  1.00  0.00           H  
ATOM   2462 2HD1 LEU C  63      -2.194 -27.802 -11.142  1.00  0.00           H  
ATOM   2463 3HD1 LEU C  63      -2.759 -27.609 -12.727  1.00  0.00           H  
ATOM   2464  CD2 LEU C  63      -0.388 -25.632 -11.135  1.00 75.40           C  
ATOM   2465 1HD2 LEU C  63      -1.083 -24.831 -10.790  1.00  0.00           H  
ATOM   2466 2HD2 LEU C  63       0.617 -25.217 -11.383  1.00  0.00           H  
ATOM   2467 3HD2 LEU C  63      -0.097 -26.305 -10.295  1.00  0.00           H  
ATOM   2468  N   LYS C  64       2.222 -29.201 -14.584  1.00 75.30           N  
ATOM   2469  HN  LYS C  64       1.369 -29.319 -15.131  1.00  0.00           H  
ATOM   2470  CA  LYS C  64       3.354 -30.131 -14.808  1.00 78.22           C  
ATOM   2471  HA  LYS C  64       3.529 -30.698 -13.864  1.00  0.00           H  
ATOM   2472  C   LYS C  64       4.629 -29.388 -15.156  1.00 80.47           C  
ATOM   2473  O   LYS C  64       5.677 -29.614 -14.527  1.00 80.55           O  
ATOM   2474  CB  LYS C  64       3.074 -31.136 -15.920  1.00 77.75           C  
ATOM   2475  HB1 LYS C  64       2.658 -30.616 -16.814  1.00  0.00           H  
ATOM   2476  HB2 LYS C  64       4.031 -31.517 -16.346  1.00  0.00           H  
ATOM   2477  CG  LYS C  64       2.185 -32.285 -15.524  1.00 84.23           C  
ATOM   2478  HG1 LYS C  64       2.751 -33.054 -14.948  1.00  0.00           H  
ATOM   2479  HG2 LYS C  64       1.454 -31.979 -14.739  1.00  0.00           H  
ATOM   2480  CD  LYS C  64       1.475 -32.906 -16.733  1.00 86.06           C  
ATOM   2481  HD1 LYS C  64       0.926 -32.129 -17.315  1.00  0.00           H  
ATOM   2482  HD2 LYS C  64       0.613 -33.534 -16.409  1.00  0.00           H  
ATOM   2483  CE  LYS C  64       2.419 -33.701 -17.639  1.00 90.39           C  
ATOM   2484  HE1 LYS C  64       3.146 -34.319 -17.062  1.00  0.00           H  
ATOM   2485  HE2 LYS C  64       3.155 -33.050 -18.165  1.00  0.00           H  
ATOM   2486  NZ  LYS C  64       1.591 -34.524 -18.592  1.00 94.16           N  
ATOM   2487  HZ1 LYS C  64       2.220 -35.054 -19.196  1.00  0.00           H  
ATOM   2488  HZ2 LYS C  64       0.926 -33.959 -19.120  1.00  0.00           H  
ATOM   2489  HZ3 LYS C  64       0.918 -35.120 -18.110  1.00  0.00           H  
ATOM   2490  N   ARG C  65       4.540 -28.491 -16.145  1.00 82.96           N  
ATOM   2491  HN  ARG C  65       3.644 -28.333 -16.606  1.00  0.00           H  
ATOM   2492  CA  ARG C  65       5.729 -27.730 -16.572  1.00 88.86           C  
ATOM   2493  HA  ARG C  65       6.543 -28.486 -16.664  1.00  0.00           H  
ATOM   2494  C   ARG C  65       6.210 -26.749 -15.493  1.00 81.53           C  
ATOM   2495  O   ARG C  65       7.409 -26.517 -15.336  1.00 81.26           O  
ATOM   2496  CB  ARG C  65       5.595 -27.096 -17.992  1.00 88.12           C  
ATOM   2497  HB1 ARG C  65       6.548 -26.581 -18.255  1.00  0.00           H  
ATOM   2498  HB2 ARG C  65       5.576 -27.908 -18.756  1.00  0.00           H  
ATOM   2499  CG  ARG C  65       4.412 -26.134 -18.245  1.00 89.88           C  
ATOM   2500  HG1 ARG C  65       4.556 -25.167 -17.708  1.00  0.00           H  
ATOM   2501  HG2 ARG C  65       3.488 -26.487 -17.730  1.00  0.00           H  
ATOM   2502  CD  ARG C  65       4.156 -25.902 -19.763  1.00 87.29           C  
ATOM   2503  HD1 ARG C  65       4.025 -26.873 -20.295  1.00  0.00           H  
ATOM   2504  HD2 ARG C  65       5.080 -25.537 -20.269  1.00  0.00           H  
ATOM   2505  NE  ARG C  65       3.026 -25.004 -20.031  1.00 89.34           N  
ATOM   2506  HE  ARG C  65       2.130 -25.421 -20.286  1.00  0.00           H  
ATOM   2507  CZ  ARG C  65       3.104 -23.669 -19.960  1.00100.99           C  
ATOM   2508  NH1 ARG C  65       4.251 -23.086 -19.625  1.00 99.87           N  
ATOM   2509 1HH1 ARG C  65       4.310 -22.069 -19.571  1.00  0.00           H  
ATOM   2510 2HH1 ARG C  65       5.065 -23.669 -19.431  1.00  0.00           H  
ATOM   2511  NH2 ARG C  65       2.040 -22.907 -20.214  1.00100.10           N  
ATOM   2512 1HH2 ARG C  65       2.099 -21.890 -20.160  1.00  0.00           H  
ATOM   2513 2HH2 ARG C  65       1.160 -23.354 -20.471  1.00  0.00           H  
ATOM   2514  N   ILE C  66       5.289 -26.215 -14.709  1.00 77.45           N  
ATOM   2515  HN  ILE C  66       4.296 -26.353 -14.898  1.00  0.00           H  
ATOM   2516  CA  ILE C  66       5.731 -25.426 -13.570  1.00 84.47           C  
ATOM   2517  HA  ILE C  66       6.433 -24.646 -13.947  1.00  0.00           H  
ATOM   2518  C   ILE C  66       6.484 -26.279 -12.547  1.00 86.25           C  
ATOM   2519  O   ILE C  66       7.507 -25.855 -11.981  1.00 88.96           O  
ATOM   2520  CB  ILE C  66       4.571 -24.718 -12.886  1.00 87.44           C  
ATOM   2521  HB  ILE C  66       3.742 -25.450 -12.745  1.00  0.00           H  
ATOM   2522  CG1 ILE C  66       4.072 -23.584 -13.788  1.00 84.62           C  
ATOM   2523 1HG1 ILE C  66       3.453 -23.995 -14.619  1.00  0.00           H  
ATOM   2524 2HG1 ILE C  66       4.919 -23.154 -14.372  1.00  0.00           H  
ATOM   2525  CG2 ILE C  66       5.015 -24.213 -11.508  1.00 87.55           C  
ATOM   2526 1HG2 ILE C  66       5.378 -25.038 -10.852  1.00  0.00           H  
ATOM   2527 2HG2 ILE C  66       4.203 -23.631 -11.012  1.00  0.00           H  
ATOM   2528 3HG2 ILE C  66       5.780 -23.407 -11.602  1.00  0.00           H  
ATOM   2529  CD1 ILE C  66       3.327 -22.496 -13.074  1.00 88.25           C  
ATOM   2530 1HD1 ILE C  66       2.964 -21.671 -13.730  1.00  0.00           H  
ATOM   2531 2HD1 ILE C  66       3.946 -22.085 -12.243  1.00  0.00           H  
ATOM   2532 3HD1 ILE C  66       2.480 -22.926 -12.490  1.00  0.00           H  
ATOM   2533  N   GLY C  67       5.983 -27.491 -12.329  1.00 82.80           N  
ATOM   2534  HN  GLY C  67       5.142 -27.783 -12.827  1.00  0.00           H  
ATOM   2535  CA  GLY C  67       6.611 -28.402 -11.398  1.00 78.07           C  
ATOM   2536  HA1 GLY C  67       6.541 -28.030 -10.349  1.00  0.00           H  
ATOM   2537  HA2 GLY C  67       6.024 -29.343 -11.284  1.00  0.00           H  
ATOM   2538  C   GLY C  67       8.040 -28.683 -11.794  1.00 82.31           C  
ATOM   2539  O   GLY C  67       8.947 -28.537 -10.982  1.00 83.95           O  
ATOM   2540  N   ASP C  68       8.250 -29.072 -13.051  1.00 87.48           N  
ATOM   2541  HN  ASP C  68       7.463 -29.142 -13.696  1.00  0.00           H  
ATOM   2542  CA  ASP C  68       9.601 -29.401 -13.516  1.00 87.59           C  
ATOM   2543  HA  ASP C  68      10.026 -30.165 -12.824  1.00  0.00           H  
ATOM   2544  C   ASP C  68      10.525 -28.189 -13.503  1.00 86.46           C  
ATOM   2545  O   ASP C  68      11.679 -28.287 -13.066  1.00 86.65           O  
ATOM   2546  CB  ASP C  68       9.563 -30.001 -14.909  1.00 84.91           C  
ATOM   2547  HB1 ASP C  68       9.488 -29.206 -15.688  1.00  0.00           H  
ATOM   2548  HB2 ASP C  68      10.553 -30.431 -15.189  1.00  0.00           H  
ATOM   2549  CG  ASP C  68       8.471 -31.013 -15.062  1.00 89.65           C  
ATOM   2550  OD1 ASP C  68       8.252 -31.786 -14.093  1.00 89.43           O  
ATOM   2551  OD2 ASP C  68       7.823 -31.011 -16.140  1.00 85.98           O  
ATOM   2552  N   GLU C  69      10.005 -27.053 -13.962  1.00 87.57           N  
ATOM   2553  HN  GLU C  69       9.056 -27.056 -14.336  1.00  0.00           H  
ATOM   2554  CA  GLU C  69      10.761 -25.800 -13.944  1.00 94.30           C  
ATOM   2555  HA  GLU C  69      11.573 -25.856 -14.706  1.00  0.00           H  
ATOM   2556  C   GLU C  69      11.387 -25.626 -12.567  1.00 96.14           C  
ATOM   2557  O   GLU C  69      12.566 -25.291 -12.436  1.00 94.74           O  
ATOM   2558  CB  GLU C  69       9.852 -24.605 -14.270  1.00 87.42           C  
ATOM   2559  HB1 GLU C  69      10.129 -24.159 -15.254  1.00  0.00           H  
ATOM   2560  HB2 GLU C  69       8.819 -24.952 -14.505  1.00  0.00           H  
ATOM   2561  CG  GLU C  69       9.823 -23.527 -13.179  1.00 95.03           C  
ATOM   2562  HG1 GLU C  69      10.855 -23.171 -12.950  1.00  0.00           H  
ATOM   2563  HG2 GLU C  69       9.556 -23.973 -12.192  1.00  0.00           H  
ATOM   2564  CD  GLU C  69       8.901 -22.343 -13.506  1.00105.67           C  
ATOM   2565  OE1 GLU C  69       8.548 -22.172 -14.704  1.00102.79           O  
ATOM   2566  OE2 GLU C  69       8.533 -21.589 -12.557  1.00102.75           O  
ATOM   2567  N   LEU C  70      10.589 -25.933 -11.549  1.00 95.81           N  
ATOM   2568  HN  LEU C  70       9.686 -26.362 -11.750  1.00  0.00           H  
ATOM   2569  CA  LEU C  70      10.945 -25.686 -10.167  1.00 92.73           C  
ATOM   2570  HA  LEU C  70      11.204 -24.607 -10.057  1.00  0.00           H  
ATOM   2571  C   LEU C  70      12.138 -26.519  -9.702  1.00 91.72           C  
ATOM   2572  O   LEU C  70      13.007 -26.026  -8.977  1.00 93.07           O  
ATOM   2573  CB  LEU C  70       9.724 -25.974  -9.318  1.00 87.95           C  
ATOM   2574  HB1 LEU C  70       9.657 -27.072  -9.134  1.00  0.00           H  
ATOM   2575  HB2 LEU C  70       8.806 -25.805  -9.928  1.00  0.00           H  
ATOM   2576  CG  LEU C  70       9.586 -25.240  -8.000  1.00 90.17           C  
ATOM   2577  HG  LEU C  70      10.004 -25.876  -7.185  1.00  0.00           H  
ATOM   2578  CD1 LEU C  70      10.341 -23.917  -8.032  1.00 97.56           C  
ATOM   2579 1HD1 LEU C  70      10.239 -23.377  -7.062  1.00  0.00           H  
ATOM   2580 2HD1 LEU C  70      10.023 -23.282  -8.892  1.00  0.00           H  
ATOM   2581 3HD1 LEU C  70      11.410 -24.060  -8.314  1.00  0.00           H  
ATOM   2582  CD2 LEU C  70       8.101 -25.017  -7.741  1.00 83.82           C  
ATOM   2583 1HD2 LEU C  70       7.999 -24.477  -6.771  1.00  0.00           H  
ATOM   2584 2HD2 LEU C  70       7.510 -25.962  -7.773  1.00  0.00           H  
ATOM   2585 3HD2 LEU C  70       7.590 -24.494  -8.582  1.00  0.00           H  
ATOM   2586  N   ASP C  71      12.185 -27.774 -10.141  1.00 91.12           N  
ATOM   2587  HN  ASP C  71      11.447 -28.103 -10.764  1.00  0.00           H  
ATOM   2588  CA  ASP C  71      13.260 -28.708  -9.764  1.00 93.74           C  
ATOM   2589  HA  ASP C  71      13.354 -28.696  -8.653  1.00  0.00           H  
ATOM   2590  C   ASP C  71      14.624 -28.378 -10.357  1.00 99.49           C  
ATOM   2591  O   ASP C  71      15.655 -28.792  -9.814  1.00 98.51           O  
ATOM   2592  CB  ASP C  71      12.894 -30.127 -10.192  1.00 93.32           C  
ATOM   2593  HB1 ASP C  71      13.099 -30.287 -11.276  1.00  0.00           H  
ATOM   2594  HB2 ASP C  71      13.604 -30.873  -9.766  1.00  0.00           H  
ATOM   2595  CG  ASP C  71      11.470 -30.473  -9.850  1.00 89.72           C  
ATOM   2596  OD1 ASP C  71      10.870 -29.732  -9.049  1.00 87.75           O  
ATOM   2597  OD2 ASP C  71      10.954 -31.474 -10.371  1.00 81.36           O  
ATOM   2598  N   SER C  72      14.620 -27.678 -11.492  1.00102.05           N  
ATOM   2599  HN  SER C  72      13.729 -27.492 -11.952  1.00  0.00           H  
ATOM   2600  CA  SER C  72      15.850 -27.166 -12.102  1.00104.51           C  
ATOM   2601  HA  SER C  72      16.459 -28.035 -12.445  1.00  0.00           H  
ATOM   2602  C   SER C  72      16.687 -26.356 -11.094  1.00101.46           C  
ATOM   2603  O   SER C  72      17.913 -26.415 -11.106  1.00102.00           O  
ATOM   2604  CB  SER C  72      15.516 -26.303 -13.318  1.00104.83           C  
ATOM   2605  HB1 SER C  72      16.421 -26.082 -13.931  1.00  0.00           H  
ATOM   2606  HB2 SER C  72      14.933 -26.869 -14.081  1.00  0.00           H  
ATOM   2607  OG  SER C  72      14.848 -25.117 -12.915  1.00105.68           O  
ATOM   2608  HG  SER C  72      14.640 -24.580 -13.671  1.00  0.00           H  
ATOM   2609  N   ASN C  73      16.013 -25.620 -10.215  1.00 99.22           N  
ATOM   2610  HN  ASN C  73      15.003 -25.525 -10.318  1.00  0.00           H  
ATOM   2611  CA  ASN C  73      16.680 -24.943  -9.105  1.00106.31           C  
ATOM   2612  HA  ASN C  73      17.705 -24.659  -9.439  1.00  0.00           H  
ATOM   2613  C   ASN C  73      16.815 -25.842  -7.868  1.00102.28           C  
ATOM   2614  HC  ASN C  73      16.047 -25.795  -7.077  1.00  0.00           H  
ATOM   2615  O   ASN C  73      17.770 -26.619  -7.742  1.00 98.39           O  
ATOM   2616  CB  ASN C  73      15.925 -23.657  -8.740  1.00111.94           C  
ATOM   2617  HB1 ASN C  73      16.633 -22.838  -8.473  1.00  0.00           H  
ATOM   2618  HB2 ASN C  73      15.398 -23.765  -7.763  1.00  0.00           H  
ATOM   2619  CG  ASN C  73      14.958 -23.211  -9.841  1.00107.76           C  
ATOM   2620  ND2 ASN C  73      14.362 -22.025  -9.670  1.00105.66           N  
ATOM   2621 1HD2 ASN C  73      14.541 -21.431  -8.860  1.00  0.00           H  
ATOM   2622 2HD2 ASN C  73      13.718 -21.728 -10.403  1.00  0.00           H  
ATOM   2623  OD1 ASN C  73      14.741 -23.933 -10.825  1.00101.23           O  
TER    2624      ASN C  73 
CONECT    1    4
CONECT    1    3
CONECT    1    2
CONECT    5    7
CONECT    5    6
CONECT   10   11
CONECT   12   14
CONECT   12   13
CONECT   17   18
CONECT   19   21
CONECT   19   20
CONECT   25   26
CONECT   29   31
CONECT   29   30
CONECT   32   34
CONECT   32   33
CONECT   35   37
CONECT   35   36
CONECT   38   39
CONECT   40   41
CONECT   44   45
CONECT   46   49
CONECT   46   48
CONECT   46   47
CONECT   50   51
CONECT   52   53
CONECT   54   55
CONECT   58   60
CONECT   58   59
CONECT   61   62
CONECT   63   64
CONECT   65   66
CONECT   69   71
CONECT   69   70
CONECT   72   73
CONECT   74   75
CONECT   76   77
CONECT   80   82
CONECT   80   81
CONECT   83   85
CONECT   83   84
CONECT   89   90
CONECT   91   92
CONECT   95   97
CONECT   95   96
CONECT   98  100
CONECT   98   99
CONECT  102  104
CONECT  102  103
CONECT  106  107
CONECT  108  109
CONECT  112  113
CONECT  114  116
CONECT  114  115
CONECT  117  120
CONECT  117  119
CONECT  117  118
CONECT  121  124
CONECT  121  123
CONECT  121  122
CONECT  125  126
CONECT  127  128
CONECT  131  133
CONECT  131  132
CONECT  134  136
CONECT  134  135
CONECT  138  141
CONECT  138  140
CONECT  138  139
CONECT  142  143
CONECT  144  145
CONECT  148  150
CONECT  148  149
CONECT  151  153
CONECT  151  152
CONECT  154  156
CONECT  154  155
CONECT  157  159
CONECT  157  158
CONECT  160  163
CONECT  160  162
CONECT  160  161
CONECT  164  165
CONECT  166  167
CONECT  170  171
CONECT  172  175
CONECT  172  174
CONECT  172  173
CONECT  176  177
CONECT  178  179
CONECT  180  182
CONECT  180  181
CONECT  185  186
CONECT  187  188
CONECT  191  194
CONECT  191  193
CONECT  191  192
CONECT  195  196
CONECT  197  198
CONECT  201  203
CONECT  201  202
CONECT  204  205
CONECT  206  209
CONECT  206  208
CONECT  206  207
CONECT  210  213
CONECT  210  212
CONECT  210  211
CONECT  214  215
CONECT  216  217
CONECT  220  222
CONECT  220  221
CONECT  223  224
CONECT  225  228
CONECT  225  227
CONECT  225  226
CONECT  229  232
CONECT  229  231
CONECT  229  230
CONECT  233  234
CONECT  235  236
CONECT  239  241
CONECT  239  240
CONECT  242  243
CONECT  244  247
CONECT  244  246
CONECT  244  245
CONECT  248  251
CONECT  248  250
CONECT  248  249
CONECT  252  253
CONECT  254  255
CONECT  258  260
CONECT  258  259
CONECT  261  263
CONECT  261  262
CONECT  265  267
CONECT  265  266
CONECT  269  270
CONECT  271  273
CONECT  271  272
CONECT  276  277
CONECT  278  279
CONECT  282  284
CONECT  282  283
CONECT  286  287
CONECT  288  289
CONECT  290  291
CONECT  292  293
CONECT  294  295
CONECT  296  297
CONECT  298  299
CONECT  302  303
CONECT  304  306
CONECT  304  305
CONECT  307  310
CONECT  307  309
CONECT  307  308
CONECT  311  314
CONECT  311  313
CONECT  311  312
CONECT  315  316
CONECT  317  318
CONECT  321  323
CONECT  321  322
CONECT  324  326
CONECT  324  325
CONECT  328  330
CONECT  328  329
CONECT  332  333
CONECT  334  335
CONECT  338  340
CONECT  338  339
CONECT  344  345
CONECT  346  347
CONECT  350  352
CONECT  350  351
CONECT  353  355
CONECT  353  354
CONECT  356  358
CONECT  356  357
CONECT  359  360
CONECT  362  364
CONECT  362  363
CONECT  365  367
CONECT  365  366
CONECT  368  369
CONECT  370  371
CONECT  374  377
CONECT  374  376
CONECT  374  375
CONECT  378  379
CONECT  380  382
CONECT  380  381
CONECT  385  386
CONECT  387  388
CONECT  389  390
CONECT  392  394
CONECT  392  393
CONECT  395  397
CONECT  395  396
CONECT  398  400
CONECT  398  399
CONECT  401  402
CONECT  404  406
CONECT  404  405
CONECT  407  409
CONECT  407  408
CONECT  410  412
CONECT  410  411
CONECT  413  414
CONECT  417  419
CONECT  417  418
CONECT  420  422
CONECT  420  421
CONECT  423  425
CONECT  423  424
CONECT  426  427
CONECT  428  429
CONECT  432  433
CONECT  434  437
CONECT  434  436
CONECT  434  435
CONECT  438  441
CONECT  438  440
CONECT  438  439
CONECT  443  444
CONECT  447  449
CONECT  447  448
CONECT  450  452
CONECT  450  451
CONECT  453  455
CONECT  453  454
CONECT  456  457
CONECT  458  459
CONECT  462  464
CONECT  462  463
CONECT  465  467
CONECT  465  466
CONECT  469  471
CONECT  469  470
CONECT  473  474
CONECT  475  476
CONECT  479  481
CONECT  479  480
CONECT  485  486
CONECT  487  488
CONECT  491  494
CONECT  491  493
CONECT  491  492
CONECT  495  496
CONECT  497  498
CONECT  501  503
CONECT  501  502
CONECT  504  505
CONECT  506  507
CONECT  508  509
CONECT  512  513
CONECT  514  517
CONECT  514  516
CONECT  514  515
CONECT  518  519
CONECT  520  521
CONECT  522  523
CONECT  526  528
CONECT  526  527
CONECT  529  531
CONECT  529  530
CONECT  532  534
CONECT  532  533
CONECT  535  537
CONECT  535  536
CONECT  538  541
CONECT  538  540
CONECT  538  539
CONECT  542  543
CONECT  544  545
CONECT  548  550
CONECT  548  549
CONECT  551  553
CONECT  551  552
CONECT  554  556
CONECT  554  555
CONECT  557  559
CONECT  557  558
CONECT  560  563
CONECT  560  562
CONECT  560  561
CONECT  564  565
CONECT  566  567
CONECT  570  572
CONECT  570  571
CONECT  573  574
CONECT  575  578
CONECT  575  577
CONECT  575  576
CONECT  579  582
CONECT  579  581
CONECT  579  580
CONECT  583  584
CONECT  585  586
CONECT  589  591
CONECT  589  590
CONECT  592  593
CONECT  594  595
CONECT  596  597
CONECT  600  602
CONECT  600  601
CONECT  603  605
CONECT  603  604
CONECT  609  610
CONECT  611  612
CONECT  615  617
CONECT  615  616
CONECT  618  619
CONECT  620  621
CONECT  622  623
CONECT  626  628
CONECT  626  627
CONECT  629  630
CONECT  631  634
CONECT  631  633
CONECT  631  632
CONECT  635  638
CONECT  635  637
CONECT  635  636
CONECT  639  640
CONECT  641  642
CONECT  645  647
CONECT  645  646
CONECT  648  650
CONECT  648  649
CONECT  651  653
CONECT  651  652
CONECT  654  656
CONECT  654  655
CONECT  657  660
CONECT  657  659
CONECT  657  658
CONECT  661  662
CONECT  663  664
CONECT  667  669
CONECT  667  668
CONECT  670  672
CONECT  670  671
CONECT  673  675
CONECT  673  674
CONECT  676  677
CONECT  679  681
CONECT  679  680
CONECT  682  684
CONECT  682  683
CONECT  685  686
CONECT  687  688
CONECT  691  692
CONECT  693  695
CONECT  693  694
CONECT  696  699
CONECT  696  698
CONECT  696  697
CONECT  700  703
CONECT  700  702
CONECT  700  701
CONECT  704  705
CONECT  706  708
CONECT  706  707
CONECT  711  712
CONECT  713  714
CONECT  717  719
CONECT  717  718
CONECT  723  724
CONECT  725  726
CONECT  729  731
CONECT  729  730
CONECT  732  734
CONECT  732  733
CONECT  738  739
CONECT  740  741
CONECT  744  746
CONECT  744  745
CONECT  747  748
CONECT  749  752
CONECT  749  751
CONECT  749  750
CONECT  753  756
CONECT  753  755
CONECT  753  754
CONECT  757  758
CONECT  759  760
CONECT  763  765
CONECT  763  764
CONECT  769  770
CONECT  771  772
CONECT  775  777
CONECT  775  776
CONECT  778  779
CONECT  780  781
CONECT  782  783
CONECT  786  788
CONECT  786  787
CONECT  790  792
CONECT  790  791
CONECT  794  795
CONECT  796  797
CONECT  800  802
CONECT  800  801
CONECT  803  805
CONECT  803  804
CONECT  807  810
CONECT  807  809
CONECT  807  808
CONECT  811  812
CONECT  813  814
CONECT  817  819
CONECT  817  818
CONECT  820  822
CONECT  820  821
CONECT  826  827
CONECT  828  829
CONECT  832  834
CONECT  832  833
CONECT  835  836
CONECT  837  840
CONECT  837  839
CONECT  837  838
CONECT  841  844
CONECT  841  843
CONECT  841  842
CONECT  845  846
CONECT  847  848
CONECT  851  853
CONECT  851  852
CONECT  854  856
CONECT  854  855
CONECT  858  860
CONECT  858  859
CONECT  862  863
CONECT  864  865
CONECT  868  870
CONECT  868  869
CONECT  871  873
CONECT  871  872
CONECT  874  876
CONECT  874  875
CONECT  877  878
CONECT  880  882
CONECT  880  881
CONECT  883  885
CONECT  883  884
CONECT  886  887
CONECT  888  889
CONECT  892  894
CONECT  892  893
CONECT  895  897
CONECT  895  896
CONECT  899  902
CONECT  899  901
CONECT  899  900
CONECT  903  904
CONECT  905  906
CONECT  909  910
CONECT  911  913
CONECT  911  912
CONECT  914  917
CONECT  914  916
CONECT  914  915
CONECT  918  921
CONECT  918  920
CONECT  918  919
CONECT  922  923
CONECT  924  925
CONECT  928  931
CONECT  928  930
CONECT  928  929
CONECT  932  933
CONECT  934  935
CONECT  938  941
CONECT  938  940
CONECT  938  939
CONECT  942  943
CONECT  944  945
CONECT  948  949
CONECT  950  953
CONECT  950  952
CONECT  950  951
CONECT  954  957
CONECT  954  956
CONECT  954  955
CONECT  958  959
CONECT  960  961
CONECT  964  966
CONECT  964  965
CONECT  970  971
CONECT  972  973
CONECT  976  977
CONECT  978  981
CONECT  978  980
CONECT  978  979
CONECT  982  983
CONECT  984  985
CONECT  986  987
CONECT  990  992
CONECT  990  991
CONECT  996  997
CONECT  998  999
CONECT 1002 1004
CONECT 1002 1003
CONECT 1005 1006
CONECT 1008 1009
CONECT 1012 1014
CONECT 1012 1013
CONECT 1015 1017
CONECT 1015 1016
CONECT 1018 1020
CONECT 1018 1019
CONECT 1021 1022
CONECT 1023 1024
CONECT 1027 1029
CONECT 1027 1028
CONECT 1030 1032
CONECT 1030 1031
CONECT 1033 1035
CONECT 1033 1034
CONECT 1036 1037
CONECT 1039 1041
CONECT 1039 1040
CONECT 1042 1044
CONECT 1042 1043
CONECT 1045 1046
CONECT 1047 1048
CONECT 1051 1053
CONECT 1051 1052
CONECT 1054 1056
CONECT 1054 1055
CONECT 1060 1061
CONECT 1062 1063
CONECT 1066 1067
CONECT 1068 1071
CONECT 1068 1070
CONECT 1068 1069
CONECT 1072 1075
CONECT 1072 1074
CONECT 1072 1073
CONECT 1076 1077
CONECT 1078 1079
CONECT 1082 1084
CONECT 1082 1083
CONECT 1086 1087
CONECT 1088 1089
CONECT 1090 1091
CONECT 1092 1093
CONECT 1094 1095
CONECT 1096 1097
CONECT 1098 1099
CONECT 1102 1104
CONECT 1102 1103
CONECT 1106 1107
CONECT 1108 1109
CONECT 1110 1111
CONECT 1112 1113
CONECT 1114 1115
CONECT 1116 1117
CONECT 1118 1119
CONECT 1122 1124
CONECT 1122 1123
CONECT 1125 1127
CONECT 1125 1126
CONECT 1128 1130
CONECT 1128 1129
CONECT 1131 1132
CONECT 1134 1136
CONECT 1134 1135
CONECT 1137 1139
CONECT 1137 1138
CONECT 1140 1141
CONECT 1142 1143
CONECT 1146 1147
CONECT 1148 1151
CONECT 1148 1150
CONECT 1148 1149
CONECT 1152 1155
CONECT 1152 1154
CONECT 1152 1153
CONECT 1156 1157
CONECT 1158 1159
CONECT 1162 1165
CONECT 1162 1164
CONECT 1162 1163
CONECT 1166 1167
CONECT 1168 1169
CONECT 1172 1175
CONECT 1172 1174
CONECT 1172 1173
CONECT 1176 1177
CONECT 1178 1179
CONECT 1182 1184
CONECT 1182 1183
CONECT 1188 1189
CONECT 1190 1191
CONECT 1194 1196
CONECT 1194 1195
CONECT 1197 1199
CONECT 1197 1198
CONECT 1201 1204
CONECT 1201 1203
CONECT 1201 1202
CONECT 1205 1206
CONECT 1207 1208
CONECT 1211 1213
CONECT 1211 1212
CONECT 1215 1216
CONECT 1217 1218
CONECT 1219 1220
CONECT 1221 1222
CONECT 1223 1224
CONECT 1225 1226
CONECT 1227 1228
CONECT 1231 1233
CONECT 1231 1232
CONECT 1234 1235
CONECT 1236 1237
CONECT 1238 1239
CONECT 1242 1244
CONECT 1242 1243
CONECT 1248 1249
CONECT 1250 1252
CONECT 1250 1251
CONECT 1255 1256
CONECT 1257 1258
CONECT 1261 1263
CONECT 1261 1262
CONECT 1265 1267
CONECT 1265 1266
CONECT 1269 1270
CONECT 1271 1272
CONECT 1275 1277
CONECT 1275 1276
CONECT 1279 1280
CONECT 1281 1282
CONECT 1283 1284
CONECT 1285 1286
CONECT 1287 1288
CONECT 1289 1290
CONECT 1291 1292
CONECT 1295 1297
CONECT 1295 1296
CONECT 1299 1301
CONECT 1299 1300
CONECT 1303 1304
CONECT 1305 1306
CONECT 1309 1311
CONECT 1309 1310
CONECT 1313 1314
CONECT 1317 1318
CONECT 1319 1320
CONECT 1321 1322
CONECT 1323 1324
CONECT 1325 1326
CONECT 1327 1328
CONECT 1329 1331
CONECT 1329 1330
CONECT 1334 1335
CONECT 1336 1337
CONECT 1340 1342
CONECT 1340 1341
CONECT 1343 1345
CONECT 1343 1344
CONECT 1346 1348
CONECT 1346 1347
CONECT 1349 1350
CONECT 1352 1354
CONECT 1352 1353
CONECT 1355 1357
CONECT 1355 1356
CONECT 1358 1359
CONECT 1360 1361
CONECT 1364 1365
CONECT 1366 1369
CONECT 1366 1368
CONECT 1366 1367
CONECT 1370 1373
CONECT 1370 1372
CONECT 1370 1371
CONECT 1374 1375
CONECT 1376 1377
CONECT 1380 1381
CONECT 1382 1385
CONECT 1382 1384
CONECT 1382 1383
CONECT 1386 1389
CONECT 1386 1388
CONECT 1386 1387
CONECT 1390 1391
CONECT 1392 1393
CONECT 1396 1399
CONECT 1396 1398
CONECT 1396 1397
CONECT 1400 1401
CONECT 1402 1403
CONECT 1406 1408
CONECT 1406 1407
CONECT 1409 1410
CONECT 1411 1414
CONECT 1411 1413
CONECT 1411 1412
CONECT 1415 1418
CONECT 1415 1417
CONECT 1415 1416
CONECT 1419 1420
CONECT 1421 1422
CONECT 1425 1427
CONECT 1425 1426
CONECT 1429 1430
CONECT 1431 1432
CONECT 1433 1434
CONECT 1435 1436
CONECT 1437 1438
CONECT 1439 1440
CONECT 1441 1442
CONECT 1445 1447
CONECT 1445 1446
CONECT 1449 1450
CONECT 1451 1452
CONECT 1453 1454
CONECT 1455 1456
CONECT 1458 1459
CONECT 1460 1461
CONECT 1462 1463
CONECT 1466 1468
CONECT 1466 1467
CONECT 1470 1471
CONECT 1472 1473
CONECT 1474 1475
CONECT 1476 1477
CONECT 1478 1479
CONECT 1480 1481
CONECT 1482 1483
CONECT 1486 1489
CONECT 1486 1488
CONECT 1486 1487
CONECT 1490 1491
CONECT 1492 1493
CONECT 1496 1498
CONECT 1496 1497
CONECT 1499 1500
CONECT 1501 1502
CONECT 1503 1504
CONECT 1507 1509
CONECT 1507 1508
CONECT 1510 1512
CONECT 1510 1511
CONECT 1513 1515
CONECT 1513 1514
CONECT 1516 1518
CONECT 1516 1517
CONECT 1519 1522
CONECT 1519 1521
CONECT 1519 1520
CONECT 1523 1524
CONECT 1525 1526
CONECT 1529 1531
CONECT 1529 1530
CONECT 1532 1533
CONECT 1534 1537
CONECT 1534 1536
CONECT 1534 1535
CONECT 1538 1541
CONECT 1538 1540
CONECT 1538 1539
CONECT 1542 1543
CONECT 1544 1545
CONECT 1548 1549
CONECT 1550 1553
CONECT 1550 1552
CONECT 1550 1551
CONECT 1554 1557
CONECT 1554 1556
CONECT 1554 1555
CONECT 1558 1559
CONECT 1560 1561
CONECT 1564 1566
CONECT 1564 1565
CONECT 1567 1568
CONECT 1569 1572
CONECT 1569 1571
CONECT 1569 1570
CONECT 1573 1576
CONECT 1573 1575
CONECT 1573 1574
CONECT 1577 1578
CONECT 1579 1580
CONECT 1583 1585
CONECT 1583 1584
CONECT 1586 1588
CONECT 1586 1587
CONECT 1589 1591
CONECT 1589 1590
CONECT 1592 1594
CONECT 1592 1593
CONECT 1595 1598
CONECT 1595 1597
CONECT 1595 1596
CONECT 1599 1600
CONECT 1601 1602
CONECT 1605 1608
CONECT 1605 1607
CONECT 1605 1606
CONECT 1609 1610
CONECT 1611 1612
CONECT 1615 1617
CONECT 1615 1616
CONECT 1618 1619
CONECT 1620 1623
CONECT 1620 1622
CONECT 1620 1621
CONECT 1624 1627
CONECT 1624 1626
CONECT 1624 1625
CONECT 1628 1629
CONECT 1630 1631
CONECT 1634 1636
CONECT 1634 1635
CONECT 1637 1638
CONECT 1639 1640
CONECT 1641 1642
CONECT 1645 1646
CONECT 1647 1650
CONECT 1647 1649
CONECT 1647 1648
CONECT 1651 1652
CONECT 1653 1654
CONECT 1655 1656
CONECT 1659 1661
CONECT 1659 1660
CONECT 1662 1664
CONECT 1662 1663
CONECT 1665 1667
CONECT 1665 1666
CONECT 1668 1670
CONECT 1668 1669
CONECT 1671 1674
CONECT 1671 1673
CONECT 1671 1672
CONECT 1675 1676
CONECT 1677 1678
CONECT 1681 1682
CONECT 1683 1686
CONECT 1683 1685
CONECT 1683 1684
CONECT 1687 1690
CONECT 1687 1689
CONECT 1687 1688
CONECT 1692 1693
CONECT 1696 1698
CONECT 1696 1697
CONECT 1699 1701
CONECT 1699 1700
CONECT 1702 1704
CONECT 1702 1703
CONECT 1705 1706
CONECT 1707 1708
CONECT 1711 1713
CONECT 1711 1712
CONECT 1714 1716
CONECT 1714 1715
CONECT 1720 1721
CONECT 1722 1723
CONECT 1726 1728
CONECT 1726 1727
CONECT 1729 1730
CONECT 1731 1734
CONECT 1731 1733
CONECT 1731 1732
CONECT 1735 1738
CONECT 1735 1737
CONECT 1735 1736
CONECT 1739 1740
CONECT 1741 1742
CONECT 1745 1746
CONECT 1747 1749
CONECT 1747 1748
CONECT 1750 1753
CONECT 1750 1752
CONECT 1750 1751
CONECT 1754 1757
CONECT 1754 1756
CONECT 1754 1755
CONECT 1758 1759
CONECT 1760 1761
CONECT 1764 1766
CONECT 1764 1765
CONECT 1767 1769
CONECT 1767 1768
CONECT 1770 1772
CONECT 1770 1771
CONECT 1773 1774
CONECT 1776 1778
CONECT 1776 1777
CONECT 1779 1781
CONECT 1779 1780
CONECT 1782 1783
CONECT 1784 1785
CONECT 1788 1789
CONECT 1790 1793
CONECT 1790 1792
CONECT 1790 1791
CONECT 1794 1795
CONECT 1796 1797
CONECT 1798 1799
CONECT 1802 1803
CONECT 1804 1806
CONECT 1804 1805
CONECT 1807 1810
CONECT 1807 1809
CONECT 1807 1808
CONECT 1811 1814
CONECT 1811 1813
CONECT 1811 1812
CONECT 1815 1816
CONECT 1817 1818
CONECT 1821 1823
CONECT 1821 1822
CONECT 1824 1826
CONECT 1824 1825
CONECT 1828 1831
CONECT 1828 1830
CONECT 1828 1829
CONECT 1832 1833
CONECT 1834 1836
CONECT 1834 1835
CONECT 1839 1840
CONECT 1841 1842
CONECT 1845 1847
CONECT 1845 1846
CONECT 1849 1850
CONECT 1853 1854
CONECT 1855 1856
CONECT 1857 1858
CONECT 1859 1860
CONECT 1861 1862
CONECT 1863 1864
CONECT 1865 1866
CONECT 1869 1870
CONECT 1871 1874
CONECT 1871 1873
CONECT 1871 1872
CONECT 1875 1876
CONECT 1877 1878
CONECT 1879 1880
CONECT 1883 1885
CONECT 1883 1884
CONECT 1886 1887
CONECT 1888 1891
CONECT 1888 1890
CONECT 1888 1889
CONECT 1892 1895
CONECT 1892 1894
CONECT 1892 1893
CONECT 1896 1897
CONECT 1898 1899
CONECT 1902 1904
CONECT 1902 1903
CONECT 1908 1909
CONECT 1910 1911
CONECT 1914 1916
CONECT 1914 1915
CONECT 1918 1919
CONECT 1920 1921
CONECT 1922 1923
CONECT 1924 1925
CONECT 1926 1927
CONECT 1928 1929
CONECT 1930 1931
CONECT 1934 1936
CONECT 1934 1935
CONECT 1937 1938
CONECT 1939 1942
CONECT 1939 1941
CONECT 1939 1940
CONECT 1943 1946
CONECT 1943 1945
CONECT 1943 1944
CONECT 1947 1948
CONECT 1949 1950
CONECT 1953 1955
CONECT 1953 1954
CONECT 1956 1958
CONECT 1956 1957
CONECT 1959 1961
CONECT 1959 1960
CONECT 1962 1963
CONECT 1965 1967
CONECT 1965 1966
CONECT 1968 1970
CONECT 1968 1969
CONECT 1971 1972
CONECT 1973 1974
CONECT 1977 1979
CONECT 1977 1978
CONECT 1980 1982
CONECT 1980 1981
CONECT 1986 1987
CONECT 1988 1989
CONECT 1992 1994
CONECT 1992 1993
CONECT 1995 1997
CONECT 1995 1996
CONECT 1998 2000
CONECT 1998 1999
CONECT 2001 2002
CONECT 2004 2006
CONECT 2004 2005
CONECT 2007 2009
CONECT 2007 2008
CONECT 2010 2011
CONECT 2012 2013
CONECT 2016 2018
CONECT 2016 2017
CONECT 2019 2020
CONECT 2021 2024
CONECT 2021 2023
CONECT 2021 2022
CONECT 2025 2028
CONECT 2025 2027
CONECT 2025 2026
CONECT 2029 2030
CONECT 2031 2032
CONECT 2035 2037
CONECT 2035 2036
CONECT 2038 2039
CONECT 2040 2043
CONECT 2040 2042
CONECT 2040 2041
CONECT 2044 2047
CONECT 2044 2046
CONECT 2044 2045
CONECT 2048 2049
CONECT 2050 2052
CONECT 2050 2051
CONECT 2055 2056
CONECT 2057 2058
CONECT 2061 2063
CONECT 2061 2062
CONECT 2065 2066
CONECT 2069 2070
CONECT 2071 2072
CONECT 2073 2074
CONECT 2075 2076
CONECT 2077 2078
CONECT 2079 2080
CONECT 2081 2082
CONECT 2085 2086
CONECT 2087 2089
CONECT 2087 2088
CONECT 2090 2093
CONECT 2090 2092
CONECT 2090 2091
CONECT 2094 2097
CONECT 2094 2096
CONECT 2094 2095
CONECT 2098 2099
CONECT 2100 2101
CONECT 2104 2106
CONECT 2104 2105
CONECT 2107 2109
CONECT 2107 2108
CONECT 2111 2113
CONECT 2111 2112
CONECT 2115 2116
CONECT 2117 2118
CONECT 2121 2123
CONECT 2121 2122
CONECT 2127 2128
CONECT 2129 2130
CONECT 2133 2135
CONECT 2133 2134
CONECT 2136 2138
CONECT 2136 2137
CONECT 2140 2142
CONECT 2140 2141
CONECT 2144 2145
CONECT 2146 2148
CONECT 2146 2147
CONECT 2151 2152
CONECT 2153 2155
CONECT 2153 2154
CONECT 2158 2159
CONECT 2160 2161
CONECT 2164 2166
CONECT 2164 2165
CONECT 2168 2169
CONECT 2172 2173
CONECT 2174 2175
CONECT 2176 2177
CONECT 2178 2179
CONECT 2180 2181
CONECT 2182 2183
CONECT 2184 2185
CONECT 2188 2190
CONECT 2188 2189
CONECT 2194 2195
CONECT 2196 2198
CONECT 2196 2197
CONECT 2201 2202
CONECT 2203 2204
CONECT 2207 2209
CONECT 2207 2208
CONECT 2210 2211
CONECT 2212 2215
CONECT 2212 2214
CONECT 2212 2213
CONECT 2216 2219
CONECT 2216 2218
CONECT 2216 2217
CONECT 2220 2221
CONECT 2222 2223
CONECT 2226 2228
CONECT 2226 2227
CONECT 2229 2230
CONECT 2231 2234
CONECT 2231 2233
CONECT 2231 2232
CONECT 2235 2238
CONECT 2235 2237
CONECT 2235 2236
CONECT 2239 2240
CONECT 2241 2242
CONECT 2245 2247
CONECT 2245 2246
CONECT 2248 2249
CONECT 2250 2251
CONECT 2252 2253
CONECT 2256 2258
CONECT 2256 2257
CONECT 2260 2261
CONECT 2262 2263
CONECT 2264 2265
CONECT 2266 2267
CONECT 2269 2270
CONECT 2271 2272
CONECT 2273 2274
CONECT 2277 2279
CONECT 2277 2278
CONECT 2281 2282
CONECT 2283 2284
CONECT 2285 2286
CONECT 2287 2288
CONECT 2289 2290
CONECT 2291 2292
CONECT 2293 2295
CONECT 2293 2294
CONECT 2298 2299
CONECT 2300 2301
CONECT 2302 2303
CONECT 2305 2306
CONECT 2307 2310
CONECT 2307 2309
CONECT 2307 2308
CONECT 2311 2312
CONECT 2313 2316
CONECT 2313 2315
CONECT 2313 2314
CONECT 2317 2318
CONECT 2321 2324
CONECT 2321 2323
CONECT 2321 2322
CONECT 2325 2326
CONECT 2327 2328
CONECT 2331 2333
CONECT 2331 2332
CONECT 2334 2335
CONECT 2336 2337
CONECT 2338 2339
CONECT 2342 2343
CONECT 2344 2347
CONECT 2344 2346
CONECT 2344 2345
CONECT 2348 2349
CONECT 2350 2351
CONECT 2352 2353
CONECT 2356 2358
CONECT 2356 2357
CONECT 2359 2361
CONECT 2359 2360
CONECT 2362 2364
CONECT 2362 2363
CONECT 2365 2367
CONECT 2365 2366
CONECT 2368 2371
CONECT 2368 2370
CONECT 2368 2369
CONECT 2372 2373
CONECT 2374 2375
CONECT 2378 2380
CONECT 2378 2379
CONECT 2381 2383
CONECT 2381 2382
CONECT 2384 2386
CONECT 2384 2385
CONECT 2387 2389
CONECT 2387 2388
CONECT 2390 2393
CONECT 2390 2392
CONECT 2390 2391
CONECT 2394 2395
CONECT 2396 2397
CONECT 2400 2402
CONECT 2400 2401
CONECT 2403 2404
CONECT 2405 2408
CONECT 2405 2407
CONECT 2405 2406
CONECT 2409 2412
CONECT 2409 2411
CONECT 2409 2410
CONECT 2413 2414
CONECT 2415 2416
CONECT 2419 2421
CONECT 2419 2420
CONECT 2422 2423
CONECT 2424 2425
CONECT 2426 2427
CONECT 2430 2432
CONECT 2430 2431
CONECT 2433 2435
CONECT 2433 2434
CONECT 2439 2440
CONECT 2441 2442
CONECT 2445 2447
CONECT 2445 2446
CONECT 2449 2450
CONECT 2451 2452
CONECT 2455 2457
CONECT 2455 2456
CONECT 2458 2459
CONECT 2460 2463
CONECT 2460 2462
CONECT 2460 2461
CONECT 2464 2467
CONECT 2464 2466
CONECT 2464 2465
CONECT 2468 2469
CONECT 2470 2471
CONECT 2474 2476
CONECT 2474 2475
CONECT 2477 2479
CONECT 2477 2478
CONECT 2480 2482
CONECT 2480 2481
CONECT 2483 2485
CONECT 2483 2484
CONECT 2486 2489
CONECT 2486 2488
CONECT 2486 2487
CONECT 2490 2491
CONECT 2492 2493
CONECT 2496 2498
CONECT 2496 2497
CONECT 2499 2501
CONECT 2499 2500
CONECT 2502 2504
CONECT 2502 2503
CONECT 2505 2506
CONECT 2508 2510
CONECT 2508 2509
CONECT 2511 2513
CONECT 2511 2512
CONECT 2514 2515
CONECT 2516 2517
CONECT 2520 2521
CONECT 2522 2524
CONECT 2522 2523
CONECT 2525 2528
CONECT 2525 2527
CONECT 2525 2526
CONECT 2529 2532
CONECT 2529 2531
CONECT 2529 2530
CONECT 2533 2534
CONECT 2535 2537
CONECT 2535 2536
CONECT 2540 2541
CONECT 2542 2543
CONECT 2546 2548
CONECT 2546 2547
CONECT 2552 2553
CONECT 2554 2555
CONECT 2558 2560
CONECT 2558 2559
CONECT 2561 2563
CONECT 2561 2562
CONECT 2567 2568
CONECT 2569 2570
CONECT 2573 2575
CONECT 2573 2574
CONECT 2576 2577
CONECT 2578 2581
CONECT 2578 2580
CONECT 2578 2579
CONECT 2582 2585
CONECT 2582 2584
CONECT 2582 2583
CONECT 2586 2587
CONECT 2588 2589
CONECT 2592 2594
CONECT 2592 2593
CONECT 2598 2599
CONECT 2600 2601
CONECT 2604 2606
CONECT 2604 2605
CONECT 2607 2608
CONECT 2609 2610
CONECT 2611 2612
CONECT 2613 2614
CONECT 2616 2618
CONECT 2616 2617
CONECT 2620 2622
CONECT 2620 2621
