# Supplementary material for: Baicalein Alleviates Osteoarthritis Progression in Mice by Protecting Subchondral Bone and Suppressing Chondrocyte Apoptosis Based on Network Pharmacology
Source: Front Pharmacol. 2022 Jan 10;12:788392. doi: 10.3389/fphar.2021.788392 (PMC8784526; doi:10.3389/fphar.2021.788392)
Supplement: Supplementary file 1 [file DataSheet1.ZIP › Additional files/Figure 3/rep4.pdbqt]

REMARK   4 XXXX COMPLIES WITH FORMAT V. 2.0
ATOM      1  N   GLY A  10       6.941 -43.228  18.523  1.00 79.09    -0.071 N 
ATOM      2  HN1 GLY A  10       6.386 -43.017  19.352  1.00  0.00     0.274 HD
ATOM      3  HN2 GLY A  10       7.894 -42.890  18.655  1.00  0.00     0.274 HD
ATOM      4  HN3 GLY A  10       7.105 -44.233  18.468  1.00  0.00     0.274 HD
ATOM      5  CA  GLY A  10       6.425 -42.747  17.245  1.00 89.27     0.332 C 
ATOM      6  C   GLY A  10       7.260 -43.064  15.997  1.00 90.22     0.243 C 
ATOM      7  O   GLY A  10       8.407 -43.529  16.072  1.00 81.63    -0.272 OA
ATOM      8  N   GLY A  11       6.684 -42.790  14.830  1.00 84.32    -0.351 N 
ATOM      9  HN  GLY A  11       5.736 -42.415  14.810  1.00  0.00     0.163 HD
ATOM     10  CA  GLY A  11       7.389 -43.019  13.590  1.00 74.32     0.225 C 
ATOM     11  C   GLY A  11       8.222 -41.817  13.184  1.00 71.31     0.235 C 
ATOM     12  O   GLY A  11       7.951 -40.691  13.599  1.00 72.18    -0.272 OA
ATOM     13  N   GLY A  12       9.247 -42.046  12.368  1.00 62.32    -0.351 N 
ATOM     14  HN  GLY A  12       9.455 -42.995  12.057  1.00  0.00     0.163 HD
ATOM     15  CA  GLY A  12      10.057 -40.945  11.930  1.00 55.04     0.225 C 
ATOM     16  C   GLY A  12       9.353 -40.372  10.724  1.00 62.44     0.238 C 
ATOM     17  O   GLY A  12       8.176 -40.701  10.478  1.00 59.95    -0.272 OA
ATOM     18  N   PRO A  13      10.064 -39.519   9.962  1.00 63.23    -0.337 N 
ATOM     19  CA  PRO A  13       9.537 -38.778   8.803  1.00 62.78     0.179 C 
ATOM     20  C   PRO A  13       9.000 -39.708   7.694  1.00 62.84     0.241 C 
ATOM     21  O   PRO A  13       8.130 -39.303   6.896  1.00 62.67    -0.271 OA
ATOM     22  CB  PRO A  13      10.769 -38.022   8.289  1.00 63.64     0.037 C 
ATOM     23  CG  PRO A  13      11.670 -37.902   9.500  1.00 59.18     0.022 C 
ATOM     24  CD  PRO A  13      11.469 -39.172  10.260  1.00 56.17     0.127 C 
ATOM     25  N   THR A  14       9.517 -40.938   7.648  1.00 57.43    -0.344 N 
ATOM     26  HN  THR A  14      10.177 -41.232   8.368  1.00  0.00     0.163 HD
ATOM     27  CA  THR A  14       9.154 -41.871   6.583  1.00 61.07     0.205 C 
ATOM     28  C   THR A  14       7.828 -42.602   6.855  1.00 59.66     0.243 C 
ATOM     29  O   THR A  14       7.190 -43.116   5.917  1.00 57.62    -0.271 OA
ATOM     30  CB  THR A  14      10.315 -42.921   6.344  1.00 58.47     0.146 C 
ATOM     31  CG2 THR A  14      10.014 -43.889   5.177  1.00 52.36     0.042 C 
ATOM     32  OG1 THR A  14      11.525 -42.219   6.045  1.00 58.55    -0.393 OA
ATOM     33  HG1 THR A  14      12.222 -42.849   5.902  1.00  0.00     0.210 HD
ATOM     34  N   SER A  15       7.407 -42.673   8.120  1.00 58.89    -0.344 N 
ATOM     35  HN  SER A  15       7.974 -42.286   8.874  1.00  0.00     0.163 HD
ATOM     36  CA  SER A  15       6.130 -43.308   8.411  1.00 61.70     0.200 C 
ATOM     37  C   SER A  15       4.941 -42.600   7.733  1.00 60.85     0.243 C 
ATOM     38  O   SER A  15       4.896 -41.381   7.657  1.00 59.80    -0.271 OA
ATOM     39  CB  SER A  15       5.916 -43.382   9.925  1.00 62.07     0.199 C 
ATOM     40  OG  SER A  15       5.555 -42.126  10.457  1.00 64.07    -0.398 OA
ATOM     41  HG  SER A  15       5.422 -42.172  11.397  1.00  0.00     0.209 HD
ATOM     42  N   SER A  16       3.969 -43.380   7.273  1.00 60.20    -0.344 N 
ATOM     43  HN  SER A  16       4.040 -44.390   7.399  1.00  0.00     0.163 HD
ATOM     44  CA  SER A  16       2.804 -42.830   6.593  1.00 64.82     0.200 C 
ATOM     45  C   SER A  16       1.997 -41.978   7.531  1.00 62.37     0.243 C 
ATOM     46  O   SER A  16       1.405 -40.990   7.101  1.00 65.33    -0.271 OA
ATOM     47  CB  SER A  16       1.928 -43.941   6.027  1.00 60.88     0.199 C 
ATOM     48  OG  SER A  16       1.632 -44.875   7.040  1.00 76.02    -0.398 OA
ATOM     49  HG  SER A  16       1.086 -45.568   6.687  1.00  0.00     0.209 HD
ATOM     50  N   GLU A  17       2.001 -42.332   8.813  1.00 58.58    -0.346 N 
ATOM     51  HN  GLU A  17       2.515 -43.162   9.108  1.00  0.00     0.163 HD
ATOM     52  CA  GLU A  17       1.271 -41.535   9.806  1.00 63.29     0.177 C 
ATOM     53  C   GLU A  17       1.897 -40.133   9.902  1.00 63.37     0.241 C 
ATOM     54  O   GLU A  17       1.172 -39.145   9.764  1.00 60.86    -0.271 OA
ATOM     55  CB  GLU A  17       1.286 -42.210  11.184  1.00 71.97     0.045 C 
ATOM     56  CG  GLU A  17       0.606 -43.607  11.209  1.00 78.16     0.116 C 
ATOM     57  CD  GLU A  17       1.554 -44.765  10.700  1.00 85.95     0.172 C 
ATOM     58  OE1 GLU A  17       2.783 -44.552  10.407  1.00 69.93    -0.648 OA
ATOM     59  OE2 GLU A  17       1.040 -45.905  10.553  1.00 97.44    -0.648 OA
ATOM     60  N   GLN A  18       3.238 -40.047   9.976  1.00 55.67    -0.346 N 
ATOM     61  HN  GLN A  18       3.793 -40.901  10.023  1.00  0.00     0.163 HD
ATOM     62  CA  GLN A  18       3.915 -38.745   9.990  1.00 59.78     0.177 C 
ATOM     63  C   GLN A  18       3.756 -38.018   8.661  1.00 63.75     0.241 C 
ATOM     64  O   GLN A  18       3.720 -36.781   8.619  1.00 63.37    -0.271 OA
ATOM     65  CB  GLN A  18       5.389 -38.897  10.276  1.00 63.75     0.044 C 
ATOM     66  CG  GLN A  18       6.009 -37.591  10.773  1.00 71.26     0.105 C 
ATOM     67  CD  GLN A  18       5.939 -37.424  12.274  1.00 79.35     0.215 C 
ATOM     68  NE2 GLN A  18       7.084 -37.573  12.943  1.00 83.05    -0.370 N 
ATOM     69 1HE2 GLN A  18       7.037 -37.460  13.956  1.00  0.00     0.159 HD
ATOM     70 2HE2 GLN A  18       7.970 -37.777  12.481  1.00  0.00     0.159 HD
ATOM     71  OE1 GLN A  18       4.868 -37.177  12.833  1.00 81.43    -0.274 OA
ATOM     72  N   ILE A  19       3.729 -38.766   7.568  1.00 58.52    -0.346 N 
ATOM     73  HN  ILE A  19       3.823 -39.779   7.636  1.00  0.00     0.163 HD
ATOM     74  CA  ILE A  19       3.565 -38.135   6.281  1.00 59.65     0.180 C 
ATOM     75  C   ILE A  19       2.202 -37.441   6.176  1.00 59.29     0.241 C 
ATOM     76  O   ILE A  19       2.111 -36.290   5.687  1.00 54.12    -0.271 OA
ATOM     77  CB  ILE A  19       3.844 -39.084   5.110  1.00 56.92     0.013 C 
ATOM     78  CG1 ILE A  19       5.344 -39.411   5.080  1.00 57.02     0.002 C 
ATOM     79  CG2 ILE A  19       3.418 -38.407   3.795  1.00 53.97     0.012 C 
ATOM     80  CD1 ILE A  19       5.743 -40.577   4.187  1.00 52.68     0.005 C 
ATOM     81  N   MET A  20       1.155 -38.134   6.632  1.00 61.78    -0.346 N 
ATOM     82  HN  MET A  20       1.298 -39.082   6.980  1.00  0.00     0.163 HD
ATOM     83  CA  MET A  20      -0.196 -37.563   6.644  1.00 61.06     0.177 C 
ATOM     84  C   MET A  20      -0.337 -36.407   7.616  1.00 59.82     0.241 C 
ATOM     85  O   MET A  20      -0.866 -35.378   7.249  1.00 60.46    -0.271 OA
ATOM     86  CB  MET A  20      -1.226 -38.652   6.900  1.00 55.76     0.045 C 
ATOM     87  CG  MET A  20      -1.197 -39.744   5.838  1.00 53.84     0.076 C 
ATOM     88  SD  MET A  20      -1.318 -39.033   4.155  1.00 60.14    -0.173 SA
ATOM     89  CE  MET A  20      -2.870 -38.139   4.215  1.00 51.76     0.089 C 
ATOM     90  N   LYS A  21       0.254 -36.520   8.794  1.00 59.94    -0.346 N 
ATOM     91  HN  LYS A  21       0.752 -37.382   9.015  1.00  0.00     0.163 HD
ATOM     92  CA  LYS A  21       0.217 -35.444   9.794  1.00 61.10     0.176 C 
ATOM     93  C   LYS A  21       0.860 -34.134   9.316  1.00 65.79     0.241 C 
ATOM     94  O   LYS A  21       0.215 -33.089   9.296  1.00 71.04    -0.271 OA
ATOM     95  CB  LYS A  21       0.920 -35.916  11.047  1.00 65.36     0.035 C 
ATOM     96  CG  LYS A  21       1.048 -34.925  12.155  1.00 72.28     0.004 C 
ATOM     97  CD  LYS A  21       1.770 -35.661  13.303  1.00 88.51     0.027 C 
ATOM     98  CE  LYS A  21       1.970 -34.810  14.526  1.00 81.00     0.229 C 
ATOM     99  NZ  LYS A  21       3.254 -34.093  14.217  1.00 71.52    -0.079 N 
ATOM    100  HZ1 LYS A  21       3.390 -33.516  15.047  1.00  0.00     0.274 HD
ATOM    101  HZ2 LYS A  21       3.258 -33.582  13.334  1.00  0.00     0.274 HD
ATOM    102  HZ3 LYS A  21       4.039 -34.701  13.984  1.00  0.00     0.274 HD
ATOM    103  N   THR A  22       2.124 -34.206   8.913  1.00 61.07    -0.344 N 
ATOM    104  HN  THR A  22       2.610 -35.101   8.975  1.00  0.00     0.163 HD
ATOM    105  CA  THR A  22       2.842 -33.051   8.385  1.00 68.63     0.205 C 
ATOM    106  C   THR A  22       2.206 -32.501   7.083  1.00 69.57     0.243 C 
ATOM    107  O   THR A  22       2.086 -31.298   6.900  1.00 71.99    -0.271 OA
ATOM    108  CB  THR A  22       4.297 -33.438   8.092  1.00 66.70     0.146 C 
ATOM    109  CG2 THR A  22       5.071 -32.263   7.511  1.00 64.24     0.042 C 
ATOM    110  OG1 THR A  22       4.922 -33.900   9.294  1.00 62.71    -0.393 OA
ATOM    111  HG1 THR A  22       4.439 -34.633   9.657  1.00  0.00     0.210 HD
ATOM    112  N   GLY A  23       1.715 -33.393   6.231  1.00 66.18    -0.350 N 
ATOM    113  HN  GLY A  23       1.799 -34.388   6.441  1.00  0.00     0.163 HD
ATOM    114  CA  GLY A  23       1.063 -32.974   5.010  1.00 65.18     0.225 C 
ATOM    115  C   GLY A  23      -0.126 -32.088   5.279  1.00 68.02     0.236 C 
ATOM    116  O   GLY A  23      -0.284 -31.066   4.631  1.00 69.73    -0.272 OA
ATOM    117  N   ALA A  24      -0.970 -32.484   6.225  1.00 69.53    -0.347 N 
ATOM    118  HN  ALA A  24      -0.800 -33.373   6.695  1.00  0.00     0.163 HD
ATOM    119  CA  ALA A  24      -2.135 -31.690   6.616  1.00 69.91     0.172 C 
ATOM    120  C   ALA A  24      -1.688 -30.310   7.180  1.00 70.95     0.240 C 
ATOM    121  O   ALA A  24      -2.250 -29.282   6.822  1.00 71.04    -0.271 OA
ATOM    122  CB  ALA A  24      -2.945 -32.432   7.627  1.00 61.90     0.042 C 
ATOM    123  N   LEU A  25      -0.677 -30.293   8.043  1.00 66.25    -0.346 N 
ATOM    124  HN  LEU A  25      -0.216 -31.168   8.294  1.00  0.00     0.163 HD
ATOM    125  CA  LEU A  25      -0.217 -29.043   8.636  1.00 72.54     0.177 C 
ATOM    126  C   LEU A  25       0.225 -28.089   7.557  1.00 77.48     0.241 C 
ATOM    127  O   LEU A  25      -0.202 -26.945   7.497  1.00 79.77    -0.271 OA
ATOM    128  CB  LEU A  25       0.937 -29.265   9.613  1.00 71.89     0.038 C 
ATOM    129  CG  LEU A  25       0.659 -29.321  11.113  1.00 83.73    -0.020 C 
ATOM    130  CD1 LEU A  25      -0.571 -30.158  11.435  1.00 73.70     0.009 C 
ATOM    131  CD2 LEU A  25       1.902 -29.840  11.849  1.00 85.51     0.009 C 
ATOM    132  N   LEU A  26       1.101 -28.590   6.703  1.00 76.90    -0.346 N 
ATOM    133  HN  LEU A  26       1.413 -29.554   6.822  1.00  0.00     0.163 HD
ATOM    134  CA  LEU A  26       1.625 -27.817   5.614  1.00 71.35     0.177 C 
ATOM    135  C   LEU A  26       0.531 -27.340   4.706  1.00 74.13     0.241 C 
ATOM    136  O   LEU A  26       0.510 -26.181   4.316  1.00 82.98    -0.271 OA
ATOM    137  CB  LEU A  26       2.621 -28.631   4.816  1.00 68.99     0.038 C 
ATOM    138  CG  LEU A  26       3.993 -28.836   5.448  1.00 78.85    -0.020 C 
ATOM    139  CD1 LEU A  26       4.722 -29.879   4.625  1.00 72.88     0.009 C 
ATOM    140  CD2 LEU A  26       4.799 -27.548   5.544  1.00 83.69     0.009 C 
ATOM    141  N   LEU A  27      -0.399 -28.232   4.390  1.00 71.75    -0.346 N 
ATOM    142  HN  LEU A  27      -0.372 -29.164   4.804  1.00  0.00     0.163 HD
ATOM    143  CA  LEU A  27      -1.452 -27.886   3.458  1.00 73.10     0.177 C 
ATOM    144  C   LEU A  27      -2.362 -26.818   4.074  1.00 81.54     0.241 C 
ATOM    145  O   LEU A  27      -2.653 -25.793   3.438  1.00 81.46    -0.271 OA
ATOM    146  CB  LEU A  27      -2.266 -29.128   3.051  1.00 69.21     0.038 C 
ATOM    147  CG  LEU A  27      -3.430 -28.859   2.091  1.00 69.87    -0.020 C 
ATOM    148  CD1 LEU A  27      -2.888 -28.169   0.807  1.00 67.38     0.009 C 
ATOM    149  CD2 LEU A  27      -4.277 -30.071   1.782  1.00 68.31     0.009 C 
ATOM    150  N   GLN A  28      -2.772 -27.039   5.325  1.00 81.78    -0.346 N 
ATOM    151  HN  GLN A  28      -2.466 -27.879   5.816  1.00  0.00     0.163 HD
ATOM    152  CA  GLN A  28      -3.653 -26.092   5.997  1.00 83.84     0.177 C 
ATOM    153  C   GLN A  28      -3.006 -24.726   6.175  1.00 89.70     0.240 C 
ATOM    154  O   GLN A  28      -3.607 -23.693   5.869  1.00 92.72    -0.271 OA
ATOM    155  CB  GLN A  28      -4.093 -26.590   7.359  1.00 86.67     0.044 C 
ATOM    156  CG  GLN A  28      -4.935 -25.559   8.088  1.00 94.16     0.105 C 
ATOM    157  CD  GLN A  28      -5.766 -26.153   9.195  1.00 95.29     0.215 C 
ATOM    158  NE2 GLN A  28      -7.083 -26.047   9.074  1.00 94.04    -0.370 N 
ATOM    159 1HE2 GLN A  28      -7.646 -26.449   9.824  1.00  0.00     0.159 HD
ATOM    160 2HE2 GLN A  28      -7.531 -25.574   8.289  1.00  0.00     0.159 HD
ATOM    161  OE1 GLN A  28      -5.224 -26.725  10.145  1.00 89.43    -0.274 OA
ATOM    162  N   GLY A  29      -1.761 -24.734   6.641  1.00 82.25    -0.351 N 
ATOM    163  HN  GLY A  29      -1.320 -25.621   6.883  1.00  0.00     0.163 HD
ATOM    164  CA  GLY A  29      -1.025 -23.504   6.809  1.00 84.84     0.225 C 
ATOM    165  C   GLY A  29      -0.931 -22.756   5.504  1.00 90.32     0.236 C 
ATOM    166  O   GLY A  29      -1.239 -21.565   5.437  1.00 97.65    -0.272 OA
ATOM    167  N   PHE A  30      -0.624 -23.481   4.440  1.00 90.37    -0.346 N 
ATOM    168  HN  PHE A  30      -0.541 -24.494   4.528  1.00  0.00     0.163 HD
ATOM    169  CA  PHE A  30      -0.403 -22.852   3.143  1.00 91.81     0.180 C 
ATOM    170  C   PHE A  30      -1.650 -22.204   2.582  1.00 91.33     0.241 C 
ATOM    171  O   PHE A  30      -1.600 -21.059   2.130  1.00 92.72    -0.271 OA
ATOM    172  CB  PHE A  30       0.105 -23.879   2.151  1.00 86.58     0.073 C 
ATOM    173  CG  PHE A  30       0.307 -23.325   0.792  1.00 87.03    -0.056 A 
ATOM    174  CD1 PHE A  30       1.382 -22.495   0.521  1.00 91.10     0.007 A 
ATOM    175  CD2 PHE A  30      -0.590 -23.626  -0.226  1.00 84.54     0.007 A 
ATOM    176  CE1 PHE A  30       1.570 -21.973  -0.748  1.00 90.30     0.001 A 
ATOM    177  CE2 PHE A  30      -0.412 -23.108  -1.492  1.00 89.28     0.001 A 
ATOM    178  CZ  PHE A  30       0.681 -22.279  -1.757  1.00 86.71     0.000 A 
ATOM    179  N   ILE A  31      -2.757 -22.945   2.602  1.00 88.94    -0.346 N 
ATOM    180  HN  ILE A  31      -2.726 -23.878   3.013  1.00  0.00     0.163 HD
ATOM    181  CA  ILE A  31      -4.012 -22.451   2.049  1.00 95.29     0.180 C 
ATOM    182  C   ILE A  31      -4.570 -21.233   2.794  1.00 98.13     0.241 C 
ATOM    183  O   ILE A  31      -4.957 -20.235   2.170  1.00 92.87    -0.271 OA
ATOM    184  CB  ILE A  31      -5.090 -23.552   2.037  1.00 85.91     0.013 C 
ATOM    185  CG1 ILE A  31      -4.668 -24.750   1.208  1.00 83.30     0.002 C 
ATOM    186  CG2 ILE A  31      -6.426 -22.990   1.566  1.00 87.99     0.012 C 
ATOM    187  CD1 ILE A  31      -5.761 -25.808   1.129  1.00 81.13     0.005 C 
ATOM    188  N   GLN A  32      -4.532 -21.317   4.125  1.00 96.46    -0.346 N 
ATOM    189  HN  GLN A  32      -4.104 -22.144   4.541  1.00  0.00     0.163 HD
ATOM    190  CA  GLN A  32      -5.068 -20.293   5.023  1.00100.27     0.177 C 
ATOM    191  C   GLN A  32      -4.350 -18.972   4.876  1.00101.69     0.241 C 
ATOM    192  O   GLN A  32      -4.975 -17.901   4.804  1.00 98.95    -0.271 OA
ATOM    193  CB  GLN A  32      -5.013 -20.770   6.480  1.00 99.69     0.044 C 
ATOM    194  CG  GLN A  32      -6.075 -21.761   6.887  1.00 93.98     0.105 C 
ATOM    195  CD  GLN A  32      -6.114 -21.940   8.394  1.00 98.97     0.215 C 
ATOM    196  NE2 GLN A  32      -7.064 -22.752   8.878  1.00 96.03    -0.370 N 
ATOM    197 1HE2 GLN A  32      -7.090 -22.872   9.891  1.00  0.00     0.159 HD
ATOM    198 2HE2 GLN A  32      -7.699 -23.280   8.279  1.00  0.00     0.159 HD
ATOM    199  OE1 GLN A  32      -5.343 -21.299   9.122  1.00100.90    -0.274 OA
ATOM    200  N   ASP A  33      -3.032 -19.077   4.819  1.00 99.90    -0.346 N 
ATOM    201  HN  ASP A  33      -2.609 -19.989   4.989  1.00  0.00     0.163 HD
ATOM    202  CA  ASP A  33      -2.162 -17.954   4.526  1.00101.66     0.186 C 
ATOM    203  C   ASP A  33      -2.650 -17.160   3.311  1.00104.71     0.241 C 
ATOM    204  O   ASP A  33      -2.859 -15.959   3.401  1.00115.89    -0.271 OA
ATOM    205  CB  ASP A  33      -0.738 -18.473   4.317  1.00104.09     0.147 C 
ATOM    206  CG  ASP A  33       0.178 -17.455   3.691  1.00115.20     0.175 C 
ATOM    207  OD1 ASP A  33       0.772 -16.641   4.433  1.00118.03    -0.648 OA
ATOM    208  OD2 ASP A  33       0.349 -17.515   2.452  1.00120.52    -0.648 OA
ATOM    209  N   ARG A  34      -2.901 -17.843   2.205  1.00101.93    -0.346 N 
ATOM    210  HN  ARG A  34      -2.810 -18.859   2.224  1.00  0.00     0.163 HD
ATOM    211  CA  ARG A  34      -3.303 -17.199   0.961  1.00103.90     0.176 C 
ATOM    212  C   ARG A  34      -4.735 -16.686   0.923  1.00108.23     0.241 C 
ATOM    213  O   ARG A  34      -5.073 -15.830   0.108  1.00115.26    -0.271 OA
ATOM    214  CB  ARG A  34      -3.085 -18.153  -0.208  1.00102.93     0.036 C 
ATOM    215  CG  ARG A  34      -1.810 -18.946  -0.079  1.00103.22     0.023 C 
ATOM    216  CD  ARG A  34      -1.461 -19.645  -1.365  1.00 99.86     0.138 C 
ATOM    217  NE  ARG A  34      -0.964 -18.702  -2.357  1.00102.43    -0.227 N 
ATOM    218  HE  ARG A  34      -1.562 -18.479  -3.152  1.00  0.00     0.177 HD
ATOM    219  CZ  ARG A  34       0.229 -18.114  -2.283  1.00105.02     0.665 C 
ATOM    220  NH1 ARG A  34       1.060 -18.374  -1.264  1.00105.87    -0.235 N 
ATOM    221 1HH1 ARG A  34       0.782 -19.030  -0.534  1.00  0.00     0.174 HD
ATOM    222 2HH1 ARG A  34       1.973 -17.924  -1.207  1.00  0.00     0.174 HD
ATOM    223  NH2 ARG A  34       0.590 -17.263  -3.229  1.00104.94    -0.235 N 
ATOM    224 1HH2 ARG A  34      -0.042 -17.065  -4.004  1.00  0.00     0.174 HD
ATOM    225 2HH2 ARG A  34       1.503 -16.813  -3.172  1.00  0.00     0.174 HD
ATOM    226  N   ALA A  35      -5.588 -17.252   1.762  1.00107.78    -0.346 N 
ATOM    227  HN  ALA A  35      -5.260 -17.996   2.377  1.00  0.00     0.163 HD
ATOM    228  CA  ALA A  35      -6.988 -16.838   1.830  1.00111.45     0.172 C 
ATOM    229  C   ALA A  35      -7.320 -15.549   2.613  1.00115.37     0.240 C 
ATOM    230  O   ALA A  35      -8.271 -14.851   2.248  1.00116.73    -0.271 OA
ATOM    231  CB  ALA A  35      -7.809 -17.988   2.403  1.00104.90     0.042 C 
ATOM    232  N   GLY A  36      -6.550 -15.206   3.649  1.00113.41    -0.351 N 
ATOM    233  HN  GLY A  36      -5.769 -15.801   3.925  1.00  0.00     0.163 HD
ATOM    234  CA  GLY A  36      -6.829 -13.979   4.383  1.00117.13     0.225 C 
ATOM    235  C   GLY A  36      -6.751 -12.757   3.488  1.00125.98     0.235 C 
ATOM    236  O   GLY A  36      -7.519 -11.793   3.646  1.00124.29    -0.272 OA
ATOM    237  N   ARG A  37      -5.819 -12.809   2.541  1.00124.66    -0.349 N 
ATOM    238  HN  ARG A  37      -5.201 -13.619   2.506  1.00  0.00     0.163 HD
ATOM    239  CA  ARG A  37      -5.647 -11.754   1.552  1.00124.53     0.146 C 
ATOM    240  C   ARG A  37      -6.868 -11.665   0.632  1.00125.33     0.256 C 
ATOM    241  O   ARG A  37      -7.165 -12.605  -0.118  1.00124.42    -0.305 OA
ATOM    242  CB  ARG A  37      -4.375 -12.004   0.741  1.00126.58     0.034 C 
ATOM    243  CG  ARG A  37      -3.112 -12.146   1.594  1.00125.99     0.022 C 
ATOM    244  CD  ARG A  37      -1.944 -12.766   0.813  1.00125.45     0.138 C 
ATOM    245  NE  ARG A  37      -0.676 -12.810   1.558  1.00125.86    -0.227 N 
ATOM    246  HE  ARG A  37       0.133 -12.379   1.110  1.00  0.00     0.177 HD
ATOM    247  CZ  ARG A  37      -0.475 -13.355   2.759  1.00120.41     0.665 C 
ATOM    248  NH1 ARG A  37      -1.459 -13.943   3.426  1.00118.45    -0.235 N 
ATOM    249 1HH1 ARG A  37      -2.391 -13.978   3.013  1.00  0.00     0.174 HD
ATOM    250 2HH1 ARG A  37      -1.305 -14.360   4.344  1.00  0.00     0.174 HD
ATOM    251  NH2 ARG A  37       0.740 -13.309   3.298  1.00120.80    -0.235 N 
ATOM    252 1HH2 ARG A  37       1.497 -12.857   2.785  1.00  0.00     0.174 HD
ATOM    253 2HH2 ARG A  37       0.894 -13.726   4.216  1.00  0.00     0.174 HD
ATOM    254  N   PRO A  49      -4.614 -19.190  12.061  1.00113.04    -0.062 N 
ATOM    255  HN1 PRO A  49      -4.752 -19.010  11.067  1.00  0.00     0.278 HD
ATOM    256  HN2 PRO A  49      -5.172 -20.039  12.151  1.00  0.00     0.278 HD
ATOM    257  CA  PRO A  49      -3.201 -19.448  12.363  1.00115.83     0.277 C 
ATOM    258  C   PRO A  49      -2.999 -20.869  12.895  1.00119.34     0.249 C 
ATOM    259  O   PRO A  49      -3.730 -21.278  13.812  1.00116.29    -0.271 OA
ATOM    260  CB  PRO A  49      -2.862 -18.404  13.440  1.00113.25     0.044 C 
ATOM    261  CG  PRO A  49      -4.193 -17.998  14.019  1.00115.79     0.030 C 
ATOM    262  CD  PRO A  49      -5.168 -18.098  12.883  1.00118.43     0.233 C 
ATOM    263  N   VAL A  50      -2.071 -21.630  12.307  1.00119.07    -0.346 N 
ATOM    264  HN  VAL A  50      -1.469 -21.235  11.585  1.00  0.00     0.163 HD
ATOM    265  CA  VAL A  50      -1.920 -23.034  12.701  1.00118.27     0.180 C 
ATOM    266  C   VAL A  50      -0.557 -23.309  13.377  1.00115.56     0.243 C 
ATOM    267  O   VAL A  50       0.508 -23.194  12.745  1.00109.81    -0.271 OA
ATOM    268  CB  VAL A  50      -2.128 -23.965  11.459  1.00108.84     0.009 C 
ATOM    269  CG1 VAL A  50      -1.377 -25.288  11.596  1.00106.85     0.012 C 
ATOM    270  CG2 VAL A  50      -3.617 -24.216  11.242  1.00107.45     0.012 C 
ATOM    271  N   PRO A  51      -0.596 -23.647  14.684  1.00116.46    -0.337 N 
ATOM    272  CA  PRO A  51       0.626 -23.883  15.468  1.00117.43     0.179 C 
ATOM    273  C   PRO A  51       1.451 -25.033  14.890  1.00115.85     0.241 C 
ATOM    274  O   PRO A  51       0.918 -26.140  14.742  1.00113.83    -0.271 OA
ATOM    275  CB  PRO A  51       0.106 -24.205  16.879  1.00115.22     0.037 C 
ATOM    276  CG  PRO A  51      -1.364 -24.511  16.711  1.00113.69     0.022 C 
ATOM    277  CD  PRO A  51      -1.807 -23.704  15.524  1.00115.75     0.127 C 
ATOM    278  N   GLN A  52       2.714 -24.781  14.557  1.00114.80    -0.346 N 
ATOM    279  HN  GLN A  52       3.101 -23.849  14.703  1.00  0.00     0.163 HD
ATOM    280  CA  GLN A  52       3.547 -25.832  13.984  1.00110.89     0.177 C 
ATOM    281  C   GLN A  52       5.025 -25.678  14.400  1.00110.71     0.241 C 
ATOM    282  O   GLN A  52       5.498 -24.562  14.660  1.00107.98    -0.271 OA
ATOM    283  CB  GLN A  52       3.354 -25.860  12.465  1.00107.89     0.044 C 
ATOM    284  CG  GLN A  52       3.769 -24.608  11.721  1.00108.34     0.105 C 
ATOM    285  CD  GLN A  52       3.234 -24.594  10.282  1.00108.65     0.215 C 
ATOM    286  NE2 GLN A  52       3.546 -23.535   9.540  1.00105.62    -0.370 N 
ATOM    287 1HE2 GLN A  52       4.116 -22.767   9.895  1.00  0.00     0.159 HD
ATOM    288 2HE2 GLN A  52       3.191 -23.526   8.584  1.00  0.00     0.159 HD
ATOM    289  OE1 GLN A  52       2.545 -25.522   9.853  1.00105.02    -0.274 OA
ATOM    290  N   ASP A  53       5.767 -26.786  14.377  1.00107.09    -0.346 N 
ATOM    291  HN  ASP A  53       5.347 -27.657  14.052  1.00  0.00     0.163 HD
ATOM    292  CA  ASP A  53       7.168 -26.788  14.805  1.00105.86     0.186 C 
ATOM    293  C   ASP A  53       8.133 -26.159  13.797  1.00106.17     0.241 C 
ATOM    294  O   ASP A  53       7.740 -25.787  12.695  1.00109.01    -0.271 OA
ATOM    295  CB  ASP A  53       7.599 -28.238  15.104  1.00104.67     0.147 C 
ATOM    296  CG  ASP A  53       7.671 -29.114  13.857  1.00109.82     0.175 C 
ATOM    297  OD1 ASP A  53       6.594 -29.559  13.396  1.00107.47    -0.648 OA
ATOM    298  OD2 ASP A  53       8.791 -29.401  13.371  1.00106.64    -0.648 OA
ATOM    299  N   ALA A  54       9.401 -26.056  14.189  1.00106.25    -0.346 N 
ATOM    300  HN  ALA A  54       9.691 -26.531  15.044  1.00  0.00     0.163 HD
ATOM    301  CA  ALA A  54      10.394 -25.288  13.440  1.00104.09     0.172 C 
ATOM    302  C   ALA A  54      10.695 -25.731  12.015  1.00106.30     0.240 C 
ATOM    303  O   ALA A  54      10.655 -24.908  11.095  1.00106.70    -0.271 OA
ATOM    304  CB  ALA A  54      11.694 -25.191  14.244  1.00101.38     0.042 C 
ATOM    305  N   SER A  55      10.999 -27.007  11.814  1.00108.37    -0.344 N 
ATOM    306  HN  SER A  55      11.027 -27.658  12.599  1.00  0.00     0.163 HD
ATOM    307  CA  SER A  55      11.294 -27.474  10.460  1.00105.45     0.200 C 
ATOM    308  C   SER A  55      10.036 -27.370   9.588  1.00103.09     0.243 C 
ATOM    309  O   SER A  55      10.119 -27.015   8.411  1.00 96.48    -0.271 OA
ATOM    310  CB  SER A  55      11.881 -28.889  10.459  1.00104.69     0.199 C 
ATOM    311  OG  SER A  55      10.952 -29.832  10.964  1.00115.33    -0.398 OA
ATOM    312  HG  SER A  55      11.316 -30.709  10.963  1.00  0.00     0.209 HD
ATOM    313  N   THR A  56       8.872 -27.673  10.170  1.00104.77    -0.344 N 
ATOM    314  HN  THR A  56       8.865 -28.031  11.125  1.00  0.00     0.163 HD
ATOM    315  CA  THR A  56       7.607 -27.498   9.454  1.00102.95     0.205 C 
ATOM    316  C   THR A  56       7.318 -26.024   9.110  1.00103.26     0.243 C 
ATOM    317  O   THR A  56       6.749 -25.717   8.055  1.00102.33    -0.271 OA
ATOM    318  CB  THR A  56       6.422 -28.093  10.259  1.00100.94     0.146 C 
ATOM    319  CG2 THR A  56       5.123 -27.968   9.495  1.00 93.49     0.042 C 
ATOM    320  OG1 THR A  56       6.670 -29.476  10.525  1.00100.90    -0.393 OA
ATOM    321  HG1 THR A  56       7.486 -29.555  11.005  1.00  0.00     0.210 HD
ATOM    322  N   LYS A  57       7.781 -25.113   9.963  1.00103.78    -0.346 N 
ATOM    323  HN  LYS A  57       8.273 -25.426  10.800  1.00  0.00     0.163 HD
ATOM    324  CA  LYS A  57       7.607 -23.676   9.739  1.00106.59     0.176 C 
ATOM    325  C   LYS A  57       8.508 -23.214   8.579  1.00104.14     0.241 C 
ATOM    326  O   LYS A  57       8.108 -22.417   7.727  1.00101.27    -0.271 OA
ATOM    327  CB  LYS A  57       7.889 -22.869  11.021  1.00110.91     0.035 C 
ATOM    328  CG  LYS A  57       7.507 -21.388  11.004  1.00111.41     0.004 C 
ATOM    329  CD  LYS A  57       7.876 -20.741  12.351  1.00120.86     0.027 C 
ATOM    330  CE  LYS A  57       7.492 -19.255  12.447  1.00123.78     0.229 C 
ATOM    331  NZ  LYS A  57       8.012 -18.610  13.706  1.00109.08    -0.079 N 
ATOM    332  HZ1 LYS A  57       7.757 -17.624  13.770  1.00  0.00     0.274 HD
ATOM    333  HZ2 LYS A  57       9.020 -18.736  13.795  1.00  0.00     0.274 HD
ATOM    334  HZ3 LYS A  57       7.710 -19.123  14.534  1.00  0.00     0.274 HD
ATOM    335  N   LYS A  58       9.735 -23.730   8.572  1.00102.01    -0.346 N 
ATOM    336  HN  LYS A  58      10.026 -24.301   9.366  1.00  0.00     0.163 HD
ATOM    337  CA  LYS A  58      10.687 -23.518   7.480  1.00103.41     0.176 C 
ATOM    338  C   LYS A  58      10.162 -23.958   6.102  1.00101.05     0.241 C 
ATOM    339  O   LYS A  58      10.271 -23.211   5.130  1.00 98.53    -0.271 OA
ATOM    340  CB  LYS A  58      12.003 -24.228   7.806  1.00101.46     0.035 C 
ATOM    341  CG  LYS A  58      12.697 -23.588   9.003  1.00109.22     0.004 C 
ATOM    342  CD  LYS A  58      13.984 -24.282   9.391  1.00114.51     0.027 C 
ATOM    343  CE  LYS A  58      14.672 -23.534  10.529  1.00117.07     0.229 C 
ATOM    344  NZ  LYS A  58      15.875 -24.267  11.045  1.00120.71    -0.079 N 
ATOM    345  HZ1 LYS A  58      16.335 -23.767  11.806  1.00  0.00     0.274 HD
ATOM    346  HZ2 LYS A  58      16.530 -24.476  10.292  1.00  0.00     0.274 HD
ATOM    347  HZ3 LYS A  58      15.636 -25.219  11.321  1.00  0.00     0.274 HD
ATOM    348  N   LEU A  59       9.557 -25.146   6.027  1.00 97.71    -0.346 N 
ATOM    349  HN  LEU A  59       9.524 -25.743   6.853  1.00  0.00     0.163 HD
ATOM    350  CA  LEU A  59       8.940 -25.608   4.782  1.00 91.99     0.177 C 
ATOM    351  C   LEU A  59       7.802 -24.697   4.378  1.00 93.63     0.241 C 
ATOM    352  O   LEU A  59       7.646 -24.386   3.201  1.00 91.74    -0.271 OA
ATOM    353  CB  LEU A  59       8.418 -27.039   4.928  1.00 94.34     0.038 C 
ATOM    354  CG  LEU A  59       9.491 -28.126   4.937  1.00 88.11    -0.020 C 
ATOM    355  CD1 LEU A  59       8.921 -29.523   5.190  1.00 78.15     0.009 C 
ATOM    356  CD2 LEU A  59      10.239 -28.074   3.613  1.00 84.63     0.009 C 
ATOM    357  N   SER A  60       7.006 -24.271   5.353  1.00 95.20    -0.344 N 
ATOM    358  HN  SER A  60       7.192 -24.564   6.312  1.00  0.00     0.163 HD
ATOM    359  CA  SER A  60       5.871 -23.393   5.084  1.00 97.42     0.200 C 
ATOM    360  C   SER A  60       6.319 -22.046   4.501  1.00 95.50     0.243 C 
ATOM    361  O   SER A  60       5.616 -21.449   3.684  1.00 91.48    -0.271 OA
ATOM    362  CB  SER A  60       5.074 -23.157   6.354  1.00 96.40     0.199 C 
ATOM    363  OG  SER A  60       4.252 -24.278   6.603  1.00103.27    -0.398 OA
ATOM    364  HG  SER A  60       3.753 -24.130   7.398  1.00  0.00     0.209 HD
ATOM    365  N   GLU A  61       7.505 -21.602   4.904  1.00 95.56    -0.346 N 
ATOM    366  HN  GLU A  61       8.042 -22.167   5.562  1.00  0.00     0.163 HD
ATOM    367  CA  GLU A  61       8.070 -20.336   4.441  1.00101.39     0.177 C 
ATOM    368  C   GLU A  61       8.422 -20.476   2.965  1.00 99.37     0.241 C 
ATOM    369  O   GLU A  61       7.991 -19.667   2.122  1.00 97.98    -0.271 OA
ATOM    370  CB  GLU A  61       9.297 -19.933   5.277  1.00103.21     0.045 C 
ATOM    371  CG  GLU A  61       9.003 -19.504   6.720  1.00106.17     0.116 C 
ATOM    372  CD  GLU A  61      10.256 -19.544   7.617  1.00115.79     0.172 C 
ATOM    373  OE1 GLU A  61      11.388 -19.689   7.081  1.00109.43    -0.648 OA
ATOM    374  OE2 GLU A  61      10.099 -19.473   8.865  1.00116.79    -0.648 OA
ATOM    375  N   SER A  62       9.134 -21.563   2.664  1.00 94.24    -0.344 N 
ATOM    376  HN  SER A  62       9.419 -22.188   3.418  1.00  0.00     0.163 HD
ATOM    377  CA  SER A  62       9.518 -21.889   1.300  1.00 93.02     0.200 C 
ATOM    378  C   SER A  62       8.263 -22.024   0.441  1.00 96.60     0.243 C 
ATOM    379  O   SER A  62       8.221 -21.587  -0.712  1.00 97.65    -0.271 OA
ATOM    380  CB  SER A  62      10.342 -23.176   1.254  1.00 90.02     0.199 C 
ATOM    381  OG  SER A  62      11.565 -23.062   1.968  1.00 90.99    -0.398 OA
ATOM    382  HG  SER A  62      12.077 -23.862   1.939  1.00  0.00     0.209 HD
ATOM    383  N   LEU A  63       7.251 -22.676   0.997  1.00 92.87    -0.346 N 
ATOM    384  HN  LEU A  63       7.354 -23.076   1.930  1.00  0.00     0.163 HD
ATOM    385  CA  LEU A  63       6.004 -22.821   0.285  1.00 92.76     0.177 C 
ATOM    386  C   LEU A  63       5.344 -21.486  -0.037  1.00 96.22     0.241 C 
ATOM    387  O   LEU A  63       4.870 -21.246  -1.146  1.00 92.63    -0.271 OA
ATOM    388  CB  LEU A  63       5.022 -23.650   1.104  1.00 91.52     0.038 C 
ATOM    389  CG  LEU A  63       5.295 -25.124   1.300  1.00 88.12    -0.020 C 
ATOM    390  CD1 LEU A  63       4.098 -25.746   1.995  1.00 87.59     0.009 C 
ATOM    391  CD2 LEU A  63       5.562 -25.773  -0.053  1.00 81.85     0.009 C 
ATOM    392  N   LYS A  64       5.347 -20.610   0.963  1.00101.46    -0.346 N 
ATOM    393  HN  LYS A  64       5.843 -20.837   1.825  1.00  0.00     0.163 HD
ATOM    394  CA  LYS A  64       4.659 -19.338   0.852  1.00105.06     0.176 C 
ATOM    395  C   LYS A  64       5.287 -18.462  -0.229  1.00102.98     0.241 C 
ATOM    396  O   LYS A  64       4.565 -17.861  -1.018  1.00101.97    -0.271 OA
ATOM    397  CB  LYS A  64       4.666 -18.613   2.202  1.00106.84     0.035 C 
ATOM    398  CG  LYS A  64       4.074 -17.210   2.182  1.00115.46     0.004 C 
ATOM    399  CD  LYS A  64       4.276 -16.478   3.519  1.00119.24     0.027 C 
ATOM    400  CE  LYS A  64       5.702 -15.950   3.689  1.00123.32     0.229 C 
ATOM    401  NZ  LYS A  64       5.930 -14.628   3.020  1.00120.92    -0.079 N 
ATOM    402  HZ1 LYS A  64       6.881 -14.276   3.133  1.00  0.00     0.274 HD
ATOM    403  HZ2 LYS A  64       5.249 -13.939   3.338  1.00  0.00     0.274 HD
ATOM    404  HZ3 LYS A  64       5.676 -14.673   2.033  1.00  0.00     0.274 HD
ATOM    405  N   ARG A  65       6.617 -18.470  -0.328  1.00 98.89    -0.346 N 
ATOM    406  HN  ARG A  65       7.163 -19.100   0.260  1.00  0.00     0.163 HD
ATOM    407  CA  ARG A  65       7.304 -17.582  -1.274  1.00 99.59     0.176 C 
ATOM    408  C   ARG A  65       7.223 -18.090  -2.696  1.00 99.72     0.241 C 
ATOM    409  O   ARG A  65       7.276 -17.317  -3.654  1.00103.21    -0.271 OA
ATOM    410  CB  ARG A  65       8.752 -17.288  -0.847  1.00 96.07     0.036 C 
ATOM    411  CG  ARG A  65       9.659 -18.464  -1.076  1.00 99.92     0.023 C 
ATOM    412  CD  ARG A  65      11.146 -18.161  -1.167  1.00101.68     0.138 C 
ATOM    413  NE  ARG A  65      11.900 -19.156  -0.392  1.00104.52    -0.227 N 
ATOM    414  HE  ARG A  65      12.178 -18.904   0.556  1.00  0.00     0.177 HD
ATOM    415  CZ  ARG A  65      12.248 -20.367  -0.838  1.00 99.20     0.665 C 
ATOM    416  NH1 ARG A  65      11.890 -20.755  -2.057  1.00 94.44    -0.235 N 
ATOM    417 1HH1 ARG A  65      12.156 -21.679  -2.397  1.00  0.00     0.174 HD
ATOM    418 2HH1 ARG A  65      11.381 -20.109  -2.661  1.00  0.00     0.174 HD
ATOM    419  NH2 ARG A  65      12.913 -21.211  -0.049  1.00 92.46    -0.235 N 
ATOM    420 1HH2 ARG A  65      13.179 -22.135  -0.389  1.00  0.00     0.174 HD
ATOM    421 2HH2 ARG A  65      13.188 -20.913   0.887  1.00  0.00     0.174 HD
ATOM    422  N   ILE A  66       7.152 -19.403  -2.830  1.00 99.37    -0.346 N 
ATOM    423  HN  ILE A  66       7.246 -19.995  -2.005  1.00  0.00     0.163 HD
ATOM    424  CA  ILE A  66       6.943 -20.020  -4.125  1.00 96.22     0.180 C 
ATOM    425  C   ILE A  66       5.537 -19.726  -4.604  1.00 94.19     0.241 C 
ATOM    426  O   ILE A  66       5.310 -19.422  -5.769  1.00 95.43    -0.271 OA
ATOM    427  CB  ILE A  66       7.216 -21.508  -4.081  1.00 91.06     0.013 C 
ATOM    428  CG1 ILE A  66       8.704 -21.715  -3.843  1.00 86.30     0.002 C 
ATOM    429  CG2 ILE A  66       6.866 -22.140  -5.392  1.00 90.50     0.012 C 
ATOM    430  CD1 ILE A  66       9.100 -23.132  -3.841  1.00 90.01     0.005 C 
ATOM    431  N   GLY A  67       4.585 -19.824  -3.687  1.00 99.40    -0.351 N 
ATOM    432  HN  GLY A  67       4.817 -20.177  -2.758  1.00  0.00     0.163 HD
ATOM    433  CA  GLY A  67       3.219 -19.438  -3.983  1.00 99.76     0.225 C 
ATOM    434  C   GLY A  67       3.126 -18.011  -4.483  1.00100.98     0.236 C 
ATOM    435  O   GLY A  67       2.388 -17.742  -5.434  1.00102.24    -0.272 OA
ATOM    436  N   ASP A  68       3.860 -17.104  -3.832  1.00102.49    -0.346 N 
ATOM    437  HN  ASP A  68       4.358 -17.402  -2.994  1.00  0.00     0.163 HD
ATOM    438  CA  ASP A  68       3.992 -15.698  -4.254  1.00100.17     0.186 C 
ATOM    439  C   ASP A  68       4.490 -15.550  -5.694  1.00100.30     0.241 C 
ATOM    440  O   ASP A  68       3.910 -14.800  -6.476  1.00102.20    -0.271 OA
ATOM    441  CB  ASP A  68       4.914 -14.927  -3.300  1.00 99.28     0.147 C 
ATOM    442  CG  ASP A  68       4.266 -14.652  -1.933  1.00105.20     0.175 C 
ATOM    443  OD1 ASP A  68       3.016 -14.793  -1.809  1.00 99.99    -0.648 OA
ATOM    444  OD2 ASP A  68       5.028 -14.324  -0.978  1.00101.43    -0.648 OA
ATOM    445  N   GLU A  69       5.539 -16.290  -6.049  1.00 97.11    -0.346 N 
ATOM    446  HN  GLU A  69       5.974 -16.905  -5.361  1.00  0.00     0.163 HD
ATOM    447  CA  GLU A  69       6.075 -16.236  -7.402  1.00 98.62     0.177 C 
ATOM    448  C   GLU A  69       5.058 -16.705  -8.448  1.00100.59     0.241 C 
ATOM    449  O   GLU A  69       4.972 -16.134  -9.535  1.00103.72    -0.271 OA
ATOM    450  CB  GLU A  69       7.360 -17.066  -7.524  1.00102.98     0.045 C 
ATOM    451  CG  GLU A  69       8.576 -16.529  -6.751  1.00110.42     0.116 C 
ATOM    452  CD  GLU A  69       9.787 -17.476  -6.818  1.00115.46     0.172 C 
ATOM    453  OE1 GLU A  69       9.808 -18.370  -7.703  1.00113.52    -0.648 OA
ATOM    454  OE2 GLU A  69      10.724 -17.313  -6.000  1.00113.50    -0.648 OA
ATOM    455  N   LEU A  70       4.274 -17.726  -8.112  1.00 98.03    -0.346 N 
ATOM    456  HN  LEU A  70       4.382 -18.147  -7.189  1.00  0.00     0.163 HD
ATOM    457  CA  LEU A  70       3.260 -18.267  -9.022  1.00 95.84     0.177 C 
ATOM    458  C   LEU A  70       2.074 -17.318  -9.156  1.00 99.69     0.241 C 
ATOM    459  O   LEU A  70       1.364 -17.316 -10.171  1.00 95.86    -0.271 OA
ATOM    460  CB  LEU A  70       2.810 -19.637  -8.543  1.00 97.65     0.038 C 
ATOM    461  CG  LEU A  70       3.973 -20.629  -8.581  1.00 97.29    -0.020 C 
ATOM    462  CD1 LEU A  70       3.569 -21.993  -8.031  1.00 90.04     0.009 C 
ATOM    463  CD2 LEU A  70       4.516 -20.740  -9.996  1.00 98.61     0.009 C 
ATOM    464  N   ASP A  71       1.787 -16.598  -8.082  1.00101.51    -0.346 N 
ATOM    465  HN  ASP A  71       2.290 -16.771  -7.212  1.00  0.00     0.163 HD
ATOM    466  CA  ASP A  71       0.764 -15.564  -8.126  1.00102.09     0.186 C 
ATOM    467  C   ASP A  71       1.137 -14.497  -9.177  1.00102.98     0.241 C 
ATOM    468  O   ASP A  71       0.276 -13.770  -9.668  1.00100.61    -0.271 OA
ATOM    469  CB  ASP A  71       0.579 -14.927  -6.755  1.00 98.48     0.147 C 
ATOM    470  CG  ASP A  71      -0.354 -15.726  -5.867  1.00105.35     0.175 C 
ATOM    471  OD1 ASP A  71      -1.104 -16.581  -6.393  1.00101.25    -0.648 OA
ATOM    472  OD2 ASP A  71      -0.345 -15.492  -4.636  1.00110.74    -0.648 OA
ATOM    473  N   SER A  72       2.422 -14.402  -9.517  1.00102.88    -0.344 N 
ATOM    474  HN  SER A  72       3.101 -15.043  -9.108  1.00  0.00     0.163 HD
ATOM    475  CA  SER A  72       2.866 -13.392 -10.467  1.00105.16     0.200 C 
ATOM    476  C   SER A  72       2.950 -13.989 -11.874  1.00109.36     0.243 C 
ATOM    477  O   SER A  72       2.934 -13.256 -12.872  1.00111.71    -0.271 OA
ATOM    478  CB  SER A  72       4.232 -12.798 -10.057  1.00102.93     0.199 C 
ATOM    479  OG  SER A  72       4.341 -12.567  -8.655  1.00 96.94    -0.398 OA
ATOM    480  HG  SER A  72       5.181 -12.202  -8.403  1.00  0.00     0.209 HD
ATOM    481  N   ASN A  73       2.982 -15.318 -11.955  1.00106.24    -0.345 N 
ATOM    482  HN  ASN A  73       3.086 -15.870 -11.103  1.00  0.00     0.163 HD
ATOM    483  CA  ASN A  73       2.871 -15.998 -13.239  1.00102.55     0.185 C 
ATOM    484  C   ASN A  73       1.499 -15.747 -13.826  1.00106.60     0.241 C 
ATOM    485  O   ASN A  73       0.505 -16.402 -13.479  1.00104.08    -0.271 OA
ATOM    486  CB  ASN A  73       3.109 -17.492 -13.071  1.00101.63     0.137 C 
ATOM    487  CG  ASN A  73       3.142 -18.233 -14.403  1.00103.12     0.217 C 
ATOM    488  ND2 ASN A  73       4.125 -19.112 -14.563  1.00 98.72    -0.370 N 
ATOM    489 1HD2 ASN A  73       4.816 -19.299 -13.836  1.00  0.00     0.159 HD
ATOM    490 2HD2 ASN A  73       4.147 -19.608 -15.454  1.00  0.00     0.159 HD
ATOM    491  OD1 ASN A  73       2.308 -18.007 -15.280  1.00105.04    -0.274 OA
ATOM    492  N   MET A  74       1.471 -14.789 -14.742  1.00113.02    -0.346 N 
ATOM    493  HN  MET A  74       2.357 -14.430 -15.097  1.00  0.00     0.163 HD
ATOM    494  CA  MET A  74       0.237 -14.226 -15.264  1.00112.33     0.177 C 
ATOM    495  C   MET A  74      -0.490 -15.170 -16.228  1.00105.06     0.241 C 
ATOM    496  O   MET A  74      -1.715 -15.124 -16.353  1.00106.19    -0.271 OA
ATOM    497  CB  MET A  74       0.482 -12.840 -15.882  1.00114.92     0.045 C 
ATOM    498  CG  MET A  74      -0.775 -12.003 -15.978  1.00123.90     0.076 C 
ATOM    499  SD  MET A  74      -1.893 -12.312 -14.578  1.00130.69    -0.173 SA
ATOM    500  CE  MET A  74      -1.106 -11.340 -13.281  1.00117.89     0.089 C 
ATOM    501  N   GLU A  75       0.272 -16.028 -16.897  1.00101.15    -0.346 N 
ATOM    502  HN  GLU A  75       1.283 -16.001 -16.767  1.00  0.00     0.163 HD
ATOM    503  CA  GLU A  75      -0.303 -17.011 -17.816  1.00106.83     0.177 C 
ATOM    504  C   GLU A  75      -1.105 -18.051 -17.031  1.00103.69     0.241 C 
ATOM    505  O   GLU A  75      -2.217 -18.440 -17.412  1.00 97.18    -0.271 OA
ATOM    506  CB  GLU A  75       0.794 -17.700 -18.634  1.00105.43     0.045 C 
ATOM    507  CG  GLU A  75       1.842 -16.750 -19.197  1.00110.89     0.116 C 
ATOM    508  CD  GLU A  75       2.991 -16.498 -18.204  1.00117.63     0.172 C 
ATOM    509  OE1 GLU A  75       3.740 -17.467 -17.925  1.00116.29    -0.648 OA
ATOM    510  OE2 GLU A  75       3.139 -15.356 -17.687  1.00116.37    -0.648 OA
ATOM    511  N   LEU A  76      -0.512 -18.475 -15.919  1.00103.57    -0.346 N 
ATOM    512  HN  LEU A  76       0.421 -18.123 -15.706  1.00  0.00     0.163 HD
ATOM    513  CA  LEU A  76      -1.120 -19.412 -14.990  1.00 98.52     0.177 C 
ATOM    514  C   LEU A  76      -2.438 -18.914 -14.438  1.00 99.74     0.241 C 
ATOM    515  O   LEU A  76      -3.400 -19.683 -14.342  1.00100.58    -0.271 OA
ATOM    516  CB  LEU A  76      -0.156 -19.693 -13.845  1.00 99.57     0.038 C 
ATOM    517  CG  LEU A  76      -0.594 -20.633 -12.724  1.00 98.28    -0.020 C 
ATOM    518  CD1 LEU A  76      -1.046 -21.980 -13.283  1.00 91.42     0.009 C 
ATOM    519  CD2 LEU A  76       0.553 -20.812 -11.726  1.00 95.01     0.009 C 
ATOM    520  N   GLN A  77      -2.498 -17.633 -14.099  1.00 96.94    -0.346 N 
ATOM    521  HN  GLN A  77      -1.675 -17.040 -14.205  1.00  0.00     0.163 HD
ATOM    522  CA  GLN A  77      -3.732 -17.072 -13.577  1.00 94.46     0.177 C 
ATOM    523  C   GLN A  77      -4.828 -17.167 -14.611  1.00 92.61     0.241 C 
ATOM    524  O   GLN A  77      -5.961 -17.511 -14.288  1.00 94.46    -0.271 OA
ATOM    525  CB  GLN A  77      -3.539 -15.648 -13.110  1.00 98.51     0.044 C 
ATOM    526  CG  GLN A  77      -2.454 -15.523 -12.077  1.00 98.40     0.105 C 
ATOM    527  CD  GLN A  77      -2.665 -16.539 -10.974  1.00 98.53     0.215 C 
ATOM    528  NE2 GLN A  77      -1.630 -17.309 -10.653  1.00 97.66    -0.370 N 
ATOM    529 1HE2 GLN A  77      -1.772 -17.993  -9.910  1.00  0.00     0.159 HD
ATOM    530 2HE2 GLN A  77      -0.732 -17.256 -11.134  1.00  0.00     0.159 HD
ATOM    531  OE1 GLN A  77      -3.751 -16.603 -10.392  1.00 98.11    -0.274 OA
ATOM    532  N   ARG A  78      -4.495 -16.829 -15.847  1.00 95.95    -0.346 N 
ATOM    533  HN  ARG A  78      -3.553 -16.487 -16.037  1.00  0.00     0.163 HD
ATOM    534  CA  ARG A  78      -5.453 -16.937 -16.943  1.00102.57     0.176 C 
ATOM    535  C   ARG A  78      -5.852 -18.391 -17.143  1.00100.50     0.241 C 
ATOM    536  O   ARG A  78      -7.029 -18.712 -17.382  1.00 94.24    -0.271 OA
ATOM    537  CB  ARG A  78      -4.863 -16.389 -18.242  1.00105.18     0.036 C 
ATOM    538  CG  ARG A  78      -4.473 -14.926 -18.159  1.00111.31     0.023 C 
ATOM    539  CD  ARG A  78      -3.853 -14.457 -19.462  1.00113.37     0.138 C 
ATOM    540  NE  ARG A  78      -3.093 -13.226 -19.278  1.00111.45    -0.227 N 
ATOM    541  HE  ARG A  78      -3.550 -12.443 -18.811  1.00  0.00     0.177 HD
ATOM    542  CZ  ARG A  78      -1.841 -13.069 -19.684  1.00113.23     0.665 C 
ATOM    543  NH1 ARG A  78      -1.201 -14.084 -20.266  1.00111.85    -0.235 N 
ATOM    544 1HH1 ARG A  78      -0.238 -13.963 -20.578  1.00  0.00     0.174 HD
ATOM    545 2HH1 ARG A  78      -1.677 -14.972 -20.423  1.00  0.00     0.174 HD
ATOM    546  NH2 ARG A  78      -1.222 -11.914 -19.480  1.00113.61    -0.235 N 
ATOM    547 1HH2 ARG A  78      -0.259 -11.793 -19.792  1.00  0.00     0.174 HD
ATOM    548 2HH2 ARG A  78      -1.711 -11.138 -19.035  1.00  0.00     0.174 HD
ATOM    549  N   MET A  79      -4.850 -19.263 -17.047  1.00 99.16    -0.346 N 
ATOM    550  HN  MET A  79      -3.903 -18.914 -16.900  1.00  0.00     0.163 HD
ATOM    551  CA  MET A  79      -5.064 -20.697 -17.145  1.00 98.20     0.177 C 
ATOM    552  C   MET A  79      -6.031 -21.101 -16.019  1.00 96.09     0.241 C 
ATOM    553  O   MET A  79      -6.997 -21.837 -16.261  1.00 98.38    -0.271 OA
ATOM    554  CB  MET A  79      -3.752 -21.468 -17.063  1.00 99.33     0.045 C 
ATOM    555  CG  MET A  79      -3.746 -22.739 -17.942  1.00100.97     0.076 C 
ATOM    556  SD  MET A  79      -3.502 -22.559 -19.741  1.00101.70    -0.173 SA
ATOM    557  CE  MET A  79      -1.699 -22.574 -19.859  1.00 91.57     0.089 C 
ATOM    558  N   ILE A  80      -5.764 -20.680 -14.785  1.00 91.20    -0.346 N 
ATOM    559  HN  ILE A  80      -4.947 -20.096 -14.604  1.00  0.00     0.163 HD
ATOM    560  CA  ILE A  80      -6.659 -21.066 -13.688  1.00 96.35     0.180 C 
ATOM    561  C   ILE A  80      -8.056 -20.418 -13.835  1.00 98.60     0.241 C 
ATOM    562  O   ILE A  80      -9.070 -21.031 -13.533  1.00 98.64    -0.271 OA
ATOM    563  CB  ILE A  80      -6.069 -20.718 -12.304  1.00 96.55     0.013 C 
ATOM    564  CG1 ILE A  80      -4.734 -21.419 -12.094  1.00 90.03     0.002 C 
ATOM    565  CG2 ILE A  80      -7.048 -21.105 -11.204  1.00 89.17     0.012 C 
ATOM    566  CD1 ILE A  80      -4.060 -21.037 -10.819  1.00 91.14     0.005 C 
ATOM    567  N   ALA A  81      -8.089 -19.175 -14.308  1.00100.37    -0.346 N 
ATOM    568  HN  ALA A  81      -7.202 -18.711 -14.502  1.00  0.00     0.163 HD
ATOM    569  CA  ALA A  81      -9.329 -18.432 -14.567  1.00 95.06     0.172 C 
ATOM    570  C   ALA A  81     -10.302 -19.091 -15.564  1.00 98.89     0.240 C 
ATOM    571  O   ALA A  81     -11.528 -19.013 -15.393  1.00 95.99    -0.271 OA
ATOM    572  CB  ALA A  81      -8.993 -17.041 -15.028  1.00 91.46     0.042 C 
ATOM    573  N   ALA A  82      -9.774 -19.782 -16.575  1.00101.03    -0.346 N 
ATOM    574  HN  ALA A  82      -8.772 -19.969 -16.599  1.00  0.00     0.163 HD
ATOM    575  CA  ALA A  82     -10.642 -20.273 -17.653  1.00103.57     0.172 C 
ATOM    576  C   ALA A  82     -11.419 -21.564 -17.379  1.00103.69     0.240 C 
ATOM    577  O   ALA A  82     -12.440 -21.830 -18.035  1.00 97.37    -0.271 OA
ATOM    578  CB  ALA A  82      -9.797 -20.453 -18.927  1.00 98.79     0.042 C 
ATOM    579  N   VAL A  83     -10.922 -22.383 -16.461  1.00103.59    -0.346 N 
ATOM    580  HN  VAL A  83     -10.058 -22.132 -15.980  1.00  0.00     0.163 HD
ATOM    581  CA  VAL A  83     -11.587 -23.632 -16.128  1.00 97.53     0.180 C 
ATOM    582  C   VAL A  83     -12.886 -23.338 -15.367  1.00100.68     0.241 C 
ATOM    583  O   VAL A  83     -12.922 -22.497 -14.465  1.00 95.53    -0.271 OA
ATOM    584  CB  VAL A  83     -10.698 -24.592 -15.335  1.00101.59     0.009 C 
ATOM    585  CG1 VAL A  83     -10.206 -23.950 -14.046  1.00 96.99     0.012 C 
ATOM    586  CG2 VAL A  83     -11.468 -25.867 -15.050  1.00 99.19     0.012 C 
ATOM    587  N   ASP A  84     -13.954 -24.019 -15.749  1.00104.71    -0.345 N 
ATOM    588  HN  ASP A  84     -13.868 -24.698 -16.506  1.00  0.00     0.163 HD
ATOM    589  CA  ASP A  84     -15.243 -23.823 -15.117  1.00104.76     0.186 C 
ATOM    590  C   ASP A  84     -15.275 -24.682 -13.857  1.00105.32     0.241 C 
ATOM    591  O   ASP A  84     -14.890 -25.851 -13.878  1.00102.74    -0.271 OA
ATOM    592  CB  ASP A  84     -16.379 -24.203 -16.084  1.00105.63     0.147 C 
ATOM    593  CG  ASP A  84     -17.740 -24.282 -15.407  1.00109.71     0.175 C 
ATOM    594  OD1 ASP A  84     -17.922 -23.684 -14.325  1.00110.50    -0.648 OA
ATOM    595  OD2 ASP A  84     -18.640 -24.934 -15.975  1.00110.30    -0.648 OA
ATOM    596  N   THR A  85     -15.769 -24.098 -12.771  1.00108.45    -0.344 N 
ATOM    597  HN  THR A  85     -16.295 -23.231 -12.882  1.00  0.00     0.163 HD
ATOM    598  CA  THR A  85     -15.595 -24.640 -11.421  1.00102.84     0.205 C 
ATOM    599  C   THR A  85     -16.964 -24.709 -10.761  1.00104.80     0.243 C 
ATOM    600  O   THR A  85     -17.137 -24.371  -9.581  1.00103.13    -0.271 OA
ATOM    601  CB  THR A  85     -14.666 -23.736 -10.569  1.00102.40     0.146 C 
ATOM    602  CG2 THR A  85     -13.951 -24.503  -9.497  1.00 99.02     0.042 C 
ATOM    603  OG1 THR A  85     -13.699 -23.111 -11.421  1.00112.71    -0.393 OA
ATOM    604  HG1 THR A  85     -13.130 -22.557 -10.899  1.00  0.00     0.210 HD
ATOM    605  N   ASP A  86     -17.920 -25.220 -11.533  1.00104.93    -0.345 N 
ATOM    606  HN  ASP A  86     -17.706 -25.425 -12.509  1.00  0.00     0.163 HD
ATOM    607  CA  ASP A  86     -19.253 -25.496 -11.038  1.00105.09     0.186 C 
ATOM    608  C   ASP A  86     -19.277 -26.895 -10.430  1.00103.09     0.241 C 
ATOM    609  O   ASP A  86     -20.160 -27.234  -9.640  1.00100.86    -0.271 OA
ATOM    610  CB  ASP A  86     -20.293 -25.297 -12.138  1.00109.64     0.147 C 
ATOM    611  CG  ASP A  86     -20.569 -23.808 -12.404  1.00118.38     0.175 C 
ATOM    612  OD1 ASP A  86     -19.647 -22.974 -12.168  1.00113.64    -0.648 OA
ATOM    613  OD2 ASP A  86     -21.689 -23.475 -12.862  1.00115.89    -0.648 OA
ATOM    614  N   SER A  87     -18.332 -27.718 -10.881  1.00 99.44    -0.344 N 
ATOM    615  HN  SER A  87     -17.769 -27.414 -11.675  1.00  0.00     0.163 HD
ATOM    616  CA  SER A  87     -18.056 -29.028 -10.305  1.00 94.24     0.200 C 
ATOM    617  C   SER A  87     -16.616 -29.050  -9.756  1.00 88.34     0.245 C 
ATOM    618  O   SER A  87     -15.748 -29.725 -10.317  1.00 86.92    -0.271 OA
ATOM    619  CB  SER A  87     -18.189 -30.111 -11.371  1.00 96.98     0.199 C 
ATOM    620  OG  SER A  87     -19.363 -30.884 -11.147  1.00 95.69    -0.398 OA
ATOM    621  HG  SER A  87     -19.446 -31.558 -11.811  1.00  0.00     0.209 HD
ATOM    622  N   PRO A  88     -16.335 -28.328  -8.667  1.00 83.68    -0.337 N 
ATOM    623  CA  PRO A  88     -14.906 -28.195  -8.339  1.00 81.64     0.179 C 
ATOM    624  C   PRO A  88     -14.239 -29.520  -7.897  1.00 81.24     0.241 C 
ATOM    625  O   PRO A  88     -13.018 -29.642  -8.037  1.00 82.64    -0.271 OA
ATOM    626  CB  PRO A  88     -14.885 -27.148  -7.218  1.00 77.84     0.037 C 
ATOM    627  CG  PRO A  88     -16.260 -27.166  -6.623  1.00 89.00     0.022 C 
ATOM    628  CD  PRO A  88     -17.219 -27.654  -7.698  1.00 90.64     0.127 C 
ATOM    629  N   ARG A  89     -14.990 -30.486  -7.388  1.00 76.81    -0.346 N 
ATOM    630  HN  ARG A  89     -15.989 -30.340  -7.244  1.00  0.00     0.163 HD
ATOM    631  CA  ARG A  89     -14.378 -31.753  -7.038  1.00 76.11     0.176 C 
ATOM    632  C   ARG A  89     -13.886 -32.516  -8.287  1.00 76.91     0.241 C 
ATOM    633  O   ARG A  89     -12.716 -32.936  -8.336  1.00 71.95    -0.271 OA
ATOM    634  CB  ARG A  89     -15.348 -32.628  -6.211  1.00 75.26     0.036 C 
ATOM    635  CG  ARG A  89     -14.701 -33.840  -5.563  1.00 73.18     0.023 C 
ATOM    636  CD  ARG A  89     -15.723 -34.866  -5.052  1.00 77.84     0.138 C 
ATOM    637  NE  ARG A  89     -15.252 -36.262  -5.147  1.00 73.66    -0.227 N 
ATOM    638  HE  ARG A  89     -15.760 -36.902  -5.758  1.00  0.00     0.177 HD
ATOM    639  CZ  ARG A  89     -14.203 -36.730  -4.480  1.00 68.50     0.665 C 
ATOM    640  NH1 ARG A  89     -13.528 -35.931  -3.680  1.00 76.95    -0.235 N 
ATOM    641 1HH1 ARG A  89     -12.722 -36.290  -3.168  1.00  0.00     0.174 HD
ATOM    642 2HH1 ARG A  89     -13.817 -34.956  -3.598  1.00  0.00     0.174 HD
ATOM    643  NH2 ARG A  89     -13.832 -37.983  -4.586  1.00 64.31    -0.235 N 
ATOM    644 1HH2 ARG A  89     -13.026 -38.342  -4.074  1.00  0.00     0.174 HD
ATOM    645 2HH2 ARG A  89     -14.355 -38.602  -5.206  1.00  0.00     0.174 HD
ATOM    646  N   GLU A  90     -14.729 -32.585  -9.324  1.00 76.40    -0.346 N 
ATOM    647  HN  GLU A  90     -15.678 -32.230  -9.207  1.00  0.00     0.163 HD
ATOM    648  CA  GLU A  90     -14.340 -33.156 -10.634  1.00 82.25     0.177 C 
ATOM    649  C   GLU A  90     -13.075 -32.517 -11.206  1.00 79.14     0.241 C 
ATOM    650  O   GLU A  90     -12.187 -33.193 -11.746  1.00 75.65    -0.271 OA
ATOM    651  CB  GLU A  90     -15.442 -32.943 -11.676  1.00 81.31     0.045 C 
ATOM    652  CG  GLU A  90     -16.697 -33.771 -11.510  1.00 84.44     0.116 C 
ATOM    653  CD  GLU A  90     -17.717 -33.485 -12.621  1.00101.44     0.172 C 
ATOM    654  OE1 GLU A  90     -17.286 -33.121 -13.746  1.00107.43    -0.648 OA
ATOM    655  OE2 GLU A  90     -18.943 -33.616 -12.376  1.00102.83    -0.648 OA
ATOM    656  N   VAL A  91     -13.008 -31.207 -11.104  1.00 75.31    -0.346 N 
ATOM    657  HN  VAL A  91     -13.753 -30.697 -10.630  1.00  0.00     0.163 HD
ATOM    658  CA  VAL A  91     -11.887 -30.488 -11.658  1.00 77.03     0.180 C 
ATOM    659  C   VAL A  91     -10.602 -30.862 -10.925  1.00 77.94     0.241 C 
ATOM    660  O   VAL A  91      -9.567 -31.143 -11.553  1.00 80.40    -0.271 OA
ATOM    661  CB  VAL A  91     -12.109 -28.954 -11.596  1.00 82.01     0.009 C 
ATOM    662  CG1 VAL A  91     -10.845 -28.226 -11.927  1.00 74.38     0.012 C 
ATOM    663  CG2 VAL A  91     -13.199 -28.554 -12.587  1.00 84.08     0.012 C 
ATOM    664  N   PHE A  92     -10.665 -30.899  -9.595  1.00 74.80    -0.346 N 
ATOM    665  HN  PHE A  92     -11.549 -30.730  -9.116  1.00  0.00     0.163 HD
ATOM    666  CA  PHE A  92      -9.458 -31.183  -8.833  1.00 69.93     0.180 C 
ATOM    667  C   PHE A  92      -8.858 -32.558  -9.169  1.00 68.24     0.241 C 
ATOM    668  O   PHE A  92      -7.660 -32.678  -9.410  1.00 69.67    -0.271 OA
ATOM    669  CB  PHE A  92      -9.710 -31.116  -7.331  1.00 67.89     0.073 C 
ATOM    670  CG  PHE A  92      -8.523 -31.525  -6.539  1.00 67.28    -0.056 A 
ATOM    671  CD1 PHE A  92      -7.479 -30.635  -6.353  1.00 65.86     0.007 A 
ATOM    672  CD2 PHE A  92      -8.410 -32.813  -6.042  1.00 61.30     0.007 A 
ATOM    673  CE1 PHE A  92      -6.361 -31.010  -5.653  1.00 64.83     0.001 A 
ATOM    674  CE2 PHE A  92      -7.294 -33.188  -5.353  1.00 62.15     0.001 A 
ATOM    675  CZ  PHE A  92      -6.263 -32.290  -5.162  1.00 63.49     0.000 A 
ATOM    676  N   PHE A  93      -9.690 -33.584  -9.199  1.00 67.01    -0.346 N 
ATOM    677  HN  PHE A  93     -10.691 -33.421  -9.090  1.00  0.00     0.163 HD
ATOM    678  CA  PHE A  93      -9.201 -34.947  -9.385  1.00 69.98     0.180 C 
ATOM    679  C   PHE A  93      -8.714 -35.129 -10.805  1.00 69.35     0.241 C 
ATOM    680  O   PHE A  93      -7.800 -35.890 -11.089  1.00 66.00    -0.271 OA
ATOM    681  CB  PHE A  93     -10.213 -36.023  -8.913  1.00 66.02     0.073 C 
ATOM    682  CG  PHE A  93     -10.144 -36.274  -7.433  1.00 67.94    -0.056 A 
ATOM    683  CD1 PHE A  93      -9.149 -37.125  -6.906  1.00 65.37     0.007 A 
ATOM    684  CD2 PHE A  93     -10.984 -35.574  -6.553  1.00 64.83     0.007 A 
ATOM    685  CE1 PHE A  93      -9.033 -37.329  -5.516  1.00 59.69     0.001 A 
ATOM    686  CE2 PHE A  93     -10.872 -35.760  -5.180  1.00 64.41     0.001 A 
ATOM    687  CZ  PHE A  93      -9.894 -36.636  -4.654  1.00 61.74     0.000 A 
ATOM    688  N   ARG A  94      -9.318 -34.392 -11.709  1.00 76.26    -0.346 N 
ATOM    689  HN  ARG A  94     -10.076 -33.763 -11.445  1.00  0.00     0.163 HD
ATOM    690  CA  ARG A  94      -8.888 -34.490 -13.080  1.00 74.45     0.176 C 
ATOM    691  C   ARG A  94      -7.511 -33.850 -13.301  1.00 74.54     0.241 C 
ATOM    692  O   ARG A  94      -6.624 -34.449 -13.935  1.00 72.88    -0.271 OA
ATOM    693  CB  ARG A  94      -9.939 -33.872 -13.952  1.00 78.07     0.036 C 
ATOM    694  CG  ARG A  94      -9.849 -34.059 -15.401  1.00 88.95     0.023 C 
ATOM    695  CD  ARG A  94     -11.295 -33.859 -15.759  1.00100.96     0.138 C 
ATOM    696  NE  ARG A  94     -11.592 -33.394 -17.098  1.00117.67    -0.227 N 
ATOM    697  HE  ARG A  94     -10.862 -33.442 -17.809  1.00  0.00     0.177 HD
ATOM    698  CZ  ARG A  94     -12.783 -32.906 -17.433  1.00119.58     0.665 C 
ATOM    699  NH1 ARG A  94     -13.751 -32.828 -16.513  1.00113.70    -0.235 N 
ATOM    700 1HH1 ARG A  94     -13.582 -33.142 -15.557  1.00  0.00     0.174 HD
ATOM    701 2HH1 ARG A  94     -14.664 -32.454 -16.770  1.00  0.00     0.174 HD
ATOM    702  NH2 ARG A  94     -13.004 -32.496 -18.681  1.00120.99    -0.235 N 
ATOM    703 1HH2 ARG A  94     -12.266 -32.555 -19.382  1.00  0.00     0.174 HD
ATOM    704 2HH2 ARG A  94     -13.917 -32.122 -18.938  1.00  0.00     0.174 HD
ATOM    705  N   VAL A  95      -7.302 -32.689 -12.690  1.00 70.97    -0.346 N 
ATOM    706  HN  VAL A  95      -8.054 -32.265 -12.146  1.00  0.00     0.163 HD
ATOM    707  CA  VAL A  95      -6.021 -32.014 -12.784  1.00 69.91     0.180 C 
ATOM    708  C   VAL A  95      -4.930 -32.832 -12.084  1.00 69.21     0.241 C 
ATOM    709  O   VAL A  95      -3.849 -33.056 -12.611  1.00 70.23    -0.271 OA
ATOM    710  CB  VAL A  95      -6.121 -30.580 -12.216  1.00 72.24     0.009 C 
ATOM    711  CG1 VAL A  95      -4.749 -29.957 -12.051  1.00 75.22     0.012 C 
ATOM    712  CG2 VAL A  95      -6.944 -29.728 -13.150  1.00 75.32     0.012 C 
ATOM    713  N   ALA A  96      -5.251 -33.332 -10.900  1.00 72.45    -0.346 N 
ATOM    714  HN  ALA A  96      -6.192 -33.181 -10.537  1.00  0.00     0.163 HD
ATOM    715  CA  ALA A  96      -4.301 -34.090 -10.103  1.00 64.78     0.172 C 
ATOM    716  C   ALA A  96      -3.868 -35.384 -10.808  1.00 64.01     0.240 C 
ATOM    717  O   ALA A  96      -2.678 -35.668 -10.910  1.00 62.69    -0.271 OA
ATOM    718  CB  ALA A  96      -4.881 -34.373  -8.733  1.00 59.93     0.042 C 
ATOM    719  N   ALA A  97      -4.836 -36.160 -11.286  1.00 62.48    -0.346 N 
ATOM    720  HN  ALA A  97      -5.808 -35.909 -11.107  1.00  0.00     0.163 HD
ATOM    721  CA  ALA A  97      -4.543 -37.364 -12.062  1.00 66.72     0.172 C 
ATOM    722  C   ALA A  97      -3.627 -37.067 -13.252  1.00 72.38     0.240 C 
ATOM    723  O   ALA A  97      -2.611 -37.719 -13.436  1.00 76.26    -0.271 OA
ATOM    724  CB  ALA A  97      -5.846 -38.028 -12.538  1.00 56.95     0.042 C 
ATOM    725  N   ASP A  98      -3.968 -36.054 -14.027  1.00 75.67    -0.346 N 
ATOM    726  HN  ASP A  98      -4.817 -35.535 -13.804  1.00  0.00     0.163 HD
ATOM    727  CA  ASP A  98      -3.188 -35.645 -15.183  1.00 75.60     0.186 C 
ATOM    728  C   ASP A  98      -1.770 -35.225 -14.841  1.00 73.47     0.241 C 
ATOM    729  O   ASP A  98      -0.815 -35.612 -15.515  1.00 78.51    -0.271 OA
ATOM    730  CB  ASP A  98      -3.901 -34.541 -15.973  1.00 86.56     0.147 C 
ATOM    731  CG  ASP A  98      -4.837 -35.085 -17.029  1.00 96.18     0.175 C 
ATOM    732  OD1 ASP A  98      -4.679 -36.273 -17.391  1.00103.15    -0.648 OA
ATOM    733  OD2 ASP A  98      -5.764 -34.348 -17.450  1.00 99.76    -0.648 OA
ATOM    734  N   MET A  99      -1.639 -34.436 -13.780  1.00 69.19    -0.346 N 
ATOM    735  HN  MET A  99      -2.472 -34.136 -13.274  1.00  0.00     0.163 HD
ATOM    736  CA  MET A  99      -0.324 -33.989 -13.323  1.00 72.83     0.177 C 
ATOM    737  C   MET A  99       0.583 -35.160 -13.083  1.00 74.41     0.241 C 
ATOM    738  O   MET A  99       1.786 -35.057 -13.302  1.00 79.47    -0.271 OA
ATOM    739  CB  MET A  99      -0.428 -33.165 -12.030  1.00 67.27     0.045 C 
ATOM    740  CG  MET A  99      -1.092 -31.830 -12.235  1.00 70.54     0.076 C 
ATOM    741  SD  MET A  99      -1.178 -30.702 -10.840  1.00 67.54    -0.173 SA
ATOM    742  CE  MET A  99       0.481 -30.615 -10.177  1.00 63.58     0.089 C 
ATOM    743  N   PHE A 100       0.006 -36.275 -12.628  1.00 74.30    -0.346 N 
ATOM    744  HN  PHE A 100      -1.006 -36.318 -12.507  1.00  0.00     0.163 HD
ATOM    745  CA  PHE A 100       0.828 -37.422 -12.308  1.00 68.88     0.180 C 
ATOM    746  C   PHE A 100       0.607 -38.663 -13.181  1.00 75.76     0.241 C 
ATOM    747  O   PHE A 100       0.961 -39.773 -12.782  1.00 75.78    -0.271 OA
ATOM    748  CB  PHE A 100       0.645 -37.769 -10.838  1.00 67.81     0.073 C 
ATOM    749  CG  PHE A 100       1.074 -36.673  -9.923  1.00 67.92    -0.056 A 
ATOM    750  CD1 PHE A 100       2.406 -36.559  -9.504  1.00 64.69     0.007 A 
ATOM    751  CD2 PHE A 100       0.135 -35.742  -9.471  1.00 61.10     0.007 A 
ATOM    752  CE1 PHE A 100       2.804 -35.525  -8.656  1.00 61.29     0.001 A 
ATOM    753  CE2 PHE A 100       0.523 -34.707  -8.607  1.00 62.36     0.001 A 
ATOM    754  CZ  PHE A 100       1.860 -34.600  -8.198  1.00 59.91     0.000 A 
ATOM    755  N   SER A 101       0.022 -38.484 -14.363  1.00 78.14    -0.344 N 
ATOM    756  HN  SER A 101      -0.181 -37.538 -14.686  1.00  0.00     0.163 HD
ATOM    757  CA  SER A 101      -0.333 -39.626 -15.205  1.00 77.95     0.200 C 
ATOM    758  C   SER A 101       0.876 -40.269 -15.934  1.00 83.32     0.243 C 
ATOM    759  O   SER A 101       0.858 -41.458 -16.259  1.00 82.52    -0.271 OA
ATOM    760  CB  SER A 101      -1.421 -39.249 -16.216  1.00 80.35     0.199 C 
ATOM    761  OG  SER A 101      -0.998 -38.148 -17.020  1.00 86.76    -0.398 OA
ATOM    762  HG  SER A 101      -1.673 -37.914 -17.647  1.00  0.00     0.209 HD
ATOM    763  N   ASP A 102       1.943 -39.498 -16.138  1.00 81.18    -0.345 N 
ATOM    764  HN  ASP A 102       1.947 -38.540 -15.788  1.00  0.00     0.163 HD
ATOM    765  CA  ASP A 102       3.106 -40.007 -16.856  1.00 83.55     0.186 C 
ATOM    766  C   ASP A 102       3.995 -40.890 -15.970  1.00 89.99     0.241 C 
ATOM    767  O   ASP A 102       5.046 -41.389 -16.419  1.00 87.32    -0.271 OA
ATOM    768  CB  ASP A 102       3.898 -38.861 -17.516  1.00 79.37     0.147 C 
ATOM    769  CG  ASP A 102       4.429 -37.855 -16.551  1.00 85.44     0.175 C 
ATOM    770  OD1 ASP A 102       4.224 -38.036 -15.337  1.00 88.49    -0.648 OA
ATOM    771  OD2 ASP A 102       5.028 -36.853 -17.030  1.00 83.24    -0.648 OA
ATOM    772  N   GLY A 103       3.601 -41.028 -14.702  1.00 85.45    -0.351 N 
ATOM    773  HN  GLY A 103       2.791 -40.499 -14.380  1.00  0.00     0.163 HD
ATOM    774  CA  GLY A 103       4.284 -41.906 -13.761  1.00 76.13     0.225 C 
ATOM    775  C   GLY A 103       5.539 -41.336 -13.169  1.00 84.26     0.236 C 
ATOM    776  O   GLY A 103       6.333 -42.049 -12.534  1.00 82.43    -0.272 OA
ATOM    777  N   ASN A 104       5.746 -40.049 -13.417  1.00 84.60    -0.346 N 
ATOM    778  HN  ASN A 104       5.124 -39.552 -14.055  1.00  0.00     0.163 HD
ATOM    779  CA  ASN A 104       6.846 -39.342 -12.792  1.00 84.53     0.185 C 
ATOM    780  C   ASN A 104       6.392 -38.559 -11.589  1.00 86.06     0.241 C 
ATOM    781  O   ASN A 104       5.237 -38.158 -11.487  1.00 88.63    -0.271 OA
ATOM    782  CB  ASN A 104       7.532 -38.446 -13.795  1.00 85.95     0.137 C 
ATOM    783  CG  ASN A 104       8.282 -39.251 -14.816  1.00 98.04     0.217 C 
ATOM    784  ND2 ASN A 104       8.271 -38.780 -16.062  1.00100.58    -0.370 N 
ATOM    785 1HD2 ASN A 104       7.802 -37.913 -16.325  1.00  0.00     0.159 HD
ATOM    786 2HD2 ASN A 104       8.781 -39.327 -16.756  1.00  0.00     0.159 HD
ATOM    787  OD1 ASN A 104       8.858 -40.317 -14.493  1.00 90.52    -0.274 OA
ATOM    788  N   PHE A 105       7.287 -38.426 -10.634  1.00 83.23    -0.346 N 
ATOM    789  HN  PHE A 105       8.195 -38.881 -10.733  1.00  0.00     0.163 HD
ATOM    790  CA  PHE A 105       7.011 -37.652  -9.453  1.00 81.34     0.180 C 
ATOM    791  C   PHE A 105       8.198 -36.770  -9.238  1.00 76.49     0.241 C 
ATOM    792  O   PHE A 105       9.323 -37.156  -9.557  1.00 77.26    -0.271 OA
ATOM    793  CB  PHE A 105       6.794 -38.542  -8.226  1.00 79.81     0.073 C 
ATOM    794  CG  PHE A 105       5.744 -39.586  -8.440  1.00 78.21    -0.056 A 
ATOM    795  CD1 PHE A 105       4.413 -39.300  -8.198  1.00 66.45     0.007 A 
ATOM    796  CD2 PHE A 105       6.093 -40.862  -8.927  1.00 83.34     0.007 A 
ATOM    797  CE1 PHE A 105       3.419 -40.277  -8.414  1.00 76.11     0.001 A 
ATOM    798  CE2 PHE A 105       5.118 -41.847  -9.143  1.00 79.39     0.001 A 
ATOM    799  CZ  PHE A 105       3.769 -41.550  -8.882  1.00 80.79     0.000 A 
ATOM    800  N   ASN A 106       7.944 -35.570  -8.748  1.00 74.40    -0.346 N 
ATOM    801  HN  ASN A 106       6.992 -35.203  -8.759  1.00  0.00     0.163 HD
ATOM    802  CA  ASN A 106       9.028 -34.775  -8.193  1.00 75.84     0.185 C 
ATOM    803  C   ASN A 106       8.411 -33.766  -7.224  1.00 72.58     0.241 C 
ATOM    804  O   ASN A 106       7.178 -33.535  -7.257  1.00 67.00    -0.271 OA
ATOM    805  CB  ASN A 106       9.823 -34.078  -9.300  1.00 75.78     0.137 C 
ATOM    806  CG  ASN A 106       8.936 -33.249 -10.228  1.00 83.98     0.217 C 
ATOM    807  ND2 ASN A 106       8.800 -33.713 -11.484  1.00 86.69    -0.370 N 
ATOM    808 1HD2 ASN A 106       8.208 -33.160 -12.103  1.00  0.00     0.159 HD
ATOM    809 2HD2 ASN A 106       9.267 -34.557 -11.815  1.00  0.00     0.159 HD
ATOM    810  OD1 ASN A 106       8.363 -32.214  -9.822  1.00 79.04    -0.274 OA
ATOM    811  N   TRP A 107       9.240 -33.162  -6.375  1.00 67.53    -0.346 N 
ATOM    812  HN  TRP A 107      10.244 -33.338  -6.420  1.00  0.00     0.163 HD
ATOM    813  CA  TRP A 107       8.696 -32.250  -5.385  1.00 67.71     0.181 C 
ATOM    814  C   TRP A 107       8.022 -31.044  -6.021  1.00 70.70     0.241 C 
ATOM    815  O   TRP A 107       7.038 -30.536  -5.473  1.00 68.36    -0.271 OA
ATOM    816  CB  TRP A 107       9.770 -31.815  -4.403  1.00 67.53     0.075 C 
ATOM    817  CG  TRP A 107      10.108 -32.874  -3.342  1.00 72.84    -0.028 A 
ATOM    818  CD1 TRP A 107      11.316 -33.509  -3.147  1.00 69.81     0.096 A 
ATOM    819  CD2 TRP A 107       9.213 -33.402  -2.331  1.00 68.60    -0.002 A 
ATOM    820  CE2 TRP A 107       9.953 -34.336  -1.564  1.00 64.21     0.042 A 
ATOM    821  CE3 TRP A 107       7.871 -33.158  -1.991  1.00 63.85     0.014 A 
ATOM    822  NE1 TRP A 107      11.226 -34.376  -2.083  1.00 64.94    -0.365 N 
ATOM    823  HE1 TRP A 107      11.986 -34.959  -1.733  1.00  0.00     0.165 HD
ATOM    824  CZ2 TRP A 107       9.393 -35.030  -0.466  1.00 62.57     0.030 A 
ATOM    825  CZ3 TRP A 107       7.313 -33.852  -0.899  1.00 62.66     0.001 A 
ATOM    826  CH2 TRP A 107       8.076 -34.778  -0.156  1.00 61.24     0.002 A 
ATOM    827  N   GLY A 108       8.518 -30.581  -7.163  1.00 69.97    -0.351 N 
ATOM    828  HN  GLY A 108       9.330 -31.029  -7.587  1.00  0.00     0.163 HD
ATOM    829  CA  GLY A 108       7.897 -29.431  -7.807  1.00 67.30     0.225 C 
ATOM    830  C   GLY A 108       6.435 -29.673  -8.150  1.00 67.51     0.236 C 
ATOM    831  O   GLY A 108       5.612 -28.790  -7.963  1.00 72.15    -0.272 OA
ATOM    832  N   ARG A 109       6.094 -30.858  -8.656  1.00 68.01    -0.346 N 
ATOM    833  HN  ARG A 109       6.818 -31.553  -8.838  1.00  0.00     0.163 HD
ATOM    834  CA  ARG A 109       4.686 -31.182  -8.957  1.00 70.26     0.176 C 
ATOM    835  C   ARG A 109       3.841 -31.208  -7.678  1.00 66.91     0.241 C 
ATOM    836  O   ARG A 109       2.662 -30.797  -7.691  1.00 55.81    -0.271 OA
ATOM    837  CB  ARG A 109       4.529 -32.484  -9.741  1.00 66.46     0.036 C 
ATOM    838  CG  ARG A 109       4.900 -32.364 -11.208  1.00 72.04     0.023 C 
ATOM    839  CD  ARG A 109       4.624 -33.645 -11.947  1.00 78.12     0.138 C 
ATOM    840  NE  ARG A 109       5.238 -33.607 -13.271  1.00 88.88    -0.227 N 
ATOM    841  HE  ARG A 109       5.777 -32.775 -13.512  1.00  0.00     0.177 HD
ATOM    842  CZ  ARG A 109       5.155 -34.564 -14.189  1.00 82.82     0.665 C 
ATOM    843  NH1 ARG A 109       4.442 -35.657 -13.969  1.00 81.12    -0.235 N 
ATOM    844 1HH1 ARG A 109       3.960 -35.780 -13.078  1.00  0.00     0.174 HD
ATOM    845 2HH1 ARG A 109       4.378 -36.392 -14.674  1.00  0.00     0.174 HD
ATOM    846  NH2 ARG A 109       5.780 -34.404 -15.345  1.00 87.53    -0.235 N 
ATOM    847 1HH2 ARG A 109       6.330 -33.562 -15.515  1.00  0.00     0.174 HD
ATOM    848 2HH2 ARG A 109       5.716 -35.139 -16.050  1.00  0.00     0.174 HD
ATOM    849  N   VAL A 110       4.423 -31.717  -6.584  1.00 62.36    -0.346 N 
ATOM    850  HN  VAL A 110       5.369 -32.096  -6.627  1.00  0.00     0.163 HD
ATOM    851  CA  VAL A 110       3.677 -31.718  -5.329  1.00 63.62     0.180 C 
ATOM    852  C   VAL A 110       3.369 -30.299  -4.872  1.00 68.01     0.241 C 
ATOM    853  O   VAL A 110       2.188 -29.956  -4.628  1.00 64.53    -0.271 OA
ATOM    854  CB  VAL A 110       4.400 -32.519  -4.229  1.00 60.66     0.009 C 
ATOM    855  CG1 VAL A 110       3.635 -32.447  -2.893  1.00 56.88     0.012 C 
ATOM    856  CG2 VAL A 110       4.649 -33.938  -4.698  1.00 56.43     0.012 C 
ATOM    857  N   VAL A 111       4.399 -29.457  -4.882  1.00 64.69    -0.346 N 
ATOM    858  HN  VAL A 111       5.334 -29.821  -5.066  1.00  0.00     0.163 HD
ATOM    859  CA  VAL A 111       4.231 -28.034  -4.638  1.00 64.95     0.180 C 
ATOM    860  C   VAL A 111       3.142 -27.452  -5.548  1.00 68.15     0.241 C 
ATOM    861  O   VAL A 111       2.234 -26.781  -5.083  1.00 73.05    -0.271 OA
ATOM    862  CB  VAL A 111       5.497 -27.291  -4.887  1.00 71.20     0.009 C 
ATOM    863  CG1 VAL A 111       5.227 -25.789  -4.766  1.00 72.25     0.012 C 
ATOM    864  CG2 VAL A 111       6.600 -27.807  -3.933  1.00 67.27     0.012 C 
ATOM    865  N   ALA A 112       3.235 -27.708  -6.845  1.00 69.30    -0.346 N 
ATOM    866  HN  ALA A 112       4.013 -28.271  -7.189  1.00  0.00     0.163 HD
ATOM    867  CA  ALA A 112       2.248 -27.201  -7.791  1.00 72.18     0.172 C 
ATOM    868  C   ALA A 112       0.833 -27.645  -7.401  1.00 70.66     0.240 C 
ATOM    869  O   ALA A 112      -0.131 -26.874  -7.504  1.00 70.18    -0.271 OA
ATOM    870  CB  ALA A 112       2.581 -27.657  -9.230  1.00 70.30     0.042 C 
ATOM    871  N   LEU A 113       0.707 -28.888  -6.941  1.00 69.16    -0.346 N 
ATOM    872  HN  LEU A 113       1.525 -29.493  -6.871  1.00  0.00     0.163 HD
ATOM    873  CA  LEU A 113      -0.602 -29.382  -6.538  1.00 65.40     0.177 C 
ATOM    874  C   LEU A 113      -1.161 -28.586  -5.339  1.00 68.15     0.241 C 
ATOM    875  O   LEU A 113      -2.329 -28.172  -5.338  1.00 59.56    -0.271 OA
ATOM    876  CB  LEU A 113      -0.516 -30.858  -6.192  1.00 61.35     0.038 C 
ATOM    877  CG  LEU A 113      -1.798 -31.547  -5.786  1.00 63.47    -0.020 C 
ATOM    878  CD1 LEU A 113      -2.767 -31.445  -6.951  1.00 62.02     0.009 C 
ATOM    879  CD2 LEU A 113      -1.518 -32.968  -5.335  1.00 63.11     0.009 C 
ATOM    880  N   PHE A 114      -0.303 -28.336  -4.345  1.00 67.19    -0.346 N 
ATOM    881  HN  PHE A 114       0.642 -28.717  -4.386  1.00  0.00     0.163 HD
ATOM    882  CA  PHE A 114      -0.704 -27.525  -3.205  1.00 71.89     0.180 C 
ATOM    883  C   PHE A 114      -1.158 -26.159  -3.616  1.00 71.54     0.241 C 
ATOM    884  O   PHE A 114      -2.221 -25.716  -3.178  1.00 70.99    -0.271 OA
ATOM    885  CB  PHE A 114       0.430 -27.378  -2.188  1.00 73.13     0.073 C 
ATOM    886  CG  PHE A 114       0.549 -28.537  -1.224  1.00 71.58    -0.056 A 
ATOM    887  CD1 PHE A 114       0.004 -29.771  -1.521  1.00 69.16     0.007 A 
ATOM    888  CD2 PHE A 114       1.194 -28.364  -0.002  1.00 71.89     0.007 A 
ATOM    889  CE1 PHE A 114       0.105 -30.827  -0.628  1.00 66.97     0.001 A 
ATOM    890  CE2 PHE A 114       1.307 -29.400   0.895  1.00 69.77     0.001 A 
ATOM    891  CZ  PHE A 114       0.758 -30.643   0.582  1.00 71.27     0.000 A 
ATOM    892  N   TYR A 115      -0.398 -25.535  -4.520  1.00 72.54    -0.346 N 
ATOM    893  HN  TYR A 115       0.431 -26.002  -4.887  1.00  0.00     0.163 HD
ATOM    894  CA  TYR A 115      -0.736 -24.195  -4.991  1.00 74.41     0.180 C 
ATOM    895  C   TYR A 115      -2.117 -24.273  -5.615  1.00 71.15     0.241 C 
ATOM    896  O   TYR A 115      -3.015 -23.518  -5.262  1.00 74.25    -0.271 OA
ATOM    897  CB  TYR A 115       0.296 -23.673  -5.989  1.00 75.83     0.073 C 
ATOM    898  CG  TYR A 115      -0.081 -22.324  -6.569  1.00 85.93    -0.056 A 
ATOM    899  CD1 TYR A 115       0.243 -21.137  -5.892  1.00 89.45     0.010 A 
ATOM    900  CD2 TYR A 115      -0.774 -22.227  -7.781  1.00 75.20     0.010 A 
ATOM    901  CE1 TYR A 115      -0.098 -19.896  -6.405  1.00 89.84     0.037 A 
ATOM    902  CE2 TYR A 115      -1.120 -20.988  -8.295  1.00 89.14     0.037 A 
ATOM    903  CZ  TYR A 115      -0.778 -19.826  -7.601  1.00 92.69     0.065 A 
ATOM    904  OH  TYR A 115      -1.118 -18.595  -8.111  1.00 97.50    -0.361 OA
ATOM    905  HH  TYR A 115      -0.885 -17.804  -7.639  1.00  0.00     0.217 HD
ATOM    906  N   PHE A 116      -2.311 -25.266  -6.463  1.00 68.78    -0.346 N 
ATOM    907  HN  PHE A 116      -1.538 -25.891  -6.692  1.00  0.00     0.163 HD
ATOM    908  CA  PHE A 116      -3.609 -25.480  -7.073  1.00 70.37     0.180 C 
ATOM    909  C   PHE A 116      -4.775 -25.689  -6.122  1.00 73.01     0.241 C 
ATOM    910  O   PHE A 116      -5.859 -25.138  -6.358  1.00 70.36    -0.271 OA
ATOM    911  CB  PHE A 116      -3.525 -26.646  -8.046  1.00 67.93     0.073 C 
ATOM    912  CG  PHE A 116      -4.802 -26.950  -8.712  1.00 65.86    -0.056 A 
ATOM    913  CD1 PHE A 116      -5.411 -26.077  -9.577  1.00 72.33     0.007 A 
ATOM    914  CD2 PHE A 116      -5.363 -28.202  -8.507  1.00 66.19     0.007 A 
ATOM    915  CE1 PHE A 116      -6.634 -26.417 -10.175  1.00 73.35     0.001 A 
ATOM    916  CE2 PHE A 116      -6.539 -28.562  -9.106  1.00 71.77     0.001 A 
ATOM    917  CZ  PHE A 116      -7.187 -27.665  -9.951  1.00 73.89     0.000 A 
ATOM    918  N   ALA A 117      -4.568 -26.486  -5.074  1.00 69.59    -0.346 N 
ATOM    919  HN  ALA A 117      -3.685 -26.989  -4.988  1.00  0.00     0.163 HD
ATOM    920  CA  ALA A 117      -5.590 -26.645  -4.053  1.00 73.84     0.172 C 
ATOM    921  C   ALA A 117      -6.029 -25.307  -3.411  1.00 76.19     0.240 C 
ATOM    922  O   ALA A 117      -7.234 -25.025  -3.338  1.00 73.35    -0.271 OA
ATOM    923  CB  ALA A 117      -5.111 -27.621  -2.972  1.00 70.51     0.042 C 
ATOM    924  N   SER A 118      -5.068 -24.447  -3.059  1.00 70.18    -0.344 N 
ATOM    925  HN  SER A 118      -4.090 -24.705  -3.192  1.00  0.00     0.163 HD
ATOM    926  CA  SER A 118      -5.399 -23.134  -2.483  1.00 79.37     0.200 C 
ATOM    927  C   SER A 118      -6.152 -22.230  -3.456  1.00 79.65     0.243 C 
ATOM    928  O   SER A 118      -7.004 -21.463  -3.020  1.00 83.49    -0.271 OA
ATOM    929  CB  SER A 118      -4.153 -22.405  -1.974  1.00 86.30     0.199 C 
ATOM    930  OG  SER A 118      -3.536 -21.656  -2.999  1.00 90.45    -0.398 OA
ATOM    931  HG  SER A 118      -2.763 -21.204  -2.683  1.00  0.00     0.209 HD
ATOM    932  N   LYS A 119      -5.812 -22.280  -4.746  1.00 75.76    -0.346 N 
ATOM    933  HN  LYS A 119      -5.026 -22.864  -5.032  1.00  0.00     0.163 HD
ATOM    934  CA  LYS A 119      -6.544 -21.513  -5.762  1.00 76.89     0.176 C 
ATOM    935  C   LYS A 119      -7.978 -22.016  -5.887  1.00 79.64     0.241 C 
ATOM    936  O   LYS A 119      -8.877 -21.228  -6.135  1.00 86.07    -0.271 OA
ATOM    937  CB  LYS A 119      -5.868 -21.532  -7.136  1.00 76.80     0.035 C 
ATOM    938  CG  LYS A 119      -4.414 -21.101  -7.127  1.00 84.55     0.004 C 
ATOM    939  CD  LYS A 119      -4.182 -19.715  -6.520  1.00 86.46     0.027 C 
ATOM    940  CE  LYS A 119      -4.892 -18.620  -7.314  1.00 95.80     0.229 C 
ATOM    941  NZ  LYS A 119      -4.657 -17.242  -6.743  1.00100.46    -0.079 N 
ATOM    942  HZ1 LYS A 119      -5.131 -16.511  -7.273  1.00  0.00     0.274 HD
ATOM    943  HZ2 LYS A 119      -3.660 -17.045  -6.659  1.00  0.00     0.274 HD
ATOM    944  HZ3 LYS A 119      -4.915 -17.205  -5.757  1.00  0.00     0.274 HD
ATOM    945  N   LEU A 120      -8.206 -23.318  -5.736  1.00 78.97    -0.346 N 
ATOM    946  HN  LEU A 120      -7.427 -23.959  -5.582  1.00  0.00     0.163 HD
ATOM    947  CA  LEU A 120      -9.585 -23.832  -5.791  1.00 82.49     0.177 C 
ATOM    948  C   LEU A 120     -10.474 -23.230  -4.716  1.00 78.84     0.241 C 
ATOM    949  O   LEU A 120     -11.659 -23.023  -4.963  1.00 79.49    -0.271 OA
ATOM    950  CB  LEU A 120      -9.622 -25.364  -5.683  1.00 79.51     0.038 C 
ATOM    951  CG  LEU A 120      -9.546 -26.078  -7.023  1.00 76.25    -0.020 C 
ATOM    952  CD1 LEU A 120      -9.705 -27.574  -6.904  1.00 69.62     0.009 C 
ATOM    953  CD2 LEU A 120     -10.739 -25.532  -7.750  1.00 79.31     0.009 C 
ATOM    954  N   VAL A 121      -9.923 -22.999  -3.530  1.00 71.45    -0.346 N 
ATOM    955  HN  VAL A 121      -8.939 -23.224  -3.380  1.00  0.00     0.163 HD
ATOM    956  CA  VAL A 121     -10.698 -22.433  -2.447  1.00 78.38     0.180 C 
ATOM    957  C   VAL A 121     -11.224 -21.051  -2.857  1.00 83.83     0.241 C 
ATOM    958  O   VAL A 121     -12.423 -20.755  -2.782  1.00 77.89    -0.271 OA
ATOM    959  CB  VAL A 121      -9.836 -22.276  -1.174  1.00 78.46     0.009 C 
ATOM    960  CG1 VAL A 121     -10.576 -21.503  -0.104  1.00 81.77     0.012 C 
ATOM    961  CG2 VAL A 121      -9.377 -23.647  -0.671  1.00 81.33     0.012 C 
ATOM    962  N   LEU A 122     -10.307 -20.223  -3.335  1.00 84.20    -0.346 N 
ATOM    963  HN  LEU A 122      -9.342 -20.545  -3.404  1.00  0.00     0.163 HD
ATOM    964  CA  LEU A 122     -10.626 -18.876  -3.764  1.00 83.40     0.177 C 
ATOM    965  C   LEU A 122     -11.564 -18.869  -4.967  1.00 82.73     0.241 C 
ATOM    966  O   LEU A 122     -12.496 -18.067  -5.050  1.00 80.73    -0.271 OA
ATOM    967  CB  LEU A 122      -9.323 -18.121  -4.060  1.00 92.27     0.038 C 
ATOM    968  CG  LEU A 122      -8.350 -18.115  -2.863  1.00 94.62    -0.020 C 
ATOM    969  CD1 LEU A 122      -6.877 -17.967  -3.292  1.00 97.60     0.009 C 
ATOM    970  CD2 LEU A 122      -8.727 -17.025  -1.855  1.00101.32     0.009 C 
ATOM    971  N   LYS A 123     -11.296 -19.764  -5.912  1.00 81.44    -0.346 N 
ATOM    972  HN  LYS A 123     -10.488 -20.377  -5.804  1.00  0.00     0.163 HD
ATOM    973  CA  LYS A 123     -12.130 -19.889  -7.097  1.00 80.17     0.176 C 
ATOM    974  C   LYS A 123     -13.565 -20.258  -6.742  1.00 87.23     0.241 C 
ATOM    975  O   LYS A 123     -14.522 -19.760  -7.347  1.00 93.31    -0.271 OA
ATOM    976  CB  LYS A 123     -11.552 -20.938  -8.023  1.00 82.06     0.035 C 
ATOM    977  CG  LYS A 123     -11.796 -20.719  -9.509  1.00 94.96     0.004 C 
ATOM    978  CD  LYS A 123     -10.595 -19.858  -9.973  1.00 93.42     0.027 C 
ATOM    979  CE  LYS A 123     -10.739 -19.097 -11.265  1.00 98.83     0.229 C 
ATOM    980  NZ  LYS A 123      -9.407 -18.424 -11.499  1.00 99.61    -0.079 N 
ATOM    981  HZ1 LYS A 123      -9.505 -17.909 -12.374  1.00  0.00     0.274 HD
ATOM    982  HZ2 LYS A 123      -8.617 -19.070 -11.492  1.00  0.00     0.274 HD
ATOM    983  HZ3 LYS A 123      -9.100 -17.845 -10.717  1.00  0.00     0.274 HD
ATOM    984  N   ALA A 124     -13.693 -21.142  -5.751  1.00 83.06    -0.346 N 
ATOM    985  HN  ALA A 124     -12.848 -21.462  -5.278  1.00  0.00     0.163 HD
ATOM    986  CA  ALA A 124     -14.975 -21.676  -5.308  1.00 84.26     0.172 C 
ATOM    987  C   ALA A 124     -15.786 -20.621  -4.591  1.00 87.78     0.240 C 
ATOM    988  O   ALA A 124     -16.991 -20.510  -4.789  1.00 92.78    -0.271 OA
ATOM    989  CB  ALA A 124     -14.778 -22.872  -4.423  1.00 87.51     0.042 C 
ATOM    990  N   LEU A 125     -15.100 -19.837  -3.762  1.00 86.17    -0.346 N 
ATOM    991  HN  LEU A 125     -14.107 -20.020  -3.614  1.00  0.00     0.163 HD
ATOM    992  CA  LEU A 125     -15.728 -18.726  -3.061  1.00 91.06     0.177 C 
ATOM    993  C   LEU A 125     -16.308 -17.751  -4.066  1.00 94.53     0.241 C 
ATOM    994  O   LEU A 125     -17.440 -17.296  -3.915  1.00 99.95    -0.271 OA
ATOM    995  CB  LEU A 125     -14.722 -17.990  -2.182  1.00 84.74     0.038 C 
ATOM    996  CG  LEU A 125     -14.741 -18.366  -0.706  1.00 87.41    -0.020 C 
ATOM    997  CD1 LEU A 125     -14.178 -17.214   0.073  1.00 91.83     0.009 C 
ATOM    998  CD2 LEU A 125     -16.122 -18.762  -0.202  1.00 91.19     0.009 C 
ATOM    999  N   SER A 126     -15.539 -17.484  -5.114  1.00 90.55    -0.344 N 
ATOM   1000  HN  SER A 126     -14.672 -18.010  -5.227  1.00  0.00     0.163 HD
ATOM   1001  CA  SER A 126     -15.871 -16.484  -6.104  1.00 91.00     0.200 C 
ATOM   1002  C   SER A 126     -17.148 -16.831  -6.827  1.00 92.21     0.243 C 
ATOM   1003  O   SER A 126     -17.852 -15.942  -7.283  1.00 93.11    -0.271 OA
ATOM   1004  CB  SER A 126     -14.726 -16.292  -7.107  1.00 92.38     0.199 C 
ATOM   1005  OG  SER A 126     -13.771 -15.358  -6.635  1.00 96.47    -0.398 OA
ATOM   1006  HG  SER A 126     -13.062 -15.239  -7.256  1.00  0.00     0.209 HD
ATOM   1007  N   THR A 127     -17.475 -18.115  -6.898  1.00 92.46    -0.344 N 
ATOM   1008  HN  THR A 127     -16.855 -18.821  -6.500  1.00  0.00     0.163 HD
ATOM   1009  CA  THR A 127     -18.727 -18.522  -7.548  1.00 99.62     0.205 C 
ATOM   1010  C   THR A 127     -19.952 -18.456  -6.610  1.00100.08     0.243 C 
ATOM   1011  O   THR A 127     -21.093 -18.460  -7.073  1.00100.14    -0.271 OA
ATOM   1012  CB  THR A 127     -18.612 -19.942  -8.180  1.00 99.16     0.146 C 
ATOM   1013  CG2 THR A 127     -17.381 -20.017  -9.094  1.00101.03     0.042 C 
ATOM   1014  OG1 THR A 127     -18.528 -20.952  -7.162  1.00104.08    -0.393 OA
ATOM   1015  HG1 THR A 127     -19.290 -20.906  -6.596  1.00  0.00     0.210 HD
ATOM   1016  N   LYS A 128     -19.710 -18.447  -5.303  1.00 97.88    -0.346 N 
ATOM   1017  HN  LYS A 128     -18.745 -18.526  -4.981  1.00  0.00     0.163 HD
ATOM   1018  CA  LYS A 128     -20.778 -18.328  -4.310  1.00 99.12     0.176 C 
ATOM   1019  C   LYS A 128     -21.266 -16.877  -4.239  1.00 97.24     0.241 C 
ATOM   1020  O   LYS A 128     -22.462 -16.606  -4.131  1.00 97.49    -0.271 OA
ATOM   1021  CB  LYS A 128     -20.333 -18.802  -2.917  1.00101.01     0.035 C 
ATOM   1022  CG  LYS A 128     -20.008 -20.294  -2.793  1.00105.43     0.004 C 
ATOM   1023  CD  LYS A 128     -21.069 -21.201  -3.424  1.00106.47     0.027 C 
ATOM   1024  CE  LYS A 128     -20.622 -22.653  -3.324  1.00109.14     0.229 C 
ATOM   1025  NZ  LYS A 128     -19.179 -22.763  -3.718  1.00100.36    -0.079 N 
ATOM   1026  HZ1 LYS A 128     -18.880 -23.736  -3.651  1.00  0.00     0.274 HD
ATOM   1027  HZ2 LYS A 128     -18.583 -22.139  -3.175  1.00  0.00     0.274 HD
ATOM   1028  HZ3 LYS A 128     -19.001 -22.368  -4.642  1.00  0.00     0.274 HD
ATOM   1029  N   VAL A 129     -20.310 -15.957  -4.276  1.00 92.57    -0.346 N 
ATOM   1030  HN  VAL A 129     -19.347 -16.265  -4.411  1.00  0.00     0.163 HD
ATOM   1031  CA  VAL A 129     -20.565 -14.527  -4.134  1.00 93.58     0.180 C 
ATOM   1032  C   VAL A 129     -21.724 -13.893  -4.894  1.00 95.24     0.243 C 
ATOM   1033  O   VAL A 129     -22.533 -13.189  -4.285  1.00 93.77    -0.271 OA
ATOM   1034  CB  VAL A 129     -19.312 -13.725  -4.446  1.00 91.73     0.009 C 
ATOM   1035  CG1 VAL A 129     -19.642 -12.227  -4.500  1.00 86.25     0.012 C 
ATOM   1036  CG2 VAL A 129     -18.240 -14.047  -3.428  1.00 87.34     0.012 C 
ATOM   1037  N   PRO A 130     -21.825 -14.134  -6.207  1.00 95.92    -0.337 N 
ATOM   1038  CA  PRO A 130     -22.945 -13.438  -6.836  1.00 93.52     0.179 C 
ATOM   1039  C   PRO A 130     -24.272 -13.934  -6.310  1.00 87.30     0.241 C 
ATOM   1040  O   PRO A 130     -25.190 -13.138  -6.167  1.00 91.90    -0.271 OA
ATOM   1041  CB  PRO A 130     -22.795 -13.797  -8.319  1.00 97.56     0.037 C 
ATOM   1042  CG  PRO A 130     -22.073 -15.138  -8.306  1.00 94.72     0.022 C 
ATOM   1043  CD  PRO A 130     -21.117 -15.027  -7.145  1.00 95.42     0.127 C 
ATOM   1044  N   GLU A 131     -24.361 -15.210  -5.977  1.00 88.51    -0.346 N 
ATOM   1045  HN  GLU A 131     -23.530 -15.800  -6.012  1.00  0.00     0.163 HD
ATOM   1046  CA  GLU A 131     -25.636 -15.782  -5.560  1.00 94.06     0.177 C 
ATOM   1047  C   GLU A 131     -25.961 -15.218  -4.178  1.00 90.44     0.241 C 
ATOM   1048  O   GLU A 131     -27.122 -15.064  -3.806  1.00 87.29    -0.271 OA
ATOM   1049  CB  GLU A 131     -25.578 -17.300  -5.537  1.00 96.56     0.045 C 
ATOM   1050  CG  GLU A 131     -26.949 -17.935  -5.329  1.00105.45     0.116 C 
ATOM   1051  CD  GLU A 131     -26.876 -19.258  -4.587  1.00113.88     0.172 C 
ATOM   1052  OE1 GLU A 131     -26.710 -20.293  -5.279  1.00113.69    -0.648 OA
ATOM   1053  OE2 GLU A 131     -26.979 -19.267  -3.333  1.00109.18    -0.648 OA
ATOM   1054  N   LEU A 132     -24.905 -14.931  -3.426  1.00 91.30    -0.346 N 
ATOM   1055  HN  LEU A 132     -23.975 -15.077  -3.819  1.00  0.00     0.163 HD
ATOM   1056  CA  LEU A 132     -25.009 -14.423  -2.080  1.00 84.78     0.177 C 
ATOM   1057  C   LEU A 132     -25.475 -12.970  -2.119  1.00 83.62     0.241 C 
ATOM   1058  O   LEU A 132     -26.330 -12.544  -1.332  1.00 81.54    -0.271 OA
ATOM   1059  CB  LEU A 132     -23.634 -14.511  -1.430  1.00 81.77     0.038 C 
ATOM   1060  CG  LEU A 132     -23.573 -14.520   0.090  1.00 88.11    -0.020 C 
ATOM   1061  CD1 LEU A 132     -24.597 -15.500   0.631  1.00 90.62     0.009 C 
ATOM   1062  CD2 LEU A 132     -22.164 -14.906   0.570  1.00 84.72     0.009 C 
ATOM   1063  N   ILE A 133     -24.965 -12.228  -3.086  1.00 78.80    -0.346 N 
ATOM   1064  HN  ILE A 133     -24.286 -12.635  -3.729  1.00  0.00     0.163 HD
ATOM   1065  CA  ILE A 133     -25.359 -10.846  -3.242  1.00 81.53     0.180 C 
ATOM   1066  C   ILE A 133     -26.831 -10.802  -3.640  1.00 80.94     0.241 C 
ATOM   1067  O   ILE A 133     -27.585  -9.973  -3.164  1.00 78.98    -0.271 OA
ATOM   1068  CB  ILE A 133     -24.498 -10.143  -4.309  1.00 81.24     0.013 C 
ATOM   1069  CG1 ILE A 133     -23.100  -9.863  -3.757  1.00 80.37     0.002 C 
ATOM   1070  CG2 ILE A 133     -25.166  -8.855  -4.782  1.00 78.41     0.012 C 
ATOM   1071  CD1 ILE A 133     -22.137  -9.312  -4.770  1.00 77.88     0.005 C 
ATOM   1072  N   ARG A 134     -27.235 -11.762  -4.457  1.00 83.16    -0.346 N 
ATOM   1073  HN  ARG A 134     -26.554 -12.461  -4.754  1.00  0.00     0.163 HD
ATOM   1074  CA  ARG A 134     -28.598 -11.874  -4.954  1.00 80.98     0.176 C 
ATOM   1075  C   ARG A 134     -29.562 -12.206  -3.816  1.00 77.32     0.241 C 
ATOM   1076  O   ARG A 134     -30.651 -11.630  -3.734  1.00 77.00    -0.271 OA
ATOM   1077  CB  ARG A 134     -28.659 -12.934  -6.066  1.00 90.20     0.036 C 
ATOM   1078  CG  ARG A 134     -29.499 -12.523  -7.275  1.00100.77     0.023 C 
ATOM   1079  CD  ARG A 134     -29.410 -13.503  -8.463  1.00104.18     0.138 C 
ATOM   1080  NE  ARG A 134     -28.051 -13.596  -9.010  1.00104.97    -0.227 N 
ATOM   1081  HE  ARG A 134     -27.633 -12.735  -9.362  1.00  0.00     0.177 HD
ATOM   1082  CZ  ARG A 134     -27.313 -14.705  -9.089  1.00104.87     0.665 C 
ATOM   1083  NH1 ARG A 134     -27.779 -15.878  -8.646  1.00104.87    -0.235 N 
ATOM   1084 1HH1 ARG A 134     -27.215 -16.726  -8.706  1.00  0.00     0.174 HD
ATOM   1085 2HH1 ARG A 134     -28.715 -15.936  -8.244  1.00  0.00     0.174 HD
ATOM   1086  NH2 ARG A 134     -26.094 -14.630  -9.613  1.00 94.24    -0.235 N 
ATOM   1087 1HH2 ARG A 134     -25.530 -15.478  -9.673  1.00  0.00     0.174 HD
ATOM   1088 2HH2 ARG A 134     -25.739 -13.736  -9.951  1.00  0.00     0.174 HD
ATOM   1089  N   THR A 135     -29.212 -13.185  -2.995  1.00 72.53    -0.344 N 
ATOM   1090  HN  THR A 135     -28.339 -13.686  -3.162  1.00  0.00     0.163 HD
ATOM   1091  CA  THR A 135     -30.041 -13.562  -1.863  1.00 72.79     0.205 C 
ATOM   1092  C   THR A 135     -30.240 -12.388  -0.870  1.00 75.57     0.243 C 
ATOM   1093  O   THR A 135     -31.344 -12.140  -0.367  1.00 67.97    -0.271 OA
ATOM   1094  CB  THR A 135     -29.422 -14.746  -1.165  1.00 75.22     0.146 C 
ATOM   1095  CG2 THR A 135     -30.240 -15.184   0.031  1.00 69.00     0.042 C 
ATOM   1096  OG1 THR A 135     -29.393 -15.823  -2.104  1.00 80.90    -0.393 OA
ATOM   1097  HG1 THR A 135     -29.003 -16.569  -1.664  1.00  0.00     0.210 HD
ATOM   1098  N   ILE A 136     -29.162 -11.663  -0.596  1.00 73.85    -0.346 N 
ATOM   1099  HN  ILE A 136     -28.290 -11.847  -1.091  1.00  0.00     0.163 HD
ATOM   1100  CA  ILE A 136     -29.214 -10.608   0.404  1.00 72.20     0.180 C 
ATOM   1101  C   ILE A 136     -29.891  -9.368  -0.120  1.00 70.05     0.241 C 
ATOM   1102  O   ILE A 136     -30.616  -8.673   0.603  1.00 63.84    -0.271 OA
ATOM   1103  CB  ILE A 136     -27.822 -10.300   0.934  1.00 73.51     0.013 C 
ATOM   1104  CG1 ILE A 136     -27.360 -11.514   1.739  1.00 74.10     0.002 C 
ATOM   1105  CG2 ILE A 136     -27.836  -9.065   1.828  1.00 69.64     0.012 C 
ATOM   1106  CD1 ILE A 136     -26.169 -11.243   2.572  1.00 83.23     0.005 C 
ATOM   1107  N   MET A 137     -29.643  -9.083  -1.388  1.00 70.95    -0.346 N 
ATOM   1108  HN  MET A 137     -28.934  -9.608  -1.900  1.00  0.00     0.163 HD
ATOM   1109  CA  MET A 137     -30.377  -8.027  -2.047  1.00 68.83     0.177 C 
ATOM   1110  C   MET A 137     -31.881  -8.351  -2.019  1.00 69.44     0.240 C 
ATOM   1111  O   MET A 137     -32.690  -7.476  -1.732  1.00 68.60    -0.271 OA
ATOM   1112  CB  MET A 137     -29.920  -7.866  -3.487  1.00 73.23     0.045 C 
ATOM   1113  CG  MET A 137     -28.687  -7.002  -3.580  1.00 74.48     0.076 C 
ATOM   1114  SD  MET A 137     -28.129  -6.818  -5.256  1.00 83.24    -0.173 SA
ATOM   1115  CE  MET A 137     -29.366  -5.720  -5.929  1.00 82.67     0.089 C 
ATOM   1116  N   GLY A 138     -32.237  -9.619  -2.234  1.00 65.59    -0.351 N 
ATOM   1117  HN  GLY A 138     -31.521 -10.298  -2.494  1.00  0.00     0.163 HD
ATOM   1118  CA  GLY A 138     -33.610 -10.057  -2.109  1.00 57.59     0.225 C 
ATOM   1119  C   GLY A 138     -34.265  -9.673  -0.799  1.00 65.19     0.236 C 
ATOM   1120  O   GLY A 138     -35.318  -9.025  -0.801  1.00 68.51    -0.272 OA
ATOM   1121  N   TRP A 139     -33.599  -9.963   0.310  1.00 64.63    -0.346 N 
ATOM   1122  HN  TRP A 139     -32.693 -10.426   0.234  1.00  0.00     0.163 HD
ATOM   1123  CA  TRP A 139     -34.119  -9.642   1.637  1.00 64.80     0.181 C 
ATOM   1124  C   TRP A 139     -34.313  -8.146   1.803  1.00 61.49     0.241 C 
ATOM   1125  O   TRP A 139     -35.324  -7.678   2.318  1.00 58.70    -0.271 OA
ATOM   1126  CB  TRP A 139     -33.149 -10.089   2.725  1.00 60.83     0.075 C 
ATOM   1127  CG  TRP A 139     -32.792 -11.521   2.660  1.00 68.14    -0.028 A 
ATOM   1128  CD1 TRP A 139     -33.494 -12.520   2.051  1.00 62.31     0.096 A 
ATOM   1129  CD2 TRP A 139     -31.664 -12.135   3.276  1.00 67.97    -0.002 A 
ATOM   1130  CE2 TRP A 139     -31.727 -13.519   2.973  1.00 70.02     0.042 A 
ATOM   1131  CE3 TRP A 139     -30.597 -11.653   4.051  1.00 68.42     0.014 A 
ATOM   1132  NE1 TRP A 139     -32.857 -13.721   2.228  1.00 62.58    -0.365 N 
ATOM   1133  HE1 TRP A 139     -33.174 -14.619   1.864  1.00  0.00     0.165 HD
ATOM   1134  CZ2 TRP A 139     -30.754 -14.439   3.420  1.00 72.43     0.030 A 
ATOM   1135  CZ3 TRP A 139     -29.616 -12.572   4.495  1.00 75.36     0.001 A 
ATOM   1136  CH2 TRP A 139     -29.713 -13.950   4.183  1.00 71.96     0.002 A 
ATOM   1137  N   THR A 140     -33.303  -7.410   1.381  1.00 60.40    -0.344 N 
ATOM   1138  HN  THR A 140     -32.549  -7.861   0.863  1.00  0.00     0.163 HD
ATOM   1139  CA  THR A 140     -33.225  -5.993   1.625  1.00 62.40     0.205 C 
ATOM   1140  C   THR A 140     -34.317  -5.249   0.844  1.00 62.77     0.243 C 
ATOM   1141  O   THR A 140     -35.001  -4.371   1.383  1.00 61.06    -0.271 OA
ATOM   1142  CB  THR A 140     -31.841  -5.485   1.207  1.00 61.08     0.146 C 
ATOM   1143  CG2 THR A 140     -31.645  -4.025   1.525  1.00 55.67     0.042 C 
ATOM   1144  OG1 THR A 140     -30.854  -6.289   1.863  1.00 55.35    -0.393 OA
ATOM   1145  HG1 THR A 140     -30.978  -7.209   1.663  1.00  0.00     0.210 HD
ATOM   1146  N   LEU A 141     -34.498  -5.638  -0.412  1.00 62.43    -0.346 N 
ATOM   1147  HN  LEU A 141     -33.935  -6.412  -0.764  1.00  0.00     0.163 HD
ATOM   1148  CA  LEU A 141     -35.462  -5.014  -1.317  1.00 58.43     0.177 C 
ATOM   1149  C   LEU A 141     -36.887  -5.385  -0.923  1.00 59.22     0.241 C 
ATOM   1150  O   LEU A 141     -37.814  -4.598  -1.076  1.00 58.89    -0.271 OA
ATOM   1151  CB  LEU A 141     -35.155  -5.410  -2.755  1.00 55.31     0.038 C 
ATOM   1152  CG  LEU A 141     -33.843  -4.816  -3.282  1.00 64.24    -0.020 C 
ATOM   1153  CD1 LEU A 141     -33.454  -5.389  -4.636  1.00 57.44     0.009 C 
ATOM   1154  CD2 LEU A 141     -33.989  -3.298  -3.405  1.00 58.21     0.009 C 
ATOM   1155  N   ASP A 142     -37.045  -6.604  -0.401  1.00 59.52    -0.346 N 
ATOM   1156  HN  ASP A 142     -36.241  -7.231  -0.358  1.00  0.00     0.163 HD
ATOM   1157  CA  ASP A 142     -38.330  -7.068   0.109  1.00 54.20     0.186 C 
ATOM   1158  C   ASP A 142     -38.753  -6.254   1.324  1.00 62.28     0.241 C 
ATOM   1159  O   ASP A 142     -39.860  -5.636   1.336  1.00 63.16    -0.271 OA
ATOM   1160  CB  ASP A 142     -38.201  -8.547   0.436  1.00 55.45     0.147 C 
ATOM   1161  CG  ASP A 142     -39.495  -9.184   0.783  1.00 59.60     0.175 C 
ATOM   1162  OD1 ASP A 142     -40.531  -8.688   0.280  1.00 61.79    -0.648 OA
ATOM   1163  OD2 ASP A 142     -39.484 -10.153   1.595  1.00 59.76    -0.648 OA
ATOM   1164  N   PHE A 143     -37.808  -6.089   2.251  1.00 58.49    -0.346 N 
ATOM   1165  HN  PHE A 143     -36.911  -6.561   2.132  1.00  0.00     0.163 HD
ATOM   1166  CA  PHE A 143     -38.017  -5.256   3.427  1.00 57.65     0.180 C 
ATOM   1167  C   PHE A 143     -38.280  -3.808   2.995  1.00 58.24     0.241 C 
ATOM   1168  O   PHE A 143     -39.173  -3.130   3.517  1.00 56.36    -0.271 OA
ATOM   1169  CB  PHE A 143     -36.811  -5.314   4.382  1.00 60.73     0.073 C 
ATOM   1170  CG  PHE A 143     -36.981  -4.499   5.649  1.00 57.56    -0.056 A 
ATOM   1171  CD1 PHE A 143     -37.521  -5.071   6.796  1.00 59.55     0.007 A 
ATOM   1172  CD2 PHE A 143     -36.547  -3.182   5.704  1.00 58.16     0.007 A 
ATOM   1173  CE1 PHE A 143     -37.663  -4.335   7.968  1.00 57.92     0.001 A 
ATOM   1174  CE2 PHE A 143     -36.693  -2.432   6.871  1.00 55.81     0.001 A 
ATOM   1175  CZ  PHE A 143     -37.250  -3.016   7.993  1.00 57.68     0.000 A 
ATOM   1176  N   LEU A 144     -37.501  -3.330   2.029  1.00 58.82    -0.346 N 
ATOM   1177  HN  LEU A 144     -36.794  -3.924   1.596  1.00  0.00     0.163 HD
ATOM   1178  CA  LEU A 144     -37.668  -1.955   1.598  1.00 62.18     0.177 C 
ATOM   1179  C   LEU A 144     -39.070  -1.715   1.002  1.00 61.44     0.241 C 
ATOM   1180  O   LEU A 144     -39.758  -0.771   1.410  1.00 54.33    -0.271 OA
ATOM   1181  CB  LEU A 144     -36.568  -1.614   0.593  1.00 57.76     0.038 C 
ATOM   1182  CG  LEU A 144     -36.458  -0.151   0.152  1.00 60.40    -0.020 C 
ATOM   1183  CD1 LEU A 144     -34.998   0.308   0.050  1.00 56.20     0.009 C 
ATOM   1184  CD2 LEU A 144     -37.153   0.049  -1.188  1.00 55.98     0.009 C 
ATOM   1185  N   ARG A 145     -39.534  -2.616   0.128  1.00 63.80    -0.346 N 
ATOM   1186  HN  ARG A 145     -38.939  -3.403  -0.132  1.00  0.00     0.163 HD
ATOM   1187  CA  ARG A 145     -40.872  -2.510  -0.470  1.00 61.84     0.176 C 
ATOM   1188  C   ARG A 145     -41.987  -2.509   0.579  1.00 58.39     0.241 C 
ATOM   1189  O   ARG A 145     -42.892  -1.692   0.558  1.00 56.12    -0.271 OA
ATOM   1190  CB  ARG A 145     -41.126  -3.632  -1.484  1.00 66.30     0.036 C 
ATOM   1191  CG  ARG A 145     -42.342  -3.487  -2.435  1.00 64.51     0.023 C 
ATOM   1192  CD  ARG A 145     -42.235  -4.594  -3.514  1.00 72.46     0.138 C 
ATOM   1193  NE  ARG A 145     -43.196  -4.440  -4.606  1.00 87.55    -0.227 N 
ATOM   1194  HE  ARG A 145     -42.857  -4.035  -5.478  1.00  0.00     0.177 HD
ATOM   1195  CZ  ARG A 145     -44.485  -4.790  -4.548  1.00 89.03     0.665 C 
ATOM   1196  NH1 ARG A 145     -44.994  -5.319  -3.431  1.00 85.41    -0.235 N 
ATOM   1197 1HH1 ARG A 145     -44.391  -5.458  -2.620  1.00  0.00     0.174 HD
ATOM   1198 2HH1 ARG A 145     -45.977  -5.586  -3.387  1.00  0.00     0.174 HD
ATOM   1199  NH2 ARG A 145     -45.273  -4.609  -5.607  1.00 84.28    -0.235 N 
ATOM   1200 1HH2 ARG A 145     -44.885  -4.205  -6.459  1.00  0.00     0.174 HD
ATOM   1201 2HH2 ARG A 145     -46.256  -4.876  -5.563  1.00  0.00     0.174 HD
ATOM   1202  N   GLU A 146     -41.896  -3.413   1.536  1.00 57.40    -0.346 N 
ATOM   1203  HN  GLU A 146     -41.057  -3.981   1.649  1.00  0.00     0.163 HD
ATOM   1204  CA  GLU A 146     -43.025  -3.567   2.414  1.00 55.07     0.177 C 
ATOM   1205  C   GLU A 146     -42.949  -2.563   3.568  1.00 58.66     0.241 C 
ATOM   1206  O   GLU A 146     -43.963  -2.228   4.164  1.00 61.11    -0.271 OA
ATOM   1207  CB  GLU A 146     -43.156  -5.005   2.928  1.00 58.27     0.045 C 
ATOM   1208  CG  GLU A 146     -43.202  -6.043   1.767  1.00 62.14     0.116 C 
ATOM   1209  CD  GLU A 146     -44.096  -5.668   0.560  1.00 65.06     0.172 C 
ATOM   1210  OE1 GLU A 146     -45.251  -5.190   0.721  1.00 57.74    -0.648 OA
ATOM   1211  OE2 GLU A 146     -43.626  -5.916  -0.588  1.00 69.98    -0.648 OA
ATOM   1212  N   ARG A 147     -41.765  -2.017   3.856  1.00 60.63    -0.346 N 
ATOM   1213  HN  ARG A 147     -40.962  -2.125   3.237  1.00  0.00     0.163 HD
ATOM   1214  CA  ARG A 147     -41.676  -1.259   5.097  1.00 55.39     0.176 C 
ATOM   1215  C   ARG A 147     -41.230   0.199   4.943  1.00 56.56     0.241 C 
ATOM   1216  O   ARG A 147     -41.639   1.045   5.711  1.00 62.38    -0.271 OA
ATOM   1217  CB  ARG A 147     -40.754  -2.023   6.058  1.00 55.66     0.036 C 
ATOM   1218  CG  ARG A 147     -41.334  -3.464   6.320  1.00 60.66     0.023 C 
ATOM   1219  CD  ARG A 147     -42.609  -3.510   7.164  1.00 56.38     0.138 C 
ATOM   1220  NE  ARG A 147     -42.413  -2.724   8.379  1.00 67.66    -0.227 N 
ATOM   1221  HE  ARG A 147     -42.763  -1.766   8.385  1.00  0.00     0.177 HD
ATOM   1222  CZ  ARG A 147     -41.810  -3.169   9.479  1.00 71.34     0.665 C 
ATOM   1223  NH1 ARG A 147     -41.408  -4.452   9.567  1.00 68.02    -0.235 N 
ATOM   1224 1HH1 ARG A 147     -40.946  -4.793  10.410  1.00  0.00     0.174 HD
ATOM   1225 2HH1 ARG A 147     -41.504  -5.084   8.772  1.00  0.00     0.174 HD
ATOM   1226  NH2 ARG A 147     -41.684  -2.343  10.519  1.00 69.10    -0.235 N 
ATOM   1227 1HH2 ARG A 147     -41.222  -2.684  11.362  1.00  0.00     0.174 HD
ATOM   1228 2HH2 ARG A 147     -41.988  -1.372  10.452  1.00  0.00     0.174 HD
ATOM   1229  N   LEU A 148     -40.454   0.509   3.906  1.00 61.55    -0.346 N 
ATOM   1230  HN  LEU A 148     -40.285  -0.197   3.189  1.00  0.00     0.163 HD
ATOM   1231  CA  LEU A 148     -39.832   1.835   3.758  1.00 52.80     0.177 C 
ATOM   1232  C   LEU A 148     -40.368   2.590   2.543  1.00 51.39     0.241 C 
ATOM   1233  O   LEU A 148     -40.162   3.789   2.418  1.00 55.23    -0.271 OA
ATOM   1234  CB  LEU A 148     -38.297   1.708   3.642  1.00 57.42     0.038 C 
ATOM   1235  CG  LEU A 148     -37.589   0.959   4.784  1.00 60.20    -0.020 C 
ATOM   1236  CD1 LEU A 148     -36.124   0.864   4.530  1.00 59.71     0.009 C 
ATOM   1237  CD2 LEU A 148     -37.812   1.638   6.146  1.00 56.42     0.009 C 
ATOM   1238  N   LEU A 149     -41.000   1.880   1.623  1.00 51.79    -0.346 N 
ATOM   1239  HN  LEU A 149     -41.215   0.900   1.808  1.00  0.00     0.163 HD
ATOM   1240  CA  LEU A 149     -41.399   2.476   0.336  1.00 55.34     0.177 C 
ATOM   1241  C   LEU A 149     -42.329   3.681   0.546  1.00 52.64     0.240 C 
ATOM   1242  O   LEU A 149     -42.169   4.728  -0.105  1.00 54.49    -0.271 OA
ATOM   1243  CB  LEU A 149     -42.093   1.431  -0.576  1.00 55.77     0.038 C 
ATOM   1244  CG  LEU A 149     -42.455   1.711  -2.060  1.00 55.03    -0.020 C 
ATOM   1245  CD1 LEU A 149     -43.615   2.627  -2.241  1.00 50.50     0.009 C 
ATOM   1246  CD2 LEU A 149     -41.371   2.349  -2.763  1.00 60.33     0.009 C 
ATOM   1247  N   GLY A 150     -43.319   3.522   1.429  1.00 50.95    -0.351 N 
ATOM   1248  HN  GLY A 150     -43.410   2.639   1.931  1.00  0.00     0.163 HD
ATOM   1249  CA  GLY A 150     -44.271   4.596   1.684  1.00 49.52     0.225 C 
ATOM   1250  C   GLY A 150     -43.499   5.833   2.120  1.00 55.61     0.236 C 
ATOM   1251  O   GLY A 150     -43.651   6.933   1.543  1.00 54.22    -0.272 OA
ATOM   1252  N   TRP A 151     -42.586   5.646   3.065  1.00 50.91    -0.346 N 
ATOM   1253  HN  TRP A 151     -42.433   4.719   3.463  1.00  0.00     0.163 HD
ATOM   1254  CA  TRP A 151     -41.815   6.776   3.519  1.00 57.47     0.181 C 
ATOM   1255  C   TRP A 151     -40.920   7.349   2.426  1.00 62.29     0.241 C 
ATOM   1256  O   TRP A 151     -40.815   8.583   2.307  1.00 59.31    -0.271 OA
ATOM   1257  CB  TRP A 151     -40.965   6.411   4.737  1.00 58.14     0.075 C 
ATOM   1258  CG  TRP A 151     -40.127   7.590   5.192  1.00 71.64    -0.028 A 
ATOM   1259  CD1 TRP A 151     -40.521   8.604   6.025  1.00 71.70     0.096 A 
ATOM   1260  CD2 TRP A 151     -38.731   7.826   4.918  1.00 72.62    -0.002 A 
ATOM   1261  CE2 TRP A 151     -38.368   9.026   5.590  1.00 72.89     0.042 A 
ATOM   1262  CE3 TRP A 151     -37.759   7.148   4.174  1.00 65.72     0.014 A 
ATOM   1263  NE1 TRP A 151     -39.483   9.488   6.230  1.00 70.99    -0.365 N 
ATOM   1264  HE1 TRP A 151     -39.539  10.350   6.773  1.00  0.00     0.165 HD
ATOM   1265  CZ2 TRP A 151     -37.076   9.561   5.537  1.00 69.64     0.030 A 
ATOM   1266  CZ3 TRP A 151     -36.471   7.685   4.115  1.00 67.67     0.001 A 
ATOM   1267  CH2 TRP A 151     -36.146   8.886   4.787  1.00 70.68     0.002 A 
ATOM   1268  N   ILE A 152     -40.300   6.476   1.628  1.00 59.10    -0.346 N 
ATOM   1269  HN  ILE A 152     -40.411   5.475   1.792  1.00  0.00     0.163 HD
ATOM   1270  CA  ILE A 152     -39.468   6.937   0.527  1.00 57.25     0.180 C 
ATOM   1271  C   ILE A 152     -40.292   7.742  -0.471  1.00 60.93     0.241 C 
ATOM   1272  O   ILE A 152     -39.804   8.791  -0.967  1.00 56.01    -0.271 OA
ATOM   1273  CB  ILE A 152     -38.704   5.806  -0.157  1.00 58.08     0.013 C 
ATOM   1274  CG1 ILE A 152     -37.718   5.175   0.808  1.00 57.73     0.002 C 
ATOM   1275  CG2 ILE A 152     -38.021   6.325  -1.452  1.00 61.93     0.012 C 
ATOM   1276  CD1 ILE A 152     -37.061   3.929   0.256  1.00 54.75     0.005 C 
ATOM   1277  N   GLN A 153     -41.536   7.289  -0.745  1.00 53.76    -0.346 N 
ATOM   1278  HN  GLN A 153     -41.864   6.407  -0.350  1.00  0.00     0.163 HD
ATOM   1279  CA  GLN A 153     -42.415   8.091  -1.626  1.00 56.89     0.177 C 
ATOM   1280  C   GLN A 153     -42.681   9.462  -1.064  1.00 56.16     0.241 C 
ATOM   1281  O   GLN A 153     -42.561  10.450  -1.775  1.00 57.58    -0.271 OA
ATOM   1282  CB  GLN A 153     -43.802   7.438  -1.914  1.00 48.84     0.044 C 
ATOM   1283  CG  GLN A 153     -43.804   6.273  -2.859  1.00 60.66     0.105 C 
ATOM   1284  CD  GLN A 153     -45.193   5.927  -3.446  1.00 59.80     0.215 C 
ATOM   1285  NE2 GLN A 153     -45.230   5.778  -4.767  1.00 58.83    -0.370 N 
ATOM   1286 1HE2 GLN A 153     -44.387   5.798  -5.341  1.00  0.00     0.159 HD
ATOM   1287 2HE2 GLN A 153     -46.146   5.550  -5.154  1.00  0.00     0.159 HD
ATOM   1288  OE1 GLN A 153     -46.214   5.903  -2.750  1.00 59.71    -0.274 OA
ATOM   1289  N   ASP A 154     -42.919   9.537   0.233  1.00 53.25    -0.346 N 
ATOM   1290  HN  ASP A 154     -42.973   8.690   0.798  1.00  0.00     0.163 HD
ATOM   1291  CA  ASP A 154     -43.102  10.837   0.842  1.00 59.13     0.186 C 
ATOM   1292  C   ASP A 154     -41.908  11.803   0.635  1.00 61.64     0.241 C 
ATOM   1293  O   ASP A 154     -42.141  13.012   0.559  1.00 60.05    -0.271 OA
ATOM   1294  CB  ASP A 154     -43.364  10.678   2.343  1.00 58.25     0.147 C 
ATOM   1295  CG  ASP A 154     -44.785  10.154   2.652  1.00 62.99     0.175 C 
ATOM   1296  OD1 ASP A 154     -45.673  10.116   1.754  1.00 63.09    -0.648 OA
ATOM   1297  OD2 ASP A 154     -45.026   9.823   3.833  1.00 65.37    -0.648 OA
ATOM   1298  N   GLN A 155     -40.690  11.286   0.401  1.00 58.63    -0.346 N 
ATOM   1299  HN  GLN A 155     -40.577  10.272   0.401  1.00  0.00     0.163 HD
ATOM   1300  CA  GLN A 155     -39.507  12.137   0.144  1.00 57.21     0.177 C 
ATOM   1301  C   GLN A 155     -39.387  12.536  -1.341  1.00 62.08     0.240 C 
ATOM   1302  O   GLN A 155     -38.481  13.308  -1.727  1.00 52.75    -0.271 OA
ATOM   1303  CB  GLN A 155     -38.220  11.416   0.537  1.00 54.34     0.044 C 
ATOM   1304  CG  GLN A 155     -38.283  10.762   1.884  1.00 59.62     0.105 C 
ATOM   1305  CD  GLN A 155     -38.733  11.728   2.961  1.00 67.29     0.215 C 
ATOM   1306  NE2 GLN A 155     -39.803  11.352   3.661  1.00 68.21    -0.370 N 
ATOM   1307 1HE2 GLN A 155     -40.266  10.454   3.521  1.00  0.00     0.159 HD
ATOM   1308 2HE2 GLN A 155     -40.106  12.002   4.386  1.00  0.00     0.159 HD
ATOM   1309  OE1 GLN A 155     -38.172  12.817   3.131  1.00 68.69    -0.274 OA
ATOM   1310  N   GLY A 156     -40.319  12.023  -2.153  1.00 59.92    -0.351 N 
ATOM   1311  HN  GLY A 156     -41.114  11.540  -1.736  1.00  0.00     0.163 HD
ATOM   1312  CA  GLY A 156     -40.251  12.122  -3.600  1.00 56.26     0.225 C 
ATOM   1313  C   GLY A 156     -39.210  11.139  -4.114  1.00 58.15     0.235 C 
ATOM   1314  O   GLY A 156     -38.513  11.396  -5.085  1.00 57.55    -0.272 OA
ATOM   1315  N   GLY A 157     -39.153   9.956  -3.504  1.00 61.99    -0.351 N 
ATOM   1316  HN  GLY A 157     -39.761   9.762  -2.708  1.00  0.00     0.163 HD
ATOM   1317  CA  GLY A 157     -38.224   8.944  -3.974  1.00 61.02     0.225 C 
ATOM   1318  C   GLY A 157     -36.762   9.213  -3.630  1.00 63.44     0.236 C 
ATOM   1319  O   GLY A 157     -36.436   9.963  -2.702  1.00 64.19    -0.272 OA
ATOM   1320  N   TRP A 158     -35.873   8.545  -4.352  1.00 64.71    -0.346 N 
ATOM   1321  HN  TRP A 158     -36.199   7.970  -5.129  1.00  0.00     0.163 HD
ATOM   1322  CA  TRP A 158     -34.446   8.607  -4.071  1.00 61.30     0.181 C 
ATOM   1323  C   TRP A 158     -33.833   9.961  -4.347  1.00 60.64     0.241 C 
ATOM   1324  O   TRP A 158     -32.792  10.270  -3.794  1.00 68.93    -0.271 OA
ATOM   1325  CB  TRP A 158     -33.669   7.499  -4.815  1.00 56.35     0.075 C 
ATOM   1326  CG  TRP A 158     -33.993   6.120  -4.344  1.00 58.27    -0.028 A 
ATOM   1327  CD1 TRP A 158     -34.911   5.238  -4.898  1.00 59.58     0.096 A 
ATOM   1328  CD2 TRP A 158     -33.449   5.462  -3.203  1.00 53.98    -0.002 A 
ATOM   1329  CE2 TRP A 158     -34.058   4.178  -3.128  1.00 59.03     0.042 A 
ATOM   1330  CE3 TRP A 158     -32.512   5.826  -2.236  1.00 52.14     0.014 A 
ATOM   1331  NE1 TRP A 158     -34.932   4.064  -4.182  1.00 59.49    -0.365 N 
ATOM   1332  HE1 TRP A 158     -35.501   3.245  -4.397  1.00  0.00     0.165 HD
ATOM   1333  CZ2 TRP A 158     -33.740   3.258  -2.123  1.00 59.68     0.030 A 
ATOM   1334  CZ3 TRP A 158     -32.194   4.919  -1.234  1.00 52.86     0.001 A 
ATOM   1335  CH2 TRP A 158     -32.802   3.646  -1.185  1.00 57.82     0.002 A 
ATOM   1336  N   ASP A 159     -34.516  10.818  -5.088  1.00 62.77    -0.346 N 
ATOM   1337  HN  ASP A 159     -35.387  10.531  -5.534  1.00  0.00     0.163 HD
ATOM   1338  CA  ASP A 159     -34.012  12.182  -5.263  1.00 65.91     0.186 C 
ATOM   1339  C   ASP A 159     -33.918  12.915  -3.943  1.00 67.89     0.241 C 
ATOM   1340  O   ASP A 159     -33.166  13.857  -3.819  1.00 76.04    -0.271 OA
ATOM   1341  CB  ASP A 159     -34.909  13.010  -6.198  1.00 61.69     0.147 C 
ATOM   1342  CG  ASP A 159     -34.740  12.660  -7.665  1.00 62.94     0.175 C 
ATOM   1343  OD1 ASP A 159     -34.193  11.577  -8.011  1.00 64.97    -0.648 OA
ATOM   1344  OD2 ASP A 159     -35.115  13.523  -8.474  1.00 64.17    -0.648 OA
ATOM   1345  N   GLY A 160     -34.697  12.477  -2.965  1.00 65.30    -0.351 N 
ATOM   1346  HN  GLY A 160     -35.327  11.699  -3.161  1.00  0.00     0.163 HD
ATOM   1347  CA  GLY A 160     -34.702  13.043  -1.634  1.00 61.42     0.225 C 
ATOM   1348  C   GLY A 160     -33.402  12.771  -0.938  1.00 70.63     0.236 C 
ATOM   1349  O   GLY A 160     -32.945  13.572  -0.123  1.00 67.54    -0.272 OA
ATOM   1350  N   LEU A 161     -32.811  11.627  -1.271  1.00 71.63    -0.346 N 
ATOM   1351  HN  LEU A 161     -33.287  10.992  -1.912  1.00  0.00     0.163 HD
ATOM   1352  CA  LEU A 161     -31.507  11.256  -0.748  1.00 72.85     0.177 C 
ATOM   1353  C   LEU A 161     -30.422  12.173  -1.370  1.00 76.52     0.241 C 
ATOM   1354  O   LEU A 161     -29.449  12.493  -0.713  1.00 80.61    -0.271 OA
ATOM   1355  CB  LEU A 161     -31.219   9.773  -0.999  1.00 64.73     0.038 C 
ATOM   1356  CG  LEU A 161     -29.919   9.284  -0.362  1.00 71.30    -0.020 C 
ATOM   1357  CD1 LEU A 161     -29.943   9.461   1.134  1.00 69.72     0.009 C 
ATOM   1358  CD2 LEU A 161     -29.667   7.809  -0.656  1.00 73.75     0.009 C 
ATOM   1359  N   LEU A 162     -30.581  12.582  -2.628  1.00 76.80    -0.346 N 
ATOM   1360  HN  LEU A 162     -31.324  12.176  -3.197  1.00  0.00     0.163 HD
ATOM   1361  CA  LEU A 162     -29.706  13.606  -3.207  1.00 82.86     0.177 C 
ATOM   1362  C   LEU A 162     -29.730  14.930  -2.410  1.00 86.21     0.241 C 
ATOM   1363  O   LEU A 162     -28.680  15.499  -2.102  1.00 89.28    -0.271 OA
ATOM   1364  CB  LEU A 162     -30.097  13.904  -4.674  1.00 79.74     0.038 C 
ATOM   1365  CG  LEU A 162     -29.599  12.987  -5.803  1.00 84.27    -0.020 C 
ATOM   1366  CD1 LEU A 162     -30.161  13.414  -7.168  1.00 84.38     0.009 C 
ATOM   1367  CD2 LEU A 162     -28.077  12.926  -5.848  1.00 85.50     0.009 C 
ATOM   1368  N   SER A 163     -30.930  15.378  -2.039  1.00 82.85    -0.344 N 
ATOM   1369  HN  SER A 163     -31.752  14.861  -2.351  1.00  0.00     0.163 HD
ATOM   1370  CA  SER A 163     -31.139  16.571  -1.208  1.00 84.95     0.200 C 
ATOM   1371  C   SER A 163     -30.430  16.445   0.128  1.00 86.86     0.243 C 
ATOM   1372  O   SER A 163     -29.789  17.379   0.594  1.00 93.26    -0.271 OA
ATOM   1373  CB  SER A 163     -32.632  16.791  -0.975  1.00 78.73     0.199 C 
ATOM   1374  OG  SER A 163     -33.233  17.205  -2.181  1.00 78.49    -0.398 OA
ATOM   1375  HG  SER A 163     -34.162  17.342  -2.036  1.00  0.00     0.209 HD
ATOM   1376  N   TYR A 164     -30.611  15.284   0.745  1.00 80.95    -0.346 N 
ATOM   1377  HN  TYR A 164     -31.182  14.581   0.276  1.00  0.00     0.163 HD
ATOM   1378  CA  TYR A 164     -30.056  14.948   2.032  1.00 77.97     0.180 C 
ATOM   1379  C   TYR A 164     -28.551  15.093   2.008  1.00 88.55     0.241 C 
ATOM   1380  O   TYR A 164     -27.946  15.629   2.950  1.00 88.26    -0.271 OA
ATOM   1381  CB  TYR A 164     -30.469  13.521   2.379  1.00 75.75     0.073 C 
ATOM   1382  CG  TYR A 164     -29.976  12.943   3.687  1.00 80.79    -0.056 A 
ATOM   1383  CD1 TYR A 164     -30.690  13.155   4.881  1.00 76.73     0.010 A 
ATOM   1384  CD2 TYR A 164     -28.871  12.096   3.721  1.00 78.14     0.010 A 
ATOM   1385  CE1 TYR A 164     -30.272  12.591   6.070  1.00 74.40     0.037 A 
ATOM   1386  CE2 TYR A 164     -28.447  11.528   4.910  1.00 74.43     0.037 A 
ATOM   1387  CZ  TYR A 164     -29.152  11.775   6.077  1.00 75.66     0.065 A 
ATOM   1388  OH  TYR A 164     -28.731  11.204   7.256  1.00 79.52    -0.361 OA
ATOM   1389  HH  TYR A 164     -27.963  10.645   7.261  1.00  0.00     0.217 HD
ATOM   1390  N   PHE A 165     -27.951  14.544   0.955  1.00 89.24    -0.346 N 
ATOM   1391  HN  PHE A 165     -28.515  14.028   0.279  1.00  0.00     0.163 HD
ATOM   1392  CA  PHE A 165     -26.518  14.655   0.736  1.00 90.01     0.180 C 
ATOM   1393  C   PHE A 165     -26.077  16.056   0.276  1.00 96.20     0.241 C 
ATOM   1394  O   PHE A 165     -24.874  16.353   0.225  1.00101.31    -0.271 OA
ATOM   1395  CB  PHE A 165     -26.047  13.601  -0.259  1.00 87.03     0.073 C 
ATOM   1396  CG  PHE A 165     -26.062  12.214   0.284  1.00 86.29    -0.056 A 
ATOM   1397  CD1 PHE A 165     -25.561  11.947   1.548  1.00 85.44     0.007 A 
ATOM   1398  CD2 PHE A 165     -26.540  11.156  -0.498  1.00 86.08     0.007 A 
ATOM   1399  CE1 PHE A 165     -25.564  10.646   2.046  1.00 89.25     0.001 A 
ATOM   1400  CE2 PHE A 165     -26.542   9.854  -0.024  1.00 80.41     0.001 A 
ATOM   1401  CZ  PHE A 165     -26.056   9.595   1.257  1.00 90.04     0.000 A 
ATOM   1402  N   GLY A 166     -27.069  16.900  -0.024  1.00 95.88    -0.351 N 
ATOM   1403  HN  GLY A 166     -28.025  16.546   0.021  1.00  0.00     0.163 HD
ATOM   1404  CA  GLY A 166     -26.876  18.298  -0.413  1.00 99.39     0.225 C 
ATOM   1405  C   GLY A 166     -26.459  18.464  -1.877  1.00105.07     0.236 C 
ATOM   1406  O   GLY A 166     -25.770  19.440  -2.250  1.00106.18    -0.272 OA
ATOM   1407  N   THR A 167     -26.871  17.515  -2.713  1.00105.15    -0.346 N 
ATOM   1408  HN  THR A 167     -27.421  16.741  -2.341  1.00  0.00     0.163 HD
ATOM   1409  CA  THR A 167     -26.567  17.537  -4.144  1.00107.40     0.174 C 
ATOM   1410  C   THR A 167     -27.696  18.242  -4.922  1.00103.18     0.258 C 
ATOM   1411  O   THR A 167     -28.115  17.812  -6.004  1.00102.41    -0.305 OA
ATOM   1412  CB  THR A 167     -26.352  16.066  -4.708  1.00103.95     0.143 C 
ATOM   1413  CG2 THR A 167     -25.560  16.084  -6.005  1.00104.80     0.042 C 
ATOM   1414  OG1 THR A 167     -25.609  15.271  -3.768  1.00 99.04    -0.393 OA
ATOM   1415  HG1 THR A 167     -25.481  14.392  -4.105  1.00  0.00     0.210 HD
TER    1416      THR A 167 
ATOM   1416  N   ALA C  54     -12.878 -29.755 -20.487  1.00104.03    -0.067 N 
ATOM   1417  HN1 ALA C  54     -13.790 -30.188 -20.630  1.00  0.00     0.275 HD
ATOM   1418  HN2 ALA C  54     -12.964 -28.856 -20.013  1.00  0.00     0.275 HD
ATOM   1419  HN3 ALA C  54     -12.335 -30.255 -19.783  1.00  0.00     0.275 HD
ATOM   1420  CA  ALA C  54     -12.136 -29.628 -21.740  1.00109.36     0.270 C 
ATOM   1421  C   ALA C  54     -10.773 -28.981 -21.527  1.00104.81     0.248 C 
ATOM   1422  O   ALA C  54      -9.756 -29.521 -21.947  1.00104.85    -0.271 OA
ATOM   1423  CB  ALA C  54     -12.949 -28.832 -22.773  1.00109.07     0.050 C 
ATOM   1424  N   SER C  55     -10.754 -27.823 -20.869  1.00106.19    -0.344 N 
ATOM   1425  HN  SER C  55     -11.619 -27.456 -20.471  1.00  0.00     0.163 HD
ATOM   1426  CA  SER C  55      -9.510 -27.070 -20.709  1.00104.03     0.200 C 
ATOM   1427  C   SER C  55      -8.817 -27.281 -19.367  1.00102.98     0.243 C 
ATOM   1428  O   SER C  55      -7.886 -26.542 -19.015  1.00100.63    -0.271 OA
ATOM   1429  CB  SER C  55      -9.732 -25.576 -20.928  1.00106.83     0.199 C 
ATOM   1430  OG  SER C  55      -8.481 -24.899 -20.906  1.00105.72    -0.398 OA
ATOM   1431  HG  SER C  55      -8.619 -23.969 -21.042  1.00  0.00     0.209 HD
ATOM   1432  N   THR C  56      -9.271 -28.278 -18.614  1.00102.68    -0.344 N 
ATOM   1433  HN  THR C  56     -10.151 -28.733 -18.858  1.00  0.00     0.163 HD
ATOM   1434  CA  THR C  56      -8.528 -28.730 -17.443  1.00 96.96     0.205 C 
ATOM   1435  C   THR C  56      -7.219 -29.326 -17.929  1.00 98.36     0.243 C 
ATOM   1436  O   THR C  56      -6.180 -29.217 -17.265  1.00 96.93    -0.271 OA
ATOM   1437  CB  THR C  56      -9.292 -29.801 -16.662  1.00 97.00     0.146 C 
ATOM   1438  CG2 THR C  56     -10.142 -29.162 -15.610  1.00 93.37     0.042 C 
ATOM   1439  OG1 THR C  56     -10.140 -30.545 -17.552  1.00102.78    -0.393 OA
ATOM   1440  HG1 THR C  56      -9.600 -30.951 -18.220  1.00  0.00     0.210 HD
ATOM   1441  N   LYS C  57      -7.293 -29.947 -19.104  1.00 97.75    -0.346 N 
ATOM   1442  HN  LYS C  57      -8.201 -29.993 -19.566  1.00  0.00     0.163 HD
ATOM   1443  CA  LYS C  57      -6.154 -30.565 -19.768  1.00 97.28     0.176 C 
ATOM   1444  C   LYS C  57      -4.960 -29.609 -19.830  1.00 94.63     0.241 C 
ATOM   1445  O   LYS C  57      -3.821 -30.006 -19.567  1.00 90.92    -0.271 OA
ATOM   1446  CB  LYS C  57      -6.581 -30.968 -21.179  1.00 99.07     0.035 C 
ATOM   1447  CG  LYS C  57      -5.867 -32.162 -21.789  1.00100.29     0.004 C 
ATOM   1448  CD  LYS C  57      -6.566 -32.525 -23.112  1.00108.05     0.027 C 
ATOM   1449  CE  LYS C  57      -5.595 -32.954 -24.218  1.00107.96     0.229 C 
ATOM   1450  NZ  LYS C  57      -5.238 -34.403 -24.165  1.00 97.47    -0.079 N 
ATOM   1451  HZ1 LYS C  57      -4.592 -34.688 -24.901  1.00  0.00     0.274 HD
ATOM   1452  HZ2 LYS C  57      -6.077 -34.983 -24.176  1.00  0.00     0.274 HD
ATOM   1453  HZ3 LYS C  57      -4.872 -34.652 -23.246  1.00  0.00     0.274 HD
ATOM   1454  N   LYS C  58      -5.237 -28.340 -20.136  1.00 95.61    -0.346 N 
ATOM   1455  HN  LYS C  58      -6.212 -28.041 -20.155  1.00  0.00     0.163 HD
ATOM   1456  CA  LYS C  58      -4.192 -27.361 -20.446  1.00 91.59     0.176 C 
ATOM   1457  C   LYS C  58      -3.595 -26.737 -19.207  1.00 89.42     0.241 C 
ATOM   1458  O   LYS C  58      -2.460 -26.268 -19.228  1.00 91.91    -0.271 OA
ATOM   1459  CB  LYS C  58      -4.733 -26.257 -21.357  1.00 99.66     0.035 C 
ATOM   1460  CG  LYS C  58      -5.500 -26.775 -22.583  1.00105.46     0.004 C 
ATOM   1461  CD  LYS C  58      -6.132 -25.631 -23.404  1.00109.13     0.027 C 
ATOM   1462  CE  LYS C  58      -5.106 -24.885 -24.273  1.00107.42     0.229 C 
ATOM   1463  NZ  LYS C  58      -4.637 -25.657 -25.474  1.00 97.01    -0.079 N 
ATOM   1464  HZ1 LYS C  58      -3.956 -25.162 -26.050  1.00  0.00     0.274 HD
ATOM   1465  HZ2 LYS C  58      -5.432 -25.956 -26.039  1.00  0.00     0.274 HD
ATOM   1466  HZ3 LYS C  58      -4.272 -26.567 -25.193  1.00  0.00     0.274 HD
ATOM   1467  N   LEU C  59      -4.366 -26.719 -18.126  1.00 91.63    -0.346 N 
ATOM   1468  HN  LEU C  59      -5.332 -27.037 -18.198  1.00  0.00     0.163 HD
ATOM   1469  CA  LEU C  59      -3.861 -26.253 -16.832  1.00 85.54     0.177 C 
ATOM   1470  C   LEU C  59      -3.023 -27.344 -16.162  1.00 81.72     0.241 C 
ATOM   1471  O   LEU C  59      -2.062 -27.052 -15.448  1.00 72.85    -0.271 OA
ATOM   1472  CB  LEU C  59      -5.028 -25.829 -15.943  1.00 87.64     0.038 C 
ATOM   1473  CG  LEU C  59      -4.851 -25.561 -14.451  1.00 83.64    -0.020 C 
ATOM   1474  CD1 LEU C  59      -3.973 -24.352 -14.188  1.00 84.78     0.009 C 
ATOM   1475  CD2 LEU C  59      -6.223 -25.382 -13.828  1.00 83.25     0.009 C 
ATOM   1476  N   SER C  60      -3.379 -28.605 -16.406  1.00 83.74    -0.344 N 
ATOM   1477  HN  SER C  60      -4.227 -28.798 -16.939  1.00  0.00     0.163 HD
ATOM   1478  CA  SER C  60      -2.563 -29.712 -15.916  1.00 82.64     0.200 C 
ATOM   1479  C   SER C  60      -1.152 -29.583 -16.465  1.00 82.58     0.243 C 
ATOM   1480  O   SER C  60      -0.179 -29.552 -15.696  1.00 78.37    -0.271 OA
ATOM   1481  CB  SER C  60      -3.149 -31.063 -16.314  1.00 83.40     0.199 C 
ATOM   1482  OG  SER C  60      -4.562 -31.059 -16.203  1.00 90.45    -0.398 OA
ATOM   1483  HG  SER C  60      -4.927 -31.900 -16.451  1.00  0.00     0.209 HD
ATOM   1484  N   GLU C  61      -1.051 -29.497 -17.794  1.00 86.70    -0.346 N 
ATOM   1485  HN  GLU C  61      -1.901 -29.532 -18.357  1.00  0.00     0.163 HD
ATOM   1486  CA  GLU C  61       0.243 -29.354 -18.469  1.00 84.61     0.177 C 
ATOM   1487  C   GLU C  61       0.953 -28.109 -17.971  1.00 79.15     0.241 C 
ATOM   1488  O   GLU C  61       2.155 -28.112 -17.685  1.00 77.82    -0.271 OA
ATOM   1489  CB  GLU C  61       0.060 -29.304 -19.988  1.00 89.46     0.045 C 
ATOM   1490  CG  GLU C  61      -0.444 -30.630 -20.592  1.00 93.83     0.116 C 
ATOM   1491  CD  GLU C  61       0.618 -31.743 -20.575  1.00100.54     0.172 C 
ATOM   1492  OE1 GLU C  61       1.821 -31.438 -20.327  1.00 96.79    -0.648 OA
ATOM   1493  OE2 GLU C  61       0.246 -32.923 -20.811  1.00 96.91    -0.648 OA
ATOM   1494  N   CYS C  62       0.187 -27.047 -17.830  1.00 77.57    -0.345 N 
ATOM   1495  HN  CYS C  62      -0.796 -27.094 -18.097  1.00  0.00     0.163 HD
ATOM   1496  CA  CYS C  62       0.730 -25.813 -17.299  1.00 82.66     0.186 C 
ATOM   1497  C   CYS C  62       1.332 -26.033 -15.893  1.00 80.62     0.241 C 
ATOM   1498  O   CYS C  62       2.375 -25.466 -15.557  1.00 82.93    -0.271 OA
ATOM   1499  CB  CYS C  62      -0.370 -24.742 -17.307  1.00 84.91     0.121 C 
ATOM   1500  SG  CYS C  62       0.077 -23.157 -16.608  1.00 87.73    -0.095 SA
ATOM   1501  N   LEU C  63       0.693 -26.882 -15.087  1.00 80.33    -0.346 N 
ATOM   1502  HN  LEU C  63      -0.146 -27.352 -15.428  1.00  0.00     0.163 HD
ATOM   1503  CA  LEU C  63       1.164 -27.160 -13.718  1.00 75.39     0.177 C 
ATOM   1504  C   LEU C  63       2.286 -28.207 -13.682  1.00 72.09     0.241 C 
ATOM   1505  O   LEU C  63       3.208 -28.091 -12.858  1.00 64.39    -0.271 OA
ATOM   1506  CB  LEU C  63      -0.007 -27.540 -12.795  1.00 75.27     0.038 C 
ATOM   1507  CG  LEU C  63      -0.970 -26.431 -12.317  1.00 74.45    -0.020 C 
ATOM   1508  CD1 LEU C  63      -2.308 -27.001 -11.909  1.00 71.52     0.009 C 
ATOM   1509  CD2 LEU C  63      -0.388 -25.632 -11.135  1.00 75.40     0.009 C 
ATOM   1510  N   LYS C  64       2.222 -29.201 -14.584  1.00 75.30    -0.346 N 
ATOM   1511  HN  LYS C  64       1.369 -29.319 -15.131  1.00  0.00     0.163 HD
ATOM   1512  CA  LYS C  64       3.354 -30.131 -14.808  1.00 78.22     0.176 C 
ATOM   1513  C   LYS C  64       4.629 -29.388 -15.156  1.00 80.47     0.241 C 
ATOM   1514  O   LYS C  64       5.677 -29.614 -14.527  1.00 80.55    -0.271 OA
ATOM   1515  CB  LYS C  64       3.074 -31.136 -15.920  1.00 77.75     0.035 C 
ATOM   1516  CG  LYS C  64       2.185 -32.285 -15.524  1.00 84.23     0.004 C 
ATOM   1517  CD  LYS C  64       1.475 -32.906 -16.733  1.00 86.06     0.027 C 
ATOM   1518  CE  LYS C  64       2.419 -33.701 -17.639  1.00 90.39     0.229 C 
ATOM   1519  NZ  LYS C  64       1.591 -34.524 -18.592  1.00 94.16    -0.079 N 
ATOM   1520  HZ1 LYS C  64       2.220 -35.054 -19.196  1.00  0.00     0.274 HD
ATOM   1521  HZ2 LYS C  64       0.926 -33.959 -19.120  1.00  0.00     0.274 HD
ATOM   1522  HZ3 LYS C  64       0.918 -35.120 -18.110  1.00  0.00     0.274 HD
ATOM   1523  N   ARG C  65       4.540 -28.491 -16.145  1.00 82.96    -0.346 N 
ATOM   1524  HN  ARG C  65       3.644 -28.333 -16.606  1.00  0.00     0.163 HD
ATOM   1525  CA  ARG C  65       5.729 -27.730 -16.572  1.00 88.86     0.176 C 
ATOM   1526  C   ARG C  65       6.210 -26.749 -15.493  1.00 81.53     0.241 C 
ATOM   1527  O   ARG C  65       7.409 -26.517 -15.336  1.00 81.26    -0.271 OA
ATOM   1528  CB  ARG C  65       5.595 -27.096 -17.992  1.00 88.12     0.036 C 
ATOM   1529  CG  ARG C  65       4.412 -26.134 -18.245  1.00 89.88     0.023 C 
ATOM   1530  CD  ARG C  65       4.156 -25.902 -19.763  1.00 87.29     0.138 C 
ATOM   1531  NE  ARG C  65       3.026 -25.004 -20.031  1.00 89.34    -0.227 N 
ATOM   1532  HE  ARG C  65       2.130 -25.421 -20.286  1.00  0.00     0.177 HD
ATOM   1533  CZ  ARG C  65       3.104 -23.669 -19.960  1.00100.99     0.665 C 
ATOM   1534  NH1 ARG C  65       4.251 -23.086 -19.625  1.00 99.87    -0.235 N 
ATOM   1535 1HH1 ARG C  65       4.310 -22.069 -19.571  1.00  0.00     0.174 HD
ATOM   1536 2HH1 ARG C  65       5.065 -23.669 -19.431  1.00  0.00     0.174 HD
ATOM   1537  NH2 ARG C  65       2.040 -22.907 -20.214  1.00100.10    -0.235 N 
ATOM   1538 1HH2 ARG C  65       2.099 -21.890 -20.160  1.00  0.00     0.174 HD
ATOM   1539 2HH2 ARG C  65       1.160 -23.354 -20.471  1.00  0.00     0.174 HD
ATOM   1540  N   ILE C  66       5.289 -26.215 -14.709  1.00 77.45    -0.346 N 
ATOM   1541  HN  ILE C  66       4.296 -26.353 -14.898  1.00  0.00     0.163 HD
ATOM   1542  CA  ILE C  66       5.731 -25.426 -13.570  1.00 84.47     0.180 C 
ATOM   1543  C   ILE C  66       6.484 -26.279 -12.547  1.00 86.25     0.241 C 
ATOM   1544  O   ILE C  66       7.507 -25.855 -11.981  1.00 88.96    -0.271 OA
ATOM   1545  CB  ILE C  66       4.571 -24.718 -12.886  1.00 87.44     0.013 C 
ATOM   1546  CG1 ILE C  66       4.072 -23.584 -13.788  1.00 84.62     0.002 C 
ATOM   1547  CG2 ILE C  66       5.015 -24.213 -11.508  1.00 87.55     0.012 C 
ATOM   1548  CD1 ILE C  66       3.327 -22.496 -13.074  1.00 88.25     0.005 C 
ATOM   1549  N   GLY C  67       5.983 -27.491 -12.329  1.00 82.80    -0.351 N 
ATOM   1550  HN  GLY C  67       5.142 -27.783 -12.827  1.00  0.00     0.163 HD
ATOM   1551  CA  GLY C  67       6.611 -28.402 -11.398  1.00 78.07     0.225 C 
ATOM   1552  C   GLY C  67       8.040 -28.683 -11.794  1.00 82.31     0.236 C 
ATOM   1553  O   GLY C  67       8.947 -28.537 -10.982  1.00 83.95    -0.272 OA
ATOM   1554  N   ASP C  68       8.250 -29.072 -13.051  1.00 87.48    -0.346 N 
ATOM   1555  HN  ASP C  68       7.463 -29.142 -13.696  1.00  0.00     0.163 HD
ATOM   1556  CA  ASP C  68       9.601 -29.401 -13.516  1.00 87.59     0.186 C 
ATOM   1557  C   ASP C  68      10.525 -28.189 -13.503  1.00 86.46     0.241 C 
ATOM   1558  O   ASP C  68      11.679 -28.287 -13.066  1.00 86.65    -0.271 OA
ATOM   1559  CB  ASP C  68       9.563 -30.001 -14.909  1.00 84.91     0.147 C 
ATOM   1560  CG  ASP C  68       8.471 -31.013 -15.062  1.00 89.65     0.175 C 
ATOM   1561  OD1 ASP C  68       8.252 -31.786 -14.093  1.00 89.43    -0.648 OA
ATOM   1562  OD2 ASP C  68       7.823 -31.011 -16.140  1.00 85.98    -0.648 OA
ATOM   1563  N   GLU C  69      10.005 -27.053 -13.962  1.00 87.57    -0.346 N 
ATOM   1564  HN  GLU C  69       9.056 -27.056 -14.336  1.00  0.00     0.163 HD
ATOM   1565  CA  GLU C  69      10.761 -25.800 -13.944  1.00 94.30     0.177 C 
ATOM   1566  C   GLU C  69      11.387 -25.626 -12.567  1.00 96.14     0.241 C 
ATOM   1567  O   GLU C  69      12.566 -25.291 -12.436  1.00 94.74    -0.271 OA
ATOM   1568  CB  GLU C  69       9.852 -24.605 -14.270  1.00 87.42     0.045 C 
ATOM   1569  CG  GLU C  69       9.823 -23.527 -13.179  1.00 95.03     0.116 C 
ATOM   1570  CD  GLU C  69       8.901 -22.343 -13.506  1.00105.67     0.172 C 
ATOM   1571  OE1 GLU C  69       8.548 -22.172 -14.704  1.00102.79    -0.648 OA
ATOM   1572  OE2 GLU C  69       8.533 -21.589 -12.557  1.00102.75    -0.648 OA
ATOM   1573  N   LEU C  70      10.589 -25.933 -11.549  1.00 95.81    -0.346 N 
ATOM   1574  HN  LEU C  70       9.686 -26.362 -11.750  1.00  0.00     0.163 HD
ATOM   1575  CA  LEU C  70      10.945 -25.686 -10.167  1.00 92.73     0.177 C 
ATOM   1576  C   LEU C  70      12.138 -26.519  -9.702  1.00 91.72     0.241 C 
ATOM   1577  O   LEU C  70      13.007 -26.026  -8.977  1.00 93.07    -0.271 OA
ATOM   1578  CB  LEU C  70       9.724 -25.974  -9.318  1.00 87.95     0.038 C 
ATOM   1579  CG  LEU C  70       9.586 -25.240  -8.000  1.00 90.17    -0.020 C 
ATOM   1580  CD1 LEU C  70      10.341 -23.917  -8.032  1.00 97.56     0.009 C 
ATOM   1581  CD2 LEU C  70       8.101 -25.017  -7.741  1.00 83.82     0.009 C 
ATOM   1582  N   ASP C  71      12.185 -27.774 -10.141  1.00 91.12    -0.346 N 
ATOM   1583  HN  ASP C  71      11.447 -28.103 -10.764  1.00  0.00     0.163 HD
ATOM   1584  CA  ASP C  71      13.260 -28.708  -9.764  1.00 93.74     0.186 C 
ATOM   1585  C   ASP C  71      14.624 -28.378 -10.357  1.00 99.49     0.241 C 
ATOM   1586  O   ASP C  71      15.655 -28.792  -9.814  1.00 98.51    -0.271 OA
ATOM   1587  CB  ASP C  71      12.894 -30.127 -10.192  1.00 93.32     0.147 C 
ATOM   1588  CG  ASP C  71      11.470 -30.473  -9.850  1.00 89.72     0.175 C 
ATOM   1589  OD1 ASP C  71      10.870 -29.732  -9.049  1.00 87.75    -0.648 OA
ATOM   1590  OD2 ASP C  71      10.954 -31.474 -10.371  1.00 81.36    -0.648 OA
ATOM   1591  N   SER C  72      14.620 -27.678 -11.492  1.00102.05    -0.344 N 
ATOM   1592  HN  SER C  72      13.729 -27.492 -11.952  1.00  0.00     0.163 HD
ATOM   1593  CA  SER C  72      15.850 -27.166 -12.102  1.00104.51     0.200 C 
ATOM   1594  C   SER C  72      16.687 -26.356 -11.094  1.00101.46     0.243 C 
ATOM   1595  O   SER C  72      17.913 -26.415 -11.106  1.00102.00    -0.271 OA
ATOM   1596  CB  SER C  72      15.516 -26.303 -13.318  1.00104.83     0.199 C 
ATOM   1597  OG  SER C  72      14.848 -25.117 -12.915  1.00105.68    -0.398 OA
ATOM   1598  HG  SER C  72      14.640 -24.580 -13.671  1.00  0.00     0.209 HD
ATOM   1599  N   ASN C  73      16.013 -25.620 -10.215  1.00 99.22    -0.348 N 
ATOM   1600  HN  ASN C  73      15.003 -25.525 -10.318  1.00  0.00     0.163 HD
ATOM   1601  CA  ASN C  73      16.680 -24.943  -9.105  1.00106.31     0.154 C 
ATOM   1602  C   ASN C  73      16.815 -25.842  -7.868  1.00102.28     0.256 C 
ATOM   1603  O   ASN C  73      17.770 -26.619  -7.742  1.00 98.39    -0.305 OA
ATOM   1604  CB  ASN C  73      15.925 -23.657  -8.740  1.00111.94     0.134 C 
ATOM   1605  CG  ASN C  73      14.958 -23.211  -9.841  1.00107.76     0.217 C 
ATOM   1606  ND2 ASN C  73      14.362 -22.025  -9.670  1.00105.66    -0.370 N 
ATOM   1607 1HD2 ASN C  73      14.541 -21.431  -8.860  1.00  0.00     0.159 HD
ATOM   1608 2HD2 ASN C  73      13.718 -21.728 -10.403  1.00  0.00     0.159 HD
ATOM   1609  OD1 ASN C  73      14.741 -23.933 -10.825  1.00101.23    -0.274 OA
TER    1610      ASN C  73 
