# Supplementary material for: Baicalein Alleviates Osteoarthritis Progression in Mice by Protecting Subchondral Bone and Suppressing Chondrocyte Apoptosis Based on Network Pharmacology
Source: Front Pharmacol. 2022 Jan 10;12:788392. doi: 10.3389/fphar.2021.788392 (PMC8784526; doi:10.3389/fphar.2021.788392)
Supplement: Supplementary file 1 [file DataSheet1.ZIP › Additional files/Figure 3/rep5.pdb]

REMARK   4 XXXX COMPLIES WITH FORMAT V. 2.0
ATOM      1  N   GLY A   8     116.029  88.807   3.923  1.00 58.47           N  
ATOM      2  HN1 GLY A   8     115.322  88.409   3.305  1.00  0.00           H  
ATOM      3  HN2 GLY A   8     116.963  88.578   3.583  1.00  0.00           H  
ATOM      4  HN3 GLY A   8     116.049  89.822   3.828  1.00  0.00           H  
ATOM      5  CA  GLY A   8     115.900  88.437   5.323  1.00 64.87           C  
ATOM      6  HA1 GLY A   8     115.878  87.327   5.427  1.00  0.00           H  
ATOM      7  HA2 GLY A   8     114.879  88.688   5.695  1.00  0.00           H  
ATOM      8  C   GLY A   8     116.953  89.029   6.244  1.00 80.87           C  
ATOM      9  O   GLY A   8     116.996  90.247   6.424  1.00 81.41           O  
ATOM     10  N   TYR A   9     117.775  88.146   6.823  1.00 91.58           N  
ATOM     11  HN  TYR A   9     117.625  87.164   6.593  1.00  0.00           H  
ATOM     12  CA  TYR A   9     118.879  88.446   7.763  1.00 90.47           C  
ATOM     13  HA  TYR A   9     119.592  87.591   7.707  1.00  0.00           H  
ATOM     14  C   TYR A   9     118.452  88.572   9.232  1.00 82.42           C  
ATOM     15  O   TYR A   9     118.227  87.564   9.891  1.00 87.15           O  
ATOM     16  CB  TYR A   9     119.658  89.706   7.328  1.00 92.60           C  
ATOM     17  HB1 TYR A   9     119.968  89.614   6.261  1.00  0.00           H  
ATOM     18  HB2 TYR A   9     120.525  89.913   7.998  1.00  0.00           H  
ATOM     19  HB3 TYR A   9     119.079  90.640   7.516  1.00  0.00           H  
ATOM     20  N   ASP A  10     118.334  89.795   9.740  1.00 68.88           N  
ATOM     21  HN  ASP A  10     118.267  90.597   9.114  1.00  0.00           H  
ATOM     22  CA  ASP A  10     118.299  90.004  11.199  1.00 59.90           C  
ATOM     23  HA  ASP A  10     118.555  89.029  11.675  1.00  0.00           H  
ATOM     24  C   ASP A  10     116.975  90.477  11.824  1.00 49.52           C  
ATOM     25  O   ASP A  10     116.509  91.586  11.574  1.00 42.26           O  
ATOM     26  CB  ASP A  10     119.403  91.002  11.591  1.00 65.71           C  
ATOM     27  HB1 ASP A  10     119.266  91.977  11.068  1.00  0.00           H  
ATOM     28  HB2 ASP A  10     120.386  90.703  11.158  1.00  0.00           H  
ATOM     29  CG  ASP A  10     119.506  91.198  13.091  1.00 69.02           C  
ATOM     30  OD1 ASP A  10     120.233  90.424  13.747  1.00 72.25           O  
ATOM     31  OD2 ASP A  10     118.856  92.124  13.608  1.00 70.49           O  
ATOM     32  N   ASN A  11     116.404  89.639  12.683  1.00 45.61           N  
ATOM     33  HN  ASN A  11     116.879  88.766  12.912  1.00  0.00           H  
ATOM     34  CA  ASN A  11     115.119  89.929  13.309  1.00 40.48           C  
ATOM     35  HA  ASN A  11     114.376  90.097  12.495  1.00  0.00           H  
ATOM     36  C   ASN A  11     115.118  91.170  14.204  1.00 41.08           C  
ATOM     37  O   ASN A  11     114.138  91.919  14.248  1.00 43.14           O  
ATOM     38  CB  ASN A  11     114.661  88.716  14.111  1.00 39.99           C  
ATOM     39  HB1 ASN A  11     113.899  89.002  14.873  1.00  0.00           H  
ATOM     40  HB2 ASN A  11     115.467  88.356  14.792  1.00  0.00           H  
ATOM     41  CG  ASN A  11     114.154  87.595  13.223  1.00 46.11           C  
ATOM     42  ND2 ASN A  11     114.334  86.352  13.673  1.00 41.79           N  
ATOM     43 1HD2 ASN A  11     114.787  86.148  14.564  1.00  0.00           H  
ATOM     44 2HD2 ASN A  11     113.993  85.598  13.076  1.00  0.00           H  
ATOM     45  OD1 ASN A  11     113.605  87.842  12.142  1.00 41.56           O  
ATOM     46  N   ARG A  12     116.214  91.380  14.919  1.00 37.70           N  
ATOM     47  HN  ARG A  12     116.991  90.722  14.854  1.00  0.00           H  
ATOM     48  CA  ARG A  12     116.323  92.531  15.791  1.00 42.97           C  
ATOM     49  HA  ARG A  12     115.513  92.471  16.555  1.00  0.00           H  
ATOM     50  C   ARG A  12     116.143  93.827  14.998  1.00 44.00           C  
ATOM     51  O   ARG A  12     115.350  94.685  15.382  1.00 41.67           O  
ATOM     52  CB  ARG A  12     117.675  92.534  16.517  1.00 49.03           C  
ATOM     53  HB1 ARG A  12     118.514  92.630  15.789  1.00  0.00           H  
ATOM     54  HB2 ARG A  12     117.904  91.524  16.931  1.00  0.00           H  
ATOM     55  CG  ARG A  12     117.776  93.596  17.599  1.00 51.72           C  
ATOM     56  HG1 ARG A  12     117.707  94.621  17.165  1.00  0.00           H  
ATOM     57  HG2 ARG A  12     116.861  93.611  18.236  1.00  0.00           H  
ATOM     58  CD  ARG A  12     119.029  93.440  18.442  1.00 66.78           C  
ATOM     59  HD1 ARG A  12     119.334  92.371  18.533  1.00  0.00           H  
ATOM     60  HD2 ARG A  12     119.931  93.829  17.915  1.00  0.00           H  
ATOM     61  NE  ARG A  12     118.858  94.064  19.749  1.00 81.93           N  
ATOM     62  HE  ARG A  12     118.012  94.611  19.908  1.00  0.00           H  
ATOM     63  CZ  ARG A  12     119.730  93.968  20.745  1.00 99.81           C  
ATOM     64  NH1 ARG A  12     120.849  93.272  20.588  1.00107.36           N  
ATOM     65 1HH1 ARG A  12     121.519  93.198  21.353  1.00  0.00           H  
ATOM     66 2HH1 ARG A  12     121.037  92.809  19.699  1.00  0.00           H  
ATOM     67  NH2 ARG A  12     119.485  94.570  21.902  1.00104.20           N  
ATOM     68 1HH2 ARG A  12     120.155  94.496  22.667  1.00  0.00           H  
ATOM     69 2HH2 ARG A  12     118.625  95.105  22.023  1.00  0.00           H  
ATOM     70  N   GLU A  13     116.883  93.964  13.900  1.00 40.93           N  
ATOM     71  HN  GLU A  13     117.537  93.223  13.647  1.00  0.00           H  
ATOM     72  CA  GLU A  13     116.784  95.147  13.046  1.00 44.19           C  
ATOM     73  HA  GLU A  13     117.019  96.045  13.664  1.00  0.00           H  
ATOM     74  C   GLU A  13     115.367  95.307  12.488  1.00 45.27           C  
ATOM     75  O   GLU A  13     114.834  96.410  12.438  1.00 43.88           O  
ATOM     76  CB  GLU A  13     117.801  95.071  11.907  1.00 53.33           C  
ATOM     77  HB1 GLU A  13     117.607  94.173  11.275  1.00  0.00           H  
ATOM     78  HB2 GLU A  13     118.810  94.812  12.306  1.00  0.00           H  
ATOM     79  CG  GLU A  13     117.880  96.321  11.040  1.00 69.13           C  
ATOM     80  HG1 GLU A  13     118.238  97.195  11.633  1.00  0.00           H  
ATOM     81  HG2 GLU A  13     116.861  96.686  10.774  1.00  0.00           H  
ATOM     82  CD  GLU A  13     118.734  96.125   9.786  1.00 80.04           C  
ATOM     83  OE1 GLU A  13     119.555  95.182   9.756  1.00 86.79           O  
ATOM     84  OE2 GLU A  13     118.576  96.913   8.827  1.00 78.28           O  
ATOM     85  N   ILE A  14     114.752  94.201  12.085  1.00 38.65           N  
ATOM     86  HN  ILE A  14     115.240  93.307  12.132  1.00  0.00           H  
ATOM     87  CA  ILE A  14     113.388  94.251  11.576  1.00 34.41           C  
ATOM     88  HA  ILE A  14     113.371  94.934  10.694  1.00  0.00           H  
ATOM     89  C   ILE A  14     112.424  94.803  12.624  1.00 39.25           C  
ATOM     90  O   ILE A  14     111.592  95.659  12.325  1.00 41.39           O  
ATOM     91  CB  ILE A  14     112.910  92.869  11.119  1.00 40.24           C  
ATOM     92  HB  ILE A  14     113.140  92.134  11.925  1.00  0.00           H  
ATOM     93  CG1 ILE A  14     113.656  92.440   9.846  1.00 42.93           C  
ATOM     94 1HG1 ILE A  14     113.650  93.258   9.089  1.00  0.00           H  
ATOM     95 2HG1 ILE A  14     114.753  92.371  10.034  1.00  0.00           H  
ATOM     96  CG2 ILE A  14     111.397  92.879  10.893  1.00 32.68           C  
ATOM     97 1HG2 ILE A  14     110.856  93.190  11.817  1.00  0.00           H  
ATOM     98 2HG2 ILE A  14     111.032  91.896  10.514  1.00  0.00           H  
ATOM     99 3HG2 ILE A  14     111.116  93.512  10.019  1.00  0.00           H  
ATOM    100  CD1 ILE A  14     113.120  91.124   9.236  1.00 42.00           C  
ATOM    101 1HD1 ILE A  14     113.661  90.813   8.312  1.00  0.00           H  
ATOM    102 2HD1 ILE A  14     112.023  91.193   9.048  1.00  0.00           H  
ATOM    103 3HD1 ILE A  14     113.126  90.306   9.993  1.00  0.00           H  
ATOM    104  N   VAL A  15     112.553  94.325  13.857  1.00 37.22           N  
ATOM    105  HN  VAL A  15     113.231  93.585  14.040  1.00  0.00           H  
ATOM    106  CA  VAL A  15     111.744  94.840  14.950  1.00 35.36           C  
ATOM    107  HA  VAL A  15     110.670  94.720  14.677  1.00  0.00           H  
ATOM    108  C   VAL A  15     112.013  96.324  15.193  1.00 37.51           C  
ATOM    109  O   VAL A  15     111.080  97.128  15.269  1.00 37.74           O  
ATOM    110  CB  VAL A  15     112.003  94.056  16.267  1.00 45.44           C  
ATOM    111  HB  VAL A  15     113.105  93.973  16.415  1.00  0.00           H  
ATOM    112  CG1 VAL A  15     111.415  94.797  17.458  1.00 39.34           C  
ATOM    113 1HG1 VAL A  15     111.601  94.235  18.403  1.00  0.00           H  
ATOM    114 2HG1 VAL A  15     110.331  95.017  17.314  1.00  0.00           H  
ATOM    115 3HG1 VAL A  15     111.791  95.845  17.520  1.00  0.00           H  
ATOM    116  CG2 VAL A  15     111.421  92.642  16.183  1.00 32.00           C  
ATOM    117 1HG2 VAL A  15     111.607  92.080  17.128  1.00  0.00           H  
ATOM    118 2HG2 VAL A  15     111.804  92.091  15.293  1.00  0.00           H  
ATOM    119 3HG2 VAL A  15     110.338  92.657  15.918  1.00  0.00           H  
ATOM    120  N   MET A  16     113.294  96.676  15.322  1.00 34.13           N  
ATOM    121  HN  MET A  16     114.020  95.975  15.172  1.00  0.00           H  
ATOM    122  CA  MET A  16     113.684  98.041  15.673  1.00 31.56           C  
ATOM    123  HA  MET A  16     113.253  98.284  16.672  1.00  0.00           H  
ATOM    124  C   MET A  16     113.128  99.019  14.664  1.00 35.88           C  
ATOM    125  O   MET A  16     112.516 100.015  15.034  1.00 34.89           O  
ATOM    126  CB  MET A  16     115.208  98.185  15.756  1.00 44.50           C  
ATOM    127  HB1 MET A  16     115.486  99.258  15.873  1.00  0.00           H  
ATOM    128  HB2 MET A  16     115.668  97.971  14.763  1.00  0.00           H  
ATOM    129  CG  MET A  16     115.882  97.345  16.841  1.00 57.84           C  
ATOM    130  HG1 MET A  16     116.918  97.712  17.030  1.00  0.00           H  
ATOM    131  HG2 MET A  16     116.109  96.323  16.457  1.00  0.00           H  
ATOM    132  SD  MET A  16     114.956  97.245  18.390  1.00121.30           S  
ATOM    133  CE  MET A  16     115.989  96.148  19.367  1.00 69.31           C  
ATOM    134  HE1 MET A  16     115.418  96.086  20.323  1.00  0.00           H  
ATOM    135  HE2 MET A  16     117.052  96.467  19.471  1.00  0.00           H  
ATOM    136  HE3 MET A  16     116.221  95.167  18.890  1.00  0.00           H  
ATOM    137  N   LYS A  17     113.329  98.719  13.385  1.00 33.40           N  
ATOM    138  HN  LYS A  17     113.853  97.877  13.147  1.00  0.00           H  
ATOM    139  CA  LYS A  17     112.819  99.565  12.316  1.00 40.34           C  
ATOM    140  HA  LYS A  17     113.233 100.590  12.464  1.00  0.00           H  
ATOM    141  C   LYS A  17     111.295  99.671  12.316  1.00 43.29           C  
ATOM    142  O   LYS A  17     110.760 100.760  12.116  1.00 47.47           O  
ATOM    143  CB  LYS A  17     113.302  99.057  10.960  1.00 46.43           C  
ATOM    144  HB1 LYS A  17     113.793  98.061  11.059  1.00  0.00           H  
ATOM    145  HB2 LYS A  17     112.441  98.771  10.311  1.00  0.00           H  
ATOM    146  CG  LYS A  17     114.208 100.038  10.254  1.00 56.18           C  
ATOM    147  HG1 LYS A  17     114.259 101.009  10.800  1.00  0.00           H  
ATOM    148  HG2 LYS A  17     113.753 100.397   9.301  1.00  0.00           H  
ATOM    149  CD  LYS A  17     115.587  99.465  10.023  1.00 67.82           C  
ATOM    150  HD1 LYS A  17     115.551  98.522   9.429  1.00  0.00           H  
ATOM    151  HD2 LYS A  17     116.028  99.053  10.960  1.00  0.00           H  
ATOM    152  CE  LYS A  17     116.492 100.507   9.379  1.00 78.44           C  
ATOM    153  HE1 LYS A  17     116.533 101.441   9.987  1.00  0.00           H  
ATOM    154  HE2 LYS A  17     116.036 100.923   8.450  1.00  0.00           H  
ATOM    155  NZ  LYS A  17     117.854  99.969   9.120  1.00 85.68           N  
ATOM    156  HZ1 LYS A  17     118.460 100.667   8.689  1.00  0.00           H  
ATOM    157  HZ2 LYS A  17     117.817  99.115   8.564  1.00  0.00           H  
ATOM    158  HZ3 LYS A  17     118.271  99.588   9.969  1.00  0.00           H  
ATOM    159  N   TYR A  18     110.597  98.562  12.562  1.00 41.27           N  
ATOM    160  HN  TYR A  18     111.086  97.684  12.738  1.00  0.00           H  
ATOM    161  CA  TYR A  18     109.134  98.596  12.581  1.00 36.00           C  
ATOM    162  HA  TYR A  18     108.783  99.020  11.611  1.00  0.00           H  
ATOM    163  C   TYR A  18     108.604  99.473  13.701  1.00 38.72           C  
ATOM    164  O   TYR A  18     107.686 100.267  13.497  1.00 41.61           O  
ATOM    165  CB  TYR A  18     108.518  97.197  12.743  1.00 32.99           C  
ATOM    166  HB1 TYR A  18     109.010  96.453  12.074  1.00  0.00           H  
ATOM    167  HB2 TYR A  18     108.783  96.744  13.727  1.00  0.00           H  
ATOM    168  CG  TYR A  18     107.008  97.231  12.530  1.00 29.64           C  
ATOM    169  CD1 TYR A  18     106.495  97.275  11.251  1.00 29.33           C  
ATOM    170  HD1 TYR A  18     107.191  97.263  10.395  1.00  0.00           H  
ATOM    171  CD2 TYR A  18     106.104  97.264  13.596  1.00 33.62           C  
ATOM    172  HD2 TYR A  18     106.480  97.252  14.633  1.00  0.00           H  
ATOM    173  CE1 TYR A  18     105.150  97.333  11.011  1.00 35.10           C  
ATOM    174  HE1 TYR A  18     104.782  97.367   9.972  1.00  0.00           H  
ATOM    175  CE2 TYR A  18     104.705  97.313  13.355  1.00 28.83           C  
ATOM    176  HE2 TYR A  18     103.992  97.322  14.196  1.00  0.00           H  
ATOM    177  CZ  TYR A  18     104.251  97.349  12.051  1.00 36.00           C  
ATOM    178  OH  TYR A  18     102.897  97.407  11.716  1.00 42.37           O  
ATOM    179  HH  TYR A  18     102.585  97.432  10.819  1.00  0.00           H  
ATOM    180  N  AILE A  19     109.178  99.310  14.889  0.39 38.13           N  
ATOM    181  H  AILE A  19     109.951  98.651  14.978  1.00  0.00           H  
ATOM    182  N  BILE A  19     109.178  99.310  14.889  0.61 38.61           N  
ATOM    183  H  BILE A  19     109.955  98.655  14.975  1.00  0.00           H  
ATOM    184  CA AILE A  19     108.736 100.044  16.067  0.39 34.93           C  
ATOM    185  HA AILE A  19     107.630  99.931  16.154  1.00  0.00           H  
ATOM    186  CA BILE A  19     108.735 100.035  16.072  0.61 34.84           C  
ATOM    187  HA BILE A  19     107.628  99.927  16.151  1.00  0.00           H  
ATOM    188  C  AILE A  19     109.055 101.530  15.939  0.39 35.42           C  
ATOM    189  C  BILE A  19     109.062 101.525  15.954  0.61 35.38           C  
ATOM    190  O  AILE A  19     108.231 102.378  16.279  0.39 35.42           O  
ATOM    191  O  BILE A  19     108.247 102.374  16.308  0.61 35.54           O  
ATOM    192  CB AILE A  19     109.381  99.485  17.350  0.39 35.55           C  
ATOM    193  HB AILE A  19     110.484  99.429  17.198  1.00  0.00           H  
ATOM    194  CB BILE A  19     109.370  99.445  17.355  0.61 37.07           C  
ATOM    195  HB BILE A  19     110.474  99.395  17.209  1.00  0.00           H  
ATOM    196  CG1AILE A  19     108.856  98.078  17.632  0.39 36.76           C  
ATOM    197 1HG1AILE A  19     107.745  98.046  17.540  1.00  0.00           H  
ATOM    198 2HG1AILE A  19     109.131  97.382  16.806  1.00  0.00           H  
ATOM    199  CG1BILE A  19     108.851  98.024  17.602  0.61 37.98           C  
ATOM    200 1HG1BILE A  19     109.185  97.340  16.787  1.00  0.00           H  
ATOM    201 2HG1BILE A  19     109.380  97.561  18.468  1.00  0.00           H  
ATOM    202  CG2AILE A  19     109.102 100.386  18.542  0.39 31.21           C  
ATOM    203 1HG2AILE A  19     109.485 101.413  18.336  1.00  0.00           H  
ATOM    204 2HG2AILE A  19     109.513  99.967  19.490  1.00  0.00           H  
ATOM    205 3HG2AILE A  19     108.023 100.389  18.822  1.00  0.00           H  
ATOM    206  CG2BILE A  19     109.088 100.316  18.568  0.61 28.59           C  
ATOM    207 1HG2BILE A  19     109.466 101.350  18.388  1.00  0.00           H  
ATOM    208 2HG2BILE A  19     109.502  99.876  19.505  1.00  0.00           H  
ATOM    209 3HG2BILE A  19     108.009 100.307  18.848  1.00  0.00           H  
ATOM    210  CD1AILE A  19     109.295  97.528  18.958  0.39 33.06           C  
ATOM    211 1HD1AILE A  19     108.912  96.501  19.164  1.00  0.00           H  
ATOM    212 2HD1AILE A  19     109.020  98.224  19.784  1.00  0.00           H  
ATOM    213 3HD1AILE A  19     110.406  97.560  19.050  1.00  0.00           H  
ATOM    214  CD1BILE A  19     107.341  97.931  17.789  0.61 34.02           C  
ATOM    215 1HD1BILE A  19     106.963  96.897  17.969  1.00  0.00           H  
ATOM    216 2HD1BILE A  19     106.812  98.394  16.923  1.00  0.00           H  
ATOM    217 3HD1BILE A  19     107.007  98.615  18.604  1.00  0.00           H  
ATOM    218  N   HIS A  20     110.245 101.843  15.440  1.00 36.15           N  
ATOM    219  CA  HIS A  20     110.624 103.237  15.250  1.00 41.04           C  
ATOM    220  HA  HIS A  20     110.596 103.748  16.241  1.00  0.00           H  
ATOM    221  C   HIS A  20     109.614 103.923  14.323  1.00 41.71           C  
ATOM    222  O   HIS A  20     109.152 105.035  14.595  1.00 44.69           O  
ATOM    223  CB  HIS A  20     112.037 103.368  14.679  1.00 34.91           C  
ATOM    224  HB1 HIS A  20     112.766 102.784  15.288  1.00  0.00           H  
ATOM    225  HB2 HIS A  20     112.125 102.820  13.712  1.00  0.00           H  
ATOM    226  CG  HIS A  20     112.486 104.787  14.529  1.00 43.44           C  
ATOM    227  CD2 HIS A  20     112.216 105.712  13.576  1.00 45.33           C  
ATOM    228  HD2 HIS A  20     111.594 105.564  12.678  1.00  0.00           H  
ATOM    229  ND1 HIS A  20     113.283 105.419  15.461  1.00 45.90           N  
ATOM    230  HD1 HIS A  20     113.647 104.992  16.313  1.00  0.00           H  
ATOM    231  CE1 HIS A  20     113.500 106.663  15.077  1.00 51.80           C  
ATOM    232  HE1 HIS A  20     114.111 107.406  15.616  1.00  0.00           H  
ATOM    233  NE2 HIS A  20     112.862 106.868  13.938  1.00 49.44           N  
ATOM    234  HE2 HIS A  20     112.851 107.743  13.413  1.00  0.00           H  
ATOM    235  N   TYR A  21     109.246 103.233  13.251  1.00 40.96           N  
ATOM    236  HN  TYR A  21     109.647 102.309  13.090  1.00  0.00           H  
ATOM    237  CA  TYR A  21     108.279 103.768  12.298  1.00 38.49           C  
ATOM    238  HA  TYR A  21     108.642 104.770  11.969  1.00  0.00           H  
ATOM    239  C   TYR A  21     106.882 103.953  12.914  1.00 36.78           C  
ATOM    240  O   TYR A  21     106.277 105.016  12.773  1.00 46.86           O  
ATOM    241  CB  TYR A  21     108.214 102.865  11.064  1.00 35.68           C  
ATOM    242  HB1 TYR A  21     109.196 102.852  10.537  1.00  0.00           H  
ATOM    243  HB2 TYR A  21     108.148 101.794  11.366  1.00  0.00           H  
ATOM    244  CG  TYR A  21     107.104 103.213  10.105  1.00 45.84           C  
ATOM    245  CD1 TYR A  21     107.185 104.341   9.288  1.00 49.48           C  
ATOM    246  HD1 TYR A  21     108.075 104.990   9.344  1.00  0.00           H  
ATOM    247  CD2 TYR A  21     105.975 102.407  10.010  1.00 43.05           C  
ATOM    248  HD2 TYR A  21     105.897 101.508  10.644  1.00  0.00           H  
ATOM    249  CE1 TYR A  21     106.162 104.658   8.407  1.00 48.90           C  
ATOM    250  HE1 TYR A  21     106.234 105.554   7.767  1.00  0.00           H  
ATOM    251  CE2 TYR A  21     104.956 102.709   9.142  1.00 43.80           C  
ATOM    252  HE2 TYR A  21     104.068 102.058   9.083  1.00  0.00           H  
ATOM    253  CZ  TYR A  21     105.047 103.835   8.340  1.00 51.21           C  
ATOM    254  OH  TYR A  21     104.011 104.117   7.474  1.00 46.36           O  
ATOM    255  HH  TYR A  21     104.073 104.889   6.924  1.00  0.00           H  
ATOM    256  N   LYS A  22     106.374 102.946  13.616  1.00 41.00           N  
ATOM    257  HN  LYS A  22     106.903 102.082  13.729  1.00  0.00           H  
ATOM    258  CA  LYS A  22     105.052 103.083  14.226  1.00 41.19           C  
ATOM    259  HA  LYS A  22     104.316 103.292  13.415  1.00  0.00           H  
ATOM    260  C   LYS A  22     104.999 104.241  15.226  1.00 44.79           C  
ATOM    261  O   LYS A  22     103.983 104.929  15.330  1.00 42.74           O  
ATOM    262  CB  LYS A  22     104.633 101.791  14.927  1.00 39.14           C  
ATOM    263  HB1 LYS A  22     103.670 101.939  15.470  1.00  0.00           H  
ATOM    264  HB2 LYS A  22     105.309 101.581  15.789  1.00  0.00           H  
ATOM    265  CG  LYS A  22     104.545 100.581  14.020  1.00 41.59           C  
ATOM    266  HG1 LYS A  22     104.023  99.739  14.532  1.00  0.00           H  
ATOM    267  HG2 LYS A  22     105.549 100.117  13.880  1.00  0.00           H  
ATOM    268  CD  LYS A  22     103.893 100.885  12.671  1.00 39.33           C  
ATOM    269  HD1 LYS A  22     104.148 100.101  11.920  1.00  0.00           H  
ATOM    270  HD2 LYS A  22     104.374 101.766  12.186  1.00  0.00           H  
ATOM    271  CE  LYS A  22     102.395 101.073  12.768  1.00 39.96           C  
ATOM    272  HE1 LYS A  22     102.124 101.978  13.360  1.00  0.00           H  
ATOM    273  HE2 LYS A  22     101.917 100.305  13.420  1.00  0.00           H  
ATOM    274  NZ  LYS A  22     101.797 101.097  11.396  1.00 39.64           N  
ATOM    275  HZ1 LYS A  22     100.787 101.224  11.461  1.00  0.00           H  
ATOM    276  HZ2 LYS A  22     102.045 100.269  10.855  1.00  0.00           H  
ATOM    277  HZ3 LYS A  22     102.234 101.800  10.799  1.00  0.00           H  
ATOM    278  N   LEU A  23     106.083 104.454  15.971  1.00 40.13           N  
ATOM    279  HN  LEU A  23     106.919 103.884  15.839  1.00  0.00           H  
ATOM    280  CA  LEU A  23     106.064 105.507  16.975  1.00 38.00           C  
ATOM    281  HA  LEU A  23     105.089 105.450  17.513  1.00  0.00           H  
ATOM    282  C   LEU A  23     106.156 106.887  16.308  1.00 35.54           C  
ATOM    283  O   LEU A  23     105.460 107.815  16.714  1.00 38.38           O  
ATOM    284  CB  LEU A  23     107.181 105.302  18.002  1.00 38.40           C  
ATOM    285  HB1 LEU A  23     107.422 106.265  18.509  1.00  0.00           H  
ATOM    286  HB2 LEU A  23     108.150 105.108  17.486  1.00  0.00           H  
ATOM    287  CG  LEU A  23     106.904 104.206  19.044  1.00 35.42           C  
ATOM    288  HG  LEU A  23     106.587 103.285  18.501  1.00  0.00           H  
ATOM    289  CD1 LEU A  23     108.150 103.870  19.857  1.00 31.53           C  
ATOM    290 1HD1 LEU A  23     108.972 103.578  19.163  1.00  0.00           H  
ATOM    291 2HD1 LEU A  23     107.953 103.092  20.631  1.00  0.00           H  
ATOM    292 3HD1 LEU A  23     108.447 104.700  20.540  1.00  0.00           H  
ATOM    293  CD2 LEU A  23     105.776 104.606  19.996  1.00 34.68           C  
ATOM    294 1HD2 LEU A  23     104.865 104.852  19.402  1.00  0.00           H  
ATOM    295 2HD2 LEU A  23     106.073 105.436  20.679  1.00  0.00           H  
ATOM    296 3HD2 LEU A  23     105.579 103.828  20.770  1.00  0.00           H  
ATOM    297  N   SER A  24     106.973 107.009  15.262  1.00 37.98           N  
ATOM    298  HN  SER A  24     107.469 106.189  14.913  1.00  0.00           H  
ATOM    299  CA  SER A  24     107.168 108.308  14.606  1.00 43.51           C  
ATOM    300  HA  SER A  24     107.443 109.057  15.385  1.00  0.00           H  
ATOM    301  C   SER A  24     105.888 108.770  13.931  1.00 51.29           C  
ATOM    302  O   SER A  24     105.640 109.968  13.819  1.00 50.40           O  
ATOM    303  CB  SER A  24     108.297 108.246  13.579  1.00 43.46           C  
ATOM    304  HB1 SER A  24     109.293 108.097  14.058  1.00  0.00           H  
ATOM    305  HB2 SER A  24     108.492 109.238  13.109  1.00  0.00           H  
ATOM    306  OG  SER A  24     108.013 107.248  12.619  1.00 59.47           O  
ATOM    307  HG  SER A  24     108.715 107.209  11.980  1.00  0.00           H  
ATOM    308  N   GLN A  25     105.085 107.810  13.477  1.00 51.09           N  
ATOM    309  HN  GLN A  25     105.407 106.842  13.501  1.00  0.00           H  
ATOM    310  CA  GLN A  25     103.761 108.103  12.948  1.00 50.47           C  
ATOM    311  HA  GLN A  25     103.878 108.713  12.022  1.00  0.00           H  
ATOM    312  C   GLN A  25     102.930 108.903  13.952  1.00 50.24           C  
ATOM    313  O   GLN A  25     102.105 109.730  13.570  1.00 49.17           O  
ATOM    314  CB  GLN A  25     103.029 106.806  12.585  1.00 46.11           C  
ATOM    315  HB1 GLN A  25     101.926 106.954  12.654  1.00  0.00           H  
ATOM    316  HB2 GLN A  25     103.173 106.045  13.387  1.00  0.00           H  
ATOM    317  CG  GLN A  25     103.397 106.221  11.233  1.00 51.35           C  
ATOM    318  HG1 GLN A  25     104.479 105.956  11.193  1.00  0.00           H  
ATOM    319  HG2 GLN A  25     103.374 107.003  10.439  1.00  0.00           H  
ATOM    320  CD  GLN A  25     102.522 105.021  10.849  1.00 59.41           C  
ATOM    321  NE2 GLN A  25     102.198 104.913   9.567  1.00 58.86           N  
ATOM    322 1HE2 GLN A  25     101.616 104.115   9.312  1.00  0.00           H  
ATOM    323 2HE2 GLN A  25     102.511 105.584   8.865  1.00  0.00           H  
ATOM    324  OE1 GLN A  25     102.144 104.210  11.698  1.00 61.12           O  
ATOM    325  N   ARG A  26     103.134 108.632  15.238  1.00 47.71           N  
ATOM    326  HN  ARG A  26     103.795 107.900  15.497  1.00  0.00           H  
ATOM    327  CA  ARG A  26     102.430 109.362  16.281  1.00 46.63           C  
ATOM    328  HA  ARG A  26     101.498 109.789  15.842  1.00  0.00           H  
ATOM    329  C   ARG A  26     103.291 110.515  16.793  1.00 46.78           C  
ATOM    330  O   ARG A  26     102.976 111.130  17.814  1.00 47.57           O  
ATOM    331  CB  ARG A  26     102.037 108.443  17.442  1.00 48.15           C  
ATOM    332  HB1 ARG A  26     101.361 108.986  18.143  1.00  0.00           H  
ATOM    333  HB2 ARG A  26     102.917 108.272  18.105  1.00  0.00           H  
ATOM    334  CG  ARG A  26     101.413 107.103  17.051  1.00 47.71           C  
ATOM    335  HG1 ARG A  26     101.245 106.464  17.949  1.00  0.00           H  
ATOM    336  HG2 ARG A  26     102.148 106.464  16.508  1.00  0.00           H  
ATOM    337  CD  ARG A  26     100.149 107.256  16.259  1.00 59.24           C  
ATOM    338  HD1 ARG A  26     100.192 106.648  15.326  1.00  0.00           H  
ATOM    339  HD2 ARG A  26     100.084 108.276  15.813  1.00  0.00           H  
ATOM    340  NE  ARG A  26      98.940 106.947  17.022  1.00 72.29           N  
ATOM    341  HE  ARG A  26      98.700 105.965  17.156  1.00  0.00           H  
ATOM    342  CZ  ARG A  26      98.132 107.862  17.554  1.00 72.55           C  
ATOM    343  NH1 ARG A  26      98.402 109.155  17.418  1.00 72.79           N  
ATOM    344 1HH1 ARG A  26      97.783 109.856  17.826  1.00  0.00           H  
ATOM    345 2HH1 ARG A  26      99.233 109.445  16.902  1.00  0.00           H  
ATOM    346  NH2 ARG A  26      97.052 107.485  18.225  1.00 65.74           N  
ATOM    347 1HH2 ARG A  26      96.433 108.186  18.633  1.00  0.00           H  
ATOM    348 2HH2 ARG A  26      96.845 106.492  18.329  1.00  0.00           H  
ATOM    349  N   GLY A  27     104.377 110.802  16.081  1.00 42.99           N  
ATOM    350  HN  GLY A  27     104.627 110.209  15.290  1.00  0.00           H  
ATOM    351  CA  GLY A  27     105.217 111.947  16.408  1.00 45.89           C  
ATOM    352  HA1 GLY A  27     105.737 112.323  15.496  1.00  0.00           H  
ATOM    353  HA2 GLY A  27     104.589 112.836  16.648  1.00  0.00           H  
ATOM    354  C   GLY A  27     106.215 111.686  17.519  1.00 44.43           C  
ATOM    355  O   GLY A  27     106.826 112.616  18.027  1.00 48.94           O  
ATOM    356  N   TYR A  28     106.393 110.421  17.890  1.00 40.53           N  
ATOM    357  HN  TYR A  28     105.846 109.685  17.443  1.00  0.00           H  
ATOM    358  CA  TYR A  28     107.359 110.069  18.927  1.00 45.07           C  
ATOM    359  HA  TYR A  28     107.620 110.997  19.487  1.00  0.00           H  
ATOM    360  C   TYR A  28     108.645 109.494  18.336  1.00 42.97           C  
ATOM    361  O   TYR A  28     108.622 108.481  17.626  1.00 41.47           O  
ATOM    362  CB  TYR A  28     106.752 109.073  19.916  1.00 37.91           C  
ATOM    363  HB1 TYR A  28     106.418 108.152  19.385  1.00  0.00           H  
ATOM    364  HB2 TYR A  28     105.769 109.445  20.289  1.00  0.00           H  
ATOM    365  CG  TYR A  28     107.659 108.714  21.079  1.00 48.69           C  
ATOM    366  CD1 TYR A  28     107.660 109.473  22.243  1.00 42.09           C  
ATOM    367  HD1 TYR A  28     106.997 110.351  22.316  1.00  0.00           H  
ATOM    368  CD2 TYR A  28     108.511 107.613  21.018  1.00 36.18           C  
ATOM    369  HD2 TYR A  28     108.529 106.990  20.108  1.00  0.00           H  
ATOM    370  CE1 TYR A  28     108.480 109.148  23.318  1.00 38.40           C  
ATOM    371  HE1 TYR A  28     108.460 109.760  24.235  1.00  0.00           H  
ATOM    372  CE2 TYR A  28     109.341 107.287  22.089  1.00 36.13           C  
ATOM    373  HE2 TYR A  28     110.015 106.416  22.024  1.00  0.00           H  
ATOM    374  CZ  TYR A  28     109.315 108.060  23.231  1.00 41.32           C  
ATOM    375  OH  TYR A  28     110.125 107.745  24.293  1.00 46.02           O  
ATOM    376  HH  TYR A  28     110.107 108.277  25.080  1.00  0.00           H  
ATOM    377  N   GLU A  29     109.766 110.143  18.649  1.00 40.74           N  
ATOM    378  HN  GLU A  29     109.707 110.966  19.248  1.00  0.00           H  
ATOM    379  CA  GLU A  29     111.074 109.718  18.165  1.00 40.97           C  
ATOM    380  HA  GLU A  29     110.926 109.114  17.240  1.00  0.00           H  
ATOM    381  C   GLU A  29     111.777 108.848  19.198  1.00 45.80           C  
ATOM    382  O   GLU A  29     112.126 109.307  20.284  1.00 51.35           O  
ATOM    383  CB  GLU A  29     111.940 110.926  17.816  1.00 43.57           C  
ATOM    384  HB1 GLU A  29     112.232 111.483  18.736  1.00  0.00           H  
ATOM    385  HB2 GLU A  29     111.336 111.714  17.308  1.00  0.00           H  
ATOM    386  CG  GLU A  29     113.153 110.571  16.997  1.00 48.16           C  
ATOM    387  HG1 GLU A  29     112.855 110.178  15.997  1.00  0.00           H  
ATOM    388  HG2 GLU A  29     113.657 109.665  17.408  1.00  0.00           H  
ATOM    389  CD  GLU A  29     114.137 111.718  16.854  1.00 56.84           C  
ATOM    390  OE1 GLU A  29     113.744 112.893  17.043  1.00 64.12           O  
ATOM    391  OE2 GLU A  29     115.315 111.436  16.556  1.00 58.84           O  
ATOM    392  N   TRP A  30     111.971 107.583  18.843  1.00 46.96           N  
ATOM    393  HN  TRP A  30     111.713 107.300  17.897  1.00  0.00           H  
ATOM    394  CA  TRP A  30     112.535 106.576  19.739  1.00 47.15           C  
ATOM    395  HA  TRP A  30     112.435 106.944  20.787  1.00  0.00           H  
ATOM    396  C   TRP A  30     114.013 106.307  19.464  1.00 54.70           C  
ATOM    397  O   TRP A  30     114.391 105.952  18.349  1.00 60.05           O  
ATOM    398  CB  TRP A  30     111.739 105.274  19.609  1.00 35.85           C  
ATOM    399  HB1 TRP A  30     110.674 105.444  19.891  1.00  0.00           H  
ATOM    400  HB2 TRP A  30     111.615 105.004  18.534  1.00  0.00           H  
ATOM    401  CG  TRP A  30     112.292 104.122  20.366  1.00 36.58           C  
ATOM    402  CD1 TRP A  30     112.635 104.097  21.691  1.00 36.86           C  
ATOM    403  HD1 TRP A  30     112.552 104.953  22.382  1.00  0.00           H  
ATOM    404  CD2 TRP A  30     112.532 102.801  19.864  1.00 36.96           C  
ATOM    405  CE2 TRP A  30     113.037 102.032  20.937  1.00 38.88           C  
ATOM    406  CE3 TRP A  30     112.367 102.190  18.612  1.00 35.18           C  
ATOM    407  HE3 TRP A  30     111.973 102.762  17.755  1.00  0.00           H  
ATOM    408  NE1 TRP A  30     113.097 102.850  22.035  1.00 39.41           N  
ATOM    409  HE1 TRP A  30     113.431 102.577  22.959  1.00  0.00           H  
ATOM    410  CZ2 TRP A  30     113.379 100.681  20.798  1.00 42.92           C  
ATOM    411  HZ2 TRP A  30     113.771 100.101  21.650  1.00  0.00           H  
ATOM    412  CZ3 TRP A  30     112.711 100.845  18.471  1.00 36.56           C  
ATOM    413  HZ3 TRP A  30     112.592 100.354  17.491  1.00  0.00           H  
ATOM    414  CH2 TRP A  30     113.209 100.104  19.563  1.00 35.14           C  
ATOM    415  HH2 TRP A  30     113.467  99.041  19.423  1.00  0.00           H  
ATOM    416  N   ASP A  31     114.844 106.474  20.486  1.00 64.59           N  
ATOM    417  HN  ASP A  31     114.487 106.851  21.364  1.00  0.00           H  
ATOM    418  CA  ASP A  31     116.255 106.129  20.378  1.00 73.48           C  
ATOM    419  HA  ASP A  31     116.643 106.535  19.415  1.00  0.00           H  
ATOM    420  C   ASP A  31     116.446 104.613  20.374  1.00 76.60           C  
ATOM    421  O   ASP A  31     116.099 103.940  21.343  1.00 65.18           O  
ATOM    422  CB  ASP A  31     117.051 106.761  21.523  1.00 79.75           C  
ATOM    423  HB1 ASP A  31     116.527 106.623  22.498  1.00  0.00           H  
ATOM    424  HB2 ASP A  31     117.026 107.874  21.460  1.00  0.00           H  
ATOM    425  CG  ASP A  31     118.482 106.251  21.596  1.00 87.20           C  
ATOM    426  OD1 ASP A  31     119.068 105.945  20.534  1.00 86.49           O  
ATOM    427  OD2 ASP A  31     119.021 106.155  22.721  1.00 91.39           O  
ATOM    428  N   ALA A  32     116.992 104.114  19.264  1.00 89.23           N  
ATOM    429  HN  ALA A  32     117.155 104.764  18.495  1.00  0.00           H  
ATOM    430  CA  ALA A  32     117.380 102.714  19.047  1.00 88.90           C  
ATOM    431  HA  ALA A  32     116.603 102.247  18.398  1.00  0.00           H  
ATOM    432  C   ALA A  32     117.501 101.859  20.310  1.00 85.82           C  
ATOM    433  HC  ALA A  32     116.673 101.187  20.592  1.00  0.00           H  
ATOM    434  O   ALA A  32     118.510 101.909  21.017  1.00 81.04           O  
ATOM    435  CB  ALA A  32     118.708 102.676  18.278  1.00 88.79           C  
ATOM    436  HB1 ALA A  32     119.003 101.613  18.113  1.00  0.00           H  
ATOM    437  HB2 ALA A  32     119.508 103.265  18.784  1.00  0.00           H  
ATOM    438  HB3 ALA A  32     118.664 103.257  17.327  1.00  0.00           H  
ATOM    439  N   SER A  90     116.986  93.325   1.798  1.00 68.00           N  
ATOM    440  HN1 SER A  90     116.747  92.888   2.688  1.00  0.00           H  
ATOM    441  HN2 SER A  90     117.612  92.741   1.244  1.00  0.00           H  
ATOM    442  HN3 SER A  90     116.192  93.344   1.158  1.00  0.00           H  
ATOM    443  CA  SER A  90     117.538  94.656   2.020  1.00 80.19           C  
ATOM    444  HA  SER A  90     118.470  94.554   2.623  1.00  0.00           H  
ATOM    445  C   SER A  90     116.552  95.532   2.798  1.00 82.00           C  
ATOM    446  O   SER A  90     115.920  95.082   3.757  1.00 76.71           O  
ATOM    447  CB  SER A  90     117.898  95.314   0.679  1.00 83.65           C  
ATOM    448  HB1 SER A  90     117.014  95.371   0.001  1.00  0.00           H  
ATOM    449  HB2 SER A  90     118.547  94.652   0.060  1.00  0.00           H  
ATOM    450  OG  SER A  90     118.489  96.590   0.871  1.00 81.75           O  
ATOM    451  HG  SER A  90     118.712  96.997   0.042  1.00  0.00           H  
ATOM    452  N   GLU A  91     116.424  96.787   2.378  1.00 79.65           N  
ATOM    453  HN  GLU A  91     117.041  97.134   1.644  1.00  0.00           H  
ATOM    454  CA  GLU A  91     115.420  97.676   2.945  1.00 68.52           C  
ATOM    455  HA  GLU A  91     115.441  97.572   4.055  1.00  0.00           H  
ATOM    456  C   GLU A  91     114.032  97.282   2.446  1.00 62.45           C  
ATOM    457  O   GLU A  91     113.020  97.775   2.936  1.00 62.60           O  
ATOM    458  CB  GLU A  91     115.725  99.132   2.587  1.00 74.45           C  
ATOM    459  HB1 GLU A  91     114.956  99.813   3.021  1.00  0.00           H  
ATOM    460  HB2 GLU A  91     115.829  99.274   1.486  1.00  0.00           H  
ATOM    461  HB3 GLU A  91     116.757  99.425   2.892  1.00  0.00           H  
ATOM    462  N   VAL A  92     113.988  96.384   1.468  1.00 60.20           N  
ATOM    463  HN  VAL A  92     114.854  95.954   1.141  1.00  0.00           H  
ATOM    464  CA  VAL A  92     112.725  96.004   0.856  1.00 49.20           C  
ATOM    465  HA  VAL A  92     112.170  96.934   0.591  1.00  0.00           H  
ATOM    466  C   VAL A  92     111.904  95.230   1.880  1.00 52.66           C  
ATOM    467  O   VAL A  92     110.671  95.317   1.906  1.00 46.90           O  
ATOM    468  CB  VAL A  92     112.941  95.177  -0.439  1.00 56.80           C  
ATOM    469  HB  VAL A  92     113.493  95.817  -1.166  1.00  0.00           H  
ATOM    470  CG1 VAL A  92     113.791  93.940  -0.164  1.00 60.70           C  
ATOM    471 1HG1 VAL A  92     113.946  93.346  -1.095  1.00  0.00           H  
ATOM    472 2HG1 VAL A  92     113.358  93.318   0.654  1.00  0.00           H  
ATOM    473 3HG1 VAL A  92     114.760  94.206   0.320  1.00  0.00           H  
ATOM    474  CG2 VAL A  92     111.609  94.793  -1.071  1.00 54.40           C  
ATOM    475 1HG2 VAL A  92     111.764  94.199  -2.002  1.00  0.00           H  
ATOM    476 2HG2 VAL A  92     110.969  95.687  -1.256  1.00  0.00           H  
ATOM    477 3HG2 VAL A  92     110.950  94.259  -0.348  1.00  0.00           H  
ATOM    478  N   VAL A  93     112.587  94.501   2.754  1.00 45.65           N  
ATOM    479  HN  VAL A  93     113.603  94.439   2.688  1.00  0.00           H  
ATOM    480  CA  VAL A  93     111.881  93.795   3.800  1.00 43.92           C  
ATOM    481  HA  VAL A  93     111.079  93.182   3.326  1.00  0.00           H  
ATOM    482  C   VAL A  93     111.221  94.784   4.758  1.00 44.37           C  
ATOM    483  O   VAL A  93     110.058  94.610   5.110  1.00 42.37           O  
ATOM    484  CB  VAL A  93     112.801  92.858   4.573  1.00 42.32           C  
ATOM    485  HB  VAL A  93     113.608  93.454   5.059  1.00  0.00           H  
ATOM    486  CG1 VAL A  93     112.018  92.132   5.628  1.00 36.57           C  
ATOM    487 1HG1 VAL A  93     112.691  91.446   6.194  1.00  0.00           H  
ATOM    488 2HG1 VAL A  93     111.137  91.597   5.202  1.00  0.00           H  
ATOM    489 3HG1 VAL A  93     111.472  92.833   6.301  1.00  0.00           H  
ATOM    490  CG2 VAL A  93     113.422  91.861   3.620  1.00 53.29           C  
ATOM    491 1HG2 VAL A  93     114.095  91.175   4.186  1.00  0.00           H  
ATOM    492 2HG2 VAL A  93     113.945  92.359   2.771  1.00  0.00           H  
ATOM    493 3HG2 VAL A  93     112.654  91.307   3.031  1.00  0.00           H  
ATOM    494  N   HIS A  94     111.947  95.829   5.159  1.00 41.93           N  
ATOM    495  HN  HIS A  94     112.898  95.947   4.809  1.00  0.00           H  
ATOM    496  CA  HIS A  94     111.394  96.806   6.095  1.00 39.67           C  
ATOM    497  HA  HIS A  94     111.036  96.255   6.995  1.00  0.00           H  
ATOM    498  C   HIS A  94     110.202  97.559   5.498  1.00 41.49           C  
ATOM    499  O   HIS A  94     109.168  97.709   6.149  1.00 37.59           O  
ATOM    500  CB  HIS A  94     112.471  97.788   6.543  1.00 42.41           C  
ATOM    501  HB1 HIS A  94     112.053  98.534   7.259  1.00  0.00           H  
ATOM    502  HB2 HIS A  94     112.755  98.471   5.709  1.00  0.00           H  
ATOM    503  CG  HIS A  94     113.681  97.120   7.118  1.00 55.79           C  
ATOM    504  CD2 HIS A  94     114.984  97.171   6.753  1.00 52.96           C  
ATOM    505  HD2 HIS A  94     115.408  97.758   5.921  1.00  0.00           H  
ATOM    506  ND1 HIS A  94     113.618  96.261   8.197  1.00 52.98           N  
ATOM    507  HD1 HIS A  94     112.768  96.008   8.702  1.00  0.00           H  
ATOM    508  CE1 HIS A  94     114.831  95.818   8.473  1.00 48.75           C  
ATOM    509  HE1 HIS A  94     115.093  95.118   9.285  1.00  0.00           H  
ATOM    510  NE2 HIS A  94     115.678  96.355   7.612  1.00 51.43           N  
ATOM    511  HE2 HIS A  94     116.684  96.190   7.589  1.00  0.00           H  
ATOM    512  N   LEU A  95     110.347  98.006   4.255  1.00 39.41           N  
ATOM    513  HN  LEU A  95     111.243  97.874   3.786  1.00  0.00           H  
ATOM    514  CA  LEU A  95     109.266  98.681   3.534  1.00 50.00           C  
ATOM    515  HA  LEU A  95     108.963  99.577   4.125  1.00  0.00           H  
ATOM    516  C   LEU A  95     108.030  97.797   3.347  1.00 48.34           C  
ATOM    517  O   LEU A  95     106.897  98.252   3.518  1.00 46.92           O  
ATOM    518  CB  LEU A  95     109.764  99.162   2.164  1.00 55.94           C  
ATOM    519  HB1 LEU A  95     110.340  98.340   1.678  1.00  0.00           H  
ATOM    520  HB2 LEU A  95     110.564  99.924   2.316  1.00  0.00           H  
ATOM    521  CG  LEU A  95     108.736  99.710   1.164  1.00 63.30           C  
ATOM    522  HG  LEU A  95     107.848 100.069   1.736  1.00  0.00           H  
ATOM    523  CD1 LEU A  95     109.336 100.891   0.427  1.00 68.56           C  
ATOM    524 1HD1 LEU A  95     109.678 101.662   1.156  1.00  0.00           H  
ATOM    525 2HD1 LEU A  95     108.633 101.313  -0.329  1.00  0.00           H  
ATOM    526 3HD1 LEU A  95     110.152 100.580  -0.266  1.00  0.00           H  
ATOM    527  CD2 LEU A  95     108.265  98.647   0.159  1.00 65.22           C  
ATOM    528 1HD2 LEU A  95     107.824  97.778   0.701  1.00  0.00           H  
ATOM    529 2HD2 LEU A  95     109.081  98.336  -0.534  1.00  0.00           H  
ATOM    530 3HD2 LEU A  95     107.562  99.069  -0.597  1.00  0.00           H  
ATOM    531  N   THR A  96     108.246  96.541   2.980  1.00 40.23           N  
ATOM    532  HN  THR A  96     109.200  96.197   2.875  1.00  0.00           H  
ATOM    533  CA  THR A  96     107.125  95.658   2.729  1.00 39.87           C  
ATOM    534  HA  THR A  96     106.465  96.136   1.968  1.00  0.00           H  
ATOM    535  C   THR A  96     106.325  95.478   4.011  1.00 38.03           C  
ATOM    536  O   THR A  96     105.098  95.581   4.006  1.00 38.39           O  
ATOM    537  CB  THR A  96     107.581  94.297   2.186  1.00 38.40           C  
ATOM    538  HB  THR A  96     108.323  93.851   2.888  1.00  0.00           H  
ATOM    539  CG2 THR A  96     106.396  93.358   2.046  1.00 39.40           C  
ATOM    540 1HG2 THR A  96     106.727  92.369   1.651  1.00  0.00           H  
ATOM    541 2HG2 THR A  96     105.585  93.803   1.423  1.00  0.00           H  
ATOM    542 3HG2 THR A  96     105.832  93.255   3.003  1.00  0.00           H  
ATOM    543  OG1 THR A  96     108.192  94.477   0.906  1.00 45.46           O  
ATOM    544  HG1 THR A  96     108.474  93.634   0.570  1.00  0.00           H  
ATOM    545  N   LEU A  97     107.025  95.255   5.116  1.00 40.22           N  
ATOM    546  HN  LEU A  97     108.043  95.214   5.062  1.00  0.00           H  
ATOM    547  CA  LEU A  97     106.368  95.066   6.410  1.00 36.97           C  
ATOM    548  HA  LEU A  97     105.620  94.246   6.304  1.00  0.00           H  
ATOM    549  C   LEU A  97     105.630  96.330   6.850  1.00 34.34           C  
ATOM    550  O   LEU A  97     104.526  96.247   7.383  1.00 39.41           O  
ATOM    551  CB  LEU A  97     107.391  94.645   7.468  1.00 38.03           C  
ATOM    552  HB1 LEU A  97     108.160  95.446   7.571  1.00  0.00           H  
ATOM    553  HB2 LEU A  97     108.008  93.808   7.066  1.00  0.00           H  
ATOM    554  CG  LEU A  97     106.876  94.265   8.855  1.00 36.97           C  
ATOM    555  HG  LEU A  97     106.441  95.175   9.329  1.00  0.00           H  
ATOM    556  CD1 LEU A  97     105.772  93.168   8.795  1.00 26.14           C  
ATOM    557 1HD1 LEU A  97     105.396  92.891   9.807  1.00  0.00           H  
ATOM    558 2HD1 LEU A  97     106.126  92.270   8.237  1.00  0.00           H  
ATOM    559 3HD1 LEU A  97     104.935  93.475   8.125  1.00  0.00           H  
ATOM    560  CD2 LEU A  97     108.062  93.804   9.699  1.00 33.04           C  
ATOM    561 1HD2 LEU A  97     107.686  93.527  10.711  1.00  0.00           H  
ATOM    562 2HD2 LEU A  97     108.880  94.560   9.738  1.00  0.00           H  
ATOM    563 3HD2 LEU A  97     108.638  92.981   9.215  1.00  0.00           H  
ATOM    564  N   ARG A  98     106.233  97.497   6.612  1.00 33.94           N  
ATOM    565  HN  ARG A  98     107.194  97.503   6.270  1.00  0.00           H  
ATOM    566  CA  ARG A  98     105.542  98.769   6.833  1.00 42.41           C  
ATOM    567  HA  ARG A  98     105.295  98.848   7.917  1.00  0.00           H  
ATOM    568  C   ARG A  98     104.237  98.835   6.039  1.00 39.89           C  
ATOM    569  O   ARG A  98     103.191  99.140   6.603  1.00 46.95           O  
ATOM    570  CB  ARG A  98     106.429  99.969   6.451  1.00 46.06           C  
ATOM    571  HB1 ARG A  98     106.879  99.811   5.443  1.00  0.00           H  
ATOM    572  HB2 ARG A  98     105.798 100.864   6.243  1.00  0.00           H  
ATOM    573  CG  ARG A  98     107.514 100.313   7.464  1.00 56.71           C  
ATOM    574  HG1 ARG A  98     107.137 100.226   8.510  1.00  0.00           H  
ATOM    575  HG2 ARG A  98     108.303  99.526   7.498  1.00  0.00           H  
ATOM    576  CD  ARG A  98     108.117 101.699   7.201  1.00 65.84           C  
ATOM    577  HD1 ARG A  98     107.341 102.495   7.285  1.00  0.00           H  
ATOM    578  HD2 ARG A  98     108.785 102.009   8.038  1.00  0.00           H  
ATOM    579  NE  ARG A  98     108.812 101.779   5.919  1.00 77.10           N  
ATOM    580  HE  ARG A  98     108.260 101.651   5.071  1.00  0.00           H  
ATOM    581  CZ  ARG A  98     110.114 102.007   5.781  1.00 84.19           C  
ATOM    582  NH1 ARG A  98     110.877 102.191   6.852  1.00 87.58           N  
ATOM    583 1HH1 ARG A  98     111.876 102.366   6.746  1.00  0.00           H  
ATOM    584 2HH1 ARG A  98     110.463 102.154   7.784  1.00  0.00           H  
ATOM    585  NH2 ARG A  98     110.653 102.055   4.567  1.00 83.20           N  
ATOM    586 1HH2 ARG A  98     111.652 102.230   4.461  1.00  0.00           H  
ATOM    587 2HH2 ARG A  98     110.067 101.914   3.744  1.00  0.00           H  
ATOM    588  N   GLN A  99     104.307  98.563   4.734  1.00 39.38           N  
ATOM    589  HN  GLN A  99     105.205  98.296   4.330  1.00  0.00           H  
ATOM    590  CA  GLN A  99     103.129  98.637   3.865  1.00 44.78           C  
ATOM    591  HA  GLN A  99     102.731  99.678   3.898  1.00  0.00           H  
ATOM    592  C   GLN A  99     102.042  97.692   4.349  1.00 39.18           C  
ATOM    593  O   GLN A  99     100.881  98.059   4.438  1.00 43.10           O  
ATOM    594  CB  GLN A  99     103.476  98.297   2.413  1.00 49.67           C  
ATOM    595  HB1 GLN A  99     102.542  98.099   1.837  1.00  0.00           H  
ATOM    596  HB2 GLN A  99     103.958  97.293   2.364  1.00  0.00           H  
ATOM    597  CG  GLN A  99     104.326  99.312   1.682  1.00 63.64           C  
ATOM    598  HG1 GLN A  99     105.362  99.345   2.094  1.00  0.00           H  
ATOM    599  HG2 GLN A  99     104.008 100.354   1.922  1.00  0.00           H  
ATOM    600  CD  GLN A  99     104.337  99.069   0.173  1.00 72.26           C  
ATOM    601  NE2 GLN A  99     105.168  99.816  -0.541  1.00 63.50           N  
ATOM    602 1HE2 GLN A  99     105.777 100.516  -0.117  1.00  0.00           H  
ATOM    603 2HE2 GLN A  99     105.175  99.654  -1.548  1.00  0.00           H  
ATOM    604  OE1 GLN A  99     103.598  98.220  -0.341  1.00 79.25           O  
ATOM    605  N   ALA A 100     102.437  96.466   4.664  1.00 30.23           N  
ATOM    606  HN  ALA A 100     103.425  96.224   4.586  1.00  0.00           H  
ATOM    607  CA  ALA A 100     101.492  95.459   5.118  1.00 31.83           C  
ATOM    608  HA  ALA A 100     100.672  95.384   4.367  1.00  0.00           H  
ATOM    609  C   ALA A 100     100.883  95.852   6.453  1.00 33.24           C  
ATOM    610  O   ALA A 100      99.680  95.665   6.681  1.00 33.79           O  
ATOM    611  CB  ALA A 100     102.179  94.094   5.219  1.00 30.55           C  
ATOM    612  HB1 ALA A 100     101.454  93.322   5.567  1.00  0.00           H  
ATOM    613  HB2 ALA A 100     103.088  94.132   5.864  1.00  0.00           H  
ATOM    614  HB3 ALA A 100     102.669  93.803   4.261  1.00  0.00           H  
ATOM    615  N   GLY A 101     101.715  96.392   7.341  1.00 33.76           N  
ATOM    616  HN  GLY A 101     102.693  96.536   7.092  1.00  0.00           H  
ATOM    617  CA  GLY A 101     101.248  96.778   8.658  1.00 32.66           C  
ATOM    618  HA1 GLY A 101     102.097  97.034   9.333  1.00  0.00           H  
ATOM    619  HA2 GLY A 101     100.839  95.905   9.218  1.00  0.00           H  
ATOM    620  C   GLY A 101     100.239  97.910   8.580  1.00 31.11           C  
ATOM    621  O   GLY A 101      99.199  97.900   9.250  1.00 37.75           O  
ATOM    622  N   ASP A 102     100.549  98.886   7.739  1.00 32.99           N  
ATOM    623  HN  ASP A 102     101.428  98.838   7.224  1.00  0.00           H  
ATOM    624  CA  ASP A 102      99.666 100.024   7.532  1.00 40.64           C  
ATOM    625  HA  ASP A 102      99.447 100.475   8.528  1.00  0.00           H  
ATOM    626  C   ASP A 102      98.320  99.616   6.887  1.00 47.24           C  
ATOM    627  O   ASP A 102      97.275 100.167   7.232  1.00 43.77           O  
ATOM    628  CB  ASP A 102     100.374 101.081   6.681  1.00 42.75           C  
ATOM    629  HB1 ASP A 102      99.637 101.765   6.200  1.00  0.00           H  
ATOM    630  HB2 ASP A 102     100.821 100.624   5.767  1.00  0.00           H  
ATOM    631  CG  ASP A 102     101.426 101.874   7.469  1.00 44.91           C  
ATOM    632  OD1 ASP A 102     101.424 101.825   8.715  1.00 52.06           O  
ATOM    633  OD2 ASP A 102     102.238 102.575   6.837  1.00 46.88           O  
ATOM    634  N   ASP A 103      98.339  98.662   5.956  1.00 40.53           N  
ATOM    635  HN  ASP A 103      99.226  98.246   5.672  1.00  0.00           H  
ATOM    636  CA  ASP A 103      97.092  98.210   5.341  1.00 38.96           C  
ATOM    637  HA  ASP A 103      96.505  99.107   5.036  1.00  0.00           H  
ATOM    638  C   ASP A 103      96.277  97.429   6.384  1.00 35.44           C  
ATOM    639  O   ASP A 103      95.057  97.585   6.475  1.00 44.86           O  
ATOM    640  CB  ASP A 103      97.361  97.353   4.085  1.00 39.84           C  
ATOM    641  HB1 ASP A 103      97.951  97.924   3.331  1.00  0.00           H  
ATOM    642  HB2 ASP A 103      98.090  96.539   4.306  1.00  0.00           H  
ATOM    643  CG  ASP A 103      96.067  96.783   3.459  1.00 50.37           C  
ATOM    644  OD1 ASP A 103      95.114  97.554   3.205  1.00 43.42           O  
ATOM    645  OD2 ASP A 103      95.995  95.551   3.229  1.00 46.93           O  
ATOM    646  N   PHE A 104      96.962  96.614   7.180  1.00 40.53           N  
ATOM    647  HN  PHE A 104      97.966  96.510   7.033  1.00  0.00           H  
ATOM    648  CA  PHE A 104      96.321  95.860   8.262  1.00 35.45           C  
ATOM    649  HA  PHE A 104      95.554  95.183   7.819  1.00  0.00           H  
ATOM    650  C   PHE A 104      95.627  96.830   9.206  1.00 42.03           C  
ATOM    651  O   PHE A 104      94.449  96.664   9.530  1.00 37.39           O  
ATOM    652  CB  PHE A 104      97.348  95.011   9.012  1.00 28.27           C  
ATOM    653  HB1 PHE A 104      98.159  95.656   9.424  1.00  0.00           H  
ATOM    654  HB2 PHE A 104      97.940  94.394   8.296  1.00  0.00           H  
ATOM    655  CG  PHE A 104      96.763  94.138  10.102  1.00 30.29           C  
ATOM    656  CD1 PHE A 104      96.492  94.654  11.363  1.00 31.09           C  
ATOM    657  HD1 PHE A 104      96.705  95.716  11.573  1.00  0.00           H  
ATOM    658  CD2 PHE A 104      96.495  92.796   9.867  1.00 27.33           C  
ATOM    659  HD2 PHE A 104      96.690  92.369   8.869  1.00  0.00           H  
ATOM    660  CE1 PHE A 104      95.958  93.856  12.361  1.00 34.11           C  
ATOM    661  HE1 PHE A 104      95.720  94.292  13.346  1.00  0.00           H  
ATOM    662  CE2 PHE A 104      95.984  91.983  10.873  1.00 30.41           C  
ATOM    663  HE2 PHE A 104      95.787  90.916  10.672  1.00  0.00           H  
ATOM    664  CZ  PHE A 104      95.722  92.509  12.124  1.00 31.21           C  
ATOM    665  HZ  PHE A 104      95.329  91.864  12.927  1.00  0.00           H  
ATOM    666  N   SER A 105      96.363  97.850   9.628  1.00 40.45           N  
ATOM    667  HN  SER A 105      97.336  97.921   9.329  1.00  0.00           H  
ATOM    668  CA  SER A 105      95.812  98.868  10.507  1.00 41.75           C  
ATOM    669  HA  SER A 105      95.408  98.362  11.415  1.00  0.00           H  
ATOM    670  C   SER A 105      94.683  99.655   9.862  1.00 35.13           C  
ATOM    671  O   SER A 105      93.698  99.983  10.511  1.00 41.33           O  
ATOM    672  CB  SER A 105      96.903  99.837  10.949  1.00 43.82           C  
ATOM    673  HB1 SER A 105      97.516 100.199  10.091  1.00  0.00           H  
ATOM    674  HB2 SER A 105      97.713  99.326  11.520  1.00  0.00           H  
ATOM    675  OG  SER A 105      96.327 100.899  11.677  1.00 52.22           O  
ATOM    676  HG  SER A 105      97.007 101.503  11.952  1.00  0.00           H  
ATOM    677  N   ARG A 106      94.841  99.991   8.589  1.00 42.89           N  
ATOM    678  HN  ARG A 106      95.697  99.724   8.103  1.00  0.00           H  
ATOM    679  CA  ARG A 106      93.810 100.737   7.870  1.00 45.48           C  
ATOM    680  HA  ARG A 106      93.603 101.680   8.428  1.00  0.00           H  
ATOM    681  C   ARG A 106      92.510  99.944   7.765  1.00 48.59           C  
ATOM    682  O   ARG A 106      91.432 100.491   7.949  1.00 46.31           O  
ATOM    683  CB  ARG A 106      94.292 101.101   6.474  1.00 48.74           C  
ATOM    684  HB1 ARG A 106      95.293 101.590   6.513  1.00  0.00           H  
ATOM    685  HB2 ARG A 106      94.558 100.187   5.894  1.00  0.00           H  
ATOM    686  CG  ARG A 106      93.308 101.951   5.717  1.00 56.11           C  
ATOM    687  HG1 ARG A 106      92.256 101.645   5.926  1.00  0.00           H  
ATOM    688  HG2 ARG A 106      93.267 102.989   6.121  1.00  0.00           H  
ATOM    689  CD  ARG A 106      93.604 101.943   4.244  1.00 60.18           C  
ATOM    690  HD1 ARG A 106      93.554 102.967   3.806  1.00  0.00           H  
ATOM    691  HD2 ARG A 106      94.678 101.726   4.038  1.00  0.00           H  
ATOM    692  NE  ARG A 106      92.723 101.015   3.552  1.00 68.89           N  
ATOM    693  HE  ARG A 106      91.732 101.248   3.485  1.00  0.00           H  
ATOM    694  CZ  ARG A 106      93.139  99.885   3.005  1.00 70.58           C  
ATOM    695  NH1 ARG A 106      94.425  99.573   3.059  1.00 73.85           N  
ATOM    696 1HH1 ARG A 106      95.088 100.193   3.524  1.00  0.00           H  
ATOM    697 2HH1 ARG A 106      94.746  98.702   2.637  1.00  0.00           H  
ATOM    698  NH2 ARG A 106      92.279  99.080   2.401  1.00 64.38           N  
ATOM    699 1HH2 ARG A 106      91.289  99.320   2.359  1.00  0.00           H  
ATOM    700 2HH2 ARG A 106      92.600  98.209   1.979  1.00  0.00           H  
ATOM    701  N   ARG A 107      92.626  98.652   7.466  1.00 46.67           N  
ATOM    702  HN  ARG A 107      93.558  98.254   7.347  1.00  0.00           H  
ATOM    703  CA  ARG A 107      91.456  97.783   7.303  1.00 53.75           C  
ATOM    704  HA  ARG A 107      90.736  98.292   6.620  1.00  0.00           H  
ATOM    705  C   ARG A 107      90.743  97.485   8.604  1.00 49.96           C  
ATOM    706  O   ARG A 107      89.525  97.445   8.651  1.00 56.59           O  
ATOM    707  CB  ARG A 107      91.850  96.452   6.674  1.00 56.36           C  
ATOM    708  HB1 ARG A 107      91.042  95.700   6.833  1.00  0.00           H  
ATOM    709  HB2 ARG A 107      92.674  95.982   7.260  1.00  0.00           H  
ATOM    710  CG  ARG A 107      92.221  96.510   5.218  1.00 57.36           C  
ATOM    711  HG1 ARG A 107      91.399  96.930   4.593  1.00  0.00           H  
ATOM    712  HG2 ARG A 107      92.994  97.287   5.014  1.00  0.00           H  
ATOM    713  CD  ARG A 107      92.659  95.122   4.735  1.00 44.43           C  
ATOM    714  HD1 ARG A 107      93.568  94.764   5.272  1.00  0.00           H  
ATOM    715  HD2 ARG A 107      91.949  94.327   5.061  1.00  0.00           H  
ATOM    716  NE  ARG A 107      92.848  95.120   3.290  1.00 48.66           N  
ATOM    717  HE  ARG A 107      93.800  95.172   2.926  1.00  0.00           H  
ATOM    718  CZ  ARG A 107      91.846  95.054   2.424  1.00 48.21           C  
ATOM    719  NH1 ARG A 107      90.595  94.975   2.864  1.00 47.65           N  
ATOM    720 1HH1 ARG A 107      89.824  94.924   2.198  1.00  0.00           H  
ATOM    721 2HH1 ARG A 107      90.408  94.967   3.867  1.00  0.00           H  
ATOM    722  NH2 ARG A 107      92.088  95.065   1.124  1.00 62.51           N  
ATOM    723 1HH2 ARG A 107      91.317  95.014   0.458  1.00  0.00           H  
ATOM    724 2HH2 ARG A 107      93.049  95.126   0.786  1.00  0.00           H  
ATOM    725  N   TYR A 108      91.504  97.258   9.662  1.00 46.25           N  
ATOM    726  HN  TYR A 108      92.511  97.407   9.606  1.00  0.00           H  
ATOM    727  CA  TYR A 108      90.907  96.797  10.902  1.00 42.25           C  
ATOM    728  HA  TYR A 108      89.832  96.580  10.700  1.00  0.00           H  
ATOM    729  C   TYR A 108      90.967  97.830  12.013  1.00 49.22           C  
ATOM    730  O   TYR A 108      90.871  97.487  13.198  1.00 49.59           O  
ATOM    731  CB  TYR A 108      91.576  95.488  11.299  1.00 36.87           C  
ATOM    732  HB1 TYR A 108      91.163  95.063  12.244  1.00  0.00           H  
ATOM    733  HB2 TYR A 108      92.627  95.629  11.644  1.00  0.00           H  
ATOM    734  CG  TYR A 108      91.469  94.536  10.139  1.00 47.05           C  
ATOM    735  CD1 TYR A 108      90.217  94.192   9.636  1.00 47.22           C  
ATOM    736  HD1 TYR A 108      89.312  94.595  10.120  1.00  0.00           H  
ATOM    737  CD2 TYR A 108      92.600  94.037   9.497  1.00 50.01           C  
ATOM    738  HD2 TYR A 108      93.603  94.320   9.858  1.00  0.00           H  
ATOM    739  CE1 TYR A 108      90.086  93.364   8.554  1.00 45.86           C  
ATOM    740  HE1 TYR A 108      89.084  93.102   8.173  1.00  0.00           H  
ATOM    741  CE2 TYR A 108      92.476  93.189   8.410  1.00 52.63           C  
ATOM    742  HE2 TYR A 108      93.374  92.778   7.918  1.00  0.00           H  
ATOM    743  CZ  TYR A 108      91.210  92.861   7.945  1.00 53.76           C  
ATOM    744  OH  TYR A 108      91.048  92.031   6.867  1.00 59.66           O  
ATOM    745  HH  TYR A 108      90.182  91.807   6.549  1.00  0.00           H  
ATOM    746  N   ARG A 109      91.106  99.093  11.603  1.00 58.73           N  
ATOM    747  HN  ARG A 109      91.280  99.260  10.612  1.00  0.00           H  
ATOM    748  CA  ARG A 109      91.023 100.253  12.495  1.00 69.88           C  
ATOM    749  HA  ARG A 109      91.983 100.334  13.057  1.00  0.00           H  
ATOM    750  C   ARG A 109      89.888 100.098  13.502  1.00 63.36           C  
ATOM    751  O   ARG A 109      90.131  99.888  14.693  1.00 58.82           O  
ATOM    752  CB  ARG A 109      90.827 101.541  11.683  1.00 74.03           C  
ATOM    753  HB1 ARG A 109      91.657 101.654  10.947  1.00  0.00           H  
ATOM    754  HB2 ARG A 109      90.723 102.437  12.338  1.00  0.00           H  
ATOM    755  HB3 ARG A 109      89.825 101.580  11.195  1.00  0.00           H  
ATOM    756  N   ARG A 110      88.658 100.168  13.000  1.00 64.03           N  
ATOM    757  HN  ARG A 110      88.547 100.337  12.000  1.00  0.00           H  
ATOM    758  CA  ARG A 110      87.460 100.013  13.820  1.00 64.33           C  
ATOM    759  HA  ARG A 110      87.369 100.914  14.470  1.00  0.00           H  
ATOM    760  C   ARG A 110      87.502  98.776  14.729  1.00 61.97           C  
ATOM    761  O   ARG A 110      87.271  98.885  15.931  1.00 60.27           O  
ATOM    762  CB  ARG A 110      86.223  99.952  12.921  1.00 62.25           C  
ATOM    763  HB1 ARG A 110      86.193 100.850  12.261  1.00  0.00           H  
ATOM    764  HB2 ARG A 110      85.283  99.831  13.508  1.00  0.00           H  
ATOM    765  HB3 ARG A 110      86.173  99.002  12.339  1.00  0.00           H  
ATOM    766  N   ASP A 111      87.807  97.613  14.155  1.00 53.54           N  
ATOM    767  HN  ASP A 111      88.050  97.601  13.164  1.00  0.00           H  
ATOM    768  CA  ASP A 111      87.805  96.352  14.899  1.00 54.20           C  
ATOM    769  HA  ASP A 111      86.752  96.126  15.188  1.00  0.00           H  
ATOM    770  C   ASP A 111      88.644  96.405  16.181  1.00 57.42           C  
ATOM    771  O   ASP A 111      88.226  95.900  17.224  1.00 55.52           O  
ATOM    772  CB  ASP A 111      88.305  95.210  14.007  1.00 62.98           C  
ATOM    773  HB1 ASP A 111      88.302  94.241  14.558  1.00  0.00           H  
ATOM    774  HB2 ASP A 111      89.399  95.303  13.813  1.00  0.00           H  
ATOM    775  CG  ASP A 111      87.529  95.101  12.710  1.00 73.92           C  
ATOM    776  OD1 ASP A 111      87.896  95.793  11.739  1.00 77.02           O  
ATOM    777  OD2 ASP A 111      86.553  94.323  12.660  1.00 80.54           O  
ATOM    778  N   PHE A 112      89.824  97.014  16.102  1.00 57.48           N  
ATOM    779  HN  PHE A 112      90.129  97.401  15.209  1.00  0.00           H  
ATOM    780  CA  PHE A 112      90.690  97.139  17.271  1.00 59.41           C  
ATOM    781  HA  PHE A 112      90.334  96.422  18.047  1.00  0.00           H  
ATOM    782  C   PHE A 112      90.661  98.547  17.871  1.00 68.64           C  
ATOM    783  O   PHE A 112      91.670  99.026  18.395  1.00 74.37           O  
ATOM    784  CB  PHE A 112      92.128  96.777  16.910  1.00 56.59           C  
ATOM    785  HB1 PHE A 112      92.813  97.002  17.761  1.00  0.00           H  
ATOM    786  HB2 PHE A 112      92.531  97.487  16.150  1.00  0.00           H  
ATOM    787  CG  PHE A 112      92.307  95.355  16.450  1.00 51.95           C  
ATOM    788  CD1 PHE A 112      92.374  94.316  17.370  1.00 48.54           C  
ATOM    789  HD1 PHE A 112      92.286  94.536  18.447  1.00  0.00           H  
ATOM    790  CD2 PHE A 112      92.443  95.064  15.101  1.00 43.24           C  
ATOM    791  HD2 PHE A 112      92.408  95.881  14.361  1.00  0.00           H  
ATOM    792  CE1 PHE A 112      92.550  93.008  16.952  1.00 45.23           C  
ATOM    793  HE1 PHE A 112      92.595  92.192  17.693  1.00  0.00           H  
ATOM    794  CE2 PHE A 112      92.622  93.759  14.671  1.00 51.63           C  
ATOM    795  HE2 PHE A 112      92.726  93.541  13.595  1.00  0.00           H  
ATOM    796  CZ  PHE A 112      92.670  92.727  15.598  1.00 46.88           C  
ATOM    797  HZ  PHE A 112      92.803  91.686  15.259  1.00  0.00           H  
ATOM    798  N   ALA A 113      89.509  99.206  17.801  1.00 69.15           N  
ATOM    799  HN  ALA A 113      88.690  98.744  17.405  1.00  0.00           H  
ATOM    800  CA  ALA A 113      89.395 100.579  18.280  1.00 75.78           C  
ATOM    801  HA1 ALA A 113      88.456 101.063  17.923  1.00  0.00           H  
ATOM    802  HA2 ALA A 113      90.132 101.251  17.781  1.00  0.00           H  
ATOM    803  C   ALA A 113      89.516 100.640  19.798  1.00 83.87           C  
ATOM    804  O   ALA A 113      90.173 101.523  20.352  1.00 81.32           O  
ATOM    805  N   GLU A 114      88.878  99.687  20.464  1.00 91.67           N  
ATOM    806  HN  GLU A 114      88.407  98.949  19.941  1.00  0.00           H  
ATOM    807  CA  GLU A 114      88.829  99.661  21.915  1.00100.21           C  
ATOM    808  HA  GLU A 114      88.687 100.706  22.278  1.00  0.00           H  
ATOM    809  C   GLU A 114      90.136  99.116  22.517  1.00 99.37           C  
ATOM    810  O   GLU A 114      90.411  99.311  23.701  1.00105.12           O  
ATOM    811  CB  GLU A 114      87.614  98.831  22.354  1.00108.79           C  
ATOM    812  HB1 GLU A 114      86.690  99.225  21.870  1.00  0.00           H  
ATOM    813  HB2 GLU A 114      87.662  97.816  21.895  1.00  0.00           H  
ATOM    814  CG  GLU A 114      87.401  98.711  23.852  1.00121.10           C  
ATOM    815  HG1 GLU A 114      87.641  99.669  24.370  1.00  0.00           H  
ATOM    816  HG2 GLU A 114      86.316  98.641  24.099  1.00  0.00           H  
ATOM    817  CD  GLU A 114      88.176  97.553  24.456  1.00126.95           C  
ATOM    818  OE1 GLU A 114      88.591  96.651  23.690  1.00124.24           O  
ATOM    819  OE2 GLU A 114      88.381  97.555  25.690  1.00130.99           O  
ATOM    820  N   MET A 115      90.952  98.480  21.680  1.00 94.09           N  
ATOM    821  HN  MET A 115      90.783  98.568  20.678  1.00  0.00           H  
ATOM    822  CA  MET A 115      92.081  97.659  22.127  1.00 88.44           C  
ATOM    823  HA  MET A 115      91.661  96.710  22.535  1.00  0.00           H  
ATOM    824  C   MET A 115      92.965  98.269  23.213  1.00 95.85           C  
ATOM    825  O   MET A 115      93.277  97.604  24.198  1.00 98.28           O  
ATOM    826  CB  MET A 115      92.969  97.290  20.936  1.00 81.19           C  
ATOM    827  HB1 MET A 115      92.398  97.344  19.980  1.00  0.00           H  
ATOM    828  HB2 MET A 115      93.726  98.085  20.739  1.00  0.00           H  
ATOM    829  CG  MET A 115      93.636  95.928  21.100  1.00 75.48           C  
ATOM    830  HG1 MET A 115      93.507  95.560  22.145  1.00  0.00           H  
ATOM    831  HG2 MET A 115      93.061  95.149  20.547  1.00  0.00           H  
ATOM    832  SD  MET A 115      95.373  95.867  20.631  1.00132.70           S  
ATOM    833  CE  MET A 115      95.260  95.593  18.871  1.00 40.69           C  
ATOM    834  HE1 MET A 115      96.336  95.555  18.581  1.00  0.00           H  
ATOM    835  HE2 MET A 115      94.643  96.336  18.313  1.00  0.00           H  
ATOM    836  HE3 MET A 115      94.654  94.708  18.566  1.00  0.00           H  
ATOM    837  N   SER A 116      93.371  99.522  23.034  1.00 99.95           N  
ATOM    838  HN  SER A 116      93.042 100.044  22.222  1.00  0.00           H  
ATOM    839  CA  SER A 116      94.282 100.167  23.981  1.00 96.10           C  
ATOM    840  HA  SER A 116      95.237  99.591  23.985  1.00  0.00           H  
ATOM    841  C   SER A 116      93.733 100.177  25.406  1.00 94.08           C  
ATOM    842  O   SER A 116      94.489 100.031  26.370  1.00 96.85           O  
ATOM    843  CB  SER A 116      94.594 101.592  23.531  1.00 97.05           C  
ATOM    844  HB1 SER A 116      95.093 102.180  24.336  1.00  0.00           H  
ATOM    845  HB2 SER A 116      93.668 102.204  23.426  1.00  0.00           H  
ATOM    846  OG  SER A 116      95.356 101.585  22.338  1.00 94.11           O  
ATOM    847  HG  SER A 116      95.550 102.472  22.058  1.00  0.00           H  
ATOM    848  N   SER A 117      92.420 100.339  25.537  1.00 89.55           N  
ATOM    849  HN  SER A 117      91.850 100.522  24.711  1.00  0.00           H  
ATOM    850  CA  SER A 117      91.783 100.259  26.847  1.00 85.91           C  
ATOM    851  HA  SER A 117      92.457 100.745  27.590  1.00  0.00           H  
ATOM    852  C   SER A 117      91.588  98.797  27.265  1.00 88.25           C  
ATOM    853  O   SER A 117      91.629  98.470  28.450  1.00 92.34           O  
ATOM    854  CB  SER A 117      90.450 101.016  26.846  1.00 83.76           C  
ATOM    855  HB1 SER A 117      89.897 100.866  27.802  1.00  0.00           H  
ATOM    856  HB2 SER A 117      90.609 102.118  26.907  1.00  0.00           H  
ATOM    857  OG  SER A 117      89.651 100.671  25.728  1.00 85.01           O  
ATOM    858  HG  SER A 117      88.825 101.140  25.727  1.00  0.00           H  
ATOM    859  N   GLN A 118      91.388  97.919  26.287  1.00 88.01           N  
ATOM    860  HN  GLN A 118      91.264  98.254  25.332  1.00  0.00           H  
ATOM    861  CA  GLN A 118      91.342  96.483  26.555  1.00 88.47           C  
ATOM    862  HA  GLN A 118      90.547  96.287  27.312  1.00  0.00           H  
ATOM    863  C   GLN A 118      92.673  96.014  27.117  1.00 83.14           C  
ATOM    864  O   GLN A 118      92.721  95.131  27.972  1.00 90.78           O  
ATOM    865  CB  GLN A 118      91.014  95.691  25.286  1.00 84.48           C  
ATOM    866  HB1 GLN A 118      90.037  96.035  24.873  1.00  0.00           H  
ATOM    867  HB2 GLN A 118      91.033  94.590  25.460  1.00  0.00           H  
ATOM    868  HB3 GLN A 118      91.833  95.747  24.531  1.00  0.00           H  
ATOM    869  N   LEU A 119      93.752  96.613  26.625  1.00 69.26           N  
ATOM    870  HN  LEU A 119      93.634  97.354  25.934  1.00  0.00           H  
ATOM    871  CA  LEU A 119      95.096  96.245  27.041  1.00 55.98           C  
ATOM    872  HA  LEU A 119      95.243  95.161  26.827  1.00  0.00           H  
ATOM    873  C   LEU A 119      95.293  96.467  28.531  1.00 57.84           C  
ATOM    874  O   LEU A 119      95.903  95.632  29.196  1.00 56.22           O  
ATOM    875  CB  LEU A 119      96.144  97.035  26.256  1.00 52.45           C  
ATOM    876  HB1 LEU A 119      95.817  98.096  26.151  1.00  0.00           H  
ATOM    877  HB2 LEU A 119      97.061  97.168  26.877  1.00  0.00           H  
ATOM    878  CG  LEU A 119      96.522  96.470  24.887  1.00 54.01           C  
ATOM    879  HG  LEU A 119      95.649  96.585  24.203  1.00  0.00           H  
ATOM    880  CD1 LEU A 119      97.700  97.231  24.299  1.00 55.05           C  
ATOM    881 1HD1 LEU A 119      97.459  98.316  24.211  1.00  0.00           H  
ATOM    882 2HD1 LEU A 119      98.028  96.799  23.325  1.00  0.00           H  
ATOM    883 3HD1 LEU A 119      98.636  97.060  24.880  1.00  0.00           H  
ATOM    884  CD2 LEU A 119      96.848  95.001  25.006  1.00 56.21           C  
ATOM    885 1HD2 LEU A 119      95.984  94.443  25.437  1.00  0.00           H  
ATOM    886 2HD2 LEU A 119      97.784  94.830  25.587  1.00  0.00           H  
ATOM    887 3HD2 LEU A 119      97.176  94.569  24.032  1.00  0.00           H  
ATOM    888  N   HIS A 120      94.757  97.576  29.045  1.00 55.04           N  
ATOM    889  HN  HIS A 120      94.216  98.189  28.435  1.00  0.00           H  
ATOM    890  CA  HIS A 120      94.917  97.942  30.445  1.00 57.51           C  
ATOM    891  HA  HIS A 120      94.628  99.012  30.568  1.00  0.00           H  
ATOM    892  C   HIS A 120      96.383  97.787  30.833  1.00 60.84           C  
ATOM    893  O   HIS A 120      96.739  96.935  31.644  1.00 58.40           O  
ATOM    894  CB  HIS A 120      94.018  97.087  31.343  1.00 57.50           C  
ATOM    895  HB1 HIS A 120      92.946  97.200  31.059  1.00  0.00           H  
ATOM    896  HB2 HIS A 120      94.183  97.311  32.423  1.00  0.00           H  
ATOM    897  HB3 HIS A 120      94.333  96.017  31.341  1.00  0.00           H  
ATOM    898  N   LEU A 121      97.223  98.610  30.220  1.00 55.31           N  
ATOM    899  HN  LEU A 121      96.840  99.378  29.669  1.00  0.00           H  
ATOM    900  CA  LEU A 121      98.669  98.463  30.301  1.00 47.41           C  
ATOM    901  HA  LEU A 121      98.899  97.377  30.407  1.00  0.00           H  
ATOM    902  C   LEU A 121      99.296  99.196  31.489  1.00 46.37           C  
ATOM    903  O   LEU A 121      99.029 100.371  31.732  1.00 46.11           O  
ATOM    904  CB  LEU A 121      99.296  98.952  28.994  1.00 50.75           C  
ATOM    905  HB1 LEU A 121      99.145 100.053  28.909  1.00  0.00           H  
ATOM    906  HB2 LEU A 121      98.683  98.585  28.138  1.00  0.00           H  
ATOM    907  CG  LEU A 121     100.761  98.631  28.727  1.00 58.14           C  
ATOM    908  HG  LEU A 121     101.401  99.338  29.304  1.00  0.00           H  
ATOM    909  CD1 LEU A 121     101.067  97.226  29.159  1.00 56.23           C  
ATOM    910 1HD1 LEU A 121     102.139  96.991  28.964  1.00  0.00           H  
ATOM    911 2HD1 LEU A 121     100.384  96.485  28.683  1.00  0.00           H  
ATOM    912 3HD1 LEU A 121     100.787  97.046  30.223  1.00  0.00           H  
ATOM    913  CD2 LEU A 121     101.050  98.795  27.242  1.00 60.04           C  
ATOM    914 1HD2 LEU A 121     102.122  98.560  27.047  1.00  0.00           H  
ATOM    915 2HD2 LEU A 121     100.763  99.804  26.865  1.00  0.00           H  
ATOM    916 3HD2 LEU A 121     100.362  98.188  26.608  1.00  0.00           H  
ATOM    917  N   THR A 122     100.125  98.477  32.237  1.00 45.63           N  
ATOM    918  HN  THR A 122     100.254  97.494  31.999  1.00  0.00           H  
ATOM    919  CA  THR A 122     100.866  99.012  33.385  1.00 50.16           C  
ATOM    920  HA  THR A 122     100.994 100.111  33.250  1.00  0.00           H  
ATOM    921  C   THR A 122     102.252  98.352  33.425  1.00 38.45           C  
ATOM    922  O   THR A 122     102.494  97.403  32.692  1.00 43.15           O  
ATOM    923  CB  THR A 122     100.134  98.754  34.729  1.00 49.24           C  
ATOM    924  HB  THR A 122     100.472  99.517  35.468  1.00  0.00           H  
ATOM    925  CG2 THR A 122      98.608  98.861  34.580  1.00 44.02           C  
ATOM    926 1HG2 THR A 122      98.333  99.871  34.197  1.00  0.00           H  
ATOM    927 2HG2 THR A 122      98.077  98.615  35.529  1.00  0.00           H  
ATOM    928 3HG2 THR A 122      98.192  98.045  33.944  1.00  0.00           H  
ATOM    929  OG1 THR A 122     100.487  97.457  35.221  1.00 48.14           O  
ATOM    930  HG1 THR A 122     101.430  97.391  35.313  1.00  0.00           H  
ATOM    931  N   PRO A 123     103.172  98.844  34.272  1.00 45.87           N  
ATOM    932  CA  PRO A 123     104.457  98.130  34.327  1.00 47.51           C  
ATOM    933  HA  PRO A 123     104.941  98.142  33.322  1.00  0.00           H  
ATOM    934  C   PRO A 123     104.334  96.682  34.831  1.00 50.92           C  
ATOM    935  O   PRO A 123     105.180  95.851  34.518  1.00 42.83           O  
ATOM    936  CB  PRO A 123     105.279  98.965  35.310  1.00 48.82           C  
ATOM    937  HB1 PRO A 123     105.337  98.529  36.335  1.00  0.00           H  
ATOM    938  HB2 PRO A 123     106.375  98.955  35.105  1.00  0.00           H  
ATOM    939  CG  PRO A 123     104.673 100.313  35.266  1.00 46.66           C  
ATOM    940  HG1 PRO A 123     104.899 100.931  36.166  1.00  0.00           H  
ATOM    941  HG2 PRO A 123     105.146 100.988  34.515  1.00  0.00           H  
ATOM    942  CD  PRO A 123     103.214 100.105  35.040  1.00 43.49           C  
ATOM    943  HD1 PRO A 123     102.595 100.105  35.967  1.00  0.00           H  
ATOM    944  HD2 PRO A 123     102.692 100.962  34.555  1.00  0.00           H  
ATOM    945  N   PHE A 124     103.290  96.387  35.599  1.00 51.35           N  
ATOM    946  HN  PHE A 124     102.589  97.101  35.794  1.00  0.00           H  
ATOM    947  CA  PHE A 124     103.138  95.053  36.165  1.00 52.60           C  
ATOM    948  HA  PHE A 124     104.158  94.624  36.305  1.00  0.00           H  
ATOM    949  C   PHE A 124     102.360  94.113  35.255  1.00 49.55           C  
ATOM    950  O   PHE A 124     102.448  92.897  35.388  1.00 45.17           O  
ATOM    951  CB  PHE A 124     102.476  95.146  37.543  1.00 49.27           C  
ATOM    952  HB1 PHE A 124     101.402  95.433  37.452  1.00  0.00           H  
ATOM    953  HB2 PHE A 124     102.355  94.135  37.998  1.00  0.00           H  
ATOM    954  CG  PHE A 124     103.199  96.066  38.469  1.00 49.41           C  
ATOM    955  CD1 PHE A 124     104.324  95.633  39.148  1.00 58.68           C  
ATOM    956  HD1 PHE A 124     104.671  94.594  39.021  1.00  0.00           H  
ATOM    957  CD2 PHE A 124     102.785  97.384  38.630  1.00 48.34           C  
ATOM    958  HD2 PHE A 124     101.891  97.745  38.094  1.00  0.00           H  
ATOM    959  CE1 PHE A 124     105.021  96.490  39.987  1.00 63.13           C  
ATOM    960  HE1 PHE A 124     105.910  96.129  40.531  1.00  0.00           H  
ATOM    961  CE2 PHE A 124     103.484  98.250  39.458  1.00 47.68           C  
ATOM    962  HE2 PHE A 124     103.150  99.295  39.571  1.00  0.00           H  
ATOM    963  CZ  PHE A 124     104.598  97.802  40.140  1.00 58.03           C  
ATOM    964  HZ  PHE A 124     105.151  98.486  40.805  1.00  0.00           H  
ATOM    965  N   THR A 125     101.629  94.677  34.304  1.00 47.47           N  
ATOM    966  HN  THR A 125     101.675  95.686  34.165  1.00  0.00           H  
ATOM    967  CA  THR A 125     100.764  93.874  33.458  1.00 43.39           C  
ATOM    968  HA  THR A 125     100.564  92.911  33.983  1.00  0.00           H  
ATOM    969  C   THR A 125     101.404  93.552  32.094  1.00 44.38           C  
ATOM    970  O   THR A 125     100.979  92.609  31.392  1.00 35.59           O  
ATOM    971  CB  THR A 125      99.413  94.597  33.250  1.00 47.77           C  
ATOM    972  HB  THR A 125      99.179  95.201  34.158  1.00  0.00           H  
ATOM    973  CG2 THR A 125      99.477  95.509  32.056  1.00 37.65           C  
ATOM    974 1HG2 THR A 125      98.503  96.030  31.906  1.00  0.00           H  
ATOM    975 2HG2 THR A 125      99.801  94.966  31.138  1.00  0.00           H  
ATOM    976 3HG2 THR A 125     100.324  96.230  32.131  1.00  0.00           H  
ATOM    977  OG1 THR A 125      98.374  93.642  33.044  1.00 61.09           O  
ATOM    978  HG1 THR A 125      97.544  94.086  32.916  1.00  0.00           H  
ATOM    979  N   ALA A 126     102.436  94.322  31.737  1.00 37.16           N  
ATOM    980  HN  ALA A 126     102.899  94.894  32.443  1.00  0.00           H  
ATOM    981  CA  ALA A 126     102.918  94.363  30.351  1.00 40.65           C  
ATOM    982  HA  ALA A 126     102.056  94.643  29.701  1.00  0.00           H  
ATOM    983  C   ALA A 126     103.462  93.038  29.848  1.00 36.40           C  
ATOM    984  O   ALA A 126     103.076  92.573  28.776  1.00 31.30           O  
ATOM    985  CB  ALA A 126     103.989  95.441  30.191  1.00 31.61           C  
ATOM    986  HB1 ALA A 126     104.355  95.472  29.138  1.00  0.00           H  
ATOM    987  HB2 ALA A 126     104.824  95.307  30.917  1.00  0.00           H  
ATOM    988  HB3 ALA A 126     103.629  96.439  30.535  1.00  0.00           H  
ATOM    989  N   ARG A 127     104.386  92.454  30.606  1.00 42.71           N  
ATOM    990  HN  ARG A 127     104.640  92.876  31.499  1.00  0.00           H  
ATOM    991  CA  ARG A 127     105.043  91.223  30.185  1.00 40.85           C  
ATOM    992  HA  ARG A 127     105.459  91.378  29.162  1.00  0.00           H  
ATOM    993  C   ARG A 127     104.043  90.075  30.128  1.00 31.72           C  
ATOM    994  O   ARG A 127     104.011  89.322  29.151  1.00 40.15           O  
ATOM    995  CB  ARG A 127     106.193  90.889  31.127  1.00 39.95           C  
ATOM    996  HB1 ARG A 127     106.753  91.811  31.407  1.00  0.00           H  
ATOM    997  HB2 ARG A 127     105.807  90.594  32.131  1.00  0.00           H  
ATOM    998  CG  ARG A 127     107.126  89.845  30.590  1.00 55.92           C  
ATOM    999  HG1 ARG A 127     106.720  88.814  30.717  1.00  0.00           H  
ATOM   1000  HG2 ARG A 127     107.178  89.862  29.476  1.00  0.00           H  
ATOM   1001  CD  ARG A 127     108.495  90.001  31.228  1.00 76.32           C  
ATOM   1002  HD1 ARG A 127     109.058  90.843  30.762  1.00  0.00           H  
ATOM   1003  HD2 ARG A 127     108.408  90.394  32.268  1.00  0.00           H  
ATOM   1004  NE  ARG A 127     109.280  88.769  31.199  1.00 89.26           N  
ATOM   1005  HE  ARG A 127     109.405  88.265  32.077  1.00  0.00           H  
ATOM   1006  CZ  ARG A 127     109.843  88.259  30.108  1.00 94.81           C  
ATOM   1007  NH1 ARG A 127     109.695  88.858  28.933  1.00 93.81           N  
ATOM   1008 1HH1 ARG A 127     109.154  89.720  28.868  1.00  0.00           H  
ATOM   1009 2HH1 ARG A 127     110.127  88.467  28.096  1.00  0.00           H  
ATOM   1010  NH2 ARG A 127     110.546  87.138  30.193  1.00 99.02           N  
ATOM   1011 1HH2 ARG A 127     110.660  86.678  31.096  1.00  0.00           H  
ATOM   1012 2HH2 ARG A 127     110.978  86.747  29.356  1.00  0.00           H  
ATOM   1013  N   GLY A 128     103.221  89.961  31.167  1.00 37.28           N  
ATOM   1014  HN  GLY A 128     103.315  90.610  31.949  1.00  0.00           H  
ATOM   1015  CA  GLY A 128     102.191  88.934  31.217  1.00 33.10           C  
ATOM   1016  HA1 GLY A 128     102.643  87.916  31.272  1.00  0.00           H  
ATOM   1017  HA2 GLY A 128     101.659  88.949  32.197  1.00  0.00           H  
ATOM   1018  C   GLY A 128     101.208  89.031  30.062  1.00 33.04           C  
ATOM   1019  O   GLY A 128     100.851  88.015  29.455  1.00 30.93           O  
ATOM   1020  N   ARG A 129     100.796  90.256  29.724  1.00 34.50           N  
ATOM   1021  HN  ARG A 129     101.163  91.068  30.221  1.00  0.00           H  
ATOM   1022  CA  ARG A 129      99.819  90.445  28.642  1.00 31.22           C  
ATOM   1023  HA  ARG A 129      98.965  89.750  28.814  1.00  0.00           H  
ATOM   1024  C   ARG A 129     100.437  90.118  27.299  1.00 32.69           C  
ATOM   1025  O   ARG A 129      99.803  89.507  26.435  1.00 36.62           O  
ATOM   1026  CB  ARG A 129      99.281  91.873  28.626  1.00 35.41           C  
ATOM   1027  HB1 ARG A 129     100.089  92.600  28.377  1.00  0.00           H  
ATOM   1028  HB2 ARG A 129      99.037  92.218  29.658  1.00  0.00           H  
ATOM   1029  CG  ARG A 129      98.084  92.050  27.696  1.00 40.66           C  
ATOM   1030  HG1 ARG A 129      98.331  92.699  26.824  1.00  0.00           H  
ATOM   1031  HG2 ARG A 129      97.848  91.110  27.144  1.00  0.00           H  
ATOM   1032  CD  ARG A 129      96.867  92.576  28.469  1.00 45.96           C  
ATOM   1033  HD1 ARG A 129      95.940  92.552  27.850  1.00  0.00           H  
ATOM   1034  HD2 ARG A 129      96.926  93.677  28.636  1.00  0.00           H  
ATOM   1035  NE  ARG A 129      96.704  91.848  29.715  1.00 46.00           N  
ATOM   1036  HE  ARG A 129      96.836  90.837  29.693  1.00  0.00           H  
ATOM   1037  CZ  ARG A 129      96.397  92.402  30.876  1.00 55.10           C  
ATOM   1038  NH1 ARG A 129      96.197  93.712  30.965  1.00 57.15           N  
ATOM   1039 1HH1 ARG A 129      95.960  94.139  31.860  1.00  0.00           H  
ATOM   1040 2HH1 ARG A 129      96.282  94.300  30.136  1.00  0.00           H  
ATOM   1041  NH2 ARG A 129      96.286  91.637  31.954  1.00 68.73           N  
ATOM   1042 1HH2 ARG A 129      96.049  92.064  32.849  1.00  0.00           H  
ATOM   1043 2HH2 ARG A 129      96.440  90.631  31.886  1.00  0.00           H  
ATOM   1044  N   PHE A 130     101.675  90.557  27.116  1.00 34.03           N  
ATOM   1045  HN  PHE A 130     102.117  91.137  27.830  1.00  0.00           H  
ATOM   1046  CA  PHE A 130     102.404  90.221  25.913  1.00 38.53           C  
ATOM   1047  HA  PHE A 130     101.868  90.667  25.043  1.00  0.00           H  
ATOM   1048  C   PHE A 130     102.476  88.692  25.706  1.00 36.49           C  
ATOM   1049  O   PHE A 130     102.120  88.203  24.653  1.00 34.86           O  
ATOM   1050  CB  PHE A 130     103.817  90.807  25.958  1.00 33.57           C  
ATOM   1051  HB1 PHE A 130     104.385  90.407  26.830  1.00  0.00           H  
ATOM   1052  HB2 PHE A 130     103.790  91.886  26.236  1.00  0.00           H  
ATOM   1053  CG  PHE A 130     104.581  90.603  24.684  1.00 30.77           C  
ATOM   1054  CD1 PHE A 130     104.488  91.529  23.653  1.00 24.58           C  
ATOM   1055  HD1 PHE A 130     103.855  92.423  23.783  1.00  0.00           H  
ATOM   1056  CD2 PHE A 130     105.366  89.475  24.504  1.00 32.20           C  
ATOM   1057  HD2 PHE A 130     105.431  88.720  25.306  1.00  0.00           H  
ATOM   1058  CE1 PHE A 130     105.174  91.351  22.467  1.00 30.28           C  
ATOM   1059  HE1 PHE A 130     105.086  92.095  21.657  1.00  0.00           H  
ATOM   1060  CE2 PHE A 130     106.071  89.288  23.322  1.00 37.66           C  
ATOM   1061  HE2 PHE A 130     106.706  88.395  23.192  1.00  0.00           H  
ATOM   1062  CZ  PHE A 130     105.974  90.231  22.302  1.00 39.16           C  
ATOM   1063  HZ  PHE A 130     106.534  90.087  21.363  1.00  0.00           H  
ATOM   1064  N   ALA A 131     102.960  87.959  26.710  1.00 34.50           N  
ATOM   1065  HN  ALA A 131     103.283  88.431  27.554  1.00  0.00           H  
ATOM   1066  CA  ALA A 131     103.042  86.502  26.639  1.00 39.85           C  
ATOM   1067  HA  ALA A 131     103.752  86.230  25.823  1.00  0.00           H  
ATOM   1068  C   ALA A 131     101.685  85.899  26.313  1.00 35.63           C  
ATOM   1069  O   ALA A 131     101.560  85.151  25.355  1.00 40.63           O  
ATOM   1070  CB  ALA A 131     103.579  85.910  27.970  1.00 29.37           C  
ATOM   1071  HB1 ALA A 131     104.574  86.352  28.209  1.00  0.00           H  
ATOM   1072  HB2 ALA A 131     103.611  84.796  27.949  1.00  0.00           H  
ATOM   1073  HB3 ALA A 131     102.853  86.037  28.807  1.00  0.00           H  
ATOM   1074  N   THR A 132     100.679  86.243  27.117  1.00 35.41           N  
ATOM   1075  HN  THR A 132     100.863  86.890  27.884  1.00  0.00           H  
ATOM   1076  CA  THR A 132      99.319  85.727  26.941  1.00 36.12           C  
ATOM   1077  HA  THR A 132      99.318  84.643  27.203  1.00  0.00           H  
ATOM   1078  C   THR A 132      98.838  85.872  25.510  1.00 40.98           C  
ATOM   1079  O   THR A 132      98.385  84.907  24.890  1.00 44.36           O  
ATOM   1080  CB  THR A 132      98.324  86.450  27.867  1.00 36.70           C  
ATOM   1081  HB  THR A 132      98.372  87.548  27.680  1.00  0.00           H  
ATOM   1082  CG2 THR A 132      96.914  85.958  27.625  1.00 40.12           C  
ATOM   1083 1HG2 THR A 132      96.193  86.482  28.296  1.00  0.00           H  
ATOM   1084 2HG2 THR A 132      96.840  84.850  27.724  1.00  0.00           H  
ATOM   1085 3HG2 THR A 132      96.622  86.050  26.553  1.00  0.00           H  
ATOM   1086  OG1 THR A 132      98.669  86.183  29.228  1.00 38.40           O  
ATOM   1087  HG1 THR A 132      98.055  86.629  29.799  1.00  0.00           H  
ATOM   1088  N   VAL A 133      98.965  87.084  24.985  1.00 37.65           N  
ATOM   1089  HN  VAL A 133      99.434  87.808  25.528  1.00  0.00           H  
ATOM   1090  CA  VAL A 133      98.457  87.418  23.657  1.00 32.44           C  
ATOM   1091  HA  VAL A 133      97.400  87.069  23.592  1.00  0.00           H  
ATOM   1092  C   VAL A 133      99.252  86.741  22.540  1.00 34.76           C  
ATOM   1093  O   VAL A 133      98.688  86.063  21.691  1.00 36.69           O  
ATOM   1094  CB  VAL A 133      98.472  88.946  23.442  1.00 36.45           C  
ATOM   1095  HB  VAL A 133      99.460  89.331  23.786  1.00  0.00           H  
ATOM   1096  CG1 VAL A 133      98.325  89.286  21.962  1.00 32.66           C  
ATOM   1097 1HG1 VAL A 133      98.336  90.390  21.807  1.00  0.00           H  
ATOM   1098 2HG1 VAL A 133      97.416  88.816  21.519  1.00  0.00           H  
ATOM   1099 3HG1 VAL A 133      99.098  88.774  21.342  1.00  0.00           H  
ATOM   1100  CG2 VAL A 133      97.383  89.608  24.299  1.00 31.22           C  
ATOM   1101 1HG2 VAL A 133      97.394  90.712  24.144  1.00  0.00           H  
ATOM   1102 2HG2 VAL A 133      97.477  89.337  25.376  1.00  0.00           H  
ATOM   1103 3HG2 VAL A 133      96.376  89.169  24.107  1.00  0.00           H  
ATOM   1104  N   VAL A 134     100.565  86.931  22.545  1.00 32.25           N  
ATOM   1105  HN  VAL A 134     100.989  87.488  23.287  1.00  0.00           H  
ATOM   1106  CA  VAL A 134     101.408  86.357  21.508  1.00 37.31           C  
ATOM   1107  HA  VAL A 134     101.024  86.705  20.521  1.00  0.00           H  
ATOM   1108  C   VAL A 134     101.349  84.820  21.524  1.00 36.88           C  
ATOM   1109  O   VAL A 134     101.214  84.201  20.477  1.00 31.81           O  
ATOM   1110  CB  VAL A 134     102.867  86.837  21.647  1.00 43.53           C  
ATOM   1111  HB  VAL A 134     103.217  86.606  22.680  1.00  0.00           H  
ATOM   1112  CG1 VAL A 134     103.753  86.117  20.675  1.00 43.39           C  
ATOM   1113 1HG1 VAL A 134     103.690  85.015  20.829  1.00  0.00           H  
ATOM   1114 2HG1 VAL A 134     104.805  86.482  20.725  1.00  0.00           H  
ATOM   1115 3HG1 VAL A 134     103.528  86.401  19.621  1.00  0.00           H  
ATOM   1116  CG2 VAL A 134     102.955  88.373  21.432  1.00 29.72           C  
ATOM   1117 1HG2 VAL A 134     102.296  88.908  22.155  1.00  0.00           H  
ATOM   1118 2HG2 VAL A 134     102.730  88.657  20.378  1.00  0.00           H  
ATOM   1119 3HG2 VAL A 134     104.007  88.738  21.482  1.00  0.00           H  
ATOM   1120  N   GLU A 135     101.424  84.208  22.702  1.00 32.80           N  
ATOM   1121  HN  GLU A 135     101.537  84.756  23.555  1.00  0.00           H  
ATOM   1122  CA  GLU A 135     101.344  82.745  22.777  1.00 38.15           C  
ATOM   1123  HA  GLU A 135     102.157  82.321  22.143  1.00  0.00           H  
ATOM   1124  C   GLU A 135     100.011  82.231  22.245  1.00 33.44           C  
ATOM   1125  O   GLU A 135      99.972  81.226  21.562  1.00 35.86           O  
ATOM   1126  CB  GLU A 135     101.546  82.245  24.205  1.00 44.17           C  
ATOM   1127  HB1 GLU A 135     100.855  82.770  24.906  1.00  0.00           H  
ATOM   1128  HB2 GLU A 135     101.166  81.202  24.313  1.00  0.00           H  
ATOM   1129  CG  GLU A 135     102.983  82.345  24.695  1.00 66.43           C  
ATOM   1130  HG1 GLU A 135     103.371  83.385  24.594  1.00  0.00           H  
ATOM   1131  HG2 GLU A 135     103.683  81.826  23.999  1.00  0.00           H  
ATOM   1132  CD  GLU A 135     103.144  81.835  26.115  1.00 83.35           C  
ATOM   1133  OE1 GLU A 135     102.312  81.008  26.551  1.00 88.73           O  
ATOM   1134  OE2 GLU A 135     104.097  82.268  26.795  1.00 94.81           O  
ATOM   1135  N   GLU A 136      98.920  82.938  22.528  1.00 33.53           N  
ATOM   1136  HN  GLU A 136      98.993  83.780  23.100  1.00  0.00           H  
ATOM   1137  CA  GLU A 136      97.617  82.512  22.022  1.00 32.71           C  
ATOM   1138  HA  GLU A 136      97.514  81.420  22.223  1.00  0.00           H  
ATOM   1139  C   GLU A 136      97.491  82.724  20.516  1.00 35.31           C  
ATOM   1140  O   GLU A 136      96.909  81.896  19.826  1.00 35.25           O  
ATOM   1141  CB  GLU A 136      96.486  83.232  22.758  1.00 30.14           C  
ATOM   1142  HB1 GLU A 136      96.564  84.333  22.603  1.00  0.00           H  
ATOM   1143  HB2 GLU A 136      96.648  83.180  23.860  1.00  0.00           H  
ATOM   1144  CG  GLU A 136      95.085  82.748  22.407  1.00 43.29           C  
ATOM   1145  HG1 GLU A 136      94.318  83.300  22.999  1.00  0.00           H  
ATOM   1146  HG2 GLU A 136      94.801  83.078  21.380  1.00  0.00           H  
ATOM   1147  CD  GLU A 136      94.898  81.229  22.560  1.00 54.24           C  
ATOM   1148  OE1 GLU A 136      95.671  80.565  23.303  1.00 49.27           O  
ATOM   1149  OE2 GLU A 136      93.959  80.704  21.921  1.00 50.67           O  
ATOM   1150  N   LEU A 137      98.055  83.820  20.012  1.00 31.65           N  
ATOM   1151  HN  LEU A 137      98.543  84.456  20.643  1.00  0.00           H  
ATOM   1152  CA  LEU A 137      98.000  84.146  18.582  1.00 28.66           C  
ATOM   1153  HA  LEU A 137      96.932  84.298  18.301  1.00  0.00           H  
ATOM   1154  C   LEU A 137      98.572  83.035  17.701  1.00 38.19           C  
ATOM   1155  O   LEU A 137      98.048  82.767  16.622  1.00 32.03           O  
ATOM   1156  CB  LEU A 137      98.761  85.456  18.304  1.00 31.56           C  
ATOM   1157  HB1 LEU A 137      99.744  85.409  18.829  1.00  0.00           H  
ATOM   1158  HB2 LEU A 137      98.252  86.281  18.854  1.00  0.00           H  
ATOM   1159  CG  LEU A 137      99.006  85.918  16.857  1.00 25.89           C  
ATOM   1160  HG  LEU A 137      99.643  85.153  16.355  1.00  0.00           H  
ATOM   1161  CD1 LEU A 137      97.719  86.044  16.070  1.00 22.63           C  
ATOM   1162 1HD1 LEU A 137      97.897  86.379  15.021  1.00  0.00           H  
ATOM   1163 2HD1 LEU A 137      96.993  86.712  16.589  1.00  0.00           H  
ATOM   1164 3HD1 LEU A 137      97.136  85.094  16.096  1.00  0.00           H  
ATOM   1165  CD2 LEU A 137      99.777  87.269  16.840  1.00 24.93           C  
ATOM   1166 1HD2 LEU A 137      99.955  87.604  15.791  1.00  0.00           H  
ATOM   1167 2HD2 LEU A 137     100.725  87.213  17.423  1.00  0.00           H  
ATOM   1168 3HD2 LEU A 137      99.258  88.050  17.442  1.00  0.00           H  
ATOM   1169  N   PHE A 138      99.645  82.401  18.167  1.00 29.60           N  
ATOM   1170  HN  PHE A 138      99.982  82.622  19.104  1.00  0.00           H  
ATOM   1171  CA  PHE A 138     100.354  81.400  17.378  1.00 34.45           C  
ATOM   1172  HA  PHE A 138      99.946  81.435  16.341  1.00  0.00           H  
ATOM   1173  C   PHE A 138     100.187  79.949  17.902  1.00 42.33           C  
ATOM   1174  O   PHE A 138     100.891  79.043  17.465  1.00 45.82           O  
ATOM   1175  CB  PHE A 138     101.852  81.763  17.306  1.00 31.56           C  
ATOM   1176  HB1 PHE A 138     102.437  80.925  16.860  1.00  0.00           H  
ATOM   1177  HB2 PHE A 138     102.300  81.782  18.327  1.00  0.00           H  
ATOM   1178  CG  PHE A 138     102.135  83.058  16.576  1.00 32.80           C  
ATOM   1179  CD1 PHE A 138     101.926  83.156  15.212  1.00 29.38           C  
ATOM   1180  HD1 PHE A 138     101.553  82.281  14.654  1.00  0.00           H  
ATOM   1181  CD2 PHE A 138     102.604  84.181  17.262  1.00 27.63           C  
ATOM   1182  HD2 PHE A 138     102.773  84.118  18.350  1.00  0.00           H  
ATOM   1183  CE1 PHE A 138     102.184  84.360  14.526  1.00 32.92           C  
ATOM   1184  HE1 PHE A 138     102.007  84.425  13.439  1.00  0.00           H  
ATOM   1185  CE2 PHE A 138     102.864  85.383  16.597  1.00 28.25           C  
ATOM   1186  HE2 PHE A 138     103.227  86.258  17.162  1.00  0.00           H  
ATOM   1187  CZ  PHE A 138     102.666  85.475  15.226  1.00 29.55           C  
ATOM   1188  HZ  PHE A 138     102.886  86.415  14.693  1.00  0.00           H  
ATOM   1189  N   ARG A 139      99.241  79.727  18.807  1.00 43.49           N  
ATOM   1190  HN  ARG A 139      98.616  80.486  19.079  1.00  0.00           H  
ATOM   1191  CA  ARG A 139      99.084  78.407  19.418  1.00 47.89           C  
ATOM   1192  HA  ARG A 139     100.030  78.162  19.955  1.00  0.00           H  
ATOM   1193  C   ARG A 139      98.810  77.284  18.406  1.00 35.98           C  
ATOM   1194  O   ARG A 139      99.440  76.233  18.464  1.00 37.00           O  
ATOM   1195  CB  ARG A 139      97.954  78.434  20.445  1.00 48.74           C  
ATOM   1196  HB1 ARG A 139      97.867  79.446  20.904  1.00  0.00           H  
ATOM   1197  HB2 ARG A 139      96.963  78.371  19.938  1.00  0.00           H  
ATOM   1198  CG  ARG A 139      98.070  77.363  21.528  1.00 50.49           C  
ATOM   1199  HG1 ARG A 139      98.913  77.569  22.228  1.00  0.00           H  
ATOM   1200  HG2 ARG A 139      98.431  76.392  21.115  1.00  0.00           H  
ATOM   1201  CD  ARG A 139      96.752  77.209  22.262  1.00 58.34           C  
ATOM   1202  HD1 ARG A 139      96.877  76.697  23.244  1.00  0.00           H  
ATOM   1203  HD2 ARG A 139      96.365  78.185  22.636  1.00  0.00           H  
ATOM   1204  NE  ARG A 139      95.783  76.526  21.407  1.00 83.35           N  
ATOM   1205  HE  ARG A 139      95.855  75.512  21.327  1.00  0.00           H  
ATOM   1206  CZ  ARG A 139      94.815  77.131  20.726  1.00 93.82           C  
ATOM   1207  NH1 ARG A 139      94.662  78.443  20.813  1.00 96.97           N  
ATOM   1208 1HH1 ARG A 139      93.919  78.907  20.290  1.00  0.00           H  
ATOM   1209 2HH1 ARG A 139      95.293  78.990  21.399  1.00  0.00           H  
ATOM   1210  NH2 ARG A 139      93.993  76.419  19.963  1.00 97.58           N  
ATOM   1211 1HH2 ARG A 139      93.250  76.883  19.440  1.00  0.00           H  
ATOM   1212 2HH2 ARG A 139      94.111  75.408  19.896  1.00  0.00           H  
ATOM   1213  N   ASP A 140      97.860  77.505  17.502  1.00 28.14           N  
ATOM   1214  HN  ASP A 140      97.392  78.411  17.481  1.00  0.00           H  
ATOM   1215  CA  ASP A 140      97.475  76.483  16.544  1.00 37.33           C  
ATOM   1216  HA  ASP A 140      97.864  75.509  16.923  1.00  0.00           H  
ATOM   1217  C   ASP A 140      98.075  76.704  15.151  1.00 39.65           C  
ATOM   1218  O   ASP A 140      97.765  75.964  14.220  1.00 36.45           O  
ATOM   1219  CB  ASP A 140      95.937  76.365  16.462  1.00 36.63           C  
ATOM   1220  HB1 ASP A 140      95.642  75.460  15.881  1.00  0.00           H  
ATOM   1221  HB2 ASP A 140      95.510  76.096  17.456  1.00  0.00           H  
ATOM   1222  CG  ASP A 140      95.258  77.604  15.904  1.00 41.19           C  
ATOM   1223  OD1 ASP A 140      95.747  78.202  14.935  1.00 44.12           O  
ATOM   1224  OD2 ASP A 140      94.189  77.969  16.432  1.00 58.46           O  
ATOM   1225  N   GLY A 141      98.946  77.698  15.008  1.00 39.45           N  
ATOM   1226  HN  GLY A 141      99.107  78.353  15.773  1.00  0.00           H  
ATOM   1227  CA  GLY A 141      99.668  77.847  13.756  1.00 30.65           C  
ATOM   1228  HA1 GLY A 141      98.983  77.657  12.897  1.00  0.00           H  
ATOM   1229  HA2 GLY A 141     100.386  77.003  13.629  1.00  0.00           H  
ATOM   1230  C   GLY A 141     100.381  79.162  13.563  1.00 34.34           C  
ATOM   1231  O   GLY A 141     100.267  80.084  14.373  1.00 32.93           O  
ATOM   1232  N   VAL A 142     101.117  79.245  12.461  1.00 35.43           N  
ATOM   1233  HN  VAL A 142     101.199  78.424  11.862  1.00  0.00           H  
ATOM   1234  CA  VAL A 142     101.812  80.466  12.076  1.00 27.40           C  
ATOM   1235  HA  VAL A 142     101.412  81.315  12.677  1.00  0.00           H  
ATOM   1236  C   VAL A 142     101.507  80.713  10.610  1.00 29.15           C  
ATOM   1237  O   VAL A 142     101.434  79.772   9.841  1.00 34.28           O  
ATOM   1238  CB  VAL A 142     103.359  80.371  12.296  1.00 29.76           C  
ATOM   1239  HB  VAL A 142     103.751  79.531  11.677  1.00  0.00           H  
ATOM   1240  CG1 VAL A 142     104.043  81.649  11.856  1.00 33.52           C  
ATOM   1241 1HG1 VAL A 142     105.145  81.581  12.013  1.00  0.00           H  
ATOM   1242 2HG1 VAL A 142     103.609  82.544  12.359  1.00  0.00           H  
ATOM   1243 3HG1 VAL A 142     103.791  81.910  10.802  1.00  0.00           H  
ATOM   1244  CG2 VAL A 142     103.688  80.090  13.743  1.00 29.05           C  
ATOM   1245 1HG2 VAL A 142     104.790  80.022  13.900  1.00  0.00           H  
ATOM   1246 2HG2 VAL A 142     103.164  79.178  14.113  1.00  0.00           H  
ATOM   1247 3HG2 VAL A 142     103.222  80.841  14.423  1.00  0.00           H  
ATOM   1248  N   ASN A 143     101.289  81.976  10.238  1.00 29.60           N  
ATOM   1249  HN  ASN A 143     101.111  82.672  10.962  1.00  0.00           H  
ATOM   1250  CA  ASN A 143     101.293  82.411   8.836  1.00 27.64           C  
ATOM   1251  HA  ASN A 143     102.086  81.839   8.299  1.00  0.00           H  
ATOM   1252  C   ASN A 143     101.659  83.891   8.781  1.00 29.51           C  
ATOM   1253  O   ASN A 143     101.654  84.568   9.809  1.00 38.64           O  
ATOM   1254  CB  ASN A 143      99.943  82.138   8.129  1.00 31.58           C  
ATOM   1255  HB1 ASN A 143     100.023  82.342   7.036  1.00  0.00           H  
ATOM   1256  HB2 ASN A 143      99.728  81.044   8.099  1.00  0.00           H  
ATOM   1257  CG  ASN A 143      98.758  82.909   8.742  1.00 36.63           C  
ATOM   1258  ND2 ASN A 143      97.741  82.169   9.171  1.00 34.48           N  
ATOM   1259 1HD2 ASN A 143      96.957  82.679   9.577  1.00  0.00           H  
ATOM   1260 2HD2 ASN A 143      97.752  81.150   9.128  1.00  0.00           H  
ATOM   1261  OD1 ASN A 143      98.745  84.144   8.794  1.00 31.55           O  
ATOM   1262  N   TRP A 144     101.987  84.394   7.595  1.00 30.44           N  
ATOM   1263  HN  TRP A 144     101.920  83.802   6.767  1.00  0.00           H  
ATOM   1264  CA  TRP A 144     102.442  85.778   7.450  1.00 28.03           C  
ATOM   1265  HA  TRP A 144     103.374  85.894   8.051  1.00  0.00           H  
ATOM   1266  C   TRP A 144     101.421  86.824   7.958  1.00 32.71           C  
ATOM   1267  O   TRP A 144     101.802  87.867   8.480  1.00 35.53           O  
ATOM   1268  CB  TRP A 144     102.793  86.058   5.989  1.00 31.11           C  
ATOM   1269  HB1 TRP A 144     102.906  87.153   5.814  1.00  0.00           H  
ATOM   1270  HB2 TRP A 144     101.919  85.853   5.328  1.00  0.00           H  
ATOM   1271  CG  TRP A 144     104.008  85.316   5.509  1.00 35.14           C  
ATOM   1272  CD1 TRP A 144     104.054  84.373   4.530  1.00 34.05           C  
ATOM   1273  HD1 TRP A 144     103.182  84.019   3.955  1.00  0.00           H  
ATOM   1274  CD2 TRP A 144     105.350  85.458   5.990  1.00 32.70           C  
ATOM   1275  CE2 TRP A 144     106.151  84.576   5.245  1.00 32.09           C  
ATOM   1276  CE3 TRP A 144     105.953  86.251   6.977  1.00 32.88           C  
ATOM   1277  HE3 TRP A 144     105.353  86.957   7.575  1.00  0.00           H  
ATOM   1278  NE1 TRP A 144     105.334  83.927   4.361  1.00 32.99           N  
ATOM   1279  HE1 TRP A 144     105.632  83.224   3.685  1.00  0.00           H  
ATOM   1280  CZ2 TRP A 144     107.523  84.449   5.461  1.00 30.03           C  
ATOM   1281  HZ2 TRP A 144     108.132  83.744   4.871  1.00  0.00           H  
ATOM   1282  CZ3 TRP A 144     107.319  86.130   7.186  1.00 29.84           C  
ATOM   1283  HZ3 TRP A 144     107.808  86.750   7.956  1.00  0.00           H  
ATOM   1284  CH2 TRP A 144     108.085  85.232   6.433  1.00 28.02           C  
ATOM   1285  HH2 TRP A 144     109.168  85.154   6.628  1.00  0.00           H  
ATOM   1286  N   GLY A 145     100.132  86.543   7.796  1.00 32.62           N  
ATOM   1287  HN  GLY A 145      99.868  85.685   7.312  1.00  0.00           H  
ATOM   1288  CA  GLY A 145      99.087  87.428   8.291  1.00 30.33           C  
ATOM   1289  HA1 GLY A 145      98.081  87.114   7.926  1.00  0.00           H  
ATOM   1290  HA2 GLY A 145      99.142  88.432   7.809  1.00  0.00           H  
ATOM   1291  C   GLY A 145      99.117  87.539   9.809  1.00 33.70           C  
ATOM   1292  O   GLY A 145      99.009  88.636  10.367  1.00 33.07           O  
ATOM   1293  N   ARG A 146      99.283  86.405  10.480  1.00 21.51           N  
ATOM   1294  HN  ARG A 146      99.325  85.523   9.969  1.00  0.00           H  
ATOM   1295  CA  ARG A 146      99.406  86.396  11.927  1.00 25.65           C  
ATOM   1296  HA  ARG A 146      98.539  86.952  12.355  1.00  0.00           H  
ATOM   1297  C   ARG A 146     100.698  87.098  12.375  1.00 29.12           C  
ATOM   1298  O   ARG A 146     100.759  87.670  13.467  1.00 25.90           O  
ATOM   1299  CB  ARG A 146      99.371  84.957  12.469  1.00 30.81           C  
ATOM   1300  HB1 ARG A 146     100.220  84.369  12.048  1.00  0.00           H  
ATOM   1301  HB2 ARG A 146      99.643  84.949  13.550  1.00  0.00           H  
ATOM   1302  CG  ARG A 146      98.040  84.198  12.251  1.00 29.39           C  
ATOM   1303  HG1 ARG A 146      97.169  84.796  12.608  1.00  0.00           H  
ATOM   1304  HG2 ARG A 146      97.780  84.138  11.168  1.00  0.00           H  
ATOM   1305  CD  ARG A 146      98.063  82.804  12.898  1.00 26.85           C  
ATOM   1306  HD1 ARG A 146      98.399  82.857  13.960  1.00  0.00           H  
ATOM   1307  HD2 ARG A 146      98.888  82.180  12.482  1.00  0.00           H  
ATOM   1308  NE  ARG A 146      96.767  82.118  12.784  1.00 30.00           N  
ATOM   1309  HE  ARG A 146      96.087  82.500  12.127  1.00  0.00           H  
ATOM   1310  CZ  ARG A 146      96.415  81.033  13.477  1.00 36.32           C  
ATOM   1311  NH1 ARG A 146      97.254  80.494  14.357  1.00 32.43           N  
ATOM   1312 1HH1 ARG A 146      96.985  79.665  14.887  1.00  0.00           H  
ATOM   1313 2HH1 ARG A 146      98.176  80.909  14.492  1.00  0.00           H  
ATOM   1314  NH2 ARG A 146      95.207  80.490  13.300  1.00 35.88           N  
ATOM   1315 1HH2 ARG A 146      94.938  79.661  13.830  1.00  0.00           H  
ATOM   1316 2HH2 ARG A 146      94.564  80.903  12.625  1.00  0.00           H  
ATOM   1317  N   ILE A 147     101.722  87.059  11.531  1.00 23.76           N  
ATOM   1318  HN  ILE A 147     101.617  86.585  10.634  1.00  0.00           H  
ATOM   1319  CA  ILE A 147     102.994  87.684  11.869  1.00 29.00           C  
ATOM   1320  HA  ILE A 147     103.237  87.430  12.927  1.00  0.00           H  
ATOM   1321  C   ILE A 147     102.860  89.205  11.761  1.00 32.70           C  
ATOM   1322  O   ILE A 147     103.334  89.947  12.623  1.00 30.47           O  
ATOM   1323  CB  ILE A 147     104.124  87.160  10.979  1.00 28.47           C  
ATOM   1324  HB  ILE A 147     103.762  87.102   9.926  1.00  0.00           H  
ATOM   1325  CG1 ILE A 147     104.520  85.760  11.450  1.00 28.40           C  
ATOM   1326 1HG1 ILE A 147     103.616  85.117  11.561  1.00  0.00           H  
ATOM   1327 2HG1 ILE A 147     104.865  85.790  12.510  1.00  0.00           H  
ATOM   1328  CG2 ILE A 147     105.360  88.067  11.036  1.00 24.71           C  
ATOM   1329 1HG2 ILE A 147     105.071  89.088  10.693  1.00  0.00           H  
ATOM   1330 2HG2 ILE A 147     106.221  87.651  10.462  1.00  0.00           H  
ATOM   1331 3HG2 ILE A 147     105.837  88.075  12.044  1.00  0.00           H  
ATOM   1332  CD1 ILE A 147     105.565  85.064  10.568  1.00 24.96           C  
ATOM   1333 1HD1 ILE A 147     105.854  84.043  10.911  1.00  0.00           H  
ATOM   1334 2HD1 ILE A 147     106.469  85.707  10.457  1.00  0.00           H  
ATOM   1335 3HD1 ILE A 147     105.220  85.034   9.508  1.00  0.00           H  
ATOM   1336  N   VAL A 148     102.159  89.663  10.731  1.00 30.06           N  
ATOM   1337  HN  VAL A 148     101.821  89.011  10.023  1.00  0.00           H  
ATOM   1338  CA  VAL A 148     101.864  91.087  10.596  1.00 27.36           C  
ATOM   1339  HA  VAL A 148     102.830  91.643  10.608  1.00  0.00           H  
ATOM   1340  C   VAL A 148     101.016  91.576  11.786  1.00 35.18           C  
ATOM   1341  O   VAL A 148     101.272  92.647  12.327  1.00 33.50           O  
ATOM   1342  CB  VAL A 148     101.172  91.361   9.247  1.00 33.84           C  
ATOM   1343  HB  VAL A 148     100.364  90.605   9.109  1.00  0.00           H  
ATOM   1344  CG1 VAL A 148     100.539  92.753   9.205  1.00 28.79           C  
ATOM   1345 1HG1 VAL A 148      99.797  92.880  10.027  1.00  0.00           H  
ATOM   1346 2HG1 VAL A 148     100.089  92.970   8.208  1.00  0.00           H  
ATOM   1347 3HG1 VAL A 148     101.312  93.557   9.221  1.00  0.00           H  
ATOM   1348  CG2 VAL A 148     102.190  91.187   8.119  1.00 32.91           C  
ATOM   1349 1HG2 VAL A 148     102.651  90.172   8.150  1.00  0.00           H  
ATOM   1350 2HG2 VAL A 148     102.963  91.991   8.135  1.00  0.00           H  
ATOM   1351 3HG2 VAL A 148     101.740  91.404   7.122  1.00  0.00           H  
ATOM   1352  N   ALA A 149     100.044  90.773  12.220  1.00 25.95           N  
ATOM   1353  HN  ALA A 149      99.862  89.900  11.725  1.00  0.00           H  
ATOM   1354  CA  ALA A 149      99.233  91.112  13.388  1.00 27.34           C  
ATOM   1355  HA  ALA A 149      98.756  92.103  13.205  1.00  0.00           H  
ATOM   1356  C   ALA A 149     100.099  91.223  14.646  1.00 32.83           C  
ATOM   1357  O   ALA A 149      99.909  92.111  15.478  1.00 33.93           O  
ATOM   1358  CB  ALA A 149      98.104  90.063  13.605  1.00 22.80           C  
ATOM   1359  HB1 ALA A 149      97.473  89.982  12.689  1.00  0.00           H  
ATOM   1360  HB2 ALA A 149      97.495  90.287  14.512  1.00  0.00           H  
ATOM   1361  HB3 ALA A 149      98.509  89.073  13.921  1.00  0.00           H  
ATOM   1362  N   PHE A 150     101.039  90.296  14.773  1.00 28.51           N  
ATOM   1363  HN  PHE A 150     101.064  89.532  14.097  1.00  0.00           H  
ATOM   1364  CA  PHE A 150     102.034  90.319  15.831  1.00 29.73           C  
ATOM   1365  HA  PHE A 150     101.509  90.197  16.807  1.00  0.00           H  
ATOM   1366  C   PHE A 150     102.823  91.647  15.868  1.00 27.37           C  
ATOM   1367  O   PHE A 150     102.928  92.279  16.913  1.00 26.75           O  
ATOM   1368  CB  PHE A 150     102.973  89.129  15.639  1.00 23.39           C  
ATOM   1369  HB1 PHE A 150     102.452  88.179  15.903  1.00  0.00           H  
ATOM   1370  HB2 PHE A 150     103.157  88.953  14.553  1.00  0.00           H  
ATOM   1371  CG  PHE A 150     104.281  89.231  16.381  1.00 26.97           C  
ATOM   1372  CD1 PHE A 150     104.358  88.898  17.729  1.00 23.68           C  
ATOM   1373  HD1 PHE A 150     103.445  88.591  18.267  1.00  0.00           H  
ATOM   1374  CD2 PHE A 150     105.445  89.596  15.712  1.00 27.90           C  
ATOM   1375  HD2 PHE A 150     105.401  89.839  14.637  1.00  0.00           H  
ATOM   1376  CE1 PHE A 150     105.581  88.948  18.413  1.00 24.57           C  
ATOM   1377  HE1 PHE A 150     105.630  88.683  19.483  1.00  0.00           H  
ATOM   1378  CE2 PHE A 150     106.671  89.659  16.383  1.00 25.93           C  
ATOM   1379  HE2 PHE A 150     107.582  89.965  15.842  1.00  0.00           H  
ATOM   1380  CZ  PHE A 150     106.739  89.336  17.730  1.00 24.64           C  
ATOM   1381  HZ  PHE A 150     107.704  89.385  18.262  1.00  0.00           H  
ATOM   1382  N   PHE A 151     103.366  92.057  14.730  1.00 26.99           N  
ATOM   1383  HN  PHE A 151     103.295  91.468  13.900  1.00  0.00           H  
ATOM   1384  CA  PHE A 151     104.067  93.342  14.643  1.00 29.68           C  
ATOM   1385  HA  PHE A 151     104.908  93.322  15.375  1.00  0.00           H  
ATOM   1386  C   PHE A 151     103.155  94.518  15.008  1.00 31.70           C  
ATOM   1387  O   PHE A 151     103.556  95.415  15.753  1.00 31.64           O  
ATOM   1388  CB  PHE A 151     104.668  93.541  13.240  1.00 22.29           C  
ATOM   1389  HB1 PHE A 151     103.978  93.155  12.453  1.00  0.00           H  
ATOM   1390  HB2 PHE A 151     104.678  94.620  12.961  1.00  0.00           H  
ATOM   1391  CG  PHE A 151     106.049  92.932  13.094  1.00 29.63           C  
ATOM   1392  CD1 PHE A 151     107.183  93.627  13.522  1.00 26.94           C  
ATOM   1393  HD1 PHE A 151     107.073  94.635  13.955  1.00  0.00           H  
ATOM   1394  CD2 PHE A 151     106.211  91.653  12.572  1.00 23.64           C  
ATOM   1395  HD2 PHE A 151     105.325  91.082  12.245  1.00  0.00           H  
ATOM   1396  CE1 PHE A 151     108.458  93.059  13.408  1.00 28.70           C  
ATOM   1397  HE1 PHE A 151     109.346  93.626  13.735  1.00  0.00           H  
ATOM   1398  CE2 PHE A 151     107.480  91.082  12.456  1.00 28.34           C  
ATOM   1399  HE2 PHE A 151     107.592  90.073  12.024  1.00  0.00           H  
ATOM   1400  CZ  PHE A 151     108.604  91.783  12.884  1.00 27.08           C  
ATOM   1401  HZ  PHE A 151     109.605  91.326  12.807  1.00  0.00           H  
ATOM   1402  N   GLU A 152     101.925  94.505  14.505  1.00 32.38           N  
ATOM   1403  HN  GLU A 152     101.640  93.739  13.895  1.00  0.00           H  
ATOM   1404  CA  GLU A 152     100.976  95.570  14.813  1.00 31.19           C  
ATOM   1405  HA  GLU A 152     101.459  96.544  14.567  1.00  0.00           H  
ATOM   1406  C   GLU A 152     100.603  95.588  16.289  1.00 29.67           C  
ATOM   1407  O   GLU A 152     100.455  96.645  16.885  1.00 34.63           O  
ATOM   1408  CB  GLU A 152      99.726  95.432  13.950  1.00 34.12           C  
ATOM   1409  HB1 GLU A 152      99.419  94.365  13.851  1.00  0.00           H  
ATOM   1410  HB2 GLU A 152      98.826  95.827  14.477  1.00  0.00           H  
ATOM   1411  CG  GLU A 152      99.896  96.080  12.596  1.00 32.48           C  
ATOM   1412  HG1 GLU A 152      99.111  95.738  11.882  1.00  0.00           H  
ATOM   1413  HG2 GLU A 152     100.796  95.686  12.069  1.00  0.00           H  
ATOM   1414  CD  GLU A 152      99.932  97.593  12.691  1.00 39.60           C  
ATOM   1415  OE1 GLU A 152      98.931  98.176  13.173  1.00 48.00           O  
ATOM   1416  OE2 GLU A 152     100.945  98.202  12.271  1.00 36.03           O  
ATOM   1417  N   PHE A 153     100.470  94.410  16.886  1.00 28.83           N  
ATOM   1418  HN  PHE A 153     100.589  93.553  16.346  1.00  0.00           H  
ATOM   1419  CA  PHE A 153     100.157  94.330  18.297  1.00 27.12           C  
ATOM   1420  HA  PHE A 153      99.236  94.929  18.488  1.00  0.00           H  
ATOM   1421  C   PHE A 153     101.306  94.933  19.117  1.00 35.02           C  
ATOM   1422  O   PHE A 153     101.077  95.633  20.102  1.00 32.55           O  
ATOM   1423  CB  PHE A 153      99.885  92.877  18.708  1.00 27.89           C  
ATOM   1424  HB1 PHE A 153      98.944  92.504  18.240  1.00  0.00           H  
ATOM   1425  HB2 PHE A 153     100.617  92.187  18.227  1.00  0.00           H  
ATOM   1426  CG  PHE A 153      99.858  92.670  20.188  1.00 29.40           C  
ATOM   1427  CD1 PHE A 153      98.824  93.177  20.947  1.00 32.80           C  
ATOM   1428  HD1 PHE A 153      98.003  93.726  20.455  1.00  0.00           H  
ATOM   1429  CD2 PHE A 153     100.889  92.000  20.828  1.00 32.24           C  
ATOM   1430  HD2 PHE A 153     101.732  91.606  20.236  1.00  0.00           H  
ATOM   1431  CE1 PHE A 153      98.806  93.004  22.322  1.00 28.48           C  
ATOM   1432  HE1 PHE A 153      97.974  93.415  22.918  1.00  0.00           H  
ATOM   1433  CE2 PHE A 153     100.875  91.819  22.203  1.00 28.23           C  
ATOM   1434  HE2 PHE A 153     101.698  91.278  22.699  1.00  0.00           H  
ATOM   1435  CZ  PHE A 153      99.828  92.318  22.945  1.00 25.79           C  
ATOM   1436  HZ  PHE A 153      99.806  92.169  24.038  1.00  0.00           H  
ATOM   1437  N   GLY A 154     102.538  94.648  18.708  1.00 30.94           N  
ATOM   1438  HN  GLY A 154     102.669  94.008  17.925  1.00  0.00           H  
ATOM   1439  CA  GLY A 154     103.699  95.229  19.354  1.00 33.07           C  
ATOM   1440  HA1 GLY A 154     104.650  94.805  18.955  1.00  0.00           H  
ATOM   1441  HA2 GLY A 154     103.797  94.891  20.412  1.00  0.00           H  
ATOM   1442  C   GLY A 154     103.667  96.745  19.246  1.00 31.16           C  
ATOM   1443  O   GLY A 154     103.902  97.454  20.226  1.00 32.97           O  
ATOM   1444  N   GLY A 155     103.365  97.233  18.048  1.00 29.57           N  
ATOM   1445  HN  GLY A 155     103.164  96.587  17.285  1.00  0.00           H  
ATOM   1446  CA  GLY A 155     103.313  98.663  17.797  1.00 29.48           C  
ATOM   1447  HA1 GLY A 155     103.106  98.886  16.724  1.00  0.00           H  
ATOM   1448  HA2 GLY A 155     104.321  99.133  17.875  1.00  0.00           H  
ATOM   1449  C   GLY A 155     102.312  99.332  18.711  1.00 31.91           C  
ATOM   1450  O   GLY A 155     102.578 100.397  19.259  1.00 41.19           O  
ATOM   1451  N   VAL A 156     101.167  98.681  18.894  1.00 29.76           N  
ATOM   1452  HN  VAL A 156     101.022  97.792  18.415  1.00  0.00           H  
ATOM   1453  CA  VAL A 156     100.115  99.196  19.755  1.00 32.12           C  
ATOM   1454  HA  VAL A 156      99.874 100.233  19.424  1.00  0.00           H  
ATOM   1455  C   VAL A 156     100.598  99.262  21.207  1.00 27.62           C  
ATOM   1456  O   VAL A 156     100.357 100.254  21.902  1.00 32.00           O  
ATOM   1457  CB  VAL A 156      98.816  98.335  19.634  1.00 35.09           C  
ATOM   1458  HB  VAL A 156      99.110  97.264  19.535  1.00  0.00           H  
ATOM   1459  CG1 VAL A 156      97.939  98.477  20.844  1.00 35.19           C  
ATOM   1460 1HG1 VAL A 156      98.513  98.182  21.753  1.00  0.00           H  
ATOM   1461 2HG1 VAL A 156      96.986  97.907  20.744  1.00  0.00           H  
ATOM   1462 3HG1 VAL A 156      97.504  99.500  20.932  1.00  0.00           H  
ATOM   1463  CG2 VAL A 156      98.032  98.737  18.393  1.00 34.01           C  
ATOM   1464 1HG2 VAL A 156      98.683  98.632  17.494  1.00  0.00           H  
ATOM   1465 2HG2 VAL A 156      97.597  99.760  18.481  1.00  0.00           H  
ATOM   1466 3HG2 VAL A 156      97.079  98.167  18.293  1.00  0.00           H  
ATOM   1467  N  AMET A 157     101.294  98.224  21.659  0.47 27.04           N  
ATOM   1468  H  AMET A 157     101.489  97.437  21.040  1.00  0.00           H  
ATOM   1469  N  BMET A 157     101.288  98.210  21.644  0.53 26.99           N  
ATOM   1470  H  BMET A 157     101.445  97.427  21.009  1.00  0.00           H  
ATOM   1471  CA AMET A 157     101.780  98.201  23.032  0.47 29.23           C  
ATOM   1472  HA AMET A 157     100.915  98.403  23.706  1.00  0.00           H  
ATOM   1473  CA BMET A 157     101.828  98.137  22.998  0.53 29.76           C  
ATOM   1474  HA BMET A 157     100.982  98.236  23.718  1.00  0.00           H  
ATOM   1475  C  AMET A 157     102.833  99.280  23.280  0.47 29.44           C  
ATOM   1476  C  BMET A 157     102.820  99.268  23.265  0.53 29.33           C  
ATOM   1477  O  AMET A 157     102.907  99.835  24.374  0.47 31.89           O  
ATOM   1478  O  BMET A 157     102.833  99.846  24.350  0.53 31.71           O  
ATOM   1479  CB AMET A 157     102.342  96.825  23.385  0.47 30.14           C  
ATOM   1480  HB1AMET A 157     103.141  96.908  24.158  1.00  0.00           H  
ATOM   1481  HB2AMET A 157     102.946  96.413  22.543  1.00  0.00           H  
ATOM   1482  CB BMET A 157     102.502  96.780  23.232  0.53 25.70           C  
ATOM   1483  HB1BMET A 157     103.189  96.829  24.109  1.00  0.00           H  
ATOM   1484  HB2BMET A 157     103.242  96.565  22.426  1.00  0.00           H  
ATOM   1485  CG AMET A 157     101.275  95.845  23.814  0.47 32.77           C  
ATOM   1486  HG1AMET A 157     100.533  96.324  24.495  1.00  0.00           H  
ATOM   1487  HG2AMET A 157     100.595  95.588  22.968  1.00  0.00           H  
ATOM   1488  CG BMET A 157     101.525  95.630  23.382  0.53 32.70           C  
ATOM   1489  HG1BMET A 157     100.678  95.732  22.665  1.00  0.00           H  
ATOM   1490  HG2BMET A 157     101.969  94.679  23.006  1.00  0.00           H  
ATOM   1491  SD AMET A 157     101.983  94.372  24.553  0.47 37.30           S  
ATOM   1492  SD BMET A 157     100.922  95.435  25.063  0.53 41.40           S  
ATOM   1493  CE AMET A 157     102.744  95.060  26.014  0.47 28.74           C  
ATOM   1494  HE1AMET A 157     103.184  94.144  26.473  1.00  0.00           H  
ATOM   1495  HE2AMET A 157     102.067  95.651  26.675  1.00  0.00           H  
ATOM   1496  HE3AMET A 157     103.458  95.897  25.834  1.00  0.00           H  
ATOM   1497  CE BMET A 157     102.396  94.831  25.876  0.53 30.90           C  
ATOM   1498  HE1BMET A 157     102.022  94.710  26.919  1.00  0.00           H  
ATOM   1499  HE2BMET A 157     103.304  95.468  25.761  1.00  0.00           H  
ATOM   1500  HE3BMET A 157     102.859  93.924  25.422  1.00  0.00           H  
ATOM   1501  N   CYS A 158     103.639  99.577  22.264  1.00 30.54           N  
ATOM   1502  CA  CYS A 158     104.649 100.622  22.385  1.00 32.29           C  
ATOM   1503  HA  CYS A 158     105.219 100.449  23.328  1.00  0.00           H  
ATOM   1504  C   CYS A 158     104.001 101.995  22.465  1.00 32.04           C  
ATOM   1505  O   CYS A 158     104.327 102.787  23.354  1.00 40.09           O  
ATOM   1506  CB  CYS A 158     105.626 100.551  21.217  1.00 27.71           C  
ATOM   1507  HB1 CYS A 158     105.089 100.582  20.240  1.00  0.00           H  
ATOM   1508  HB2 CYS A 158     106.215 101.494  21.126  1.00  0.00           H  
ATOM   1509  SG  CYS A 158     106.719  99.101  21.320  1.00 32.66           S  
ATOM   1510  N   VAL A 159     103.071 102.257  21.548  1.00 32.30           N  
ATOM   1511  HN  VAL A 159     102.855 101.542  20.854  1.00  0.00           H  
ATOM   1512  CA  VAL A 159     102.348 103.522  21.494  1.00 33.99           C  
ATOM   1513  HA  VAL A 159     103.089 104.344  21.359  1.00  0.00           H  
ATOM   1514  C   VAL A 159     101.604 103.755  22.807  1.00 41.12           C  
ATOM   1515  O   VAL A 159     101.614 104.861  23.362  1.00 44.57           O  
ATOM   1516  CB  VAL A 159     101.359 103.556  20.301  1.00 37.66           C  
ATOM   1517  HB  VAL A 159     100.758 102.617  20.323  1.00  0.00           H  
ATOM   1518  CG1 VAL A 159     100.396 104.741  20.426  1.00 32.93           C  
ATOM   1519 1HG1 VAL A 159      99.685 104.765  19.568  1.00  0.00           H  
ATOM   1520 2HG1 VAL A 159     100.942 105.707  20.537  1.00  0.00           H  
ATOM   1521 3HG1 VAL A 159      99.862 104.737  21.405  1.00  0.00           H  
ATOM   1522  CG2 VAL A 159     102.123 103.604  18.965  1.00 30.74           C  
ATOM   1523 1HG2 VAL A 159     101.412 103.628  18.107  1.00  0.00           H  
ATOM   1524 2HG2 VAL A 159     102.852 102.765  18.875  1.00  0.00           H  
ATOM   1525 3HG2 VAL A 159     102.843 104.455  18.930  1.00  0.00           H  
ATOM   1526  N   GLU A 160     100.994 102.696  23.328  1.00 31.94           N  
ATOM   1527  HN  GLU A 160     101.059 101.793  22.858  1.00  0.00           H  
ATOM   1528  CA  GLU A 160     100.232 102.814  24.567  1.00 34.03           C  
ATOM   1529  HA  GLU A 160      99.557 103.697  24.475  1.00  0.00           H  
ATOM   1530  C   GLU A 160     101.150 103.042  25.774  1.00 36.47           C  
ATOM   1531  O   GLU A 160     100.795 103.752  26.711  1.00 35.07           O  
ATOM   1532  CB  GLU A 160      99.363 101.572  24.778  1.00 31.49           C  
ATOM   1533  HB1 GLU A 160      98.690 101.416  23.903  1.00  0.00           H  
ATOM   1534  HB2 GLU A 160      99.984 100.648  24.710  1.00  0.00           H  
ATOM   1535  CG  GLU A 160      98.555 101.574  26.075  1.00 49.39           C  
ATOM   1536  HG1 GLU A 160      99.225 101.689  26.959  1.00  0.00           H  
ATOM   1537  HG2 GLU A 160      98.143 100.560  26.287  1.00  0.00           H  
ATOM   1538  CD  GLU A 160      97.450 102.621  26.094  1.00 55.59           C  
ATOM   1539  OE1 GLU A 160      97.204 103.268  25.052  1.00 58.18           O  
ATOM   1540  OE2 GLU A 160      96.824 102.787  27.162  1.00 63.40           O  
ATOM   1541  N   SER A 161     102.330 102.431  25.736  1.00 31.63           N  
ATOM   1542  HN  SER A 161     102.530 101.792  24.967  1.00  0.00           H  
ATOM   1543  CA  SER A 161     103.348 102.646  26.760  1.00 32.59           C  
ATOM   1544  HA  SER A 161     102.922 102.338  27.744  1.00  0.00           H  
ATOM   1545  C   SER A 161     103.765 104.116  26.859  1.00 33.96           C  
ATOM   1546  O   SER A 161     103.844 104.679  27.959  1.00 40.04           O  
ATOM   1547  CB  SER A 161     104.578 101.780  26.481  1.00 32.30           C  
ATOM   1548  HB1 SER A 161     105.448 102.092  27.104  1.00  0.00           H  
ATOM   1549  HB2 SER A 161     105.006 101.989  25.473  1.00  0.00           H  
ATOM   1550  OG  SER A 161     104.285 100.405  26.647  1.00 33.26           O  
ATOM   1551  HG  SER A 161     105.049  99.867  26.474  1.00  0.00           H  
ATOM   1552  N   VAL A 162     104.044 104.732  25.716  1.00 34.49           N  
ATOM   1553  HN  VAL A 162     104.019 104.210  24.840  1.00  0.00           H  
ATOM   1554  CA  VAL A 162     104.387 106.155  25.705  1.00 38.04           C  
ATOM   1555  HA  VAL A 162     105.258 106.314  26.383  1.00  0.00           H  
ATOM   1556  C   VAL A 162     103.207 106.971  26.231  1.00 36.91           C  
ATOM   1557  O   VAL A 162     103.382 107.894  27.027  1.00 43.71           O  
ATOM   1558  CB  VAL A 162     104.773 106.628  24.296  1.00 40.54           C  
ATOM   1559  HB  VAL A 162     103.934 106.381  23.604  1.00  0.00           H  
ATOM   1560  CG1 VAL A 162     104.986 108.156  24.267  1.00 41.18           C  
ATOM   1561 1HG1 VAL A 162     105.266 108.499  23.244  1.00  0.00           H  
ATOM   1562 2HG1 VAL A 162     105.731 108.482  25.030  1.00  0.00           H  
ATOM   1563 3HG1 VAL A 162     104.096 108.703  24.656  1.00  0.00           H  
ATOM   1564  CG2 VAL A 162     106.017 105.884  23.820  1.00 33.93           C  
ATOM   1565 1HG2 VAL A 162     106.297 106.227  22.797  1.00  0.00           H  
ATOM   1566 2HG2 VAL A 162     105.887 104.778  23.869  1.00  0.00           H  
ATOM   1567 3HG2 VAL A 162     106.863 105.980  24.540  1.00  0.00           H  
ATOM   1568  N   ASN A 163     102.002 106.599  25.806  1.00 43.98           N  
ATOM   1569  HN  ASN A 163     101.922 105.807  25.168  1.00  0.00           H  
ATOM   1570  CA  ASN A 163     100.795 107.296  26.230  1.00 48.31           C  
ATOM   1571  HA  ASN A 163     100.919 108.376  25.981  1.00  0.00           H  
ATOM   1572  C   ASN A 163     100.539 107.189  27.723  1.00 44.10           C  
ATOM   1573  O   ASN A 163     100.065 108.137  28.339  1.00 43.63           O  
ATOM   1574  CB  ASN A 163      99.577 106.775  25.465  1.00 58.30           C  
ATOM   1575  HB1 ASN A 163      99.598 105.663  25.385  1.00  0.00           H  
ATOM   1576  HB2 ASN A 163      98.645 106.893  26.065  1.00  0.00           H  
ATOM   1577  CG  ASN A 163      99.433 107.419  24.099  1.00 62.59           C  
ATOM   1578  ND2 ASN A 163      98.653 106.792  23.230  1.00 59.79           N  
ATOM   1579 1HD2 ASN A 163      98.173 105.919  23.451  1.00  0.00           H  
ATOM   1580 2HD2 ASN A 163      98.556 107.225  22.312  1.00  0.00           H  
ATOM   1581  OD1 ASN A 163     100.014 108.476  23.831  1.00 65.18           O  
ATOM   1582  N   ARG A 164     100.869 106.050  28.320  1.00 42.53           N  
ATOM   1583  HN  ARG A 164     101.295 105.294  27.784  1.00  0.00           H  
ATOM   1584  CA  ARG A 164     100.619 105.886  29.749  1.00 39.90           C  
ATOM   1585  HA  ARG A 164      99.808 106.597  30.033  1.00  0.00           H  
ATOM   1586  C   ARG A 164     101.855 106.227  30.598  1.00 47.20           C  
ATOM   1587  O   ARG A 164     101.976 105.795  31.751  1.00 51.30           O  
ATOM   1588  CB  ARG A 164     100.114 104.468  30.035  1.00 52.55           C  
ATOM   1589  HB1 ARG A 164     100.105 104.261  31.130  1.00  0.00           H  
ATOM   1590  HB2 ARG A 164     100.861 103.705  29.713  1.00  0.00           H  
ATOM   1591  CG  ARG A 164      98.732 104.188  29.408  1.00 58.60           C  
ATOM   1592  HG1 ARG A 164      98.264 105.130  29.038  1.00  0.00           H  
ATOM   1593  HG2 ARG A 164      98.837 103.645  28.440  1.00  0.00           H  
ATOM   1594  CD  ARG A 164      97.787 103.443  30.353  1.00 60.47           C  
ATOM   1595  HD1 ARG A 164      96.788 103.241  29.900  1.00  0.00           H  
ATOM   1596  HD2 ARG A 164      97.682 103.986  31.321  1.00  0.00           H  
ATOM   1597  HD3 ARG A 164      98.255 102.501  30.723  1.00  0.00           H  
ATOM   1598  N   GLU A 165     102.746 107.035  30.024  1.00 42.70           N  
ATOM   1599  HN  GLU A 165     102.591 107.314  29.055  1.00  0.00           H  
ATOM   1600  CA  GLU A 165     103.933 107.542  30.709  1.00 40.46           C  
ATOM   1601  HA  GLU A 165     104.500 108.177  29.989  1.00  0.00           H  
ATOM   1602  C   GLU A 165     104.845 106.399  31.147  1.00 43.24           C  
ATOM   1603  O   GLU A 165     105.400 106.415  32.252  1.00 40.58           O  
ATOM   1604  CB  GLU A 165     103.518 108.425  31.891  1.00 42.78           C  
ATOM   1605  HB1 GLU A 165     103.156 107.815  32.752  1.00  0.00           H  
ATOM   1606  HB2 GLU A 165     104.401 108.900  32.378  1.00  0.00           H  
ATOM   1607  CG  GLU A 165     102.490 109.459  31.468  1.00 48.01           C  
ATOM   1608  HG1 GLU A 165     101.572 108.960  31.077  1.00  0.00           H  
ATOM   1609  HG2 GLU A 165     102.825 109.988  30.546  1.00  0.00           H  
ATOM   1610  CD  GLU A 165     102.133 110.453  32.549  1.00 54.76           C  
ATOM   1611  OE1 GLU A 165     102.825 110.490  33.592  1.00 55.48           O  
ATOM   1612  OE2 GLU A 165     101.150 111.203  32.345  1.00 57.23           O  
ATOM   1613  N   MET A 166     104.991 105.426  30.245  1.00 37.60           N  
ATOM   1614  HN  MET A 166     104.494 105.523  29.359  1.00  0.00           H  
ATOM   1615  CA  MET A 166     105.811 104.233  30.436  1.00 44.76           C  
ATOM   1616  HA  MET A 166     106.419 104.360  31.362  1.00  0.00           H  
ATOM   1617  C   MET A 166     106.750 104.006  29.262  1.00 42.51           C  
ATOM   1618  O   MET A 166     107.032 102.855  28.898  1.00 34.95           O  
ATOM   1619  CB  MET A 166     104.935 102.987  30.589  1.00 41.54           C  
ATOM   1620  HB1 MET A 166     105.558 102.067  30.490  1.00  0.00           H  
ATOM   1621  HB2 MET A 166     104.273 102.874  29.699  1.00  0.00           H  
ATOM   1622  CG  MET A 166     104.121 102.923  31.846  1.00 47.46           C  
ATOM   1623  HG1 MET A 166     104.754 102.831  32.759  1.00  0.00           H  
ATOM   1624  HG2 MET A 166     103.638 103.898  32.090  1.00  0.00           H  
ATOM   1625  SD  MET A 166     102.928 101.581  31.698  1.00 62.29           S  
ATOM   1626  CE  MET A 166     101.531 102.349  32.513  1.00109.13           C  
ATOM   1627  HE1 MET A 166     100.793 101.518  32.421  1.00  0.00           H  
ATOM   1628  HE2 MET A 166     101.210 103.339  32.111  1.00  0.00           H  
ATOM   1629  HE3 MET A 166     101.713 102.733  33.544  1.00  0.00           H  
ATOM   1630  N  ASER A 167     107.234 105.095  28.671  0.51 39.00           N  
ATOM   1631  H  ASER A 167     106.999 106.010  29.055  1.00  0.00           H  
ATOM   1632  N  BSER A 167     107.224 105.100  28.680  0.49 39.04           N  
ATOM   1633  H  BSER A 167     106.965 106.009  29.064  1.00  0.00           H  
ATOM   1634  CA ASER A 167     108.094 105.023  27.487  0.51 35.25           C  
ATOM   1635  HA ASER A 167     107.462 104.661  26.643  1.00  0.00           H  
ATOM   1636  CA BSER A 167     108.101 105.059  27.513  0.49 35.30           C  
ATOM   1637  HA BSER A 167     107.479 104.752  26.640  1.00  0.00           H  
ATOM   1638  C  ASER A 167     109.293 104.066  27.598  0.51 34.91           C  
ATOM   1639  C  BSER A 167     109.280 104.075  27.607  0.49 34.92           C  
ATOM   1640  O  ASER A 167     109.660 103.454  26.598  0.51 33.92           O  
ATOM   1641  O  BSER A 167     109.618 103.455  26.601  0.49 33.90           O  
ATOM   1642  CB ASER A 167     108.596 106.425  27.109  0.51 37.00           C  
ATOM   1643  HB1ASER A 167     109.269 106.387  26.221  1.00  0.00           H  
ATOM   1644  HB2ASER A 167     107.775 107.046  26.681  1.00  0.00           H  
ATOM   1645  CB BSER A 167     108.628 106.469  27.227  0.49 37.31           C  
ATOM   1646  HB1BSER A 167     109.201 106.512  26.271  1.00  0.00           H  
ATOM   1647  HB2BSER A 167     109.449 106.755  27.925  1.00  0.00           H  
ATOM   1648  OG ASER A 167     109.220 107.080  28.197  0.51 38.13           O  
ATOM   1649  HG ASER A 167     109.530 107.947  27.963  1.00  0.00           H  
ATOM   1650  OG BSER A 167     107.565 107.408  27.249  0.49 38.27           O  
ATOM   1651  HG BSER A 167     107.892 108.282  27.072  1.00  0.00           H  
ATOM   1652  N   PRO A 168     109.908 103.923  28.798  1.00 36.00           N  
ATOM   1653  CA  PRO A 168     110.985 102.912  28.863  1.00 35.94           C  
ATOM   1654  HA  PRO A 168     111.831 103.230  28.210  1.00  0.00           H  
ATOM   1655  C   PRO A 168     110.558 101.493  28.486  1.00 34.45           C  
ATOM   1656  O   PRO A 168     111.364 100.768  27.920  1.00 40.02           O  
ATOM   1657  CB  PRO A 168     111.429 102.960  30.329  1.00 41.24           C  
ATOM   1658  HB1 PRO A 168     110.961 102.179  30.972  1.00  0.00           H  
ATOM   1659  HB2 PRO A 168     112.484 102.641  30.496  1.00  0.00           H  
ATOM   1660  CG  PRO A 168     111.140 104.358  30.760  1.00 41.92           C  
ATOM   1661  HG1 PRO A 168     111.973 105.075  30.570  1.00  0.00           H  
ATOM   1662  HG2 PRO A 168     111.107 104.496  31.866  1.00  0.00           H  
ATOM   1663  CD  PRO A 168     109.846 104.711  30.053  1.00 37.66           C  
ATOM   1664  HD1 PRO A 168     108.927 104.539  30.660  1.00  0.00           H  
ATOM   1665  HD2 PRO A 168     109.685 105.804  29.904  1.00  0.00           H  
ATOM   1666  N   LEU A 169     109.309 101.117  28.744  1.00 33.75           N  
ATOM   1667  HN  LEU A 169     108.684 101.752  29.241  1.00  0.00           H  
ATOM   1668  CA  LEU A 169     108.823  99.809  28.325  1.00 35.45           C  
ATOM   1669  HA  LEU A 169     109.378  99.034  28.904  1.00  0.00           H  
ATOM   1670  C   LEU A 169     109.029  99.522  26.828  1.00 44.48           C  
ATOM   1671  O   LEU A 169     109.084  98.350  26.424  1.00 41.33           O  
ATOM   1672  CB  LEU A 169     107.337  99.662  28.644  1.00 47.03           C  
ATOM   1673  HB1 LEU A 169     106.825  99.161  27.790  1.00  0.00           H  
ATOM   1674  HB2 LEU A 169     106.854 100.666  28.618  1.00  0.00           H  
ATOM   1675  CG  LEU A 169     106.961  98.956  29.941  1.00 60.95           C  
ATOM   1676  HG  LEU A 169     107.245  99.614  30.795  1.00  0.00           H  
ATOM   1677  CD1 LEU A 169     105.455  98.747  29.976  1.00 65.45           C  
ATOM   1678 1HD1 LEU A 169     104.905  99.712  29.874  1.00  0.00           H  
ATOM   1679 2HD1 LEU A 169     105.141  98.194  30.892  1.00  0.00           H  
ATOM   1680 3HD1 LEU A 169     105.128  98.009  29.207  1.00  0.00           H  
ATOM   1681  CD2 LEU A 169     107.713  97.636  30.080  1.00 59.37           C  
ATOM   1682 1HD2 LEU A 169     108.817  97.789  30.054  1.00  0.00           H  
ATOM   1683 2HD2 LEU A 169     107.386  96.898  29.311  1.00  0.00           H  
ATOM   1684 3HD2 LEU A 169     107.399  97.083  30.996  1.00  0.00           H  
ATOM   1685  N   VAL A 170     109.102 100.574  26.009  1.00 35.18           N  
ATOM   1686  HN  VAL A 170     109.034 101.517  26.392  1.00  0.00           H  
ATOM   1687  CA  VAL A 170     109.279 100.388  24.567  1.00 36.02           C  
ATOM   1688  HA  VAL A 170     108.360  99.903  24.163  1.00  0.00           H  
ATOM   1689  C   VAL A 170     110.480  99.481  24.249  1.00 30.81           C  
ATOM   1690  O   VAL A 170     110.381  98.576  23.425  1.00 33.34           O  
ATOM   1691  CB  VAL A 170     109.478 101.722  23.834  1.00 39.48           C  
ATOM   1692  HB  VAL A 170     110.275 102.296  24.363  1.00  0.00           H  
ATOM   1693  CG1 VAL A 170     109.941 101.462  22.419  1.00 30.58           C  
ATOM   1694 1HG1 VAL A 170     110.086 102.431  21.887  1.00  0.00           H  
ATOM   1695 2HG1 VAL A 170     109.250 100.780  21.870  1.00  0.00           H  
ATOM   1696 3HG1 VAL A 170     110.855 100.825  22.387  1.00  0.00           H  
ATOM   1697  CG2 VAL A 170     108.184 102.563  23.850  1.00 33.60           C  
ATOM   1698 1HG2 VAL A 170     108.329 103.532  23.318  1.00  0.00           H  
ATOM   1699 2HG2 VAL A 170     107.807 102.717  24.888  1.00  0.00           H  
ATOM   1700 3HG2 VAL A 170     107.319 101.993  23.438  1.00  0.00           H  
ATOM   1701  N   ASP A 171     111.600  99.720  24.925  1.00 31.72           N  
ATOM   1702  HN  ASP A 171     111.632 100.511  25.568  1.00  0.00           H  
ATOM   1703  CA  ASP A 171     112.783  98.882  24.771  1.00 42.06           C  
ATOM   1704  HA  ASP A 171     113.075  98.893  23.695  1.00  0.00           H  
ATOM   1705  C   ASP A 171     112.551  97.435  25.181  1.00 38.15           C  
ATOM   1706  O   ASP A 171     113.123  96.525  24.576  1.00 39.61           O  
ATOM   1707  CB  ASP A 171     113.950  99.434  25.582  1.00 43.86           C  
ATOM   1708  HB1 ASP A 171     113.691  99.500  26.664  1.00  0.00           H  
ATOM   1709  HB2 ASP A 171     114.782  98.694  25.642  1.00  0.00           H  
ATOM   1710  CG  ASP A 171     114.440 100.762  25.058  1.00 52.74           C  
ATOM   1711  OD1 ASP A 171     115.035 100.782  23.961  1.00 63.47           O  
ATOM   1712  OD2 ASP A 171     114.237 101.780  25.745  1.00 57.48           O  
ATOM   1713  N   ASN A 172     111.754  97.221  26.225  1.00 35.63           N  
ATOM   1714  HN  ASN A 172     111.335  98.013  26.712  1.00  0.00           H  
ATOM   1715  CA  ASN A 172     111.473  95.855  26.681  1.00 47.16           C  
ATOM   1716  HA  ASN A 172     112.444  95.319  26.795  1.00  0.00           H  
ATOM   1717  C   ASN A 172     110.642  95.119  25.637  1.00 34.96           C  
ATOM   1718  O   ASN A 172     110.944  93.976  25.280  1.00 34.58           O  
ATOM   1719  CB  ASN A 172     110.754  95.843  28.040  1.00 32.03           C  
ATOM   1720  HB1 ASN A 172     109.776  96.375  27.980  1.00  0.00           H  
ATOM   1721  HB2 ASN A 172     110.388  94.820  28.290  1.00  0.00           H  
ATOM   1722  CG  ASN A 172     111.613  96.406  29.165  1.00 40.90           C  
ATOM   1723  ND2 ASN A 172     112.270  95.527  29.911  1.00 46.55           N  
ATOM   1724 1HD2 ASN A 172     112.845  95.904  30.664  1.00  0.00           H  
ATOM   1725 2HD2 ASN A 172     112.227  94.523  29.738  1.00  0.00           H  
ATOM   1726  OD1 ASN A 172     111.665  97.612  29.373  1.00 44.69           O  
ATOM   1727  N   ILE A 173     109.612  95.792  25.133  1.00 33.55           N  
ATOM   1728  HN  ILE A 173     109.437  96.745  25.452  1.00  0.00           H  
ATOM   1729  CA  ILE A 173     108.722  95.201  24.131  1.00 34.46           C  
ATOM   1730  HA  ILE A 173     108.294  94.262  24.554  1.00  0.00           H  
ATOM   1731  C   ILE A 173     109.490  94.846  22.861  1.00 34.17           C  
ATOM   1732  O   ILE A 173     109.265  93.793  22.262  1.00 32.97           O  
ATOM   1733  CB  ILE A 173     107.555  96.151  23.783  1.00 37.00           C  
ATOM   1734  HB  ILE A 173     107.988  97.104  23.398  1.00  0.00           H  
ATOM   1735  CG1 ILE A 173     106.740  96.473  25.032  1.00 37.86           C  
ATOM   1736 1HG1 ILE A 173     107.408  96.669  25.903  1.00  0.00           H  
ATOM   1737 2HG1 ILE A 173     106.212  95.566  25.408  1.00  0.00           H  
ATOM   1738  CG2 ILE A 173     106.656  95.554  22.680  1.00 30.34           C  
ATOM   1739 1HG2 ILE A 173     105.814  96.240  22.429  1.00  0.00           H  
ATOM   1740 2HG2 ILE A 173     106.288  94.538  22.957  1.00  0.00           H  
ATOM   1741 3HG2 ILE A 173     107.246  95.282  21.774  1.00  0.00           H  
ATOM   1742  CD1 ILE A 173     105.769  97.617  24.827  1.00 41.03           C  
ATOM   1743 1HD1 ILE A 173     105.173  97.852  25.740  1.00  0.00           H  
ATOM   1744 2HD1 ILE A 173     105.101  97.421  23.956  1.00  0.00           H  
ATOM   1745 3HD1 ILE A 173     106.297  98.524  24.451  1.00  0.00           H  
ATOM   1746  N   ALA A 174     110.394  95.725  22.445  1.00 32.23           N  
ATOM   1747  HN  ALA A 174     110.493  96.620  22.923  1.00  0.00           H  
ATOM   1748  CA  ALA A 174     111.245  95.409  21.303  1.00 33.21           C  
ATOM   1749  HA  ALA A 174     110.589  95.195  20.427  1.00  0.00           H  
ATOM   1750  C   ALA A 174     112.072  94.154  21.602  1.00 36.50           C  
ATOM   1751  O   ALA A 174     112.206  93.292  20.740  1.00 33.48           O  
ATOM   1752  CB  ALA A 174     112.160  96.589  20.944  1.00 31.04           C  
ATOM   1753  HB1 ALA A 174     112.810  96.347  20.071  1.00  0.00           H  
ATOM   1754  HB2 ALA A 174     112.761  96.922  21.822  1.00  0.00           H  
ATOM   1755  HB3 ALA A 174     111.575  97.523  20.772  1.00  0.00           H  
ATOM   1756  N   LEU A 175     112.621  94.043  22.813  1.00 36.73           N  
ATOM   1757  HN  LEU A 175     112.536  94.806  23.484  1.00  0.00           H  
ATOM   1758  CA  LEU A 175     113.346  92.825  23.178  1.00 31.92           C  
ATOM   1759  HA  LEU A 175     114.146  92.658  22.420  1.00  0.00           H  
ATOM   1760  C   LEU A 175     112.421  91.607  23.170  1.00 39.04           C  
ATOM   1761  O   LEU A 175     112.773  90.581  22.606  1.00 37.25           O  
ATOM   1762  CB  LEU A 175     114.009  92.943  24.551  1.00 44.11           C  
ATOM   1763  HB1 LEU A 175     113.242  93.162  25.330  1.00  0.00           H  
ATOM   1764  HB2 LEU A 175     114.615  93.877  24.605  1.00  0.00           H  
ATOM   1765  CG  LEU A 175     114.863  91.731  24.973  1.00 49.55           C  
ATOM   1766  HG  LEU A 175     114.177  90.858  25.074  1.00  0.00           H  
ATOM   1767  CD1 LEU A 175     115.911  91.373  23.912  1.00 47.14           C  
ATOM   1768 1HD1 LEU A 175     116.529  90.496  24.217  1.00  0.00           H  
ATOM   1769 2HD1 LEU A 175     116.550  92.251  23.661  1.00  0.00           H  
ATOM   1770 3HD1 LEU A 175     115.439  91.209  22.915  1.00  0.00           H  
ATOM   1771  CD2 LEU A 175     115.540  91.942  26.326  1.00 52.92           C  
ATOM   1772 1HD2 LEU A 175     116.158  91.065  26.631  1.00  0.00           H  
ATOM   1773 2HD2 LEU A 175     114.794  92.203  27.113  1.00  0.00           H  
ATOM   1774 3HD2 LEU A 175     116.142  92.881  26.333  1.00  0.00           H  
ATOM   1775  N   TRP A 176     111.247  91.713  23.790  1.00 35.69           N  
ATOM   1776  HN  TRP A 176     110.997  92.585  24.255  1.00  0.00           H  
ATOM   1777  CA  TRP A 176     110.310  90.581  23.808  1.00 39.78           C  
ATOM   1778  HA  TRP A 176     110.809  89.728  24.324  1.00  0.00           H  
ATOM   1779  C   TRP A 176     109.960  90.137  22.392  1.00 39.56           C  
ATOM   1780  O   TRP A 176     109.896  88.943  22.124  1.00 38.59           O  
ATOM   1781  CB  TRP A 176     109.025  90.918  24.580  1.00 32.46           C  
ATOM   1782  HB1 TRP A 176     108.329  90.047  24.596  1.00  0.00           H  
ATOM   1783  HB2 TRP A 176     108.396  91.642  24.011  1.00  0.00           H  
ATOM   1784  CG  TRP A 176     109.292  91.414  25.963  1.00 34.16           C  
ATOM   1785  CD1 TRP A 176     110.435  91.233  26.691  1.00 30.29           C  
ATOM   1786  HD1 TRP A 176     111.320  90.673  26.347  1.00  0.00           H  
ATOM   1787  CD2 TRP A 176     108.416  92.201  26.778  1.00 30.86           C  
ATOM   1788  CE2 TRP A 176     109.093  92.452  27.996  1.00 31.78           C  
ATOM   1789  CE3 TRP A 176     107.122  92.710  26.603  1.00 27.90           C  
ATOM   1790  HE3 TRP A 176     106.570  92.533  25.665  1.00  0.00           H  
ATOM   1791  NE1 TRP A 176     110.322  91.849  27.912  1.00 35.30           N  
ATOM   1792  HE1 TRP A 176     111.037  91.857  28.640  1.00  0.00           H  
ATOM   1793  CZ2 TRP A 176     108.518  93.196  29.040  1.00 31.32           C  
ATOM   1794  HZ2 TRP A 176     109.061  93.376  29.983  1.00  0.00           H  
ATOM   1795  CZ3 TRP A 176     106.546  93.446  27.641  1.00 28.79           C  
ATOM   1796  HZ3 TRP A 176     105.524  93.842  27.522  1.00  0.00           H  
ATOM   1797  CH2 TRP A 176     107.249  93.691  28.838  1.00 30.44           C  
ATOM   1798  HH2 TRP A 176     106.772  94.292  29.630  1.00  0.00           H  
ATOM   1799  N   MET A 177     109.760  91.092  21.485  1.00 31.13           N  
ATOM   1800  HN  MET A 177     109.871  92.071  21.747  1.00  0.00           H  
ATOM   1801  CA  MET A 177     109.383  90.745  20.117  1.00 35.63           C  
ATOM   1802  HA  MET A 177     108.531  90.027  20.160  1.00  0.00           H  
ATOM   1803  C   MET A 177     110.536  90.073  19.391  1.00 35.38           C  
ATOM   1804  O   MET A 177     110.346  89.089  18.681  1.00 34.46           O  
ATOM   1805  CB  MET A 177     108.931  91.983  19.333  1.00 30.17           C  
ATOM   1806  HB1 MET A 177     109.712  92.777  19.385  1.00  0.00           H  
ATOM   1807  HB2 MET A 177     108.942  91.770  18.239  1.00  0.00           H  
ATOM   1808  CG  MET A 177     107.572  92.551  19.747  1.00 25.21           C  
ATOM   1809  HG1 MET A 177     106.732  91.868  19.479  1.00  0.00           H  
ATOM   1810  HG2 MET A 177     107.435  92.548  20.854  1.00  0.00           H  
ATOM   1811  SD  MET A 177     107.359  94.206  19.037  1.00 33.22           S  
ATOM   1812  CE  MET A 177     107.051  93.802  17.324  1.00 27.69           C  
ATOM   1813  HE1 MET A 177     106.920  94.820  16.887  1.00  0.00           H  
ATOM   1814  HE2 MET A 177     106.212  93.090  17.142  1.00  0.00           H  
ATOM   1815  HE3 MET A 177     107.825  93.166  16.834  1.00  0.00           H  
ATOM   1816  N   THR A 178     111.729  90.628  19.577  1.00 30.86           N  
ATOM   1817  HN  THR A 178     111.796  91.465  20.157  1.00  0.00           H  
ATOM   1818  CA  THR A 178     112.939  90.089  18.987  1.00 35.47           C  
ATOM   1819  HA  THR A 178     112.815  90.079  17.879  1.00  0.00           H  
ATOM   1820  C   THR A 178     113.190  88.649  19.459  1.00 42.18           C  
ATOM   1821  O   THR A 178     113.444  87.753  18.650  1.00 42.02           O  
ATOM   1822  CB  THR A 178     114.166  90.965  19.331  1.00 36.08           C  
ATOM   1823  HB  THR A 178     114.209  91.107  20.436  1.00  0.00           H  
ATOM   1824  CG2 THR A 178     115.436  90.272  18.875  1.00 31.67           C  
ATOM   1825 1HG2 THR A 178     116.321  90.904  19.123  1.00  0.00           H  
ATOM   1826 2HG2 THR A 178     115.402  90.004  17.793  1.00  0.00           H  
ATOM   1827 3HG2 THR A 178     115.525  89.242  19.294  1.00  0.00           H  
ATOM   1828  OG1 THR A 178     114.046  92.258  18.698  1.00 31.98           O  
ATOM   1829  HG1 THR A 178     114.800  92.796  18.909  1.00  0.00           H  
ATOM   1830  N   GLU A 179     113.113  88.433  20.769  1.00 38.67           N  
ATOM   1831  HN  GLU A 179     112.939  89.220  21.394  1.00  0.00           H  
ATOM   1832  CA  GLU A 179     113.272  87.094  21.336  1.00 39.91           C  
ATOM   1833  HA  GLU A 179     114.280  86.712  21.049  1.00  0.00           H  
ATOM   1834  C   GLU A 179     112.221  86.124  20.790  1.00 40.36           C  
ATOM   1835  O   GLU A 179     112.546  84.998  20.412  1.00 41.54           O  
ATOM   1836  CB  GLU A 179     113.200  87.147  22.865  1.00 39.77           C  
ATOM   1837  HB1 GLU A 179     112.698  88.082  23.208  1.00  0.00           H  
ATOM   1838  HB2 GLU A 179     112.474  86.397  23.256  1.00  0.00           H  
ATOM   1839  CG  GLU A 179     114.560  86.985  23.529  1.00 67.62           C  
ATOM   1840  HG1 GLU A 179     114.981  85.972  23.330  1.00  0.00           H  
ATOM   1841  HG2 GLU A 179     115.330  87.608  23.016  1.00  0.00           H  
ATOM   1842  CD  GLU A 179     114.534  87.276  25.016  1.00 86.59           C  
ATOM   1843  OE1 GLU A 179     113.422  87.386  25.580  1.00 94.74           O  
ATOM   1844  OE2 GLU A 179     115.625  87.402  25.617  1.00 90.30           O  
ATOM   1845  N   TYR A 180     110.966  86.563  20.735  1.00 30.28           N  
ATOM   1846  HN  TYR A 180     110.742  87.511  21.038  1.00  0.00           H  
ATOM   1847  CA  TYR A 180     109.917  85.690  20.243  1.00 29.99           C  
ATOM   1848  HA  TYR A 180     109.935  84.756  20.852  1.00  0.00           H  
ATOM   1849  C   TYR A 180     110.146  85.302  18.779  1.00 38.36           C  
ATOM   1850  O   TYR A 180     109.921  84.153  18.399  1.00 42.43           O  
ATOM   1851  CB  TYR A 180     108.529  86.326  20.395  1.00 32.29           C  
ATOM   1852  HB1 TYR A 180     108.402  87.210  19.727  1.00  0.00           H  
ATOM   1853  HB2 TYR A 180     108.414  86.842  21.377  1.00  0.00           H  
ATOM   1854  CG  TYR A 180     107.456  85.299  20.174  1.00 37.18           C  
ATOM   1855  CD1 TYR A 180     107.150  84.378  21.170  1.00 37.82           C  
ATOM   1856  HD1 TYR A 180     107.690  84.420  22.131  1.00  0.00           H  
ATOM   1857  CD2 TYR A 180     106.793  85.202  18.955  1.00 27.64           C  
ATOM   1858  HD2 TYR A 180     107.041  85.904  18.141  1.00  0.00           H  
ATOM   1859  CE1 TYR A 180     106.187  83.416  20.978  1.00 37.90           C  
ATOM   1860  HE1 TYR A 180     105.939  82.709  21.787  1.00  0.00           H  
ATOM   1861  CE2 TYR A 180     105.828  84.236  18.754  1.00 27.02           C  
ATOM   1862  HE2 TYR A 180     105.293  84.177  17.791  1.00  0.00           H  
ATOM   1863  CZ  TYR A 180     105.536  83.342  19.770  1.00 31.76           C  
ATOM   1864  OH  TYR A 180     104.589  82.371  19.580  1.00 33.96           O  
ATOM   1865  HH  TYR A 180     104.139  82.320  18.745  1.00  0.00           H  
ATOM   1866  N   LEU A 181     110.580  86.256  17.959  1.00 27.61           N  
ATOM   1867  HN  LEU A 181     110.692  87.209  18.305  1.00  0.00           H  
ATOM   1868  CA  LEU A 181     110.898  85.949  16.566  1.00 36.25           C  
ATOM   1869  HA  LEU A 181     109.997  85.494  16.093  1.00  0.00           H  
ATOM   1870  C   LEU A 181     112.046  84.943  16.480  1.00 38.21           C  
ATOM   1871  O   LEU A 181     111.994  83.979  15.712  1.00 40.42           O  
ATOM   1872  CB  LEU A 181     111.256  87.223  15.794  1.00 38.38           C  
ATOM   1873  HB1 LEU A 181     111.945  86.961  14.958  1.00  0.00           H  
ATOM   1874  HB2 LEU A 181     111.920  87.857  16.426  1.00  0.00           H  
ATOM   1875  CG  LEU A 181     110.111  88.085  15.248  1.00 37.98           C  
ATOM   1876  HG  LEU A 181     109.287  88.094  15.999  1.00  0.00           H  
ATOM   1877  CD1 LEU A 181     110.571  89.511  15.023  1.00 35.23           C  
ATOM   1878 1HD1 LEU A 181     110.968  89.930  15.977  1.00  0.00           H  
ATOM   1879 2HD1 LEU A 181     109.768  90.148  14.585  1.00  0.00           H  
ATOM   1880 3HD1 LEU A 181     111.309  89.589  14.190  1.00  0.00           H  
ATOM   1881  CD2 LEU A 181     109.569  87.512  13.944  1.00 34.41           C  
ATOM   1882 1HD2 LEU A 181     109.230  86.463  14.110  1.00  0.00           H  
ATOM   1883 2HD2 LEU A 181     110.307  87.590  13.111  1.00  0.00           H  
ATOM   1884 3HD2 LEU A 181     108.766  88.149  13.506  1.00  0.00           H  
ATOM   1885  N   ASN A 182     113.085  85.167  17.275  1.00 41.33           N  
ATOM   1886  HN  ASN A 182     113.042  85.921  17.960  1.00  0.00           H  
ATOM   1887  CA  ASN A 182     114.288  84.348  17.181  1.00 41.53           C  
ATOM   1888  HA  ASN A 182     114.559  84.265  16.103  1.00  0.00           H  
ATOM   1889  C   ASN A 182     114.111  82.938  17.724  1.00 45.29           C  
ATOM   1890  O   ASN A 182     114.758  82.009  17.257  1.00 46.70           O  
ATOM   1891  CB  ASN A 182     115.447  85.030  17.899  1.00 37.88           C  
ATOM   1892  HB1 ASN A 182     115.139  85.396  18.906  1.00  0.00           H  
ATOM   1893  HB2 ASN A 182     116.222  84.291  18.209  1.00  0.00           H  
ATOM   1894  CG  ASN A 182     116.052  86.144  17.071  1.00 46.05           C  
ATOM   1895  ND2 ASN A 182     116.809  87.027  17.715  1.00 41.85           N  
ATOM   1896 1HD2 ASN A 182     116.989  86.972  18.717  1.00  0.00           H  
ATOM   1897 2HD2 ASN A 182     117.217  87.777  17.157  1.00  0.00           H  
ATOM   1898  OD1 ASN A 182     115.834  86.211  15.860  1.00 45.53           O  
ATOM   1899  N   ARG A 183     113.216  82.776  18.689  1.00 41.98           N  
ATOM   1900  HN  ARG A 183     112.592  83.543  18.939  1.00  0.00           H  
ATOM   1901  CA  ARG A 183     113.123  81.507  19.390  1.00 45.21           C  
ATOM   1902  HA  ARG A 183     114.003  80.892  19.089  1.00  0.00           H  
ATOM   1903  C   ARG A 183     111.866  80.705  19.060  1.00 41.16           C  
ATOM   1904  O   ARG A 183     111.863  79.495  19.247  1.00 45.85           O  
ATOM   1905  CB  ARG A 183     113.222  81.748  20.899  1.00 56.96           C  
ATOM   1906  HB1 ARG A 183     112.380  82.384  21.259  1.00  0.00           H  
ATOM   1907  HB2 ARG A 183     113.000  80.816  21.469  1.00  0.00           H  
ATOM   1908  CG  ARG A 183     114.577  82.339  21.314  1.00 75.65           C  
ATOM   1909  HG1 ARG A 183     114.873  83.173  20.636  1.00  0.00           H  
ATOM   1910  HG2 ARG A 183     115.406  81.626  21.097  1.00  0.00           H  
ATOM   1911  CD  ARG A 183     114.608  82.783  22.768  1.00 90.38           C  
ATOM   1912  HD1 ARG A 183     113.935  83.655  22.940  1.00  0.00           H  
ATOM   1913  HD2 ARG A 183     115.582  83.260  23.025  1.00  0.00           H  
ATOM   1914  NE  ARG A 183     114.298  81.686  23.678  1.00104.12           N  
ATOM   1915  HE  ARG A 183     114.679  80.765  23.463  1.00  0.00           H  
ATOM   1916  CZ  ARG A 183     113.550  81.812  24.769  1.00108.22           C  
ATOM   1917  NH1 ARG A 183     113.035  82.994  25.086  1.00104.35           N  
ATOM   1918 1HH1 ARG A 183     112.461  83.091  25.923  1.00  0.00           H  
ATOM   1919 2HH1 ARG A 183     113.214  83.805  24.494  1.00  0.00           H  
ATOM   1920  NH2 ARG A 183     113.317  80.756  25.540  1.00111.61           N  
ATOM   1921 1HH2 ARG A 183     112.743  80.853  26.377  1.00  0.00           H  
ATOM   1922 2HH2 ARG A 183     113.713  79.848  25.296  1.00  0.00           H  
ATOM   1923  N   HIS A 184     110.814  81.346  18.549  1.00 32.00           N  
ATOM   1924  HN  HIS A 184     110.870  82.344  18.344  1.00  0.00           H  
ATOM   1925  CA  HIS A 184     109.574  80.606  18.283  1.00 35.36           C  
ATOM   1926  HA  HIS A 184     109.788  79.528  18.469  1.00  0.00           H  
ATOM   1927  C   HIS A 184     109.032  80.718  16.863  1.00 39.11           C  
ATOM   1928  O   HIS A 184     108.247  79.865  16.439  1.00 47.22           O  
ATOM   1929  CB  HIS A 184     108.485  81.031  19.280  1.00 36.69           C  
ATOM   1930  HB1 HIS A 184     108.215  82.104  19.139  1.00  0.00           H  
ATOM   1931  HB2 HIS A 184     107.507  80.560  19.024  1.00  0.00           H  
ATOM   1932  CG  HIS A 184     108.851  80.757  20.704  1.00 51.70           C  
ATOM   1933  CD2 HIS A 184     109.231  81.587  21.705  1.00 55.86           C  
ATOM   1934  HD2 HIS A 184     109.322  82.685  21.647  1.00  0.00           H  
ATOM   1935  ND1 HIS A 184     108.899  79.482  21.225  1.00 64.24           N  
ATOM   1936  HD1 HIS A 184     108.678  78.628  20.714  1.00  0.00           H  
ATOM   1937  CE1 HIS A 184     109.276  79.539  22.491  1.00 62.96           C  
ATOM   1938  HE1 HIS A 184     109.398  78.677  23.168  1.00  0.00           H  
ATOM   1939  NE2 HIS A 184     109.482  80.804  22.807  1.00 60.69           N  
ATOM   1940  HE2 HIS A 184     109.779  81.145  23.721  1.00  0.00           H  
ATOM   1941  N   LEU A 185     109.432  81.749  16.119  1.00 35.15           N  
ATOM   1942  HN  LEU A 185     110.088  82.431  16.500  1.00  0.00           H  
ATOM   1943  CA  LEU A 185     108.927  81.900  14.755  1.00 31.59           C  
ATOM   1944  HA  LEU A 185     108.084  81.183  14.618  1.00  0.00           H  
ATOM   1945  C   LEU A 185     109.998  81.572  13.718  1.00 29.02           C  
ATOM   1946  O   LEU A 185     109.696  81.303  12.558  1.00 38.14           O  
ATOM   1947  CB  LEU A 185     108.390  83.310  14.519  1.00 28.10           C  
ATOM   1948  HB1 LEU A 185     108.158  83.457  13.438  1.00  0.00           H  
ATOM   1949  HB2 LEU A 185     109.207  84.058  14.646  1.00  0.00           H  
ATOM   1950  CG  LEU A 185     107.177  83.698  15.379  1.00 34.19           C  
ATOM   1951  HG  LEU A 185     107.407  83.448  16.441  1.00  0.00           H  
ATOM   1952  CD1 LEU A 185     106.912  85.177  15.290  1.00 29.67           C  
ATOM   1953 1HD1 LEU A 185     107.825  85.741  15.591  1.00  0.00           H  
ATOM   1954 2HD1 LEU A 185     106.017  85.480  15.882  1.00  0.00           H  
ATOM   1955 3HD1 LEU A 185     106.547  85.478  14.281  1.00  0.00           H  
ATOM   1956  CD2 LEU A 185     105.920  82.921  14.964  1.00 31.33           C  
ATOM   1957 1HD2 LEU A 185     106.116  81.825  15.030  1.00  0.00           H  
ATOM   1958 2HD2 LEU A 185     105.555  83.222  13.955  1.00  0.00           H  
ATOM   1959 3HD2 LEU A 185     105.025  83.224  15.556  1.00  0.00           H  
ATOM   1960  N   HIS A 186     111.243  81.596  14.152  1.00 34.37           N  
ATOM   1961  HN  HIS A 186     111.420  81.774  15.141  1.00  0.00           H  
ATOM   1962  CA  HIS A 186     112.368  81.376  13.264  1.00 38.73           C  
ATOM   1963  HA  HIS A 186     112.437  82.245  12.569  1.00  0.00           H  
ATOM   1964  C   HIS A 186     112.220  80.114  12.430  1.00 41.74           C  
ATOM   1965  O   HIS A 186     112.415  80.147  11.220  1.00 41.52           O  
ATOM   1966  CB  HIS A 186     113.656  81.311  14.070  1.00 37.23           C  
ATOM   1967  HB1 HIS A 186     113.850  82.284  14.578  1.00  0.00           H  
ATOM   1968  HB2 HIS A 186     113.528  80.656  14.963  1.00  0.00           H  
ATOM   1969  CG  HIS A 186     114.846  80.887  13.273  1.00 51.83           C  
ATOM   1970  CD2 HIS A 186     115.599  79.762  13.324  1.00 55.23           C  
ATOM   1971  HD2 HIS A 186     115.452  78.906  14.004  1.00  0.00           H  
ATOM   1972  ND1 HIS A 186     115.391  81.669  12.278  1.00 57.08           N  
ATOM   1973  HD1 HIS A 186     115.045  82.584  11.991  1.00  0.00           H  
ATOM   1974  CE1 HIS A 186     116.433  81.047  11.754  1.00 58.82           C  
ATOM   1975  HE1 HIS A 186     117.071  81.431  10.941  1.00  0.00           H  
ATOM   1976  NE2 HIS A 186     116.580  79.887  12.370  1.00 58.06           N  
ATOM   1977  HE2 HIS A 186     117.304  79.197  12.170  1.00  0.00           H  
ATOM   1978  N  ATHR A 187     111.861  79.010  13.072  0.90 38.87           N  
ATOM   1979  H  ATHR A 187     111.663  79.048  14.072  1.00  0.00           H  
ATOM   1980  N  BTHR A 187     111.857  79.017  13.089  0.10 40.87           N  
ATOM   1981  H  BTHR A 187     111.681  79.084  14.092  1.00  0.00           H  
ATOM   1982  CA ATHR A 187     111.747  77.748  12.363  0.90 42.59           C  
ATOM   1983  HA ATHR A 187     112.735  77.524  11.896  1.00  0.00           H  
ATOM   1984  CA BTHR A 187     111.700  77.722  12.435  0.10 43.75           C  
ATOM   1985  HA BTHR A 187     112.689  77.421  12.017  1.00  0.00           H  
ATOM   1986  C  ATHR A 187     110.702  77.816  11.249  0.90 37.59           C  
ATOM   1987  C  BTHR A 187     110.695  77.774  11.288  0.10 38.62           C  
ATOM   1988  O  ATHR A 187     110.976  77.425  10.110  0.90 40.53           O  
ATOM   1989  O  BTHR A 187     110.989  77.337  10.174  0.10 39.36           O  
ATOM   1990  CB ATHR A 187     111.397  76.592  13.312  0.90 48.59           C  
ATOM   1991  HB ATHR A 187     110.371  76.749  13.719  1.00  0.00           H  
ATOM   1992  CB BTHR A 187     111.254  76.643  13.439  0.10 49.89           C  
ATOM   1993  HB BTHR A 187     111.191  75.661  12.916  1.00  0.00           H  
ATOM   1994  CG2ATHR A 187     111.444  75.258  12.561  0.90 43.19           C  
ATOM   1995 1HG2ATHR A 187     110.715  75.282  11.718  1.00  0.00           H  
ATOM   1996 2HG2ATHR A 187     111.279  74.387  13.237  1.00  0.00           H  
ATOM   1997 3HG2ATHR A 187     112.474  75.001  12.220  1.00  0.00           H  
ATOM   1998  CG2BTHR A 187     112.252  76.536  14.581  0.10 52.69           C  
ATOM   1999 1HG2BTHR A 187     113.255  76.275  14.170  1.00  0.00           H  
ATOM   2000 2HG2BTHR A 187     111.919  75.820  15.368  1.00  0.00           H  
ATOM   2001 3HG2BTHR A 187     112.278  77.458  15.207  1.00  0.00           H  
ATOM   2002  OG1ATHR A 187     112.335  76.561  14.396  0.90 54.64           O  
ATOM   2003  HG1ATHR A 187     112.306  77.388  14.862  1.00  0.00           H  
ATOM   2004  OG1BTHR A 187     109.964  76.978  13.967  0.10 49.78           O  
ATOM   2005  HG1BTHR A 187     109.340  77.045  13.253  1.00  0.00           H  
ATOM   2006  N   TRP A 188     109.511  78.308  11.569  1.00 31.01           N  
ATOM   2007  CA  TRP A 188     108.471  78.431  10.557  1.00 27.22           C  
ATOM   2008  HA  TRP A 188     108.282  77.418  10.130  1.00  0.00           H  
ATOM   2009  C   TRP A 188     108.894  79.353   9.418  1.00 34.13           C  
ATOM   2010  O   TRP A 188     108.717  79.017   8.249  1.00 37.15           O  
ATOM   2011  CB  TRP A 188     107.163  78.939  11.175  1.00 30.17           C  
ATOM   2012  HB1 TRP A 188     106.877  78.321  12.058  1.00  0.00           H  
ATOM   2013  HB2 TRP A 188     107.319  79.921  11.680  1.00  0.00           H  
ATOM   2014  CG  TRP A 188     106.029  79.020  10.190  1.00 29.01           C  
ATOM   2015  CD1 TRP A 188     105.049  78.086   9.986  1.00 32.90           C  
ATOM   2016  HD1 TRP A 188     104.970  77.126  10.523  1.00  0.00           H  
ATOM   2017  CD2 TRP A 188     105.752  80.095   9.274  1.00 28.75           C  
ATOM   2018  CE2 TRP A 188     104.588  79.745   8.552  1.00 25.21           C  
ATOM   2019  CE3 TRP A 188     106.369  81.321   9.002  1.00 28.50           C  
ATOM   2020  HE3 TRP A 188     107.270  81.631   9.557  1.00  0.00           H  
ATOM   2021  NE1 TRP A 188     104.174  78.520   9.010  1.00 29.21           N  
ATOM   2022  HE1 TRP A 188     103.352  78.012   8.682  1.00  0.00           H  
ATOM   2023  CZ2 TRP A 188     104.036  80.570   7.568  1.00 32.94           C  
ATOM   2024  HZ2 TRP A 188     103.130  80.273   7.013  1.00  0.00           H  
ATOM   2025  CZ3 TRP A 188     105.827  82.138   8.023  1.00 27.30           C  
ATOM   2026  HZ3 TRP A 188     106.314  83.100   7.790  1.00  0.00           H  
ATOM   2027  CH2 TRP A 188     104.664  81.763   7.319  1.00 27.18           C  
ATOM   2028  HH2 TRP A 188     104.252  82.442   6.554  1.00  0.00           H  
ATOM   2029  N   ILE A 189     109.449  80.513   9.766  1.00 36.48           N  
ATOM   2030  HN  ILE A 189     109.570  80.728  10.756  1.00  0.00           H  
ATOM   2031  CA  ILE A 189     109.890  81.487   8.768  1.00 30.97           C  
ATOM   2032  HA  ILE A 189     108.995  81.816   8.189  1.00  0.00           H  
ATOM   2033  C   ILE A 189     110.891  80.858   7.779  1.00 32.33           C  
ATOM   2034  O   ILE A 189     110.701  80.921   6.564  1.00 41.64           O  
ATOM   2035  CB  ILE A 189     110.501  82.731   9.448  1.00 36.37           C  
ATOM   2036  HB  ILE A 189     111.204  82.381  10.239  1.00  0.00           H  
ATOM   2037  CG1 ILE A 189     109.390  83.540  10.126  1.00 34.99           C  
ATOM   2038 1HG1 ILE A 189     108.628  83.860   9.378  1.00  0.00           H  
ATOM   2039 2HG1 ILE A 189     108.761  82.879  10.766  1.00  0.00           H  
ATOM   2040  CG2 ILE A 189     111.297  83.591   8.452  1.00 28.71           C  
ATOM   2041 1HG2 ILE A 189     111.738  84.489   8.943  1.00  0.00           H  
ATOM   2042 2HG2 ILE A 189     110.675  83.874   7.571  1.00  0.00           H  
ATOM   2043 3HG2 ILE A 189     112.077  82.990   7.928  1.00  0.00           H  
ATOM   2044  CD1 ILE A 189     109.891  84.740  10.926  1.00 30.38           C  
ATOM   2045 1HD1 ILE A 189     109.083  85.329  11.419  1.00  0.00           H  
ATOM   2046 2HD1 ILE A 189     110.520  85.401  10.286  1.00  0.00           H  
ATOM   2047 3HD1 ILE A 189     110.653  84.420  11.674  1.00  0.00           H  
ATOM   2048  N   GLN A 190     111.935  80.230   8.291  1.00 32.31           N  
ATOM   2049  HN  GLN A 190     112.067  80.209   9.302  1.00  0.00           H  
ATOM   2050  CA  GLN A 190     112.909  79.561   7.413  1.00 37.82           C  
ATOM   2051  HA  GLN A 190     113.284  80.317   6.684  1.00  0.00           H  
ATOM   2052  C   GLN A 190     112.310  78.388   6.608  1.00 37.43           C  
ATOM   2053  O   GLN A 190     112.619  78.220   5.440  1.00 45.63           O  
ATOM   2054  CB  GLN A 190     114.096  79.078   8.229  1.00 38.19           C  
ATOM   2055  HB1 GLN A 190     114.753  78.415   7.618  1.00  0.00           H  
ATOM   2056  HB2 GLN A 190     113.771  78.349   9.007  1.00  0.00           H  
ATOM   2057  CG  GLN A 190     114.910  80.223   8.859  1.00 68.44           C  
ATOM   2058  HG1 GLN A 190     115.807  79.823   9.387  1.00  0.00           H  
ATOM   2059  HG2 GLN A 190     114.363  80.663   9.725  1.00  0.00           H  
ATOM   2060  CD  GLN A 190     115.313  81.315   7.864  1.00 81.46           C  
ATOM   2061  NE2 GLN A 190     115.220  82.569   8.291  1.00 81.41           N  
ATOM   2062 1HE2 GLN A 190     114.900  82.804   9.230  1.00  0.00           H  
ATOM   2063 2HE2 GLN A 190     115.488  83.296   7.628  1.00  0.00           H  
ATOM   2064  OE1 GLN A 190     115.699  81.031   6.731  1.00 90.43           O  
ATOM   2065  N   ASP A 191     111.438  77.598   7.223  1.00 35.84           N  
ATOM   2066  HN  ASP A 191     111.227  77.761   8.207  1.00  0.00           H  
ATOM   2067  CA  ASP A 191     110.773  76.499   6.522  1.00 40.10           C  
ATOM   2068  HA  ASP A 191     111.559  75.873   6.039  1.00  0.00           H  
ATOM   2069  C   ASP A 191     109.813  76.962   5.441  1.00 39.57           C  
ATOM   2070  O   ASP A 191     109.432  76.186   4.573  1.00 40.19           O  
ATOM   2071  CB  ASP A 191     110.011  75.619   7.507  1.00 45.74           C  
ATOM   2072  HB1 ASP A 191     109.415  76.236   8.219  1.00  0.00           H  
ATOM   2073  HB2 ASP A 191     109.179  75.076   7.000  1.00  0.00           H  
ATOM   2074  CG  ASP A 191     110.912  74.664   8.242  1.00 59.40           C  
ATOM   2075  OD1 ASP A 191     111.835  74.116   7.610  1.00 75.98           O  
ATOM   2076  OD2 ASP A 191     110.699  74.463   9.452  1.00 59.76           O  
ATOM   2077  N   ASN A 192     109.411  78.223   5.495  1.00 37.39           N  
ATOM   2078  HN  ASN A 192     109.774  78.843   6.219  1.00  0.00           H  
ATOM   2079  CA  ASN A 192     108.456  78.722   4.526  1.00 33.70           C  
ATOM   2080  HA  ASN A 192     108.184  77.873   3.857  1.00  0.00           H  
ATOM   2081  C   ASN A 192     108.986  79.853   3.640  1.00 34.73           C  
ATOM   2082  O   ASN A 192     108.228  80.708   3.189  1.00 38.28           O  
ATOM   2083  CB  ASN A 192     107.193  79.153   5.251  1.00 37.82           C  
ATOM   2084  HB1 ASN A 192     107.419  79.893   6.054  1.00  0.00           H  
ATOM   2085  HB2 ASN A 192     106.550  79.791   4.600  1.00  0.00           H  
ATOM   2086  CG  ASN A 192     106.427  77.979   5.792  1.00 38.71           C  
ATOM   2087  ND2 ASN A 192     106.685  77.621   7.054  1.00 32.41           N  
ATOM   2088 1HD2 ASN A 192     106.165  76.824   7.421  1.00  0.00           H  
ATOM   2089 2HD2 ASN A 192     107.341  78.127   7.650  1.00  0.00           H  
ATOM   2090  OD1 ASN A 192     105.636  77.369   5.073  1.00 44.24           O  
ATOM   2091  N   GLY A 193     110.290  79.837   3.384  1.00 37.06           N  
ATOM   2092  HN  GLY A 193     110.895  79.216   3.922  1.00  0.00           H  
ATOM   2093  CA  GLY A 193     110.876  80.681   2.358  1.00 35.19           C  
ATOM   2094  HA1 GLY A 193     110.098  80.969   1.613  1.00  0.00           H  
ATOM   2095  HA2 GLY A 193     111.556  80.078   1.712  1.00  0.00           H  
ATOM   2096  C   GLY A 193     111.593  81.910   2.854  1.00 35.79           C  
ATOM   2097  O   GLY A 193     112.139  82.663   2.055  1.00 44.69           O  
ATOM   2098  N   GLY A 194     111.589  82.121   4.169  1.00 36.54           N  
ATOM   2099  HN  GLY A 194     111.115  81.448   4.771  1.00  0.00           H  
ATOM   2100  CA  GLY A 194     112.234  83.274   4.784  1.00 34.94           C  
ATOM   2101  HA1 GLY A 194     112.380  83.115   5.878  1.00  0.00           H  
ATOM   2102  HA2 GLY A 194     113.301  83.351   4.469  1.00  0.00           H  
ATOM   2103  C   GLY A 194     111.489  84.575   4.515  1.00 41.59           C  
ATOM   2104  O   GLY A 194     110.436  84.578   3.867  1.00 35.29           O  
ATOM   2105  N   TRP A 195     112.041  85.685   4.996  1.00 35.19           N  
ATOM   2106  HN  TRP A 195     112.898  85.617   5.545  1.00  0.00           H  
ATOM   2107  CA  TRP A 195     111.451  86.996   4.758  1.00 38.57           C  
ATOM   2108  HA  TRP A 195     110.417  86.994   5.176  1.00  0.00           H  
ATOM   2109  C   TRP A 195     111.362  87.311   3.271  1.00 43.46           C  
ATOM   2110  O   TRP A 195     110.571  88.155   2.860  1.00 39.90           O  
ATOM   2111  CB  TRP A 195     112.251  88.087   5.469  1.00 44.07           C  
ATOM   2112  HB1 TRP A 195     113.338  88.002   5.237  1.00  0.00           H  
ATOM   2113  HB2 TRP A 195     112.049  89.088   5.021  1.00  0.00           H  
ATOM   2114  CG  TRP A 195     112.019  88.102   6.931  1.00 41.79           C  
ATOM   2115  CD1 TRP A 195     112.871  87.649   7.905  1.00 35.58           C  
ATOM   2116  HD1 TRP A 195     113.870  87.218   7.722  1.00  0.00           H  
ATOM   2117  CD2 TRP A 195     110.843  88.564   7.605  1.00 33.29           C  
ATOM   2118  CE2 TRP A 195     111.053  88.371   8.986  1.00 28.18           C  
ATOM   2119  CE3 TRP A 195     109.636  89.128   7.175  1.00 34.34           C  
ATOM   2120  HE3 TRP A 195     109.442  89.291   6.102  1.00  0.00           H  
ATOM   2121  NE1 TRP A 195     112.296  87.812   9.144  1.00 37.20           N  
ATOM   2122  HE1 TRP A 195     112.724  87.559  10.035  1.00  0.00           H  
ATOM   2123  CZ2 TRP A 195     110.111  88.727   9.929  1.00 26.26           C  
ATOM   2124  HZ2 TRP A 195     110.293  88.574  11.006  1.00  0.00           H  
ATOM   2125  CZ3 TRP A 195     108.702  89.473   8.114  1.00 32.19           C  
ATOM   2126  HZ3 TRP A 195     107.744  89.913   7.789  1.00  0.00           H  
ATOM   2127  CH2 TRP A 195     108.939  89.279   9.475  1.00 32.80           C  
ATOM   2128  HH2 TRP A 195     108.166  89.576  10.204  1.00  0.00           H  
ATOM   2129  N   ASP A 196     112.186  86.643   2.468  1.00 41.18           N  
ATOM   2130  HN  ASP A 196     112.910  86.048   2.871  1.00  0.00           H  
ATOM   2131  CA  ASP A 196     112.066  86.751   1.019  1.00 44.87           C  
ATOM   2132  HA  ASP A 196     112.207  87.821   0.739  1.00  0.00           H  
ATOM   2133  C   ASP A 196     110.689  86.304   0.515  1.00 42.71           C  
ATOM   2134  O   ASP A 196     110.120  86.938  -0.369  1.00 49.59           O  
ATOM   2135  CB  ASP A 196     113.147  85.932   0.321  1.00 46.58           C  
ATOM   2136  HB1 ASP A 196     113.183  84.892   0.721  1.00  0.00           H  
ATOM   2137  HB2 ASP A 196     112.862  85.709  -0.734  1.00  0.00           H  
ATOM   2138  CG  ASP A 196     114.506  86.586   0.389  1.00 55.01           C  
ATOM   2139  OD1 ASP A 196     114.586  87.776   0.767  1.00 60.70           O  
ATOM   2140  OD2 ASP A 196     115.494  85.902   0.066  1.00 59.01           O  
ATOM   2141  N   ALA A 197     110.164  85.213   1.065  1.00 36.87           N  
ATOM   2142  HN  ALA A 197     110.697  84.689   1.759  1.00  0.00           H  
ATOM   2143  CA  ALA A 197     108.829  84.760   0.681  1.00 43.67           C  
ATOM   2144  HA  ALA A 197     108.811  84.621  -0.425  1.00  0.00           H  
ATOM   2145  C   ALA A 197     107.795  85.822   1.047  1.00 40.58           C  
ATOM   2146  O   ALA A 197     106.887  86.096   0.265  1.00 43.03           O  
ATOM   2147  CB  ALA A 197     108.486  83.421   1.338  1.00 29.45           C  
ATOM   2148  HB1 ALA A 197     107.467  83.075   1.045  1.00  0.00           H  
ATOM   2149  HB2 ALA A 197     108.599  83.468   2.446  1.00  0.00           H  
ATOM   2150  HB3 ALA A 197     109.259  82.648   1.119  1.00  0.00           H  
ATOM   2151  N   PHE A 198     107.945  86.426   2.224  1.00 38.28           N  
ATOM   2152  HN  PHE A 198     108.707  86.139   2.838  1.00  0.00           H  
ATOM   2153  CA  PHE A 198     107.037  87.498   2.658  1.00 35.84           C  
ATOM   2154  HA  PHE A 198     106.006  87.080   2.725  1.00  0.00           H  
ATOM   2155  C   PHE A 198     107.029  88.638   1.643  1.00 38.90           C  
ATOM   2156  O   PHE A 198     105.977  89.155   1.278  1.00 43.79           O  
ATOM   2157  CB  PHE A 198     107.441  88.014   4.047  1.00 39.79           C  
ATOM   2158  HB1 PHE A 198     107.409  87.187   4.794  1.00  0.00           H  
ATOM   2159  HB2 PHE A 198     108.530  88.252   4.072  1.00  0.00           H  
ATOM   2160  CG  PHE A 198     106.630  89.197   4.534  1.00 36.49           C  
ATOM   2161  CD1 PHE A 198     105.317  89.039   4.928  1.00 25.89           C  
ATOM   2162  HD1 PHE A 198     104.855  88.038   4.886  1.00  0.00           H  
ATOM   2163  CD2 PHE A 198     107.198  90.460   4.617  1.00 34.25           C  
ATOM   2164  HD2 PHE A 198     108.248  90.605   4.313  1.00  0.00           H  
ATOM   2165  CE1 PHE A 198     104.564  90.125   5.379  1.00 36.27           C  
ATOM   2166  HE1 PHE A 198     103.510  89.982   5.671  1.00  0.00           H  
ATOM   2167  CE2 PHE A 198     106.461  91.547   5.079  1.00 38.01           C  
ATOM   2168  HE2 PHE A 198     106.930  92.543   5.143  1.00  0.00           H  
ATOM   2169  CZ  PHE A 198     105.139  91.379   5.459  1.00 35.19           C  
ATOM   2170  HZ  PHE A 198     104.551  92.239   5.822  1.00  0.00           H  
ATOM   2171  N   VAL A 199     108.214  89.014   1.181  1.00 42.05           N  
ATOM   2172  HN  VAL A 199     109.048  88.524   1.503  1.00  0.00           H  
ATOM   2173  CA  VAL A 199     108.360  90.105   0.229  1.00 44.73           C  
ATOM   2174  HA  VAL A 199     107.915  91.023   0.679  1.00  0.00           H  
ATOM   2175  C   VAL A 199     107.626  89.807  -1.073  1.00 45.60           C  
ATOM   2176  O   VAL A 199     106.978  90.685  -1.635  1.00 48.82           O  
ATOM   2177  CB  VAL A 199     109.841  90.383  -0.063  1.00 48.39           C  
ATOM   2178  HB  VAL A 199     110.329  89.423  -0.353  1.00  0.00           H  
ATOM   2179  CG1 VAL A 199     109.987  91.359  -1.209  1.00 50.16           C  
ATOM   2180 1HG1 VAL A 199     111.063  91.561  -1.421  1.00  0.00           H  
ATOM   2181 2HG1 VAL A 199     109.419  92.300  -1.025  1.00  0.00           H  
ATOM   2182 3HG1 VAL A 199     109.445  91.011  -2.119  1.00  0.00           H  
ATOM   2183  CG2 VAL A 199     110.527  90.914   1.193  1.00 46.41           C  
ATOM   2184 1HG2 VAL A 199     111.603  91.116   0.981  1.00  0.00           H  
ATOM   2185 2HG2 VAL A 199     110.393  90.231   2.064  1.00  0.00           H  
ATOM   2186 3HG2 VAL A 199     110.007  91.809   1.608  1.00  0.00           H  
ATOM   2187  N   GLU A 200     107.707  88.563  -1.533  1.00 43.44           N  
ATOM   2188  HN  GLU A 200     108.240  87.869  -1.008  1.00  0.00           H  
ATOM   2189  CA  GLU A 200     107.047  88.170  -2.777  1.00 51.46           C  
ATOM   2190  HA  GLU A 200     107.275  88.945  -3.545  1.00  0.00           H  
ATOM   2191  C   GLU A 200     105.527  88.089  -2.627  1.00 47.21           C  
ATOM   2192  O   GLU A 200     104.797  88.408  -3.555  1.00 50.42           O  
ATOM   2193  CB  GLU A 200     107.590  86.833  -3.283  1.00 57.77           C  
ATOM   2194  HB1 GLU A 200     108.029  86.244  -2.444  1.00  0.00           H  
ATOM   2195  HB2 GLU A 200     106.755  86.153  -3.571  1.00  0.00           H  
ATOM   2196  CG  GLU A 200     108.593  86.970  -4.429  1.00 77.25           C  
ATOM   2197  HG1 GLU A 200     109.201  86.042  -4.538  1.00  0.00           H  
ATOM   2198  HG2 GLU A 200     109.403  87.689  -4.164  1.00  0.00           H  
ATOM   2199  CD  GLU A 200     107.940  87.351  -5.754  1.00 85.87           C  
ATOM   2200  OE1 GLU A 200     106.835  86.834  -6.043  1.00 90.57           O  
ATOM   2201  OE2 GLU A 200     108.534  88.160  -6.506  1.00 79.76           O  
ATOM   2202  N   LEU A 201     105.050  87.673  -1.461  1.00 31.41           N  
ATOM   2203  HN  LEU A 201     105.697  87.408  -0.718  1.00  0.00           H  
ATOM   2204  CA  LEU A 201     103.617  87.590  -1.229  1.00 37.78           C  
ATOM   2205  HA  LEU A 201     103.143  87.183  -2.152  1.00  0.00           H  
ATOM   2206  C   LEU A 201     102.976  88.945  -0.929  1.00 37.37           C  
ATOM   2207  O   LEU A 201     101.818  89.172  -1.271  1.00 41.42           O  
ATOM   2208  CB  LEU A 201     103.315  86.622  -0.075  1.00 39.06           C  
ATOM   2209  HB1 LEU A 201     103.979  86.853   0.791  1.00  0.00           H  
ATOM   2210  HB2 LEU A 201     102.318  86.861   0.363  1.00  0.00           H  
ATOM   2211  CG  LEU A 201     103.390  85.131  -0.396  1.00 38.08           C  
ATOM   2212  HG  LEU A 201     104.277  84.961  -1.050  1.00  0.00           H  
ATOM   2213  CD1 LEU A 201     103.558  84.287   0.862  1.00 33.05           C  
ATOM   2214 1HD1 LEU A 201     104.470  84.588   1.429  1.00  0.00           H  
ATOM   2215 2HD1 LEU A 201     103.562  83.197   0.628  1.00  0.00           H  
ATOM   2216 3HD1 LEU A 201     102.647  84.320   1.503  1.00  0.00           H  
ATOM   2217  CD2 LEU A 201     102.151  84.722  -1.166  1.00 31.09           C  
ATOM   2218 1HD2 LEU A 201     102.028  85.339  -2.086  1.00  0.00           H  
ATOM   2219 2HD2 LEU A 201     101.240  84.755  -0.525  1.00  0.00           H  
ATOM   2220 3HD2 LEU A 201     102.155  83.632  -1.400  1.00  0.00           H  
ATOM   2221  N   TYR A 202     103.711  89.837  -0.278  1.00 37.84           N  
ATOM   2222  HN  TYR A 202     104.710  89.674  -0.148  1.00  0.00           H  
ATOM   2223  CA  TYR A 202     103.097  91.051   0.254  1.00 41.90           C  
ATOM   2224  HA  TYR A 202     102.000  90.987   0.065  1.00  0.00           H  
ATOM   2225  C   TYR A 202     103.595  92.343  -0.359  1.00 41.92           C  
ATOM   2226  O   TYR A 202     102.927  93.365  -0.250  1.00 43.28           O  
ATOM   2227  CB  TYR A 202     103.305  91.121   1.763  1.00 38.87           C  
ATOM   2228  HB1 TYR A 202     103.262  92.176   2.122  1.00  0.00           H  
ATOM   2229  HB2 TYR A 202     104.360  90.880   2.031  1.00  0.00           H  
ATOM   2230  CG  TYR A 202     102.344  90.253   2.532  1.00 37.63           C  
ATOM   2231  CD1 TYR A 202     102.513  88.874   2.587  1.00 35.26           C  
ATOM   2232  HD1 TYR A 202     103.368  88.410   2.067  1.00  0.00           H  
ATOM   2233  CD2 TYR A 202     101.266  90.812   3.201  1.00 33.72           C  
ATOM   2234  HD2 TYR A 202     101.115  91.904   3.169  1.00  0.00           H  
ATOM   2235  CE1 TYR A 202     101.628  88.079   3.281  1.00 33.89           C  
ATOM   2236  HE1 TYR A 202     101.773  86.986   3.313  1.00  0.00           H  
ATOM   2237  CE2 TYR A 202     100.377  90.024   3.908  1.00 34.22           C  
ATOM   2238  HE2 TYR A 202      99.530  90.485   4.444  1.00  0.00           H  
ATOM   2239  CZ  TYR A 202     100.557  88.656   3.938  1.00 33.02           C  
ATOM   2240  OH  TYR A 202      99.680  87.871   4.654  1.00 32.74           O  
ATOM   2241  HH  TYR A 202      98.944  88.267   5.105  1.00  0.00           H  
ATOM   2242  N   GLY A 203     104.761  92.300  -0.997  1.00 40.01           N  
ATOM   2243  HN  GLY A 203     105.200  91.398  -1.182  1.00  0.00           H  
ATOM   2244  CA  GLY A 203     105.416  93.514  -1.433  1.00 41.50           C  
ATOM   2245  HA1 GLY A 203     106.428  93.595  -0.973  1.00  0.00           H  
ATOM   2246  HA2 GLY A 203     104.925  94.405  -0.976  1.00  0.00           H  
ATOM   2247  C   GLY A 203     105.507  93.677  -2.932  1.00 51.85           C  
ATOM   2248  O   GLY A 203     104.966  92.870  -3.684  1.00 57.19           O  
ATOM   2249  N   PRO A 204     106.216  94.728  -3.374  1.00 63.91           N  
ATOM   2250  CA  PRO A 204     106.341  95.084  -4.791  1.00 69.05           C  
ATOM   2251  HA  PRO A 204     105.337  95.095  -5.276  1.00  0.00           H  
ATOM   2252  C   PRO A 204     107.274  94.134  -5.530  1.00 72.17           C  
ATOM   2253  HC  PRO A 204     107.418  94.209  -6.621  1.00  0.00           H  
ATOM   2254  O   PRO A 204     107.863  93.278  -4.866  1.00 72.75           O  
ATOM   2255  CB  PRO A 204     106.918  96.497  -4.739  1.00 68.26           C  
ATOM   2256  HB1 PRO A 204     106.154  97.308  -4.777  1.00  0.00           H  
ATOM   2257  HB2 PRO A 204     107.464  96.805  -5.661  1.00  0.00           H  
ATOM   2258  CG  PRO A 204     107.750  96.494  -3.504  1.00 65.95           C  
ATOM   2259  HG1 PRO A 204     108.813  96.213  -3.690  1.00  0.00           H  
ATOM   2260  HG2 PRO A 204     107.944  97.515  -3.101  1.00  0.00           H  
ATOM   2261  CD  PRO A 204     107.055  95.584  -2.515  1.00 59.05           C  
ATOM   2262  HD1 PRO A 204     107.742  95.027  -1.836  1.00  0.00           H  
ATOM   2263  HD2 PRO A 204     106.500  96.115  -1.707  1.00  0.00           H  
TER    2264      PRO A 204 
ATOM   2264  N   GLY B   8      84.925  62.320  19.144  1.00 72.25           N  
ATOM   2265  HN1 GLY B   8      84.967  63.313  19.375  1.00  0.00           H  
ATOM   2266  HN2 GLY B   8      84.774  61.729  19.961  1.00  0.00           H  
ATOM   2267  HN3 GLY B   8      84.077  62.066  18.637  1.00  0.00           H  
ATOM   2268  CA  GLY B   8      86.139  61.985  18.420  1.00 72.90           C  
ATOM   2269  HA1 GLY B   8      86.304  62.631  17.526  1.00  0.00           H  
ATOM   2270  HA2 GLY B   8      87.066  62.263  18.975  1.00  0.00           H  
ATOM   2271  C   GLY B   8      86.077  60.517  18.079  1.00 86.01           C  
ATOM   2272  O   GLY B   8      85.064  59.881  18.379  1.00 89.19           O  
ATOM   2273  N   TYR B   9      87.133  59.976  17.467  1.00 87.42           N  
ATOM   2274  HN  TYR B   9      87.925  60.567  17.215  1.00  0.00           H  
ATOM   2275  CA  TYR B   9      87.172  58.543  17.151  1.00 96.47           C  
ATOM   2276  HA  TYR B   9      86.912  57.986  18.081  1.00  0.00           H  
ATOM   2277  C   TYR B   9      88.521  58.020  16.662  1.00 88.52           C  
ATOM   2278  O   TYR B   9      89.580  58.521  17.026  1.00 91.44           O  
ATOM   2279  CB  TYR B   9      86.109  58.206  16.095  1.00104.27           C  
ATOM   2280  HB1 TYR B   9      85.124  58.588  16.452  1.00  0.00           H  
ATOM   2281  HB2 TYR B   9      86.082  57.120  15.845  1.00  0.00           H  
ATOM   2282  HB3 TYR B   9      86.375  58.588  15.082  1.00  0.00           H  
ATOM   2283  N   ASP B  10      88.441  56.981  15.838  1.00 80.62           N  
ATOM   2284  HN  ASP B  10      87.520  56.581  15.658  1.00  0.00           H  
ATOM   2285  CA  ASP B  10      89.588  56.380  15.177  1.00 72.48           C  
ATOM   2286  HA  ASP B  10      90.515  56.707  15.704  1.00  0.00           H  
ATOM   2287  C   ASP B  10      89.647  56.879  13.727  1.00 59.11           C  
ATOM   2288  O   ASP B  10      88.648  56.855  13.010  1.00 53.37           O  
ATOM   2289  CB  ASP B  10      89.490  54.844  15.260  1.00 79.44           C  
ATOM   2290  HB1 ASP B  10      89.760  54.484  16.280  1.00  0.00           H  
ATOM   2291  HB2 ASP B  10      88.426  54.512  15.224  1.00  0.00           H  
ATOM   2292  CG  ASP B  10      90.314  54.132  14.201  1.00 79.44           C  
ATOM   2293  OD1 ASP B  10      91.557  54.118  14.311  1.00 83.00           O  
ATOM   2294  OD2 ASP B  10      89.709  53.561  13.270  1.00 73.89           O  
ATOM   2295  N   ASN B  11      90.814  57.352  13.313  1.00 53.18           N  
ATOM   2296  HN  ASN B  11      91.629  57.249  13.918  1.00  0.00           H  
ATOM   2297  CA  ASN B  11      90.975  58.014  12.025  1.00 52.11           C  
ATOM   2298  HA  ASN B  11      90.297  58.899  12.011  1.00  0.00           H  
ATOM   2299  C   ASN B  11      90.619  57.133  10.821  1.00 57.10           C  
ATOM   2300  O   ASN B  11      89.999  57.603   9.854  1.00 51.43           O  
ATOM   2301  CB  ASN B  11      92.416  58.527  11.893  1.00 47.09           C  
ATOM   2302  HB1 ASN B  11      92.664  58.759  10.831  1.00  0.00           H  
ATOM   2303  HB2 ASN B  11      93.152  57.709  12.074  1.00  0.00           H  
ATOM   2304  CG  ASN B  11      92.691  59.716  12.789  1.00 50.77           C  
ATOM   2305  ND2 ASN B  11      93.870  59.742  13.401  1.00 51.79           N  
ATOM   2306 1HD2 ASN B  11      94.055  60.543  14.005  1.00  0.00           H  
ATOM   2307 2HD2 ASN B  11      94.567  59.007  13.283  1.00  0.00           H  
ATOM   2308  OD1 ASN B  11      91.849  60.604  12.931  1.00 52.56           O  
ATOM   2309  N   ARG B  12      91.016  55.863  10.875  1.00 56.11           N  
ATOM   2310  HN  ARG B  12      91.557  55.541  11.677  1.00  0.00           H  
ATOM   2311  CA  ARG B  12      90.691  54.925   9.809  1.00 59.86           C  
ATOM   2312  HA  ARG B  12      91.152  55.300   8.866  1.00  0.00           H  
ATOM   2313  C   ARG B  12      89.182  54.814   9.588  1.00 60.41           C  
ATOM   2314  O   ARG B  12      88.720  54.818   8.445  1.00 57.24           O  
ATOM   2315  CB  ARG B  12      91.278  53.541  10.107  1.00 68.28           C  
ATOM   2316  HB1 ARG B  12      91.151  53.280  11.184  1.00  0.00           H  
ATOM   2317  HB2 ARG B  12      92.391  53.563  10.053  1.00  0.00           H  
ATOM   2318  CG  ARG B  12      90.715  52.446   9.216  1.00 76.54           C  
ATOM   2319  HG1 ARG B  12      89.756  52.051   9.624  1.00  0.00           H  
ATOM   2320  HG2 ARG B  12      90.341  52.866   8.253  1.00  0.00           H  
ATOM   2321  CD  ARG B  12      91.708  51.323   8.973  1.00 92.19           C  
ATOM   2322  HD1 ARG B  12      92.349  51.150   9.868  1.00  0.00           H  
ATOM   2323  HD2 ARG B  12      91.196  50.333   8.929  1.00  0.00           H  
ATOM   2324  NE  ARG B  12      92.517  51.554   7.779  1.00102.91           N  
ATOM   2325  HE  ARG B  12      92.033  51.640   6.885  1.00  0.00           H  
ATOM   2326  CZ  ARG B  12      93.841  51.660   7.781  1.00111.97           C  
ATOM   2327  NH1 ARG B  12      94.520  51.553   8.917  1.00115.12           N  
ATOM   2328 1HH1 ARG B  12      94.021  51.391   9.792  1.00  0.00           H  
ATOM   2329 2HH1 ARG B  12      95.537  51.634   8.919  1.00  0.00           H  
ATOM   2330  NH2 ARG B  12      94.489  51.870   6.644  1.00114.90           N  
ATOM   2331 1HH2 ARG B  12      93.967  51.952   5.771  1.00  0.00           H  
ATOM   2332 2HH2 ARG B  12      95.506  51.951   6.646  1.00  0.00           H  
ATOM   2333  N   GLU B  13      88.421  54.717  10.678  1.00 56.89           N  
ATOM   2334  HN  GLU B  13      88.862  54.676  11.597  1.00  0.00           H  
ATOM   2335  CA  GLU B  13      86.965  54.669  10.576  1.00 59.32           C  
ATOM   2336  HA  GLU B  13      86.684  53.770   9.979  1.00  0.00           H  
ATOM   2337  C   GLU B  13      86.434  55.905   9.861  1.00 52.10           C  
ATOM   2338  O   GLU B  13      85.512  55.818   9.056  1.00 48.68           O  
ATOM   2339  CB  GLU B  13      86.308  54.556  11.957  1.00 72.48           C  
ATOM   2340  HB1 GLU B  13      86.636  53.625  12.476  1.00  0.00           H  
ATOM   2341  HB2 GLU B  13      86.727  55.316  12.657  1.00  0.00           H  
ATOM   2342  CG  GLU B  13      84.773  54.643  11.914  1.00 85.69           C  
ATOM   2343  HG1 GLU B  13      84.347  53.790  11.336  1.00  0.00           H  
ATOM   2344  HG2 GLU B  13      84.445  55.489  11.267  1.00  0.00           H  
ATOM   2345  CD  GLU B  13      84.124  54.737  13.294  1.00 96.25           C  
ATOM   2346  OE1 GLU B  13      84.363  55.736  14.007  1.00109.28           O  
ATOM   2347  OE2 GLU B  13      83.364  53.818  13.664  1.00 94.46           O  
ATOM   2348  N   ILE B  14      87.029  57.056  10.151  1.00 49.98           N  
ATOM   2349  HN  ILE B  14      87.852  57.058  10.754  1.00  0.00           H  
ATOM   2350  CA  ILE B  14      86.526  58.316   9.622  1.00 48.20           C  
ATOM   2351  HA  ILE B  14      85.426  58.353   9.802  1.00  0.00           H  
ATOM   2352  C   ILE B  14      86.763  58.399   8.113  1.00 47.14           C  
ATOM   2353  O   ILE B  14      85.879  58.811   7.359  1.00 49.81           O  
ATOM   2354  CB  ILE B  14      87.170  59.514  10.348  1.00 48.43           C  
ATOM   2355  HB  ILE B  14      88.274  59.358  10.376  1.00  0.00           H  
ATOM   2356  CG1 ILE B  14      86.653  59.585  11.791  1.00 45.60           C  
ATOM   2357 1HG1 ILE B  14      85.581  59.890  11.809  1.00  0.00           H  
ATOM   2358 2HG1 ILE B  14      86.565  58.562  12.227  1.00  0.00           H  
ATOM   2359  CG2 ILE B  14      86.884  60.822   9.611  1.00 46.03           C  
ATOM   2360 1HG2 ILE B  14      87.350  61.688  10.136  1.00  0.00           H  
ATOM   2361 2HG2 ILE B  14      85.791  60.975   9.456  1.00  0.00           H  
ATOM   2362 3HG2 ILE B  14      87.202  60.770   8.543  1.00  0.00           H  
ATOM   2363  CD1 ILE B  14      87.479  60.483  12.697  1.00 43.64           C  
ATOM   2364 1HD1 ILE B  14      87.103  60.535  13.746  1.00  0.00           H  
ATOM   2365 2HD1 ILE B  14      87.567  61.506  12.261  1.00  0.00           H  
ATOM   2366 3HD1 ILE B  14      88.551  60.178  12.679  1.00  0.00           H  
ATOM   2367  N   VAL B  15      87.945  57.988   7.674  1.00 43.52           N  
ATOM   2368  HN  VAL B  15      88.652  57.686   8.344  1.00  0.00           H  
ATOM   2369  CA  VAL B  15      88.248  57.962   6.249  1.00 49.79           C  
ATOM   2370  HA  VAL B  15      88.106  58.990   5.842  1.00  0.00           H  
ATOM   2371  C   VAL B  15      87.314  57.017   5.500  1.00 58.71           C  
ATOM   2372  O   VAL B  15      86.718  57.395   4.489  1.00 61.51           O  
ATOM   2373  CB  VAL B  15      89.701  57.538   5.994  1.00 51.41           C  
ATOM   2374  HB  VAL B  15      89.874  56.553   6.487  1.00  0.00           H  
ATOM   2375  CG1 VAL B  15      89.964  57.385   4.505  1.00 45.84           C  
ATOM   2376 1HG1 VAL B  15      91.019  57.077   4.320  1.00  0.00           H  
ATOM   2377 2HG1 VAL B  15      89.699  58.310   3.942  1.00  0.00           H  
ATOM   2378 3HG1 VAL B  15      89.240  56.684   4.028  1.00  0.00           H  
ATOM   2379  CG2 VAL B  15      90.642  58.549   6.599  1.00 48.90           C  
ATOM   2380 1HG2 VAL B  15      91.697  58.241   6.414  1.00  0.00           H  
ATOM   2381 2HG2 VAL B  15      90.438  58.716   7.682  1.00  0.00           H  
ATOM   2382 3HG2 VAL B  15      90.437  59.583   6.235  1.00  0.00           H  
ATOM   2383  N   MET B  16      87.176  55.797   6.011  1.00 59.82           N  
ATOM   2384  HN  MET B  16      87.639  55.568   6.891  1.00  0.00           H  
ATOM   2385  CA  MET B  16      86.373  54.776   5.337  1.00 61.03           C  
ATOM   2386  HA  MET B  16      86.808  54.612   4.323  1.00  0.00           H  
ATOM   2387  C   MET B  16      84.913  55.196   5.160  1.00 58.84           C  
ATOM   2388  O   MET B  16      84.354  55.072   4.067  1.00 60.49           O  
ATOM   2389  CB  MET B  16      86.440  53.447   6.098  1.00 68.70           C  
ATOM   2390  HB1 MET B  16      85.997  53.562   7.115  1.00  0.00           H  
ATOM   2391  HB2 MET B  16      85.726  52.713   5.657  1.00  0.00           H  
ATOM   2392  CG  MET B  16      87.839  52.832   6.196  1.00 72.50           C  
ATOM   2393  HG1 MET B  16      88.521  53.518   6.751  1.00  0.00           H  
ATOM   2394  HG2 MET B  16      87.826  51.962   6.893  1.00  0.00           H  
ATOM   2395  SD  MET B  16      88.584  52.356   4.627  1.00138.08           S  
ATOM   2396  CE  MET B  16      90.311  52.264   5.097  1.00 83.93           C  
ATOM   2397  HE1 MET B  16      90.772  51.969   4.126  1.00  0.00           H  
ATOM   2398  HE2 MET B  16      90.541  51.598   5.961  1.00  0.00           H  
ATOM   2399  HE3 MET B  16      90.731  53.181   5.571  1.00  0.00           H  
ATOM   2400  N   LYS B  17      84.291  55.702   6.218  1.00 58.58           N  
ATOM   2401  HN  LYS B  17      84.792  55.805   7.101  1.00  0.00           H  
ATOM   2402  CA  LYS B  17      82.890  56.113   6.123  1.00 62.85           C  
ATOM   2403  HA  LYS B  17      82.335  55.309   5.585  1.00  0.00           H  
ATOM   2404  C   LYS B  17      82.719  57.409   5.330  1.00 63.50           C  
ATOM   2405  O   LYS B  17      81.665  57.648   4.740  1.00 64.85           O  
ATOM   2406  CB  LYS B  17      82.274  56.254   7.517  1.00 64.13           C  
ATOM   2407  HB1 LYS B  17      81.299  56.793   7.471  1.00  0.00           H  
ATOM   2408  HB2 LYS B  17      82.851  56.978   8.138  1.00  0.00           H  
ATOM   2409  CG  LYS B  17      82.127  54.917   8.231  1.00 68.72           C  
ATOM   2410  HG1 LYS B  17      81.716  54.143   7.542  1.00  0.00           H  
ATOM   2411  HG2 LYS B  17      83.126  54.466   8.439  1.00  0.00           H  
ATOM   2412  CD  LYS B  17      81.300  55.004   9.500  1.00 75.88           C  
ATOM   2413  HD1 LYS B  17      80.317  55.501   9.325  1.00  0.00           H  
ATOM   2414  HD2 LYS B  17      81.726  55.735  10.226  1.00  0.00           H  
ATOM   2415  CE  LYS B  17      81.137  53.618  10.114  1.00 82.19           C  
ATOM   2416  HE1 LYS B  17      82.129  53.143  10.299  1.00  0.00           H  
ATOM   2417  HE2 LYS B  17      80.727  52.896   9.370  1.00  0.00           H  
ATOM   2418  NZ  LYS B  17      80.315  53.633  11.350  1.00 88.61           N  
ATOM   2419  HZ1 LYS B  17      80.206  52.706  11.761  1.00  0.00           H  
ATOM   2420  HZ2 LYS B  17      79.408  54.068  11.181  1.00  0.00           H  
ATOM   2421  HZ3 LYS B  17      80.690  54.293  12.031  1.00  0.00           H  
ATOM   2422  N   TYR B  18      83.752  58.245   5.304  1.00 60.14           N  
ATOM   2423  HN  TYR B  18      84.592  58.039   5.844  1.00  0.00           H  
ATOM   2424  CA  TYR B  18      83.677  59.453   4.502  1.00 54.86           C  
ATOM   2425  HA  TYR B  18      82.708  59.960   4.718  1.00  0.00           H  
ATOM   2426  C   TYR B  18      83.715  59.101   3.024  1.00 55.38           C  
ATOM   2427  O   TYR B  18      82.866  59.538   2.248  1.00 60.01           O  
ATOM   2428  CB  TYR B  18      84.812  60.426   4.820  1.00 49.14           C  
ATOM   2429  HB1 TYR B  18      85.811  59.947   4.698  1.00  0.00           H  
ATOM   2430  HB2 TYR B  18      84.865  60.654   5.910  1.00  0.00           H  
ATOM   2431  CG  TYR B  18      84.693  61.684   3.993  1.00 49.38           C  
ATOM   2432  CD1 TYR B  18      83.821  62.697   4.368  1.00 53.68           C  
ATOM   2433  HD1 TYR B  18      83.224  62.586   5.289  1.00  0.00           H  
ATOM   2434  CD2 TYR B  18      85.420  61.847   2.821  1.00 46.94           C  
ATOM   2435  HD2 TYR B  18      86.110  61.051   2.495  1.00  0.00           H  
ATOM   2436  CE1 TYR B  18      83.690  63.835   3.611  1.00 52.57           C  
ATOM   2437  HE1 TYR B  18      83.000  64.636   3.927  1.00  0.00           H  
ATOM   2438  CE2 TYR B  18      85.292  62.992   2.056  1.00 40.59           C  
ATOM   2439  HE2 TYR B  18      85.883  63.115   1.133  1.00  0.00           H  
ATOM   2440  CZ  TYR B  18      84.425  63.969   2.456  1.00 51.03           C  
ATOM   2441  OH  TYR B  18      84.299  65.103   1.709  1.00 67.49           O  
ATOM   2442  HH  TYR B  18      83.696  65.782   1.987  1.00  0.00           H  
ATOM   2443  N  AILE B  19      84.715  58.313   2.640  0.22 51.33           N  
ATOM   2444  H  AILE B  19      85.383  57.987   3.338  1.00  0.00           H  
ATOM   2445  N  BILE B  19      84.715  58.319   2.639  0.78 52.02           N  
ATOM   2446  H  BILE B  19      85.388  57.993   3.333  1.00  0.00           H  
ATOM   2447  CA AILE B  19      84.886  57.901   1.251  0.22 48.54           C  
ATOM   2448  HA AILE B  19      84.986  58.818   0.625  1.00  0.00           H  
ATOM   2449  CA BILE B  19      84.876  57.914   1.249  0.78 49.45           C  
ATOM   2450  HA BILE B  19      84.971  58.834   0.626  1.00  0.00           H  
ATOM   2451  C  AILE B  19      83.678  57.112   0.754  0.22 50.50           C  
ATOM   2452  C  BILE B  19      83.655  57.130   0.762  0.78 50.79           C  
ATOM   2453  O  AILE B  19      83.211  57.319  -0.368  0.22 50.78           O  
ATOM   2454  O  BILE B  19      83.153  57.363  -0.342  0.78 50.99           O  
ATOM   2455  CB AILE B  19      86.161  57.050   1.069  0.22 44.46           C  
ATOM   2456  HB AILE B  19      86.132  56.209   1.800  1.00  0.00           H  
ATOM   2457  CB BILE B  19      86.154  57.071   1.062  0.78 44.69           C  
ATOM   2458  HB BILE B  19      86.193  56.299   1.866  1.00  0.00           H  
ATOM   2459  CG1AILE B  19      87.406  57.891   1.348  0.22 40.77           C  
ATOM   2460 1HG1AILE B  19      87.373  58.315   2.379  1.00  0.00           H  
ATOM   2461 2HG1AILE B  19      87.384  58.836   0.757  1.00  0.00           H  
ATOM   2462  CG1BILE B  19      87.383  57.969   1.186  0.78 38.42           C  
ATOM   2463 1HG1BILE B  19      87.499  58.341   2.231  1.00  0.00           H  
ATOM   2464 2HG1BILE B  19      88.321  57.372   1.099  1.00  0.00           H  
ATOM   2465  CG2AILE B  19      86.229  56.465  -0.337  0.22 45.22           C  
ATOM   2466 1HG2AILE B  19      85.321  55.851  -0.541  1.00  0.00           H  
ATOM   2467 2HG2AILE B  19      87.168  55.888  -0.504  1.00  0.00           H  
ATOM   2468 3HG2AILE B  19      86.382  57.254  -1.110  1.00  0.00           H  
ATOM   2469  CG2BILE B  19      86.153  56.365  -0.294  0.78 45.64           C  
ATOM   2470 1HG2BILE B  19      85.256  55.709  -0.385  1.00  0.00           H  
ATOM   2471 2HG2BILE B  19      87.100  55.803  -0.473  1.00  0.00           H  
ATOM   2472 3HG2BILE B  19      86.229  57.087  -1.140  1.00  0.00           H  
ATOM   2473  CD1AILE B  19      88.700  57.148   1.118  0.22 38.78           C  
ATOM   2474 1HD1AILE B  19      89.608  57.762   1.322  1.00  0.00           H  
ATOM   2475 2HD1AILE B  19      88.733  56.724   0.087  1.00  0.00           H  
ATOM   2476 3HD1AILE B  19      88.722  56.203   1.709  1.00  0.00           H  
ATOM   2477  CD1BILE B  19      87.382  59.119   0.201  0.78 37.16           C  
ATOM   2478 1HD1BILE B  19      88.279  59.775   0.292  1.00  0.00           H  
ATOM   2479 2HD1BILE B  19      86.444  59.716   0.288  1.00  0.00           H  
ATOM   2480 3HD1BILE B  19      87.266  58.747  -0.844  1.00  0.00           H  
ATOM   2481  N   HIS B  20      83.166  56.219   1.596  1.00 50.66           N  
ATOM   2482  CA  HIS B  20      82.015  55.399   1.220  1.00 54.14           C  
ATOM   2483  HA  HIS B  20      82.274  54.836   0.293  1.00  0.00           H  
ATOM   2484  C   HIS B  20      80.817  56.285   0.921  1.00 53.68           C  
ATOM   2485  O   HIS B  20      80.066  56.028  -0.010  1.00 58.83           O  
ATOM   2486  CB  HIS B  20      81.655  54.391   2.308  1.00 59.55           C  
ATOM   2487  HB1 HIS B  20      81.509  54.901   3.289  1.00  0.00           H  
ATOM   2488  HB2 HIS B  20      82.532  53.751   2.562  1.00  0.00           H  
ATOM   2489  CG  HIS B  20      80.463  53.549   1.962  1.00 72.23           C  
ATOM   2490  CD2 HIS B  20      80.239  52.709   0.922  1.00 74.59           C  
ATOM   2491  HD2 HIS B  20      80.943  52.472   0.107  1.00  0.00           H  
ATOM   2492  ND1 HIS B  20      79.309  53.550   2.711  1.00 76.95           N  
ATOM   2493  HD1 HIS B  20      79.156  54.099   3.557  1.00  0.00           H  
ATOM   2494  CE1 HIS B  20      78.429  52.728   2.162  1.00 80.29           C  
ATOM   2495  HE1 HIS B  20      77.417  52.514   2.546  1.00  0.00           H  
ATOM   2496  NE2 HIS B  20      78.969  52.208   1.076  1.00 80.81           N  
ATOM   2497  HE2 HIS B  20      78.516  51.541   0.451  1.00  0.00           H  
ATOM   2498  N   TYR B  21      80.661  57.344   1.704  1.00 55.19           N  
ATOM   2499  HN  TYR B  21      81.299  57.483   2.487  1.00  0.00           H  
ATOM   2500  CA  TYR B  21      79.600  58.311   1.471  1.00 57.12           C  
ATOM   2501  HA  TYR B  21      78.633  57.758   1.430  1.00  0.00           H  
ATOM   2502  C   TYR B  21      79.773  59.059   0.148  1.00 60.64           C  
ATOM   2503  O   TYR B  21      78.837  59.142  -0.636  1.00 67.84           O  
ATOM   2504  CB  TYR B  21      79.523  59.311   2.625  1.00 61.26           C  
ATOM   2505  HB1 TYR B  21      80.536  59.699   2.881  1.00  0.00           H  
ATOM   2506  HB2 TYR B  21      79.277  58.794   3.582  1.00  0.00           H  
ATOM   2507  CG  TYR B  21      78.561  60.448   2.365  1.00 58.54           C  
ATOM   2508  CD1 TYR B  21      77.199  60.207   2.207  1.00 65.02           C  
ATOM   2509  HD1 TYR B  21      76.820  59.174   2.276  1.00  0.00           H  
ATOM   2510  CD2 TYR B  21      79.011  61.757   2.274  1.00 52.02           C  
ATOM   2511  HD2 TYR B  21      80.087  61.970   2.394  1.00  0.00           H  
ATOM   2512  CE1 TYR B  21      76.312  61.243   1.965  1.00 63.03           C  
ATOM   2513  HE1 TYR B  21      75.235  61.036   1.844  1.00  0.00           H  
ATOM   2514  CE2 TYR B  21      78.136  62.798   2.036  1.00 55.77           C  
ATOM   2515  HE2 TYR B  21      78.510  63.834   1.974  1.00  0.00           H  
ATOM   2516  CZ  TYR B  21      76.785  62.535   1.876  1.00 61.69           C  
ATOM   2517  OH  TYR B  21      75.904  63.567   1.641  1.00 60.77           O  
ATOM   2518  HH  TYR B  21      74.978  63.387   1.531  1.00  0.00           H  
ATOM   2519  N   LYS B  22      80.953  59.618  -0.099  1.00 59.10           N  
ATOM   2520  HN  LYS B  22      81.714  59.520   0.573  1.00  0.00           H  
ATOM   2521  CA  LYS B  22      81.162  60.372  -1.332  1.00 57.72           C  
ATOM   2522  HA  LYS B  22      80.411  61.196  -1.368  1.00  0.00           H  
ATOM   2523  C   LYS B  22      80.948  59.476  -2.555  1.00 59.40           C  
ATOM   2524  O   LYS B  22      80.318  59.888  -3.521  1.00 64.80           O  
ATOM   2525  CB  LYS B  22      82.560  60.997  -1.370  1.00 56.65           C  
ATOM   2526  HB1 LYS B  22      82.696  61.578  -2.312  1.00  0.00           H  
ATOM   2527  HB2 LYS B  22      83.331  60.205  -1.517  1.00  0.00           H  
ATOM   2528  CG  LYS B  22      82.917  61.866  -0.154  1.00 59.29           C  
ATOM   2529  HG1 LYS B  22      83.974  62.216  -0.215  1.00  0.00           H  
ATOM   2530  HG2 LYS B  22      82.981  61.246   0.770  1.00  0.00           H  
ATOM   2531  CD  LYS B  22      81.961  63.052   0.050  1.00 52.86           C  
ATOM   2532  HD1 LYS B  22      80.910  62.707   0.189  1.00  0.00           H  
ATOM   2533  HD2 LYS B  22      82.119  63.535   1.043  1.00  0.00           H  
ATOM   2534  CE  LYS B  22      82.067  64.058  -1.075  1.00 40.49           C  
ATOM   2535  HE1 LYS B  22      83.103  64.458  -1.171  1.00  0.00           H  
ATOM   2536  HE2 LYS B  22      81.980  63.568  -2.073  1.00  0.00           H  
ATOM   2537  NZ  LYS B  22      81.076  65.146  -0.915  1.00 40.81           N  
ATOM   2538  HZ1 LYS B  22      81.147  65.824  -1.673  1.00  0.00           H  
ATOM   2539  HZ2 LYS B  22      81.155  65.594  -0.002  1.00  0.00           H  
ATOM   2540  HZ3 LYS B  22      80.128  64.780  -0.827  1.00  0.00           H  
ATOM   2541  N   LEU B  23      81.467  58.252  -2.506  1.00 55.70           N  
ATOM   2542  HN  LEU B  23      82.016  57.973  -1.693  1.00  0.00           H  
ATOM   2543  CA  LEU B  23      81.265  57.301  -3.594  1.00 60.91           C  
ATOM   2544  HA  LEU B  23      81.610  57.775  -4.543  1.00  0.00           H  
ATOM   2545  C   LEU B  23      79.788  56.967  -3.735  1.00 68.64           C  
ATOM   2546  O   LEU B  23      79.245  56.999  -4.838  1.00 68.73           O  
ATOM   2547  CB  LEU B  23      82.073  56.022  -3.373  1.00 57.65           C  
ATOM   2548  HB1 LEU B  23      81.644  55.187  -3.975  1.00  0.00           H  
ATOM   2549  HB2 LEU B  23      81.899  55.630  -2.344  1.00  0.00           H  
ATOM   2550  CG  LEU B  23      83.577  56.149  -3.643  1.00 60.07           C  
ATOM   2551  HG  LEU B  23      83.985  56.928  -2.957  1.00  0.00           H  
ATOM   2552  CD1 LEU B  23      84.297  54.847  -3.354  1.00 59.83           C  
ATOM   2553 1HD1 LEU B  23      85.391  54.939  -3.550  1.00  0.00           H  
ATOM   2554 2HD1 LEU B  23      83.849  53.997  -3.919  1.00  0.00           H  
ATOM   2555 3HD1 LEU B  23      84.095  54.488  -2.318  1.00  0.00           H  
ATOM   2556  CD2 LEU B  23      83.839  56.598  -5.072  1.00 60.27           C  
ATOM   2557 1HD2 LEU B  23      84.933  56.690  -5.268  1.00  0.00           H  
ATOM   2558 2HD2 LEU B  23      83.297  57.542  -5.312  1.00  0.00           H  
ATOM   2559 3HD2 LEU B  23      83.344  55.926  -5.811  1.00  0.00           H  
ATOM   2560  N   SER B  24      79.147  56.659  -2.611  1.00 74.96           N  
ATOM   2561  HN  SER B  24      79.669  56.639  -1.735  1.00  0.00           H  
ATOM   2562  CA  SER B  24      77.721  56.349  -2.591  1.00 78.80           C  
ATOM   2563  HA  SER B  24      77.550  55.428  -3.196  1.00  0.00           H  
ATOM   2564  C   SER B  24      76.922  57.489  -3.209  1.00 80.04           C  
ATOM   2565  O   SER B  24      75.994  57.263  -3.979  1.00 82.17           O  
ATOM   2566  CB  SER B  24      77.250  56.085  -1.161  1.00 82.20           C  
ATOM   2567  HB1 SER B  24      77.349  56.994  -0.524  1.00  0.00           H  
ATOM   2568  HB2 SER B  24      77.955  55.416  -0.615  1.00  0.00           H  
ATOM   2569  OG  SER B  24      75.931  55.577  -1.139  1.00 92.79           O  
ATOM   2570  HG  SER B  24      75.638  55.413  -0.250  1.00  0.00           H  
ATOM   2571  N   GLN B  25      77.319  58.713  -2.878  1.00 82.18           N  
ATOM   2572  HN  GLN B  25      78.121  58.807  -2.254  1.00  0.00           H  
ATOM   2573  CA  GLN B  25      76.672  59.933  -3.357  1.00 82.47           C  
ATOM   2574  HA  GLN B  25      75.644  59.972  -2.928  1.00  0.00           H  
ATOM   2575  C   GLN B  25      76.555  59.990  -4.884  1.00 78.09           C  
ATOM   2576  O   GLN B  25      75.595  60.539  -5.417  1.00 79.93           O  
ATOM   2577  CB  GLN B  25      77.450  61.149  -2.843  1.00 82.65           C  
ATOM   2578  HB1 GLN B  25      77.853  60.936  -1.825  1.00  0.00           H  
ATOM   2579  HB2 GLN B  25      78.400  61.259  -3.417  1.00  0.00           H  
ATOM   2580  CG  GLN B  25      76.700  62.468  -2.833  1.00 87.89           C  
ATOM   2581  HG1 GLN B  25      75.725  62.374  -2.301  1.00  0.00           H  
ATOM   2582  HG2 GLN B  25      76.322  62.725  -3.850  1.00  0.00           H  
ATOM   2583  CD  GLN B  25      77.542  63.606  -2.250  1.00 88.28           C  
ATOM   2584  NE2 GLN B  25      77.022  64.824  -2.323  1.00 91.75           N  
ATOM   2585 1HE2 GLN B  25      76.107  65.005  -2.736  1.00  0.00           H  
ATOM   2586 2HE2 GLN B  25      77.583  65.582  -1.935  1.00  0.00           H  
ATOM   2587  OE1 GLN B  25      78.646  63.388  -1.751  1.00 83.45           O  
ATOM   2588  N   ARG B  26      77.526  59.420  -5.588  1.00 70.56           N  
ATOM   2589  HN  ARG B  26      78.263  58.900  -5.111  1.00  0.00           H  
ATOM   2590  CA  ARG B  26      77.542  59.535  -7.041  1.00 70.47           C  
ATOM   2591  HA  ARG B  26      76.749  60.264  -7.331  1.00  0.00           H  
ATOM   2592  C   ARG B  26      77.245  58.217  -7.759  1.00 70.35           C  
ATOM   2593  O   ARG B  26      77.346  58.141  -8.983  1.00 75.54           O  
ATOM   2594  CB  ARG B  26      78.885  60.101  -7.507  1.00 71.45           C  
ATOM   2595  HB1 ARG B  26      79.695  59.341  -7.411  1.00  0.00           H  
ATOM   2596  HB2 ARG B  26      78.899  60.240  -8.613  1.00  0.00           H  
ATOM   2597  CG  ARG B  26      79.258  61.392  -6.789  1.00 78.89           C  
ATOM   2598  HG1 ARG B  26      79.731  61.179  -5.802  1.00  0.00           H  
ATOM   2599  HG2 ARG B  26      78.348  61.933  -6.439  1.00  0.00           H  
ATOM   2600  CD  ARG B  26      80.137  62.293  -7.631  1.00 84.01           C  
ATOM   2601  HD1 ARG B  26      80.917  61.706  -8.170  1.00  0.00           H  
ATOM   2602  HD2 ARG B  26      80.799  62.922  -6.992  1.00  0.00           H  
ATOM   2603  NE  ARG B  26      79.361  63.113  -8.555  1.00 94.50           N  
ATOM   2604  HE  ARG B  26      78.344  63.075  -8.491  1.00  0.00           H  
ATOM   2605  CZ  ARG B  26      79.899  63.907  -9.476  1.00101.52           C  
ATOM   2606  NH1 ARG B  26      81.218  63.981  -9.596  1.00101.03           N  
ATOM   2607 1HH1 ARG B  26      81.817  63.432  -8.979  1.00  0.00           H  
ATOM   2608 2HH1 ARG B  26      81.631  64.590 -10.302  1.00  0.00           H  
ATOM   2609  NH2 ARG B  26      79.119  64.622 -10.280  1.00104.56           N  
ATOM   2610 1HH2 ARG B  26      78.105  64.565 -10.188  1.00  0.00           H  
ATOM   2611 2HH2 ARG B  26      79.532  65.231 -10.986  1.00  0.00           H  
ATOM   2612  N   GLY B  27      76.878  57.185  -7.001  1.00 67.90           N  
ATOM   2613  HN  GLY B  27      76.942  57.264  -5.986  1.00  0.00           H  
ATOM   2614  CA  GLY B  27      76.388  55.949  -7.587  1.00 70.05           C  
ATOM   2615  HA1 GLY B  27      75.367  55.734  -7.194  1.00  0.00           H  
ATOM   2616  HA2 GLY B  27      76.165  56.116  -8.667  1.00  0.00           H  
ATOM   2617  C   GLY B  27      77.257  54.709  -7.438  1.00 75.53           C  
ATOM   2618  O   GLY B  27      77.030  53.714  -8.123  1.00 76.16           O  
ATOM   2619  N   TYR B  28      78.238  54.747  -6.541  1.00 77.67           N  
ATOM   2620  HN  TYR B  28      78.356  55.575  -5.957  1.00  0.00           H  
ATOM   2621  CA  TYR B  28      79.149  53.613  -6.384  1.00 76.76           C  
ATOM   2622  HA  TYR B  28      78.803  52.797  -7.060  1.00  0.00           H  
ATOM   2623  C   TYR B  28      79.166  53.065  -4.950  1.00 76.54           C  
ATOM   2624  O   TYR B  28      79.250  53.825  -3.985  1.00 76.92           O  
ATOM   2625  CB  TYR B  28      80.562  54.023  -6.821  1.00 73.24           C  
ATOM   2626  HB1 TYR B  28      80.535  54.478  -7.838  1.00  0.00           H  
ATOM   2627  HB2 TYR B  28      80.911  54.899  -6.226  1.00  0.00           H  
ATOM   2628  CG  TYR B  28      81.591  52.911  -6.771  1.00 79.82           C  
ATOM   2629  CD1 TYR B  28      81.758  52.035  -7.842  1.00 82.26           C  
ATOM   2630  HD1 TYR B  28      81.128  52.150  -8.740  1.00  0.00           H  
ATOM   2631  CD2 TYR B  28      82.404  52.741  -5.658  1.00 79.87           C  
ATOM   2632  HD2 TYR B  28      82.295  53.426  -4.800  1.00  0.00           H  
ATOM   2633  CE1 TYR B  28      82.706  51.018  -7.797  1.00 78.10           C  
ATOM   2634  HE1 TYR B  28      82.826  50.332  -8.652  1.00  0.00           H  
ATOM   2635  CE2 TYR B  28      83.349  51.729  -5.602  1.00 75.59           C  
ATOM   2636  HE2 TYR B  28      83.979  51.609  -4.705  1.00  0.00           H  
ATOM   2637  CZ  TYR B  28      83.498  50.873  -6.671  1.00 78.38           C  
ATOM   2638  OH  TYR B  28      84.446  49.875  -6.603  1.00 80.19           O  
ATOM   2639  HH  TYR B  28      84.990  49.775  -5.830  1.00  0.00           H  
ATOM   2640  N   GLU B  29      79.082  51.742  -4.819  1.00 77.71           N  
ATOM   2641  HN  GLU B  29      78.977  51.166  -5.654  1.00  0.00           H  
ATOM   2642  CA  GLU B  29      79.136  51.093  -3.509  1.00 82.19           C  
ATOM   2643  HA  GLU B  29      79.026  51.879  -2.726  1.00  0.00           H  
ATOM   2644  C   GLU B  29      80.478  50.395  -3.299  1.00 80.41           C  
ATOM   2645  O   GLU B  29      81.057  49.856  -4.241  1.00 78.94           O  
ATOM   2646  CB  GLU B  29      77.983  50.093  -3.350  1.00 94.81           C  
ATOM   2647  HB1 GLU B  29      77.666  49.703  -4.345  1.00  0.00           H  
ATOM   2648  HB2 GLU B  29      78.349  49.149  -2.883  1.00  0.00           H  
ATOM   2649  CG  GLU B  29      76.776  50.637  -2.580  1.00101.95           C  
ATOM   2650  HG1 GLU B  29      75.858  50.047  -2.810  1.00  0.00           H  
ATOM   2651  HG2 GLU B  29      76.461  51.628  -2.982  1.00  0.00           H  
ATOM   2652  CD  GLU B  29      77.014  50.710  -1.077  1.00105.82           C  
ATOM   2653  OE1 GLU B  29      77.889  49.973  -0.571  1.00109.58           O  
ATOM   2654  OE2 GLU B  29      76.325  51.506  -0.400  1.00102.45           O  
ATOM   2655  N   TRP B  30      80.947  50.388  -2.053  1.00 83.16           N  
ATOM   2656  HN  TRP B  30      80.319  50.632  -1.287  1.00  0.00           H  
ATOM   2657  CA  TRP B  30      82.335  50.042  -1.748  1.00 90.18           C  
ATOM   2658  HA  TRP B  30      82.635  49.190  -2.401  1.00  0.00           H  
ATOM   2659  C   TRP B  30      82.541  49.625  -0.288  1.00100.71           C  
ATOM   2660  O   TRP B  30      82.218  50.381   0.629  1.00100.55           O  
ATOM   2661  CB  TRP B  30      83.234  51.245  -2.081  1.00 80.82           C  
ATOM   2662  HB1 TRP B  30      82.824  52.169  -1.609  1.00  0.00           H  
ATOM   2663  HB2 TRP B  30      83.131  51.510  -3.159  1.00  0.00           H  
ATOM   2664  CG  TRP B  30      84.687  51.089  -1.727  1.00 74.97           C  
ATOM   2665  CD1 TRP B  30      85.618  50.338  -2.386  1.00 72.76           C  
ATOM   2666  HD1 TRP B  30      85.415  49.723  -3.279  1.00  0.00           H  
ATOM   2667  CD2 TRP B  30      85.382  51.730  -0.649  1.00 74.71           C  
ATOM   2668  CE2 TRP B  30      86.728  51.307  -0.707  1.00 70.72           C  
ATOM   2669  CE3 TRP B  30      84.998  52.622   0.361  1.00 72.35           C  
ATOM   2670  HE3 TRP B  30      83.956  52.977   0.431  1.00  0.00           H  
ATOM   2671  NE1 TRP B  30      86.845  50.458  -1.776  1.00 70.82           N  
ATOM   2672  HE1 TRP B  30      87.702  49.991  -2.071  1.00  0.00           H  
ATOM   2673  CZ2 TRP B  30      87.688  51.739   0.206  1.00 67.17           C  
ATOM   2674  HZ2 TRP B  30      88.735  51.397   0.143  1.00  0.00           H  
ATOM   2675  CZ3 TRP B  30      85.951  53.049   1.268  1.00 67.89           C  
ATOM   2676  HZ3 TRP B  30      85.661  53.750   2.069  1.00  0.00           H  
ATOM   2677  CH2 TRP B  30      87.280  52.606   1.186  1.00 69.52           C  
ATOM   2678  HH2 TRP B  30      88.014  52.964   1.928  1.00  0.00           H  
ATOM   2679  N   ASP B  31      83.086  48.429  -0.071  1.00110.01           N  
ATOM   2680  HN  ASP B  31      83.243  47.799  -0.858  1.00  0.00           H  
ATOM   2681  CA  ASP B  31      83.464  48.003   1.280  1.00120.22           C  
ATOM   2682  HA  ASP B  31      83.186  48.815   1.991  1.00  0.00           H  
ATOM   2683  C   ASP B  31      84.976  47.776   1.380  1.00118.84           C  
ATOM   2684  O   ASP B  31      85.630  47.447   0.389  1.00124.49           O  
ATOM   2685  CB  ASP B  31      82.705  46.733   1.684  1.00127.69           C  
ATOM   2686  HB1 ASP B  31      81.627  46.808   1.410  1.00  0.00           H  
ATOM   2687  HB2 ASP B  31      82.997  45.872   1.039  1.00  0.00           H  
ATOM   2688  CG  ASP B  31      82.870  46.388   3.165  1.00130.96           C  
ATOM   2689  OD1 ASP B  31      83.284  47.266   3.954  1.00126.11           O  
ATOM   2690  OD2 ASP B  31      82.576  45.233   3.542  1.00136.49           O  
ATOM   2691  N   ALA B  32      85.524  47.955   2.580  1.00108.78           N  
ATOM   2692  HN  ALA B  32      84.923  48.214   3.362  1.00  0.00           H  
ATOM   2693  CA  ALA B  32      86.958  47.793   2.815  1.00104.45           C  
ATOM   2694  HA  ALA B  32      87.502  48.452   2.098  1.00  0.00           H  
ATOM   2695  C   ALA B  32      87.431  46.361   2.592  1.00107.70           C  
ATOM   2696  HC  ALA B  32      86.924  45.727   1.845  1.00  0.00           H  
ATOM   2697  O   ALA B  32      88.377  45.906   3.241  1.00109.28           O  
ATOM   2698  CB  ALA B  32      87.311  48.238   4.224  1.00103.64           C  
ATOM   2699  HB1 ALA B  32      88.405  48.114   4.403  1.00  0.00           H  
ATOM   2700  HB2 ALA B  32      86.700  47.710   4.993  1.00  0.00           H  
ATOM   2701  HB3 ALA B  32      86.970  49.279   4.430  1.00  0.00           H  
ATOM   2702  N   GLU B  89      76.665  58.555  18.672  1.00 93.06           N  
ATOM   2703  HN1 GLU B  89      76.629  59.476  19.109  1.00  0.00           H  
ATOM   2704  HN2 GLU B  89      75.824  58.011  18.866  1.00  0.00           H  
ATOM   2705  HN3 GLU B  89      76.578  58.614  17.657  1.00  0.00           H  
ATOM   2706  CA  GLU B  89      77.871  57.844  19.070  1.00 89.93           C  
ATOM   2707  HA  GLU B  89      77.862  57.715  20.178  1.00  0.00           H  
ATOM   2708  C   GLU B  89      79.089  58.659  18.684  1.00 90.84           C  
ATOM   2709  O   GLU B  89      79.277  59.783  19.150  1.00 90.01           O  
ATOM   2710  CB  GLU B  89      77.925  56.463  18.415  1.00 89.47           C  
ATOM   2711  HB1 GLU B  89      77.029  55.863  18.699  1.00  0.00           H  
ATOM   2712  HB2 GLU B  89      78.874  55.928  18.651  1.00  0.00           H  
ATOM   2713  HB3 GLU B  89      78.045  56.532  17.309  1.00  0.00           H  
ATOM   2714  N   SER B  90      79.921  58.072  17.831  1.00 93.35           N  
ATOM   2715  HN  SER B  90      79.850  57.065  17.683  1.00  0.00           H  
ATOM   2716  CA  SER B  90      80.930  58.823  17.103  1.00 87.45           C  
ATOM   2717  HA  SER B  90      81.199  59.733  17.688  1.00  0.00           H  
ATOM   2718  C   SER B  90      80.299  59.249  15.780  1.00 82.79           C  
ATOM   2719  O   SER B  90      80.937  59.903  14.948  1.00 67.93           O  
ATOM   2720  CB  SER B  90      82.190  57.988  16.870  1.00 84.47           C  
ATOM   2721  HB1 SER B  90      83.021  58.604  16.453  1.00  0.00           H  
ATOM   2722  HB2 SER B  90      82.668  57.688  17.831  1.00  0.00           H  
ATOM   2723  OG  SER B  90      81.910  56.865  16.052  1.00 85.66           O  
ATOM   2724  HG  SER B  90      82.693  56.346  15.907  1.00  0.00           H  
ATOM   2725  N   GLU B  91      79.031  58.861  15.615  1.00 84.22           N  
ATOM   2726  HN  GLU B  91      78.597  58.318  16.361  1.00  0.00           H  
ATOM   2727  CA  GLU B  91      78.226  59.165  14.432  1.00 73.04           C  
ATOM   2728  HA  GLU B  91      78.706  58.681  13.549  1.00  0.00           H  
ATOM   2729  C   GLU B  91      78.134  60.666  14.163  1.00 71.25           C  
ATOM   2730  O   GLU B  91      77.954  61.094  13.027  1.00 71.88           O  
ATOM   2731  CB  GLU B  91      76.819  58.581  14.594  1.00 72.24           C  
ATOM   2732  HB1 GLU B  91      76.205  58.813  13.692  1.00  0.00           H  
ATOM   2733  HB2 GLU B  91      76.328  58.926  15.534  1.00  0.00           H  
ATOM   2734  HB3 GLU B  91      76.842  57.488  14.815  1.00  0.00           H  
ATOM   2735  N   VAL B  92      78.262  61.456  15.222  1.00 64.81           N  
ATOM   2736  HN  VAL B  92      78.455  61.030  16.129  1.00  0.00           H  
ATOM   2737  CA  VAL B  92      78.139  62.896  15.144  1.00 63.75           C  
ATOM   2738  HA  VAL B  92      77.226  63.139  14.552  1.00  0.00           H  
ATOM   2739  C   VAL B  92      79.352  63.522  14.441  1.00 63.56           C  
ATOM   2740  O   VAL B  92      79.255  64.588  13.823  1.00 47.11           O  
ATOM   2741  CB  VAL B  92      77.971  63.486  16.557  1.00 71.35           C  
ATOM   2742  HB  VAL B  92      77.047  63.056  17.010  1.00  0.00           H  
ATOM   2743  CG1 VAL B  92      79.154  63.105  17.430  1.00 76.37           C  
ATOM   2744 1HG1 VAL B  92      79.267  61.996  17.471  1.00  0.00           H  
ATOM   2745 2HG1 VAL B  92      79.079  63.553  18.448  1.00  0.00           H  
ATOM   2746 3HG1 VAL B  92      80.093  63.605  17.097  1.00  0.00           H  
ATOM   2747  CG2 VAL B  92      77.819  64.983  16.501  1.00 73.87           C  
ATOM   2748 1HG2 VAL B  92      76.951  65.263  15.860  1.00  0.00           H  
ATOM   2749 2HG2 VAL B  92      78.758  65.483  16.168  1.00  0.00           H  
ATOM   2750 3HG2 VAL B  92      77.744  65.431  17.519  1.00  0.00           H  
ATOM   2751  N   VAL B  93      80.497  62.853  14.530  1.00 58.11           N  
ATOM   2752  HN  VAL B  93      80.545  62.012  15.105  1.00  0.00           H  
ATOM   2753  CA  VAL B  93      81.688  63.307  13.814  1.00 45.93           C  
ATOM   2754  HA  VAL B  93      81.771  64.412  13.939  1.00  0.00           H  
ATOM   2755  C   VAL B  93      81.539  63.003  12.321  1.00 51.20           C  
ATOM   2756  O   VAL B  93      81.871  63.843  11.477  1.00 45.85           O  
ATOM   2757  CB  VAL B  93      82.984  62.656  14.368  1.00 43.70           C  
ATOM   2758  HB  VAL B  93      82.862  61.548  14.330  1.00  0.00           H  
ATOM   2759  CG1 VAL B  93      84.210  63.038  13.511  1.00 42.10           C  
ATOM   2760 1HG1 VAL B  93      85.141  62.570  13.909  1.00  0.00           H  
ATOM   2761 2HG1 VAL B  93      84.315  64.144  13.415  1.00  0.00           H  
ATOM   2762 3HG1 VAL B  93      84.053  62.788  12.436  1.00  0.00           H  
ATOM   2763  CG2 VAL B  93      83.217  63.063  15.824  1.00 44.52           C  
ATOM   2764 1HG2 VAL B  93      84.148  62.595  16.222  1.00  0.00           H  
ATOM   2765 2HG2 VAL B  93      82.333  62.832  16.463  1.00  0.00           H  
ATOM   2766 3HG2 VAL B  93      83.227  64.171  15.946  1.00  0.00           H  
ATOM   2767  N   HIS B  94      81.016  61.817  11.995  1.00 47.22           N  
ATOM   2768  HN  HIS B  94      80.735  61.169  12.731  1.00  0.00           H  
ATOM   2769  CA  HIS B  94      80.842  61.438  10.592  1.00 58.05           C  
ATOM   2770  HA  HIS B  94      81.827  61.539  10.079  1.00  0.00           H  
ATOM   2771  C   HIS B  94      79.848  62.360   9.901  1.00 56.51           C  
ATOM   2772  O   HIS B  94      80.102  62.835   8.800  1.00 53.41           O  
ATOM   2773  CB  HIS B  94      80.376  59.983  10.454  1.00 58.10           C  
ATOM   2774  HB1 HIS B  94      79.334  59.868  10.833  1.00  0.00           H  
ATOM   2775  HB2 HIS B  94      80.216  59.723   9.382  1.00  0.00           H  
ATOM   2776  CG  HIS B  94      81.284  58.991  11.105  1.00 60.17           C  
ATOM   2777  CD2 HIS B  94      81.031  57.975  11.963  1.00 58.92           C  
ATOM   2778  HD2 HIS B  94      80.042  57.682  12.354  1.00  0.00           H  
ATOM   2779  ND1 HIS B  94      82.652  58.983  10.900  1.00 53.69           N  
ATOM   2780  HD1 HIS B  94      83.162  59.629  10.297  1.00  0.00           H  
ATOM   2781  CE1 HIS B  94      83.193  58.012  11.605  1.00 53.89           C  
ATOM   2782  HE1 HIS B  94      84.268  57.768  11.647  1.00  0.00           H  
ATOM   2783  NE2 HIS B  94      82.229  57.377  12.256  1.00 61.93           N  
ATOM   2784  HE2 HIS B  94      82.357  56.575  12.873  1.00  0.00           H  
ATOM   2785  N   LEU B  95      78.724  62.611  10.566  1.00 52.58           N  
ATOM   2786  HN  LEU B  95      78.589  62.186  11.483  1.00  0.00           H  
ATOM   2787  CA  LEU B  95      77.677  63.474  10.028  1.00 57.47           C  
ATOM   2788  HA  LEU B  95      77.338  63.049   9.054  1.00  0.00           H  
ATOM   2789  C   LEU B  95      78.186  64.892   9.782  1.00 51.07           C  
ATOM   2790  O   LEU B  95      77.938  65.489   8.742  1.00 53.70           O  
ATOM   2791  CB  LEU B  95      76.479  63.504  10.984  1.00 63.43           C  
ATOM   2792  HB1 LEU B  95      76.810  63.937  11.957  1.00  0.00           H  
ATOM   2793  HB2 LEU B  95      76.234  62.458  11.281  1.00  0.00           H  
ATOM   2794  CG  LEU B  95      75.188  64.205  10.550  1.00 65.72           C  
ATOM   2795  HG  LEU B  95      75.075  64.082   9.448  1.00  0.00           H  
ATOM   2796  CD1 LEU B  95      73.994  63.548  11.230  1.00 64.70           C  
ATOM   2797 1HD1 LEU B  95      73.054  64.058  10.914  1.00  0.00           H  
ATOM   2798 2HD1 LEU B  95      74.105  63.521  12.339  1.00  0.00           H  
ATOM   2799 3HD1 LEU B  95      73.958  62.449  11.045  1.00  0.00           H  
ATOM   2800  CD2 LEU B  95      75.211  65.701  10.867  1.00 71.85           C  
ATOM   2801 1HD2 LEU B  95      74.271  66.211  10.551  1.00  0.00           H  
ATOM   2802 2HD2 LEU B  95      76.107  66.194  10.423  1.00  0.00           H  
ATOM   2803 3HD2 LEU B  95      75.426  65.882  11.946  1.00  0.00           H  
ATOM   2804  N   THR B  96      78.887  65.435  10.762  1.00 44.44           N  
ATOM   2805  HN  THR B  96      79.080  64.893  11.604  1.00  0.00           H  
ATOM   2806  CA  THR B  96      79.383  66.790  10.652  1.00 46.26           C  
ATOM   2807  HA  THR B  96      78.528  67.460  10.402  1.00  0.00           H  
ATOM   2808  C   THR B  96      80.425  66.903   9.544  1.00 43.99           C  
ATOM   2809  O   THR B  96      80.434  67.863   8.778  1.00 45.44           O  
ATOM   2810  CB  THR B  96      79.990  67.254  11.977  1.00 45.83           C  
ATOM   2811  HB  THR B  96      80.923  66.675  12.172  1.00  0.00           H  
ATOM   2812  CG2 THR B  96      80.330  68.743  11.930  1.00 44.11           C  
ATOM   2813 1HG2 THR B  96      80.773  69.081  12.896  1.00  0.00           H  
ATOM   2814 2HG2 THR B  96      79.445  69.359  11.645  1.00  0.00           H  
ATOM   2815 3HG2 THR B  96      80.991  68.987  11.066  1.00  0.00           H  
ATOM   2816  OG1 THR B  96      79.058  67.001  13.028  1.00 45.74           O  
ATOM   2817  HG1 THR B  96      79.435  67.289  13.851  1.00  0.00           H  
ATOM   2818  N   LEU B  97      81.295  65.910   9.452  1.00 39.05           N  
ATOM   2819  HN  LEU B  97      81.231  65.118  10.091  1.00  0.00           H  
ATOM   2820  CA  LEU B  97      82.343  65.944   8.442  1.00 40.16           C  
ATOM   2821  HA  LEU B  97      82.880  66.918   8.526  1.00  0.00           H  
ATOM   2822  C   LEU B  97      81.733  65.850   7.047  1.00 45.69           C  
ATOM   2823  O   LEU B  97      82.144  66.561   6.136  1.00 51.22           O  
ATOM   2824  CB  LEU B  97      83.356  64.813   8.670  1.00 36.53           C  
ATOM   2825  HB1 LEU B  97      83.701  64.817   9.730  1.00  0.00           H  
ATOM   2826  HB2 LEU B  97      82.840  63.825   8.634  1.00  0.00           H  
ATOM   2827  CG  LEU B  97      84.560  64.810   7.727  1.00 34.61           C  
ATOM   2828  HG  LEU B  97      84.173  64.735   6.684  1.00  0.00           H  
ATOM   2829  CD1 LEU B  97      85.372  66.096   7.828  1.00 32.61           C  
ATOM   2830 1HD1 LEU B  97      86.250  66.094   7.140  1.00  0.00           H  
ATOM   2831 2HD1 LEU B  97      85.684  66.295   8.880  1.00  0.00           H  
ATOM   2832 3HD1 LEU B  97      84.731  66.993   7.661  1.00  0.00           H  
ATOM   2833  CD2 LEU B  97      85.441  63.599   7.980  1.00 43.39           C  
ATOM   2834 1HD2 LEU B  97      86.319  63.597   7.292  1.00  0.00           H  
ATOM   2835 2HD2 LEU B  97      84.863  62.648   7.914  1.00  0.00           H  
ATOM   2836 3HD2 LEU B  97      85.754  63.532   9.048  1.00  0.00           H  
ATOM   2837  N   ARG B  98      80.747  64.974   6.885  1.00 41.55           N  
ATOM   2838  HN  ARG B  98      80.451  64.399   7.673  1.00  0.00           H  
ATOM   2839  CA  ARG B  98      80.082  64.824   5.594  1.00 57.14           C  
ATOM   2840  HA  ARG B  98      80.860  64.589   4.831  1.00  0.00           H  
ATOM   2841  C   ARG B  98      79.361  66.096   5.156  1.00 54.56           C  
ATOM   2842  O   ARG B  98      79.464  66.502   4.002  1.00 56.55           O  
ATOM   2843  CB  ARG B  98      79.095  63.656   5.639  1.00 72.02           C  
ATOM   2844  HB1 ARG B  98      78.364  63.725   4.800  1.00  0.00           H  
ATOM   2845  HB2 ARG B  98      78.397  63.762   6.502  1.00  0.00           H  
ATOM   2846  CG  ARG B  98      79.767  62.295   5.656  1.00 82.43           C  
ATOM   2847  HG1 ARG B  98      80.614  62.261   6.380  1.00  0.00           H  
ATOM   2848  HG2 ARG B  98      80.341  62.105   4.719  1.00  0.00           H  
ATOM   2849  CD  ARG B  98      78.755  61.205   5.925  1.00 87.32           C  
ATOM   2850  HD1 ARG B  98      79.053  60.241   5.449  1.00  0.00           H  
ATOM   2851  HD2 ARG B  98      78.774  60.881   6.992  1.00  0.00           H  
ATOM   2852  NE  ARG B  98      77.420  61.617   5.513  1.00 88.84           N  
ATOM   2853  HE  ARG B  98      77.292  61.923   4.548  1.00  0.00           H  
ATOM   2854  CZ  ARG B  98      76.358  61.620   6.312  1.00 94.10           C  
ATOM   2855  NH1 ARG B  98      76.474  61.226   7.573  1.00 92.32           N  
ATOM   2856 1HH1 ARG B  98      77.381  60.924   7.928  1.00  0.00           H  
ATOM   2857 2HH1 ARG B  98      75.659  61.228   8.186  1.00  0.00           H  
ATOM   2858  NH2 ARG B  98      75.176  62.013   5.849  1.00 98.59           N  
ATOM   2859 1HH2 ARG B  98      75.087  62.316   4.879  1.00  0.00           H  
ATOM   2860 2HH2 ARG B  98      74.361  62.015   6.462  1.00  0.00           H  
ATOM   2861  N   GLN B  99      78.644  66.722   6.082  1.00 53.85           N  
ATOM   2862  HN  GLN B  99      78.586  66.323   7.019  1.00  0.00           H  
ATOM   2863  CA  GLN B  99      77.937  67.966   5.794  1.00 57.30           C  
ATOM   2864  HA  GLN B  99      77.284  67.794   4.907  1.00  0.00           H  
ATOM   2865  C   GLN B  99      78.894  69.109   5.461  1.00 54.28           C  
ATOM   2866  O   GLN B  99      78.680  69.826   4.490  1.00 52.72           O  
ATOM   2867  CB  GLN B  99      77.041  68.362   6.970  1.00 69.89           C  
ATOM   2868  HB1 GLN B  99      77.479  67.998   7.929  1.00  0.00           H  
ATOM   2869  HB2 GLN B  99      76.096  67.770   6.952  1.00  0.00           H  
ATOM   2870  CG  GLN B  99      76.727  69.865   7.064  1.00 84.28           C  
ATOM   2871  HG1 GLN B  99      77.664  70.452   7.205  1.00  0.00           H  
ATOM   2872  HG2 GLN B  99      76.212  70.097   8.025  1.00  0.00           H  
ATOM   2873  CD  GLN B  99      75.926  70.410   5.882  1.00 97.13           C  
ATOM   2874  NE2 GLN B  99      75.830  71.734   5.795  1.00 98.96           N  
ATOM   2875 1HE2 GLN B  99      75.295  72.098   5.006  1.00  0.00           H  
ATOM   2876 2HE2 GLN B  99      76.265  72.361   6.472  1.00  0.00           H  
ATOM   2877  OE1 GLN B  99      75.401  69.654   5.065  1.00105.24           O  
ATOM   2878  N   ALA B 100      79.943  69.283   6.260  1.00 38.28           N  
ATOM   2879  HN  ALA B 100      80.068  68.678   7.071  1.00  0.00           H  
ATOM   2880  CA  ALA B 100      80.914  70.333   5.983  1.00 36.15           C  
ATOM   2881  HA  ALA B 100      80.372  71.305   5.915  1.00  0.00           H  
ATOM   2882  C   ALA B 100      81.616  70.080   4.658  1.00 42.66           C  
ATOM   2883  O   ALA B 100      82.008  71.016   3.971  1.00 41.36           O  
ATOM   2884  CB  ALA B 100      81.931  70.430   7.098  1.00 45.39           C  
ATOM   2885  HB1 ALA B 100      82.674  71.234   6.886  1.00  0.00           H  
ATOM   2886  HB2 ALA B 100      82.426  69.450   7.291  1.00  0.00           H  
ATOM   2887  HB3 ALA B 100      81.443  70.570   8.091  1.00  0.00           H  
ATOM   2888  N   GLY B 101      81.776  68.805   4.306  1.00 42.74           N  
ATOM   2889  HN  GLY B 101      81.401  68.071   4.907  1.00  0.00           H  
ATOM   2890  CA  GLY B 101      82.471  68.436   3.087  1.00 38.78           C  
ATOM   2891  HA1 GLY B 101      83.453  68.956   2.994  1.00  0.00           H  
ATOM   2892  HA2 GLY B 101      82.843  67.385   3.122  1.00  0.00           H  
ATOM   2893  C   GLY B 101      81.587  68.682   1.885  1.00 46.47           C  
ATOM   2894  O   GLY B 101      82.032  69.254   0.885  1.00 41.46           O  
ATOM   2895  N   ASP B 102      80.332  68.239   1.990  1.00 45.44           N  
ATOM   2896  HN  ASP B 102      80.081  67.647   2.782  1.00  0.00           H  
ATOM   2897  CA  ASP B 102      79.308  68.577   1.005  1.00 54.58           C  
ATOM   2898  HA  ASP B 102      79.620  68.173   0.014  1.00  0.00           H  
ATOM   2899  C   ASP B 102      79.192  70.088   0.898  1.00 55.87           C  
ATOM   2900  O   ASP B 102      79.168  70.642  -0.201  1.00 51.75           O  
ATOM   2901  CB  ASP B 102      77.940  67.973   1.374  1.00 49.60           C  
ATOM   2902  HB1 ASP B 102      77.111  68.525   0.873  1.00  0.00           H  
ATOM   2903  HB2 ASP B 102      77.682  68.186   2.438  1.00  0.00           H  
ATOM   2904  CG  ASP B 102      77.859  66.492   1.083  1.00 51.06           C  
ATOM   2905  OD1 ASP B 102      78.686  65.988   0.290  1.00 51.73           O  
ATOM   2906  OD2 ASP B 102      76.958  65.827   1.640  1.00 60.77           O  
ATOM   2907  N   ASP B 103      79.123  70.746   2.055  1.00 52.38           N  
ATOM   2908  HN  ASP B 103      79.134  70.220   2.929  1.00  0.00           H  
ATOM   2909  CA  ASP B 103      79.033  72.192   2.100  1.00 47.73           C  
ATOM   2910  HA  ASP B 103      78.066  72.503   1.640  1.00  0.00           H  
ATOM   2911  C   ASP B 103      80.170  72.801   1.299  1.00 45.66           C  
ATOM   2912  O   ASP B 103      79.938  73.553   0.363  1.00 55.45           O  
ATOM   2913  CB  ASP B 103      79.068  72.686   3.539  1.00 60.94           C  
ATOM   2914  HB1 ASP B 103      78.756  71.882   4.246  1.00  0.00           H  
ATOM   2915  HB2 ASP B 103      80.117  72.834   3.886  1.00  0.00           H  
ATOM   2916  CG  ASP B 103      78.249  73.934   3.744  1.00 71.16           C  
ATOM   2917  OD1 ASP B 103      77.006  73.825   3.777  1.00 75.95           O  
ATOM   2918  OD2 ASP B 103      78.846  75.023   3.879  1.00 80.37           O  
ATOM   2919  N   PHE B 104      81.394  72.443   1.669  1.00 37.65           N  
ATOM   2920  HN  PHE B 104      81.490  71.786   2.443  1.00  0.00           H  
ATOM   2921  CA  PHE B 104      82.613  72.938   1.028  1.00 43.04           C  
ATOM   2922  HA  PHE B 104      82.684  74.034   1.220  1.00  0.00           H  
ATOM   2923  C   PHE B 104      82.650  72.717  -0.487  1.00 42.20           C  
ATOM   2924  O   PHE B 104      83.078  73.591  -1.237  1.00 42.39           O  
ATOM   2925  CB  PHE B 104      83.823  72.263   1.675  1.00 31.94           C  
ATOM   2926  HB1 PHE B 104      83.826  72.446   2.775  1.00  0.00           H  
ATOM   2927  HB2 PHE B 104      83.699  71.155   1.665  1.00  0.00           H  
ATOM   2928  CG  PHE B 104      85.149  72.646   1.078  1.00 34.35           C  
ATOM   2929  CD1 PHE B 104      85.623  72.025  -0.072  1.00 33.22           C  
ATOM   2930  HD1 PHE B 104      85.011  71.251  -0.566  1.00  0.00           H  
ATOM   2931  CD2 PHE B 104      85.960  73.587   1.709  1.00 29.06           C  
ATOM   2932  HD2 PHE B 104      85.618  74.063   2.643  1.00  0.00           H  
ATOM   2933  CE1 PHE B 104      86.860  72.368  -0.607  1.00 35.23           C  
ATOM   2934  HE1 PHE B 104      87.217  71.882  -1.530  1.00  0.00           H  
ATOM   2935  CE2 PHE B 104      87.190  73.931   1.176  1.00 27.96           C  
ATOM   2936  HE2 PHE B 104      87.812  74.694   1.673  1.00  0.00           H  
ATOM   2937  CZ  PHE B 104      87.639  73.318   0.020  1.00 33.55           C  
ATOM   2938  HZ  PHE B 104      88.622  73.589  -0.401  1.00  0.00           H  
ATOM   2939  N   SER B 105      82.235  71.536  -0.935  1.00 40.16           N  
ATOM   2940  HN  SER B 105      81.863  70.845  -0.284  1.00  0.00           H  
ATOM   2941  CA  SER B 105      82.312  71.231  -2.355  1.00 45.70           C  
ATOM   2942  HA  SER B 105      83.299  71.590  -2.730  1.00  0.00           H  
ATOM   2943  C   SER B 105      81.225  71.955  -3.131  1.00 54.59           C  
ATOM   2944  O   SER B 105      81.490  72.464  -4.210  1.00 59.54           O  
ATOM   2945  CB  SER B 105      82.232  69.724  -2.606  1.00 55.67           C  
ATOM   2946  HB1 SER B 105      81.494  69.227  -1.934  1.00  0.00           H  
ATOM   2947  HB2 SER B 105      81.748  69.488  -3.582  1.00  0.00           H  
ATOM   2948  OG  SER B 105      83.530  69.143  -2.498  1.00 57.01           O  
ATOM   2949  HG  SER B 105      83.480  68.207  -2.654  1.00  0.00           H  
ATOM   2950  N   ARG B 106      80.016  72.019  -2.575  1.00 49.46           N  
ATOM   2951  HN  ARG B 106      79.861  71.578  -1.669  1.00  0.00           H  
ATOM   2952  CA  ARG B 106      78.904  72.708  -3.234  1.00 53.29           C  
ATOM   2953  HA  ARG B 106      78.860  72.367  -4.295  1.00  0.00           H  
ATOM   2954  C   ARG B 106      79.127  74.205  -3.224  1.00 54.76           C  
ATOM   2955  O   ARG B 106      78.878  74.883  -4.211  1.00 61.93           O  
ATOM   2956  CB  ARG B 106      77.568  72.373  -2.564  1.00 58.68           C  
ATOM   2957  HB1 ARG B 106      77.088  71.500  -3.064  1.00  0.00           H  
ATOM   2958  HB2 ARG B 106      77.737  71.941  -1.550  1.00  0.00           H  
ATOM   2959  CG  ARG B 106      76.597  73.546  -2.490  1.00 72.11           C  
ATOM   2960  HG1 ARG B 106      76.683  74.201  -3.388  1.00  0.00           H  
ATOM   2961  HG2 ARG B 106      76.905  74.279  -1.709  1.00  0.00           H  
ATOM   2962  CD  ARG B 106      75.167  73.081  -2.279  1.00 92.30           C  
ATOM   2963  HD1 ARG B 106      74.584  73.127  -3.228  1.00  0.00           H  
ATOM   2964  HD2 ARG B 106      74.587  73.820  -1.679  1.00  0.00           H  
ATOM   2965  NE  ARG B 106      75.101  71.749  -1.683  1.00107.50           N  
ATOM   2966  HE  ARG B 106      74.961  70.956  -2.309  1.00  0.00           H  
ATOM   2967  CZ  ARG B 106      75.211  71.498  -0.380  1.00111.65           C  
ATOM   2968  NH1 ARG B 106      75.405  72.490   0.481  1.00105.75           N  
ATOM   2969 1HH1 ARG B 106      75.463  73.450   0.142  1.00  0.00           H  
ATOM   2970 2HH1 ARG B 106      75.489  72.298   1.479  1.00  0.00           H  
ATOM   2971  NH2 ARG B 106      75.136  70.247   0.061  1.00113.85           N  
ATOM   2972 1HH2 ARG B 106      74.987  69.485  -0.600  1.00  0.00           H  
ATOM   2973 2HH2 ARG B 106      75.220  70.055   1.059  1.00  0.00           H  
ATOM   2974  N   ARG B 107      79.611  74.702  -2.094  1.00 57.19           N  
ATOM   2975  HN  ARG B 107      79.792  74.065  -1.318  1.00  0.00           H  
ATOM   2976  CA  ARG B 107      79.895  76.116  -1.913  1.00 66.49           C  
ATOM   2977  HA  ARG B 107      78.947  76.687  -2.047  1.00  0.00           H  
ATOM   2978  C   ARG B 107      80.901  76.605  -2.942  1.00 56.71           C  
ATOM   2979  O   ARG B 107      80.747  77.679  -3.514  1.00 58.86           O  
ATOM   2980  CB  ARG B 107      80.420  76.373  -0.494  1.00 76.45           C  
ATOM   2981  HB1 ARG B 107      79.632  76.131   0.257  1.00  0.00           H  
ATOM   2982  HB2 ARG B 107      81.187  75.610  -0.224  1.00  0.00           H  
ATOM   2983  CG  ARG B 107      80.962  77.768  -0.252  1.00 83.55           C  
ATOM   2984  HG1 ARG B 107      81.821  77.999  -0.924  1.00  0.00           H  
ATOM   2985  HG2 ARG B 107      80.254  78.553  -0.608  1.00  0.00           H  
ATOM   2986  CD  ARG B 107      81.326  77.961   1.213  1.00 75.58           C  
ATOM   2987  HD1 ARG B 107      82.160  77.285   1.516  1.00  0.00           H  
ATOM   2988  HD2 ARG B 107      81.827  78.943   1.380  1.00  0.00           H  
ATOM   2989  NE  ARG B 107      80.175  77.801   2.081  1.00 75.56           N  
ATOM   2990  HE  ARG B 107      79.661  76.921   2.040  1.00  0.00           H  
ATOM   2991  CZ  ARG B 107      79.754  78.732   2.923  1.00 71.50           C  
ATOM   2992  NH1 ARG B 107      80.405  79.891   3.021  1.00 64.44           N  
ATOM   2993 1HH1 ARG B 107      81.227  80.074   2.445  1.00  0.00           H  
ATOM   2994 2HH1 ARG B 107      80.081  80.608   3.670  1.00  0.00           H  
ATOM   2995  NH2 ARG B 107      78.688  78.495   3.670  1.00 70.07           N  
ATOM   2996 1HH2 ARG B 107      78.190  77.608   3.595  1.00  0.00           H  
ATOM   2997 2HH2 ARG B 107      78.364  79.212   4.319  1.00  0.00           H  
ATOM   2998  N   TYR B 108      81.934  75.808  -3.170  1.00 45.71           N  
ATOM   2999  HN  TYR B 108      81.972  74.895  -2.716  1.00  0.00           H  
ATOM   3000  CA  TYR B 108      83.016  76.210  -4.056  1.00 50.20           C  
ATOM   3001  HA  TYR B 108      82.835  77.263  -4.374  1.00  0.00           H  
ATOM   3002  C   TYR B 108      83.079  75.338  -5.302  1.00 50.76           C  
ATOM   3003  O   TYR B 108      84.148  75.167  -5.901  1.00 54.01           O  
ATOM   3004  CB  TYR B 108      84.340  76.157  -3.311  1.00 54.10           C  
ATOM   3005  HB1 TYR B 108      85.187  76.431  -3.982  1.00  0.00           H  
ATOM   3006  HB2 TYR B 108      84.626  75.105  -3.079  1.00  0.00           H  
ATOM   3007  CG  TYR B 108      84.342  77.003  -2.066  1.00 70.93           C  
ATOM   3008  CD1 TYR B 108      84.312  78.392  -2.149  1.00 75.35           C  
ATOM   3009  HD1 TYR B 108      84.281  78.874  -3.140  1.00  0.00           H  
ATOM   3010  CD2 TYR B 108      84.365  76.418  -0.804  1.00 74.47           C  
ATOM   3011  HD2 TYR B 108      84.366  75.319  -0.714  1.00  0.00           H  
ATOM   3012  CE1 TYR B 108      84.320  79.177  -1.014  1.00 76.16           C  
ATOM   3013  HE1 TYR B 108      84.295  80.276  -1.099  1.00  0.00           H  
ATOM   3014  CE2 TYR B 108      84.387  77.196   0.340  1.00 75.37           C  
ATOM   3015  HE2 TYR B 108      84.426  76.720   1.334  1.00  0.00           H  
ATOM   3016  CZ  TYR B 108      84.360  78.576   0.228  1.00 77.89           C  
ATOM   3017  OH  TYR B 108      84.363  79.352   1.363  1.00 80.64           O  
ATOM   3018  HH  TYR B 108      84.391  78.938   2.218  1.00  0.00           H  
ATOM   3019  N   ARG B 109      81.913  74.810  -5.675  1.00 45.54           N  
ATOM   3020  HN  ARG B 109      81.093  75.020  -5.106  1.00  0.00           H  
ATOM   3021  CA  ARG B 109      81.728  73.954  -6.838  1.00 52.92           C  
ATOM   3022  HA  ARG B 109      82.192  72.964  -6.618  1.00  0.00           H  
ATOM   3023  C   ARG B 109      82.373  74.510  -8.099  1.00 59.97           C  
ATOM   3024  O   ARG B 109      83.169  73.826  -8.751  1.00 56.62           O  
ATOM   3025  CB  ARG B 109      80.230  73.738  -7.071  1.00 56.49           C  
ATOM   3026  HB1 ARG B 109      79.726  73.458  -6.117  1.00  0.00           H  
ATOM   3027  HB2 ARG B 109      79.726  74.711  -7.277  1.00  0.00           H  
ATOM   3028  CG  ARG B 109      79.899  72.736  -8.153  1.00 65.53           C  
ATOM   3029  HG1 ARG B 109      80.814  72.384  -8.685  1.00  0.00           H  
ATOM   3030  HG2 ARG B 109      79.378  73.215  -9.015  1.00  0.00           H  
ATOM   3031  CD  ARG B 109      79.099  71.579  -7.584  1.00 81.27           C  
ATOM   3032  HD1 ARG B 109      79.511  71.247  -6.603  1.00  0.00           H  
ATOM   3033  HD2 ARG B 109      78.090  71.913  -7.248  1.00  0.00           H  
ATOM   3034  NE  ARG B 109      79.002  70.463  -8.521  1.00 94.83           N  
ATOM   3035  HE  ARG B 109      79.227  70.638  -9.500  1.00  0.00           H  
ATOM   3036  CZ  ARG B 109      78.638  69.234  -8.174  1.00 98.88           C  
ATOM   3037  NH1 ARG B 109      78.340  68.966  -6.908  1.00101.89           N  
ATOM   3038 1HH1 ARG B 109      78.060  68.022  -6.641  1.00  0.00           H  
ATOM   3039 2HH1 ARG B 109      78.388  69.705  -6.206  1.00  0.00           H  
ATOM   3040  NH2 ARG B 109      78.575  68.273  -9.087  1.00 97.42           N  
ATOM   3041 1HH2 ARG B 109      78.295  67.329  -8.820  1.00  0.00           H  
ATOM   3042 2HH2 ARG B 109      78.804  68.479 -10.059  1.00  0.00           H  
ATOM   3043  N   ARG B 110      82.016  75.749  -8.434  1.00 59.44           N  
ATOM   3044  HN  ARG B 110      81.364  76.254  -7.834  1.00  0.00           H  
ATOM   3045  CA  ARG B 110      82.526  76.406  -9.628  1.00 58.40           C  
ATOM   3046  HA  ARG B 110      82.253  75.783 -10.512  1.00  0.00           H  
ATOM   3047  C   ARG B 110      84.054  76.522  -9.578  1.00 58.55           C  
ATOM   3048  O   ARG B 110      84.717  76.476 -10.607  1.00 64.60           O  
ATOM   3049  CB  ARG B 110      81.880  77.791  -9.798  1.00 60.37           C  
ATOM   3050  HB1 ARG B 110      82.442  78.393 -10.550  1.00  0.00           H  
ATOM   3051  HB2 ARG B 110      82.050  78.414  -8.889  1.00  0.00           H  
ATOM   3052  CG  ARG B 110      80.390  77.752 -10.149  1.00 62.22           C  
ATOM   3053  HG1 ARG B 110      79.788  77.329  -9.311  1.00  0.00           H  
ATOM   3054  HG2 ARG B 110      80.178  76.981 -10.926  1.00  0.00           H  
ATOM   3055  CD  ARG B 110      79.864  79.122 -10.571  1.00 69.43           C  
ATOM   3056  HD1 ARG B 110      78.779  79.094 -10.827  1.00  0.00           H  
ATOM   3057  HD2 ARG B 110      80.466  79.545 -11.409  1.00  0.00           H  
ATOM   3058  HD3 ARG B 110      80.076  79.893  -9.794  1.00  0.00           H  
ATOM   3059  N   ASP B 111      84.619  76.635  -8.384  1.00 52.03           N  
ATOM   3060  HN  ASP B 111      84.040  76.597  -7.545  1.00  0.00           H  
ATOM   3061  CA  ASP B 111      86.061  76.813  -8.261  1.00 57.40           C  
ATOM   3062  HA  ASP B 111      86.387  77.526  -9.054  1.00  0.00           H  
ATOM   3063  C   ASP B 111      86.844  75.504  -8.453  1.00 59.47           C  
ATOM   3064  O   ASP B 111      88.021  75.518  -8.817  1.00 63.03           O  
ATOM   3065  CB  ASP B 111      86.400  77.433  -6.903  1.00 62.36           C  
ATOM   3066  HB1 ASP B 111      87.504  77.494  -6.756  1.00  0.00           H  
ATOM   3067  HB2 ASP B 111      86.145  76.736  -6.071  1.00  0.00           H  
ATOM   3068  CG  ASP B 111      85.748  78.790  -6.695  1.00 60.89           C  
ATOM   3069  OD1 ASP B 111      85.732  79.607  -7.638  1.00 72.05           O  
ATOM   3070  OD2 ASP B 111      85.243  79.034  -5.585  1.00 55.84           O  
ATOM   3071  N   PHE B 112      86.201  74.372  -8.208  1.00 57.92           N  
ATOM   3072  HN  PHE B 112      85.221  74.395  -7.927  1.00  0.00           H  
ATOM   3073  CA  PHE B 112      86.889  73.093  -8.338  1.00 62.83           C  
ATOM   3074  HA  PHE B 112      87.966  73.296  -8.544  1.00  0.00           H  
ATOM   3075  C   PHE B 112      86.326  72.264  -9.500  1.00 66.52           C  
ATOM   3076  O   PHE B 112      86.578  71.059  -9.587  1.00 65.34           O  
ATOM   3077  CB  PHE B 112      86.792  72.291  -7.034  1.00 63.05           C  
ATOM   3078  HB1 PHE B 112      87.270  71.291  -7.155  1.00  0.00           H  
ATOM   3079  HB2 PHE B 112      85.739  71.977  -6.847  1.00  0.00           H  
ATOM   3080  CG  PHE B 112      87.354  73.003  -5.822  1.00 58.66           C  
ATOM   3081  CD1 PHE B 112      88.715  73.259  -5.711  1.00 56.37           C  
ATOM   3082  HD1 PHE B 112      89.393  72.955  -6.526  1.00  0.00           H  
ATOM   3083  CD2 PHE B 112      86.519  73.389  -4.783  1.00 58.63           C  
ATOM   3084  HD2 PHE B 112      85.437  73.186  -4.850  1.00  0.00           H  
ATOM   3085  CE1 PHE B 112      89.236  73.893  -4.588  1.00 53.85           C  
ATOM   3086  HE1 PHE B 112      90.319  74.088  -4.515  1.00  0.00           H  
ATOM   3087  CE2 PHE B 112      87.029  74.029  -3.658  1.00 59.69           C  
ATOM   3088  HE2 PHE B 112      86.352  74.337  -2.844  1.00  0.00           H  
ATOM   3089  CZ  PHE B 112      88.391  74.279  -3.562  1.00 56.01           C  
ATOM   3090  HZ  PHE B 112      88.799  74.784  -2.670  1.00  0.00           H  
ATOM   3091  N   ALA B 113      85.581  72.923 -10.390  1.00 63.89           N  
ATOM   3092  HN  ALA B 113      85.510  73.937 -10.309  1.00  0.00           H  
ATOM   3093  CA  ALA B 113      84.863  72.259 -11.475  1.00 65.50           C  
ATOM   3094  HA1 ALA B 113      84.303  73.006 -12.085  1.00  0.00           H  
ATOM   3095  HA2 ALA B 113      84.011  71.665 -11.070  1.00  0.00           H  
ATOM   3096  C   ALA B 113      85.740  71.388 -12.374  1.00 70.57           C  
ATOM   3097  O   ALA B 113      85.285  70.358 -12.888  1.00 70.13           O  
ATOM   3098  N   GLU B 114      86.992  71.797 -12.563  1.00 66.99           N  
ATOM   3099  HN  GLU B 114      87.333  72.619 -12.065  1.00  0.00           H  
ATOM   3100  CA  GLU B 114      87.881  71.086 -13.471  1.00 80.34           C  
ATOM   3101  HA  GLU B 114      87.315  70.225 -13.897  1.00  0.00           H  
ATOM   3102  C   GLU B 114      89.125  70.531 -12.783  1.00 85.26           C  
ATOM   3103  O   GLU B 114      90.216  70.512 -13.366  1.00 90.87           O  
ATOM   3104  CB  GLU B 114      88.289  71.997 -14.631  1.00 89.38           C  
ATOM   3105  HB1 GLU B 114      89.191  71.596 -15.149  1.00  0.00           H  
ATOM   3106  HB2 GLU B 114      88.706  72.958 -14.250  1.00  0.00           H  
ATOM   3107  CG  GLU B 114      87.165  72.255 -15.628  1.00 99.60           C  
ATOM   3108  HG1 GLU B 114      87.496  72.956 -16.429  1.00  0.00           H  
ATOM   3109  HG2 GLU B 114      86.358  72.872 -15.168  1.00  0.00           H  
ATOM   3110  CD  GLU B 114      86.596  70.971 -16.227  1.00110.92           C  
ATOM   3111  OE1 GLU B 114      87.296  69.934 -16.230  1.00112.47           O  
ATOM   3112  OE2 GLU B 114      85.440  71.000 -16.701  1.00117.52           O  
ATOM   3113  N   MET B 115      88.952  70.063 -11.551  1.00 76.50           N  
ATOM   3114  HN  MET B 115      88.033  70.132 -11.114  1.00  0.00           H  
ATOM   3115  CA  MET B 115      90.049  69.454 -10.815  1.00 67.42           C  
ATOM   3116  HA  MET B 115      90.977  70.037 -11.022  1.00  0.00           H  
ATOM   3117  C   MET B 115      90.272  68.016 -11.275  1.00 73.48           C  
ATOM   3118  O   MET B 115      91.406  67.534 -11.298  1.00 72.83           O  
ATOM   3119  CB  MET B 115      89.781  69.495  -9.312  1.00 59.62           C  
ATOM   3120  HB1 MET B 115      89.583  70.539  -8.975  1.00  0.00           H  
ATOM   3121  HB2 MET B 115      88.795  69.033  -9.074  1.00  0.00           H  
ATOM   3122  CG  MET B 115      90.886  68.862  -8.482  1.00 57.74           C  
ATOM   3123  HG1 MET B 115      91.270  67.938  -8.974  1.00  0.00           H  
ATOM   3124  HG2 MET B 115      91.810  69.485  -8.512  1.00  0.00           H  
ATOM   3125  SD  MET B 115      90.398  68.526  -6.784  1.00 79.36           S  
ATOM   3126  CE  MET B 115      89.832  70.142  -6.292  1.00 50.62           C  
ATOM   3127  HE1 MET B 115      89.529  69.934  -5.239  1.00  0.00           H  
ATOM   3128  HE2 MET B 115      89.048  70.599  -6.940  1.00  0.00           H  
ATOM   3129  HE3 MET B 115      90.561  70.974  -6.431  1.00  0.00           H  
ATOM   3130  N   SER B 116      89.189  67.337 -11.648  1.00 78.89           N  
ATOM   3131  HN  SER B 116      88.277  67.791 -11.599  1.00  0.00           H  
ATOM   3132  CA  SER B 116      89.272  65.959 -12.126  1.00 85.70           C  
ATOM   3133  HA  SER B 116      89.806  65.353 -11.358  1.00  0.00           H  
ATOM   3134  C   SER B 116      90.060  65.881 -13.434  1.00 89.17           C  
ATOM   3135  O   SER B 116      90.709  64.872 -13.729  1.00 88.45           O  
ATOM   3136  CB  SER B 116      87.874  65.372 -12.315  1.00 92.41           C  
ATOM   3137  HB1 SER B 116      87.913  64.285 -12.561  1.00  0.00           H  
ATOM   3138  HB2 SER B 116      87.321  65.306 -11.349  1.00  0.00           H  
ATOM   3139  OG  SER B 116      87.148  66.102 -13.285  1.00102.65           O  
ATOM   3140  HG  SER B 116      86.279  65.737 -13.403  1.00  0.00           H  
ATOM   3141  N   SER B 117      90.000  66.953 -14.215  1.00 90.98           N  
ATOM   3142  HN  SER B 117      89.380  67.723 -13.962  1.00  0.00           H  
ATOM   3143  CA  SER B 117      90.802  67.050 -15.425  1.00 91.16           C  
ATOM   3144  HA  SER B 117      90.641  66.133 -16.038  1.00  0.00           H  
ATOM   3145  C   SER B 117      92.272  67.140 -15.055  1.00 90.22           C  
ATOM   3146  O   SER B 117      93.084  66.326 -15.494  1.00 97.40           O  
ATOM   3147  CB  SER B 117      90.401  68.271 -16.249  1.00 93.61           C  
ATOM   3148  HB1 SER B 117      90.955  69.184 -15.929  1.00  0.00           H  
ATOM   3149  HB2 SER B 117      90.778  68.203 -17.296  1.00  0.00           H  
ATOM   3150  OG  SER B 117      89.001  68.468 -16.209  1.00 96.98           O  
ATOM   3151  HG  SER B 117      88.751  69.228 -16.722  1.00  0.00           H  
ATOM   3152  N   GLN B 118      92.597  68.129 -14.225  1.00 77.65           N  
ATOM   3153  HN  GLN B 118      91.847  68.690 -13.821  1.00  0.00           H  
ATOM   3154  CA  GLN B 118      93.977  68.449 -13.866  1.00 66.39           C  
ATOM   3155  HA  GLN B 118      94.540  68.642 -14.809  1.00  0.00           H  
ATOM   3156  C   GLN B 118      94.692  67.319 -13.113  1.00 62.89           C  
ATOM   3157  O   GLN B 118      95.907  67.363 -12.924  1.00 65.90           O  
ATOM   3158  CB  GLN B 118      94.011  69.735 -13.025  1.00 52.50           C  
ATOM   3159  HB1 GLN B 118      93.492  70.556 -13.572  1.00  0.00           H  
ATOM   3160  HB2 GLN B 118      95.049  70.017 -12.731  1.00  0.00           H  
ATOM   3161  HB3 GLN B 118      93.591  69.580 -12.004  1.00  0.00           H  
ATOM   3162  N   LEU B 119      93.938  66.312 -12.685  1.00 59.57           N  
ATOM   3163  HN  LEU B 119      92.934  66.330 -12.866  1.00  0.00           H  
ATOM   3164  CA  LEU B 119      94.510  65.184 -11.964  1.00 58.29           C  
ATOM   3165  HA  LEU B 119      95.158  65.584 -11.149  1.00  0.00           H  
ATOM   3166  C   LEU B 119      95.372  64.302 -12.870  1.00 65.48           C  
ATOM   3167  O   LEU B 119      96.496  63.951 -12.511  1.00 68.10           O  
ATOM   3168  CB  LEU B 119      93.407  64.341 -11.326  1.00 59.62           C  
ATOM   3169  HB1 LEU B 119      93.777  63.296 -11.207  1.00  0.00           H  
ATOM   3170  HB2 LEU B 119      92.589  64.198 -12.070  1.00  0.00           H  
ATOM   3171  CG  LEU B 119      92.796  64.800 -10.005  1.00 59.45           C  
ATOM   3172  HG  LEU B 119      92.140  65.680 -10.200  1.00  0.00           H  
ATOM   3173  CD1 LEU B 119      91.949  63.676  -9.422  1.00 62.52           C  
ATOM   3174 1HD1 LEU B 119      91.147  63.375 -10.135  1.00  0.00           H  
ATOM   3175 2HD1 LEU B 119      91.533  63.948  -8.424  1.00  0.00           H  
ATOM   3176 3HD1 LEU B 119      92.574  62.806  -9.112  1.00  0.00           H  
ATOM   3177  CD2 LEU B 119      93.882  65.208  -9.040  1.00 58.52           C  
ATOM   3178 1HD2 LEU B 119      94.502  66.031  -9.467  1.00  0.00           H  
ATOM   3179 2HD2 LEU B 119      94.507  64.338  -8.730  1.00  0.00           H  
ATOM   3180 3HD2 LEU B 119      93.466  65.480  -8.042  1.00  0.00           H  
ATOM   3181  N   HIS B 120      94.837  63.958 -14.040  1.00 64.77           N  
ATOM   3182  HN  HIS B 120      93.924  64.337 -14.290  1.00  0.00           H  
ATOM   3183  CA  HIS B 120      95.505  63.059 -14.982  1.00 71.61           C  
ATOM   3184  HA  HIS B 120      94.783  62.791 -15.789  1.00  0.00           H  
ATOM   3185  C   HIS B 120      95.925  61.791 -14.272  1.00 69.69           C  
ATOM   3186  O   HIS B 120      97.100  61.437 -14.245  1.00 73.99           O  
ATOM   3187  CB  HIS B 120      96.715  63.731 -15.618  1.00 81.88           C  
ATOM   3188  HB1 HIS B 120      97.125  63.105 -16.444  1.00  0.00           H  
ATOM   3189  HB2 HIS B 120      97.586  63.714 -14.923  1.00  0.00           H  
ATOM   3190  CG  HIS B 120      96.445  65.122 -16.093  1.00 92.39           C  
ATOM   3191  CD2 HIS B 120      95.738  65.579 -17.155  1.00 97.74           C  
ATOM   3192  HD2 HIS B 120      95.210  64.966 -17.904  1.00  0.00           H  
ATOM   3193  ND1 HIS B 120      96.919  66.234 -15.436  1.00 96.55           N  
ATOM   3194  HD1 HIS B 120      97.487  66.222 -14.589  1.00  0.00           H  
ATOM   3195  CE1 HIS B 120      96.522  67.322 -16.077  1.00100.29           C  
ATOM   3196  HE1 HIS B 120      96.752  68.361 -15.788  1.00  0.00           H  
ATOM   3197  NE2 HIS B 120      95.804  66.952 -17.121  1.00101.33           N  
ATOM   3198  HE2 HIS B 120      95.368  67.583 -17.794  1.00  0.00           H  
ATOM   3199  N   LEU B 121      94.942  61.123 -13.688  1.00 69.09           N  
ATOM   3200  HN  LEU B 121      93.982  61.426 -13.851  1.00  0.00           H  
ATOM   3201  CA  LEU B 121      95.173  59.979 -12.827  1.00 69.30           C  
ATOM   3202  HA  LEU B 121      95.998  60.235 -12.121  1.00  0.00           H  
ATOM   3203  C   LEU B 121      95.570  58.722 -13.586  1.00 65.49           C  
ATOM   3204  O   LEU B 121      94.847  58.259 -14.466  1.00 72.10           O  
ATOM   3205  CB  LEU B 121      93.916  59.692 -12.008  1.00 70.79           C  
ATOM   3206  HB1 LEU B 121      93.386  58.808 -12.433  1.00  0.00           H  
ATOM   3207  HB2 LEU B 121      93.159  60.490 -12.191  1.00  0.00           H  
ATOM   3208  CG  LEU B 121      94.107  59.503 -10.513  1.00 69.17           C  
ATOM   3209  HG  LEU B 121      94.765  58.620 -10.339  1.00  0.00           H  
ATOM   3210  CD1 LEU B 121      94.775  60.736  -9.946  1.00 69.41           C  
ATOM   3211 1HD1 LEU B 121      94.915  60.597  -8.849  1.00  0.00           H  
ATOM   3212 2HD1 LEU B 121      94.219  61.671 -10.189  1.00  0.00           H  
ATOM   3213 3HD1 LEU B 121      95.728  60.982 -10.469  1.00  0.00           H  
ATOM   3214  CD2 LEU B 121      92.762  59.259  -9.848  1.00 69.14           C  
ATOM   3215 1HD2 LEU B 121      92.902  59.120  -8.751  1.00  0.00           H  
ATOM   3216 2HD2 LEU B 121      92.214  58.406 -10.312  1.00  0.00           H  
ATOM   3217 3HD2 LEU B 121      92.028  60.066 -10.078  1.00  0.00           H  
ATOM   3218  N   THR B 122      96.735  58.185 -13.245  1.00 60.17           N  
ATOM   3219  HN  THR B 122      97.393  58.744 -12.702  1.00  0.00           H  
ATOM   3220  CA  THR B 122      97.109  56.827 -13.618  1.00 55.78           C  
ATOM   3221  HA  THR B 122      96.210  56.292 -14.004  1.00  0.00           H  
ATOM   3222  C   THR B 122      97.585  56.148 -12.342  1.00 59.57           C  
ATOM   3223  O   THR B 122      97.895  56.830 -11.356  1.00 62.61           O  
ATOM   3224  CB  THR B 122      98.216  56.777 -14.674  1.00 60.40           C  
ATOM   3225  HB  THR B 122      98.282  55.739 -15.076  1.00  0.00           H  
ATOM   3226  CG2 THR B 122      97.925  57.729 -15.823  1.00 60.82           C  
ATOM   3227 1HG2 THR B 122      98.731  57.693 -16.592  1.00  0.00           H  
ATOM   3228 2HG2 THR B 122      97.752  58.769 -15.460  1.00  0.00           H  
ATOM   3229 3HG2 THR B 122      96.922  57.536 -16.271  1.00  0.00           H  
ATOM   3230  OG1 THR B 122      99.461  57.112 -14.059  1.00 62.38           O  
ATOM   3231  HG1 THR B 122     100.148  57.081 -14.714  1.00  0.00           H  
ATOM   3232  N   PRO B 123      97.616  54.808 -12.335  1.00 60.78           N  
ATOM   3233  CA  PRO B 123      98.138  54.103 -11.159  1.00 66.36           C  
ATOM   3234  HA  PRO B 123      97.511  54.337 -10.267  1.00  0.00           H  
ATOM   3235  C   PRO B 123      99.602  54.429 -10.865  1.00 68.69           C  
ATOM   3236  O   PRO B 123     100.010  54.403  -9.709  1.00 75.34           O  
ATOM   3237  CB  PRO B 123      97.971  52.626 -11.542  1.00 71.62           C  
ATOM   3238  HB1 PRO B 123      98.888  52.158 -11.970  1.00  0.00           H  
ATOM   3239  HB2 PRO B 123      97.877  51.936 -10.671  1.00  0.00           H  
ATOM   3240  CG  PRO B 123      96.785  52.616 -12.467  1.00 63.50           C  
ATOM   3241  HG1 PRO B 123      95.801  52.517 -11.951  1.00  0.00           H  
ATOM   3242  HG2 PRO B 123      96.691  51.691 -13.082  1.00  0.00           H  
ATOM   3243  CD  PRO B 123      96.941  53.886 -13.272  1.00 68.95           C  
ATOM   3244  HD1 PRO B 123      95.991  54.279 -13.703  1.00  0.00           H  
ATOM   3245  HD2 PRO B 123      97.465  53.753 -14.247  1.00  0.00           H  
ATOM   3246  N   PHE B 124     100.367  54.748 -11.902  1.00 67.86           N  
ATOM   3247  HN  PHE B 124      99.935  54.840 -12.822  1.00  0.00           H  
ATOM   3248  CA  PHE B 124     101.807  54.973 -11.773  1.00 67.19           C  
ATOM   3249  HA  PHE B 124     102.227  54.190 -11.100  1.00  0.00           H  
ATOM   3250  C   PHE B 124     102.099  56.338 -11.164  1.00 65.20           C  
ATOM   3251  O   PHE B 124     103.182  56.572 -10.626  1.00 67.08           O  
ATOM   3252  CB  PHE B 124     102.479  54.842 -13.148  1.00 64.04           C  
ATOM   3253  HB1 PHE B 124     102.141  55.661 -13.825  1.00  0.00           H  
ATOM   3254  HB2 PHE B 124     102.073  53.961 -13.697  1.00  0.00           H  
ATOM   3255  CG  PHE B 124     103.980  54.785 -13.102  1.00 68.00           C  
ATOM   3256  CD1 PHE B 124     104.637  53.609 -12.752  1.00 76.76           C  
ATOM   3257  HD1 PHE B 124     104.049  52.714 -12.488  1.00  0.00           H  
ATOM   3258  CD2 PHE B 124     104.740  55.894 -13.453  1.00 67.66           C  
ATOM   3259  HD2 PHE B 124     104.234  56.828 -13.749  1.00  0.00           H  
ATOM   3260  CE1 PHE B 124     106.030  53.550 -12.731  1.00 79.84           C  
ATOM   3261  HE1 PHE B 124     106.539  52.615 -12.443  1.00  0.00           H  
ATOM   3262  CE2 PHE B 124     106.126  55.843 -13.436  1.00 69.25           C  
ATOM   3263  HE2 PHE B 124     106.714  56.735 -13.711  1.00  0.00           H  
ATOM   3264  CZ  PHE B 124     106.774  54.669 -13.073  1.00 76.49           C  
ATOM   3265  HZ  PHE B 124     107.876  54.627 -13.057  1.00  0.00           H  
ATOM   3266  N   THR B 125     101.119  57.233 -11.238  1.00 56.77           N  
ATOM   3267  HN  THR B 125     100.205  56.945 -11.586  1.00  0.00           H  
ATOM   3268  CA  THR B 125     101.324  58.611 -10.833  1.00 52.20           C  
ATOM   3269  HA  THR B 125     102.401  58.743 -10.575  1.00  0.00           H  
ATOM   3270  C   THR B 125     100.492  58.969  -9.610  1.00 46.50           C  
ATOM   3271  O   THR B 125     100.641  60.054  -9.041  1.00 44.70           O  
ATOM   3272  CB  THR B 125     100.980  59.577 -11.981  1.00 60.25           C  
ATOM   3273  HB  THR B 125     101.079  60.628 -11.622  1.00  0.00           H  
ATOM   3274  CG2 THR B 125     101.911  59.357 -13.151  1.00 52.67           C  
ATOM   3275 1HG2 THR B 125     102.958  59.535 -12.812  1.00  0.00           H  
ATOM   3276 2HG2 THR B 125     101.637  59.977 -14.037  1.00  0.00           H  
ATOM   3277 3HG2 THR B 125     101.779  58.354 -13.619  1.00  0.00           H  
ATOM   3278  OG1 THR B 125      99.636  59.348 -12.416  1.00 62.57           O  
ATOM   3279  HG1 THR B 125      99.051  59.486 -11.681  1.00  0.00           H  
ATOM   3280  N   ALA B 126      99.641  58.029  -9.201  1.00 50.65           N  
ATOM   3281  HN  ALA B 126      99.692  57.105  -9.631  1.00  0.00           H  
ATOM   3282  CA  ALA B 126      98.635  58.262  -8.162  1.00 47.02           C  
ATOM   3283  HA  ALA B 126      97.993  59.111  -8.495  1.00  0.00           H  
ATOM   3284  C   ALA B 126      99.223  58.628  -6.808  1.00 42.67           C  
ATOM   3285  O   ALA B 126      98.689  59.487  -6.127  1.00 48.55           O  
ATOM   3286  CB  ALA B 126      97.746  57.039  -8.017  1.00 52.63           C  
ATOM   3287  HB1 ALA B 126      97.315  56.771  -9.010  1.00  0.00           H  
ATOM   3288  HB2 ALA B 126      96.958  57.181  -7.241  1.00  0.00           H  
ATOM   3289  HB3 ALA B 126      98.282  56.183  -7.546  1.00  0.00           H  
ATOM   3290  N   ARG B 127     100.306  57.966  -6.413  1.00 46.73           N  
ATOM   3291  HN  ARG B 127     100.667  57.212  -6.998  1.00  0.00           H  
ATOM   3292  CA  ARG B 127     100.991  58.287  -5.168  1.00 52.80           C  
ATOM   3293  HA  ARG B 127     100.249  58.249  -4.337  1.00  0.00           H  
ATOM   3294  C   ARG B 127     101.574  59.689  -5.229  1.00 51.06           C  
ATOM   3295  O   ARG B 127     101.448  60.468  -4.283  1.00 47.11           O  
ATOM   3296  CB  ARG B 127     102.105  57.278  -4.870  1.00 56.83           C  
ATOM   3297  HB1 ARG B 127     101.678  56.272  -4.650  1.00  0.00           H  
ATOM   3298  HB2 ARG B 127     102.678  57.037  -5.796  1.00  0.00           H  
ATOM   3299  CG  ARG B 127     103.047  57.726  -3.749  1.00 63.91           C  
ATOM   3300  HG1 ARG B 127     103.160  58.835  -3.733  1.00  0.00           H  
ATOM   3301  HG2 ARG B 127     104.103  57.445  -3.970  1.00  0.00           H  
ATOM   3302  CD  ARG B 127     102.607  57.197  -2.397  1.00 72.31           C  
ATOM   3303  HD1 ARG B 127     101.519  57.369  -2.222  1.00  0.00           H  
ATOM   3304  HD2 ARG B 127     103.013  57.815  -1.562  1.00  0.00           H  
ATOM   3305  NE  ARG B 127     102.961  55.786  -2.245  1.00 83.41           N  
ATOM   3306  HE  ARG B 127     102.326  55.090  -2.636  1.00  0.00           H  
ATOM   3307  CZ  ARG B 127     104.057  55.351  -1.630  1.00 87.26           C  
ATOM   3308  NH1 ARG B 127     104.908  56.214  -1.093  1.00 88.07           N  
ATOM   3309 1HH1 ARG B 127     104.722  57.215  -1.161  1.00  0.00           H  
ATOM   3310 2HH1 ARG B 127     105.749  55.880  -0.621  1.00  0.00           H  
ATOM   3311  NH2 ARG B 127     104.298  54.052  -1.542  1.00 90.68           N  
ATOM   3312 1HH2 ARG B 127     103.643  53.388  -1.955  1.00  0.00           H  
ATOM   3313 2HH2 ARG B 127     105.139  53.718  -1.070  1.00  0.00           H  
ATOM   3314  N   GLY B 128     102.222  59.999  -6.346  1.00 43.47           N  
ATOM   3315  HN  GLY B 128     102.287  59.310  -7.095  1.00  0.00           H  
ATOM   3316  CA  GLY B 128     102.838  61.299  -6.518  1.00 42.66           C  
ATOM   3317  HA1 GLY B 128     103.481  61.323  -7.428  1.00  0.00           H  
ATOM   3318  HA2 GLY B 128     103.620  61.480  -5.744  1.00  0.00           H  
ATOM   3319  C   GLY B 128     101.816  62.421  -6.539  1.00 40.38           C  
ATOM   3320  O   GLY B 128     102.044  63.486  -5.962  1.00 42.00           O  
ATOM   3321  N   ARG B 129     100.694  62.204  -7.218  1.00 44.37           N  
ATOM   3322  HN  ARG B 129     100.553  61.313  -7.694  1.00  0.00           H  
ATOM   3323  CA  ARG B 129      99.658  63.241  -7.285  1.00 48.58           C  
ATOM   3324  HA  ARG B 129     100.117  64.170  -7.696  1.00  0.00           H  
ATOM   3325  C   ARG B 129      99.125  63.545  -5.893  1.00 40.23           C  
ATOM   3326  O   ARG B 129      99.024  64.704  -5.492  1.00 38.73           O  
ATOM   3327  CB  ARG B 129      98.511  62.820  -8.208  1.00 52.01           C  
ATOM   3328  HB1 ARG B 129      98.056  61.866  -7.852  1.00  0.00           H  
ATOM   3329  HB2 ARG B 129      97.640  63.505  -8.083  1.00  0.00           H  
ATOM   3330  CG  ARG B 129      98.892  62.710  -9.677  1.00 59.80           C  
ATOM   3331  HG1 ARG B 129      99.937  62.341  -9.795  1.00  0.00           H  
ATOM   3332  HG2 ARG B 129      98.350  61.870 -10.171  1.00  0.00           H  
ATOM   3333  CD  ARG B 129      98.684  64.012 -10.426  1.00 59.74           C  
ATOM   3334  HD1 ARG B 129      97.705  64.472 -10.157  1.00  0.00           H  
ATOM   3335  HD2 ARG B 129      98.506  63.822 -11.510  1.00  0.00           H  
ATOM   3336  NE  ARG B 129      99.772  64.961 -10.238  1.00 68.98           N  
ATOM   3337  HE  ARG B 129     100.589  64.656  -9.709  1.00  0.00           H  
ATOM   3338  CZ  ARG B 129      99.763  66.201 -10.715  1.00 72.04           C  
ATOM   3339  NH1 ARG B 129      98.714  66.634 -11.400  1.00 72.50           N  
ATOM   3340 1HH1 ARG B 129      98.707  67.586 -11.766  1.00  0.00           H  
ATOM   3341 2HH1 ARG B 129      97.919  66.015 -11.558  1.00  0.00           H  
ATOM   3342  NH2 ARG B 129     100.797  67.006 -10.509  1.00 71.34           N  
ATOM   3343 1HH2 ARG B 129     100.790  67.958 -10.875  1.00  0.00           H  
ATOM   3344 2HH2 ARG B 129     101.604  66.673  -9.982  1.00  0.00           H  
ATOM   3345  N   PHE B 130      98.791  62.491  -5.153  1.00 44.42           N  
ATOM   3346  HN  PHE B 130      98.871  61.556  -5.553  1.00  0.00           H  
ATOM   3347  CA  PHE B 130      98.314  62.640  -3.787  1.00 45.00           C  
ATOM   3348  HA  PHE B 130      97.374  63.240  -3.808  1.00  0.00           H  
ATOM   3349  C   PHE B 130      99.335  63.376  -2.913  1.00 45.10           C  
ATOM   3350  O   PHE B 130      98.987  64.305  -2.174  1.00 40.48           O  
ATOM   3351  CB  PHE B 130      97.994  61.269  -3.200  1.00 45.53           C  
ATOM   3352  HB1 PHE B 130      97.318  60.701  -3.881  1.00  0.00           H  
ATOM   3353  HB2 PHE B 130      98.894  60.611  -3.233  1.00  0.00           H  
ATOM   3354  CG  PHE B 130      97.423  61.311  -1.806  1.00 44.16           C  
ATOM   3355  CD1 PHE B 130      98.258  61.335  -0.698  1.00 36.37           C  
ATOM   3356  HD1 PHE B 130      99.351  61.335  -0.843  1.00  0.00           H  
ATOM   3357  CD2 PHE B 130      96.050  61.291  -1.604  1.00 44.09           C  
ATOM   3358  HD2 PHE B 130      95.370  61.258  -2.472  1.00  0.00           H  
ATOM   3359  CE1 PHE B 130      97.740  61.359   0.589  1.00 37.90           C  
ATOM   3360  HE1 PHE B 130      98.418  61.393   1.458  1.00  0.00           H  
ATOM   3361  CE2 PHE B 130      95.522  61.312  -0.314  1.00 42.95           C  
ATOM   3362  HE2 PHE B 130      94.429  61.306  -0.164  1.00  0.00           H  
ATOM   3363  CZ  PHE B 130      96.370  61.340   0.778  1.00 40.02           C  
ATOM   3364  HZ  PHE B 130      95.954  61.347   1.799  1.00  0.00           H  
ATOM   3365  N   ALA B 131     100.596  62.968  -3.003  1.00 45.80           N  
ATOM   3366  HN  ALA B 131     100.839  62.215  -3.646  1.00  0.00           H  
ATOM   3367  CA  ALA B 131     101.640  63.589  -2.188  1.00 42.33           C  
ATOM   3368  HA  ALA B 131     101.347  63.498  -1.116  1.00  0.00           H  
ATOM   3369  C   ALA B 131     101.784  65.063  -2.519  1.00 36.93           C  
ATOM   3370  O   ALA B 131     101.874  65.900  -1.625  1.00 38.86           O  
ATOM   3371  CB  ALA B 131     102.992  62.866  -2.384  1.00 43.02           C  
ATOM   3372  HB1 ALA B 131     103.788  63.339  -1.763  1.00  0.00           H  
ATOM   3373  HB2 ALA B 131     103.282  62.818  -3.460  1.00  0.00           H  
ATOM   3374  HB3 ALA B 131     102.908  61.772  -2.184  1.00  0.00           H  
ATOM   3375  N   THR B 132     101.849  65.370  -3.810  1.00 40.69           N  
ATOM   3376  HN  THR B 132     101.778  64.629  -4.507  1.00  0.00           H  
ATOM   3377  CA  THR B 132     102.021  66.751  -4.245  1.00 40.31           C  
ATOM   3378  HA  THR B 132     103.023  67.107  -3.909  1.00  0.00           H  
ATOM   3379  C   THR B 132     100.956  67.635  -3.614  1.00 34.05           C  
ATOM   3380  O   THR B 132     101.261  68.632  -2.960  1.00 39.93           O  
ATOM   3381  CB  THR B 132     101.942  66.884  -5.781  1.00 39.39           C  
ATOM   3382  HB  THR B 132     100.903  66.652  -6.113  1.00  0.00           H  
ATOM   3383  CG2 THR B 132     102.294  68.287  -6.210  1.00 37.98           C  
ATOM   3384 1HG2 THR B 132     101.590  69.006  -5.730  1.00  0.00           H  
ATOM   3385 2HG2 THR B 132     102.319  68.396  -7.319  1.00  0.00           H  
ATOM   3386 3HG2 THR B 132     103.361  68.537  -6.003  1.00  0.00           H  
ATOM   3387  OG1 THR B 132     102.844  65.962  -6.396  1.00 39.06           O  
ATOM   3388  HG1 THR B 132     102.622  65.079  -6.126  1.00  0.00           H  
ATOM   3389  N   VAL B 133      99.697  67.245  -3.779  1.00 36.60           N  
ATOM   3390  HN  VAL B 133      99.497  66.355  -4.235  1.00  0.00           H  
ATOM   3391  CA  VAL B 133      98.596  68.087  -3.310  1.00 32.47           C  
ATOM   3392  HA  VAL B 133      98.743  69.109  -3.732  1.00  0.00           H  
ATOM   3393  C   VAL B 133      98.541  68.211  -1.787  1.00 32.06           C  
ATOM   3394  O   VAL B 133      98.496  69.315  -1.231  1.00 33.59           O  
ATOM   3395  CB  VAL B 133      97.248  67.556  -3.819  1.00 32.25           C  
ATOM   3396  HB  VAL B 133      97.123  66.508  -3.459  1.00  0.00           H  
ATOM   3397  CG1 VAL B 133      96.110  68.397  -3.259  1.00 29.06           C  
ATOM   3398 1HG1 VAL B 133      96.123  68.404  -2.144  1.00  0.00           H  
ATOM   3399 2HG1 VAL B 133      95.122  68.065  -3.655  1.00  0.00           H  
ATOM   3400 3HG1 VAL B 133      96.122  69.431  -3.675  1.00  0.00           H  
ATOM   3401  CG2 VAL B 133      97.230  67.547  -5.354  1.00 31.91           C  
ATOM   3402 1HG2 VAL B 133      98.064  66.931  -5.764  1.00  0.00           H  
ATOM   3403 2HG2 VAL B 133      97.242  68.581  -5.770  1.00  0.00           H  
ATOM   3404 3HG2 VAL B 133      96.242  67.215  -5.750  1.00  0.00           H  
ATOM   3405  N   VAL B 134      98.546  67.077  -1.104  1.00 37.68           N  
ATOM   3406  HN  VAL B 134      98.690  66.191  -1.588  1.00  0.00           H  
ATOM   3407  CA  VAL B 134      98.347  67.095   0.335  1.00 34.20           C  
ATOM   3408  HA  VAL B 134      97.412  67.666   0.544  1.00  0.00           H  
ATOM   3409  C   VAL B 134      99.499  67.794   1.068  1.00 39.95           C  
ATOM   3410  O   VAL B 134      99.260  68.554   2.023  1.00 37.59           O  
ATOM   3411  CB  VAL B 134      98.165  65.677   0.888  1.00 36.43           C  
ATOM   3412  HB  VAL B 134      99.026  65.053   0.554  1.00  0.00           H  
ATOM   3413  CG1 VAL B 134      98.151  65.709   2.397  1.00 32.85           C  
ATOM   3414 1HG1 VAL B 134      99.090  66.157   2.798  1.00  0.00           H  
ATOM   3415 2HG1 VAL B 134      97.962  64.698   2.827  1.00  0.00           H  
ATOM   3416 3HG1 VAL B 134      97.247  66.232   2.788  1.00  0.00           H  
ATOM   3417  CG2 VAL B 134      96.877  65.063   0.338  1.00 35.50           C  
ATOM   3418 1HG2 VAL B 134      96.887  65.039  -0.777  1.00  0.00           H  
ATOM   3419 2HG2 VAL B 134      95.973  65.586   0.729  1.00  0.00           H  
ATOM   3420 3HG2 VAL B 134      96.688  64.052   0.768  1.00  0.00           H  
ATOM   3421  N   GLU B 135     100.738  67.569   0.624  1.00 35.30           N  
ATOM   3422  HN  GLU B 135     100.898  66.968  -0.184  1.00  0.00           H  
ATOM   3423  CA  GLU B 135     101.865  68.201   1.318  1.00 36.04           C  
ATOM   3424  HA  GLU B 135     101.752  68.009   2.410  1.00  0.00           H  
ATOM   3425  C   GLU B 135     101.821  69.698   1.096  1.00 38.68           C  
ATOM   3426  O   GLU B 135     102.092  70.472   2.023  1.00 40.75           O  
ATOM   3427  CB  GLU B 135     103.212  67.619   0.868  1.00 30.45           C  
ATOM   3428  HB1 GLU B 135     104.059  68.223   1.269  1.00  0.00           H  
ATOM   3429  HB2 GLU B 135     103.371  67.783  -0.223  1.00  0.00           H  
ATOM   3430  CG  GLU B 135     103.379  66.136   1.228  1.00 31.85           C  
ATOM   3431  HG1 GLU B 135     103.240  65.972   2.322  1.00  0.00           H  
ATOM   3432  HG2 GLU B 135     102.523  65.533   0.845  1.00  0.00           H  
ATOM   3433  CD  GLU B 135     104.707  65.561   0.755  1.00 45.43           C  
ATOM   3434  OE1 GLU B 135     105.583  66.349   0.353  1.00 51.79           O  
ATOM   3435  OE2 GLU B 135     104.874  64.326   0.783  1.00 48.61           O  
ATOM   3436  N   GLU B 136     101.452  70.115  -0.117  1.00 33.04           N  
ATOM   3437  HN  GLU B 136     101.252  69.438  -0.853  1.00  0.00           H  
ATOM   3438  CA  GLU B 136     101.337  71.544  -0.384  1.00 30.33           C  
ATOM   3439  HA  GLU B 136     102.282  72.034  -0.053  1.00  0.00           H  
ATOM   3440  C   GLU B 136     100.174  72.166   0.411  1.00 34.75           C  
ATOM   3441  O   GLU B 136     100.299  73.273   0.937  1.00 37.66           O  
ATOM   3442  CB  GLU B 136     101.164  71.812  -1.880  1.00 30.76           C  
ATOM   3443  HB1 GLU B 136     101.954  71.294  -2.473  1.00  0.00           H  
ATOM   3444  HB2 GLU B 136     100.265  71.287  -2.279  1.00  0.00           H  
ATOM   3445  CG  GLU B 136     101.119  73.312  -2.215  1.00 39.93           C  
ATOM   3446  HG1 GLU B 136     100.268  73.810  -1.694  1.00  0.00           H  
ATOM   3447  HG2 GLU B 136     100.806  73.474  -3.273  1.00  0.00           H  
ATOM   3448  CD  GLU B 136     102.444  74.037  -1.918  1.00 47.17           C  
ATOM   3449  OE1 GLU B 136     103.491  73.362  -1.792  1.00 50.11           O  
ATOM   3450  OE2 GLU B 136     102.440  75.287  -1.812  1.00 42.44           O  
ATOM   3451  N   LEU B 137      99.048  71.454   0.490  1.00 29.06           N  
ATOM   3452  HN  LEU B 137      99.004  70.550   0.020  1.00  0.00           H  
ATOM   3453  CA  LEU B 137      97.872  71.926   1.228  1.00 24.69           C  
ATOM   3454  HA  LEU B 137      97.482  72.836   0.715  1.00  0.00           H  
ATOM   3455  C   LEU B 137      98.208  72.298   2.666  1.00 33.75           C  
ATOM   3456  O   LEU B 137      97.683  73.279   3.194  1.00 32.77           O  
ATOM   3457  CB  LEU B 137      96.758  70.856   1.223  1.00 24.50           C  
ATOM   3458  HB1 LEU B 137      96.461  70.656   0.167  1.00  0.00           H  
ATOM   3459  HB2 LEU B 137      97.203  69.877   1.515  1.00  0.00           H  
ATOM   3460  CG  LEU B 137      95.484  71.086   2.058  1.00 30.78           C  
ATOM   3461  HG  LEU B 137      95.765  71.052   3.137  1.00  0.00           H  
ATOM   3462  CD1 LEU B 137      94.879  72.448   1.770  1.00 30.13           C  
ATOM   3463 1HD1 LEU B 137      93.957  72.614   2.374  1.00  0.00           H  
ATOM   3464 2HD1 LEU B 137      94.687  72.590   0.681  1.00  0.00           H  
ATOM   3465 3HD1 LEU B 137      95.621  73.267   1.920  1.00  0.00           H  
ATOM   3466  CD2 LEU B 137      94.426  69.983   1.799  1.00 26.03           C  
ATOM   3467 1HD2 LEU B 137      93.504  70.149   2.403  1.00  0.00           H  
ATOM   3468 2HD2 LEU B 137      94.848  68.965   1.971  1.00  0.00           H  
ATOM   3469 3HD2 LEU B 137      94.190  69.891   0.713  1.00  0.00           H  
ATOM   3470  N   PHE B 138      99.076  71.510   3.300  1.00 33.17           N  
ATOM   3471  HN  PHE B 138      99.491  70.722   2.802  1.00  0.00           H  
ATOM   3472  CA  PHE B 138      99.445  71.750   4.691  1.00 34.21           C  
ATOM   3473  HA  PHE B 138      98.751  72.518   5.104  1.00  0.00           H  
ATOM   3474  C   PHE B 138     100.877  72.279   4.835  1.00 38.57           C  
ATOM   3475  O   PHE B 138     101.439  72.230   5.931  1.00 34.23           O  
ATOM   3476  CB  PHE B 138      99.280  70.465   5.521  1.00 30.32           C  
ATOM   3477  HB1 PHE B 138      99.983  69.675   5.167  1.00  0.00           H  
ATOM   3478  HB2 PHE B 138      99.670  70.612   6.555  1.00  0.00           H  
ATOM   3479  CG  PHE B 138      97.863  69.940   5.555  1.00 27.40           C  
ATOM   3480  CD1 PHE B 138      96.903  70.544   6.369  1.00 35.10           C  
ATOM   3481  HD1 PHE B 138      97.187  71.409   6.992  1.00  0.00           H  
ATOM   3482  CD2 PHE B 138      97.488  68.854   4.770  1.00 26.85           C  
ATOM   3483  HD2 PHE B 138      98.232  68.368   4.116  1.00  0.00           H  
ATOM   3484  CE1 PHE B 138      95.584  70.071   6.409  1.00 34.48           C  
ATOM   3485  HE1 PHE B 138      94.840  70.562   7.058  1.00  0.00           H  
ATOM   3486  CE2 PHE B 138      96.173  68.373   4.804  1.00 33.43           C  
ATOM   3487  HE2 PHE B 138      95.887  67.510   4.179  1.00  0.00           H  
ATOM   3488  CZ  PHE B 138      95.218  68.985   5.631  1.00 32.25           C  
ATOM   3489  HZ  PHE B 138      94.183  68.604   5.661  1.00  0.00           H  
ATOM   3490  N   ARG B 139     101.452  72.776   3.739  1.00 37.78           N  
ATOM   3491  HN  ARG B 139     100.921  72.773   2.868  1.00  0.00           H  
ATOM   3492  CA  ARG B 139     102.818  73.329   3.726  1.00 40.17           C  
ATOM   3493  HA  ARG B 139     103.536  72.476   3.723  1.00  0.00           H  
ATOM   3494  C   ARG B 139     103.122  74.204   4.957  1.00 36.84           C  
ATOM   3495  O   ARG B 139     104.032  73.902   5.728  1.00 35.05           O  
ATOM   3496  CB  ARG B 139     103.042  74.146   2.442  1.00 38.41           C  
ATOM   3497  HB1 ARG B 139     102.184  74.841   2.286  1.00  0.00           H  
ATOM   3498  HB2 ARG B 139     102.932  73.483   1.552  1.00  0.00           H  
ATOM   3499  CG  ARG B 139     104.359  74.924   2.345  1.00 41.49           C  
ATOM   3500  HG1 ARG B 139     104.260  75.809   1.674  1.00  0.00           H  
ATOM   3501  HG2 ARG B 139     104.590  75.453   3.299  1.00  0.00           H  
ATOM   3502  CD  ARG B 139     105.514  74.026   1.914  1.00 35.41           C  
ATOM   3503  HD1 ARG B 139     106.427  74.623   1.685  1.00  0.00           H  
ATOM   3504  HD2 ARG B 139     105.904  73.429   2.771  1.00  0.00           H  
ATOM   3505  NE  ARG B 139     105.149  73.165   0.792  1.00 34.44           N  
ATOM   3506  HE  ARG B 139     104.479  73.526   0.113  1.00  0.00           H  
ATOM   3507  CZ  ARG B 139     105.633  71.941   0.597  1.00 44.01           C  
ATOM   3508  NH1 ARG B 139     106.524  71.431   1.444  1.00 49.69           N  
ATOM   3509 1HH1 ARG B 139     106.895  70.493   1.295  1.00  0.00           H  
ATOM   3510 2HH1 ARG B 139     106.835  71.981   2.245  1.00  0.00           H  
ATOM   3511  NH2 ARG B 139     105.228  71.225  -0.446  1.00 37.64           N  
ATOM   3512 1HH2 ARG B 139     105.599  70.287  -0.595  1.00  0.00           H  
ATOM   3513 2HH2 ARG B 139     104.545  71.616  -1.095  1.00  0.00           H  
ATOM   3514  N   ASP B 140     102.343  75.261   5.165  1.00 32.56           N  
ATOM   3515  HN  ASP B 140     101.525  75.414   4.575  1.00  0.00           H  
ATOM   3516  CA  ASP B 140     102.654  76.202   6.235  1.00 34.40           C  
ATOM   3517  HA  ASP B 140     103.715  76.029   6.532  1.00  0.00           H  
ATOM   3518  C   ASP B 140     101.793  76.006   7.484  1.00 25.64           C  
ATOM   3519  O   ASP B 140     101.870  76.780   8.441  1.00 27.95           O  
ATOM   3520  CB  ASP B 140     102.550  77.647   5.727  1.00 31.29           C  
ATOM   3521  HB1 ASP B 140     103.020  78.354   6.449  1.00  0.00           H  
ATOM   3522  HB2 ASP B 140     103.219  77.806   4.850  1.00  0.00           H  
ATOM   3523  CG  ASP B 140     101.130  78.074   5.404  1.00 37.56           C  
ATOM   3524  OD1 ASP B 140     100.294  77.221   5.060  1.00 39.16           O  
ATOM   3525  OD2 ASP B 140     100.855  79.288   5.497  1.00 51.84           O  
ATOM   3526  N   GLY B 141     101.010  74.943   7.503  1.00 29.29           N  
ATOM   3527  HN  GLY B 141     100.940  74.340   6.683  1.00  0.00           H  
ATOM   3528  CA  GLY B 141     100.254  74.642   8.696  1.00 29.13           C  
ATOM   3529  HA1 GLY B 141     100.890  74.086   9.423  1.00  0.00           H  
ATOM   3530  HA2 GLY B 141     100.064  75.575   9.276  1.00  0.00           H  
ATOM   3531  C   GLY B 141      98.954  73.898   8.465  1.00 32.05           C  
ATOM   3532  O   GLY B 141      98.698  73.339   7.394  1.00 28.63           O  
ATOM   3533  N   VAL B 142      98.146  73.875   9.514  1.00 28.67           N  
ATOM   3534  HN  VAL B 142      98.393  74.438  10.328  1.00  0.00           H  
ATOM   3535  CA  VAL B 142      96.924  73.088   9.564  1.00 29.20           C  
ATOM   3536  HA  VAL B 142      96.633  72.792   8.529  1.00  0.00           H  
ATOM   3537  C   VAL B 142      95.809  73.916  10.182  1.00 32.47           C  
ATOM   3538  O   VAL B 142      96.036  74.599  11.185  1.00 26.64           O  
ATOM   3539  CB  VAL B 142      97.107  71.809  10.432  1.00 32.20           C  
ATOM   3540  HB  VAL B 142      97.312  72.144  11.475  1.00  0.00           H  
ATOM   3541  CG1 VAL B 142      95.818  70.994  10.464  1.00 23.09           C  
ATOM   3542 1HG1 VAL B 142      95.949  70.078  11.086  1.00  0.00           H  
ATOM   3543 2HG1 VAL B 142      95.457  70.750   9.438  1.00  0.00           H  
ATOM   3544 3HG1 VAL B 142      94.950  71.605  10.805  1.00  0.00           H  
ATOM   3545  CG2 VAL B 142      98.328  70.984   9.967  1.00 26.21           C  
ATOM   3546 1HG2 VAL B 142      98.459  70.068  10.589  1.00  0.00           H  
ATOM   3547 2HG2 VAL B 142      99.256  71.602   9.948  1.00  0.00           H  
ATOM   3548 3HG2 VAL B 142      98.265  70.736   8.882  1.00  0.00           H  
ATOM   3549  N   ASN B 143      94.616  73.857   9.598  1.00 33.30           N  
ATOM   3550  HN  ASN B 143      94.541  73.514   8.641  1.00  0.00           H  
ATOM   3551  CA  ASN B 143      93.416  74.276  10.307  1.00 35.50           C  
ATOM   3552  HA  ASN B 143      93.590  74.135  11.399  1.00  0.00           H  
ATOM   3553  C   ASN B 143      92.257  73.371   9.888  1.00 32.07           C  
ATOM   3554  O   ASN B 143      92.420  72.515   9.013  1.00 33.44           O  
ATOM   3555  CB  ASN B 143      93.107  75.763  10.057  1.00 33.67           C  
ATOM   3556  HB1 ASN B 143      93.894  76.416  10.502  1.00  0.00           H  
ATOM   3557  HB2 ASN B 143      92.232  76.097  10.662  1.00  0.00           H  
ATOM   3558  CG  ASN B 143      92.906  76.078   8.592  1.00 33.13           C  
ATOM   3559  ND2 ASN B 143      93.568  77.126   8.121  1.00 25.64           N  
ATOM   3560 1HD2 ASN B 143      94.172  77.704   8.705  1.00  0.00           H  
ATOM   3561 2HD2 ASN B 143      93.432  77.339   7.133  1.00  0.00           H  
ATOM   3562  OD1 ASN B 143      92.175  75.379   7.885  1.00 32.93           O  
ATOM   3563  N   TRP B 144      91.099  73.544  10.518  1.00 28.77           N  
ATOM   3564  HN  TRP B 144      91.000  74.297  11.199  1.00  0.00           H  
ATOM   3565  CA  TRP B 144      89.970  72.663  10.240  1.00 37.31           C  
ATOM   3566  HA  TRP B 144      90.304  71.611  10.395  1.00  0.00           H  
ATOM   3567  C   TRP B 144      89.512  72.807   8.802  1.00 33.97           C  
ATOM   3568  O   TRP B 144      89.104  71.829   8.167  1.00 35.95           O  
ATOM   3569  CB  TRP B 144      88.804  72.936  11.185  1.00 25.76           C  
ATOM   3570  HB1 TRP B 144      88.540  74.019  11.183  1.00  0.00           H  
ATOM   3571  HB2 TRP B 144      87.857  72.513  10.775  1.00  0.00           H  
ATOM   3572  CG  TRP B 144      89.040  72.450  12.585  1.00 35.82           C  
ATOM   3573  CD1 TRP B 144      89.030  73.199  13.725  1.00 26.67           C  
ATOM   3574  HD1 TRP B 144      88.856  74.287  13.764  1.00  0.00           H  
ATOM   3575  CD2 TRP B 144      89.312  71.101  12.994  1.00 28.83           C  
ATOM   3576  CE2 TRP B 144      89.453  71.113  14.391  1.00 33.15           C  
ATOM   3577  CE3 TRP B 144      89.426  69.885  12.314  1.00 31.61           C  
ATOM   3578  HE3 TRP B 144      89.304  69.840  11.219  1.00  0.00           H  
ATOM   3579  NE1 TRP B 144      89.267  72.406  14.810  1.00 31.60           N  
ATOM   3580  HE1 TRP B 144      89.301  72.724  15.779  1.00  0.00           H  
ATOM   3581  CZ2 TRP B 144      89.715  69.956  15.125  1.00 41.54           C  
ATOM   3582  HZ2 TRP B 144      89.822  69.987  16.222  1.00  0.00           H  
ATOM   3583  CZ3 TRP B 144      89.695  68.739  13.040  1.00 43.37           C  
ATOM   3584  HZ3 TRP B 144      89.802  67.776  12.513  1.00  0.00           H  
ATOM   3585  CH2 TRP B 144      89.834  68.781  14.434  1.00 43.13           C  
ATOM   3586  HH2 TRP B 144      90.043  67.849  14.985  1.00  0.00           H  
ATOM   3587  N   GLY B 145      89.608  74.022   8.282  1.00 31.33           N  
ATOM   3588  HN  GLY B 145      89.958  74.787   8.858  1.00  0.00           H  
ATOM   3589  CA  GLY B 145      89.223  74.284   6.905  1.00 33.66           C  
ATOM   3590  HA1 GLY B 145      88.126  74.144   6.764  1.00  0.00           H  
ATOM   3591  HA2 GLY B 145      89.299  75.371   6.670  1.00  0.00           H  
ATOM   3592  C   GLY B 145      90.009  73.456   5.903  1.00 36.28           C  
ATOM   3593  O   GLY B 145      89.413  72.867   4.998  1.00 28.70           O  
ATOM   3594  N   ARG B 146      91.336  73.411   6.070  1.00 22.95           N  
ATOM   3595  HN  ARG B 146      91.755  73.937   6.837  1.00  0.00           H  
ATOM   3596  CA  ARG B 146      92.204  72.633   5.190  1.00 30.42           C  
ATOM   3597  HA  ARG B 146      91.968  72.905   4.135  1.00  0.00           H  
ATOM   3598  C   ARG B 146      91.974  71.134   5.362  1.00 30.28           C  
ATOM   3599  O   ARG B 146      92.098  70.367   4.407  1.00 34.23           O  
ATOM   3600  CB  ARG B 146      93.693  72.936   5.447  1.00 25.67           C  
ATOM   3601  HB1 ARG B 146      94.020  72.462   6.402  1.00  0.00           H  
ATOM   3602  HB2 ARG B 146      94.327  72.376   4.721  1.00  0.00           H  
ATOM   3603  CG  ARG B 146      94.069  74.398   5.441  1.00 25.67           C  
ATOM   3604  HG1 ARG B 146      93.460  74.969   6.180  1.00  0.00           H  
ATOM   3605  HG2 ARG B 146      93.728  74.894   4.502  1.00  0.00           H  
ATOM   3606  CD  ARG B 146      95.577  74.631   5.671  1.00 27.72           C  
ATOM   3607  HD1 ARG B 146      95.894  74.313   6.691  1.00  0.00           H  
ATOM   3608  HD2 ARG B 146      96.201  73.925   5.075  1.00  0.00           H  
ATOM   3609  NE  ARG B 146      95.929  76.029   5.402  1.00 32.35           N  
ATOM   3610  HE  ARG B 146      95.166  76.690   5.255  1.00  0.00           H  
ATOM   3611  CZ  ARG B 146      97.170  76.496   5.336  1.00 28.59           C  
ATOM   3612  NH1 ARG B 146      98.193  75.676   5.530  1.00 30.27           N  
ATOM   3613 1HH1 ARG B 146      99.146  76.035   5.479  1.00  0.00           H  
ATOM   3614 2HH1 ARG B 146      98.025  74.689   5.723  1.00  0.00           H  
ATOM   3615  NH2 ARG B 146      97.389  77.782   5.085  1.00 26.14           N  
ATOM   3616 1HH2 ARG B 146      98.342  78.141   5.034  1.00  0.00           H  
ATOM   3617 2HH2 ARG B 146      96.602  78.413   4.936  1.00  0.00           H  
ATOM   3618  N   ILE B 147      91.653  70.718   6.583  1.00 24.00           N  
ATOM   3619  HN  ILE B 147      91.635  71.384   7.356  1.00  0.00           H  
ATOM   3620  CA  ILE B 147      91.327  69.320   6.827  1.00 30.49           C  
ATOM   3621  HA  ILE B 147      92.170  68.702   6.439  1.00  0.00           H  
ATOM   3622  C   ILE B 147      90.057  68.914   6.062  1.00 29.61           C  
ATOM   3623  O   ILE B 147      89.999  67.817   5.484  1.00 33.33           O  
ATOM   3624  CB  ILE B 147      91.193  69.038   8.343  1.00 28.57           C  
ATOM   3625  HB  ILE B 147      90.517  69.799   8.798  1.00  0.00           H  
ATOM   3626  CG1 ILE B 147      92.582  69.152   8.986  1.00 28.42           C  
ATOM   3627 1HG1 ILE B 147      93.035  70.144   8.756  1.00  0.00           H  
ATOM   3628 2HG1 ILE B 147      93.307  68.484   8.464  1.00  0.00           H  
ATOM   3629  CG2 ILE B 147      90.631  67.657   8.604  1.00 28.84           C  
ATOM   3630 1HG2 ILE B 147      89.622  67.574   8.137  1.00  0.00           H  
ATOM   3631 2HG2 ILE B 147      90.615  67.406   9.690  1.00  0.00           H  
ATOM   3632 3HG2 ILE B 147      91.321  66.849   8.265  1.00  0.00           H  
ATOM   3633  CD1 ILE B 147      92.609  68.891  10.494  1.00 25.64           C  
ATOM   3634 1HD1 ILE B 147      93.618  68.974  10.961  1.00  0.00           H  
ATOM   3635 2HD1 ILE B 147      92.156  67.899  10.724  1.00  0.00           H  
ATOM   3636 3HD1 ILE B 147      91.884  69.559  11.016  1.00  0.00           H  
ATOM   3637  N   VAL B 148      89.050  69.783   6.023  1.00 30.15           N  
ATOM   3638  HN  VAL B 148      89.101  70.659   6.543  1.00  0.00           H  
ATOM   3639  CA  VAL B 148      87.868  69.462   5.223  1.00 29.93           C  
ATOM   3640  HA  VAL B 148      87.502  68.455   5.532  1.00  0.00           H  
ATOM   3641  C   VAL B 148      88.265  69.393   3.728  1.00 31.83           C  
ATOM   3642  O   VAL B 148      87.804  68.509   2.998  1.00 31.86           O  
ATOM   3643  CB  VAL B 148      86.720  70.484   5.448  1.00 37.94           C  
ATOM   3644  HB  VAL B 148      87.146  71.511   5.365  1.00  0.00           H  
ATOM   3645  CG1 VAL B 148      85.609  70.331   4.378  1.00 29.43           C  
ATOM   3646 1HG1 VAL B 148      84.785  71.065   4.540  1.00  0.00           H  
ATOM   3647 2HG1 VAL B 148      85.223  69.286   4.336  1.00  0.00           H  
ATOM   3648 3HG1 VAL B 148      86.023  70.403   3.345  1.00  0.00           H  
ATOM   3649  CG2 VAL B 148      86.139  70.318   6.851  1.00 29.95           C  
ATOM   3650 1HG2 VAL B 148      85.315  71.052   7.013  1.00  0.00           H  
ATOM   3651 2HG2 VAL B 148      86.924  70.391   7.639  1.00  0.00           H  
ATOM   3652 3HG2 VAL B 148      85.810  69.271   7.046  1.00  0.00           H  
ATOM   3653  N   ALA B 149      89.126  70.319   3.288  1.00 26.28           N  
ATOM   3654  HN  ALA B 149      89.479  71.017   3.942  1.00  0.00           H  
ATOM   3655  CA  ALA B 149      89.575  70.359   1.897  1.00 35.78           C  
ATOM   3656  HA  ALA B 149      88.680  70.425   1.235  1.00  0.00           H  
ATOM   3657  C   ALA B 149      90.333  69.074   1.567  1.00 36.65           C  
ATOM   3658  O   ALA B 149      90.232  68.550   0.460  1.00 34.15           O  
ATOM   3659  CB  ALA B 149      90.461  71.573   1.641  1.00 25.50           C  
ATOM   3660  HB1 ALA B 149      90.803  71.604   0.580  1.00  0.00           H  
ATOM   3661  HB2 ALA B 149      91.320  71.612   2.351  1.00  0.00           H  
ATOM   3662  HB3 ALA B 149      89.954  72.521   1.936  1.00  0.00           H  
ATOM   3663  N   PHE B 150      91.087  68.587   2.554  1.00 35.16           N  
ATOM   3664  HN  PHE B 150      91.140  69.116   3.424  1.00  0.00           H  
ATOM   3665  CA  PHE B 150      91.841  67.338   2.460  1.00 31.48           C  
ATOM   3666  HA  PHE B 150      92.559  67.425   1.611  1.00  0.00           H  
ATOM   3667  C   PHE B 150      90.888  66.167   2.169  1.00 31.74           C  
ATOM   3668  O   PHE B 150      91.113  65.409   1.232  1.00 33.90           O  
ATOM   3669  CB  PHE B 150      92.645  67.127   3.753  1.00 27.61           C  
ATOM   3670  HB1 PHE B 150      93.508  67.832   3.789  1.00  0.00           H  
ATOM   3671  HB2 PHE B 150      92.062  67.488   4.632  1.00  0.00           H  
ATOM   3672  CG  PHE B 150      93.119  65.707   3.987  1.00 37.69           C  
ATOM   3673  CD1 PHE B 150      94.266  65.217   3.356  1.00 34.65           C  
ATOM   3674  HD1 PHE B 150      94.822  65.868   2.661  1.00  0.00           H  
ATOM   3675  CD2 PHE B 150      92.460  64.881   4.898  1.00 40.55           C  
ATOM   3676  HD2 PHE B 150      91.570  65.258   5.429  1.00  0.00           H  
ATOM   3677  CE1 PHE B 150      94.727  63.899   3.594  1.00 31.46           C  
ATOM   3678  HE1 PHE B 150      95.622  63.523   3.071  1.00  0.00           H  
ATOM   3679  CE2 PHE B 150      92.920  63.564   5.150  1.00 30.68           C  
ATOM   3680  HE2 PHE B 150      92.385  62.922   5.870  1.00  0.00           H  
ATOM   3681  CZ  PHE B 150      94.047  63.079   4.490  1.00 29.93           C  
ATOM   3682  HZ  PHE B 150      94.399  62.050   4.677  1.00  0.00           H  
ATOM   3683  N   PHE B 151      89.806  66.061   2.939  1.00 29.88           N  
ATOM   3684  HN  PHE B 151      89.653  66.747   3.678  1.00  0.00           H  
ATOM   3685  CA  PHE B 151      88.832  64.987   2.752  1.00 31.29           C  
ATOM   3686  HA  PHE B 151      89.377  64.016   2.804  1.00  0.00           H  
ATOM   3687  C   PHE B 151      88.158  65.075   1.387  1.00 36.34           C  
ATOM   3688  O   PHE B 151      88.068  64.082   0.670  1.00 34.78           O  
ATOM   3689  CB  PHE B 151      87.778  64.998   3.871  1.00 30.63           C  
ATOM   3690  HB1 PHE B 151      87.474  66.042   4.118  1.00  0.00           H  
ATOM   3691  HB2 PHE B 151      86.803  64.605   3.500  1.00  0.00           H  
ATOM   3692  CG  PHE B 151      88.214  64.261   5.112  1.00 33.99           C  
ATOM   3693  CD1 PHE B 151      88.900  64.915   6.118  1.00 31.35           C  
ATOM   3694  HD1 PHE B 151      89.118  65.991   6.016  1.00  0.00           H  
ATOM   3695  CD2 PHE B 151      87.952  62.908   5.261  1.00 39.05           C  
ATOM   3696  HD2 PHE B 151      87.406  62.368   4.470  1.00  0.00           H  
ATOM   3697  CE1 PHE B 151      89.317  64.239   7.250  1.00 32.20           C  
ATOM   3698  HE1 PHE B 151      89.866  64.777   8.041  1.00  0.00           H  
ATOM   3699  CE2 PHE B 151      88.367  62.230   6.389  1.00 42.45           C  
ATOM   3700  HE2 PHE B 151      88.156  61.153   6.495  1.00  0.00           H  
ATOM   3701  CZ  PHE B 151      89.050  62.905   7.390  1.00 38.78           C  
ATOM   3702  HZ  PHE B 151      89.377  62.368   8.296  1.00  0.00           H  
ATOM   3703  N   GLU B 152      87.708  66.267   1.018  1.00 34.09           N  
ATOM   3704  HN  GLU B 152      87.784  67.058   1.657  1.00  0.00           H  
ATOM   3705  CA  GLU B 152      87.107  66.451  -0.294  1.00 33.99           C  
ATOM   3706  HA  GLU B 152      86.239  65.756  -0.379  1.00  0.00           H  
ATOM   3707  C   GLU B 152      88.084  66.127  -1.415  1.00 33.34           C  
ATOM   3708  O   GLU B 152      87.685  65.552  -2.413  1.00 37.22           O  
ATOM   3709  CB  GLU B 152      86.588  67.883  -0.445  1.00 38.14           C  
ATOM   3710  HB1 GLU B 152      86.464  68.152  -1.520  1.00  0.00           H  
ATOM   3711  HB2 GLU B 152      87.372  68.624  -0.162  1.00  0.00           H  
ATOM   3712  CG  GLU B 152      85.303  68.128   0.329  1.00 40.59           C  
ATOM   3713  HG1 GLU B 152      85.450  67.946   1.419  1.00  0.00           H  
ATOM   3714  HG2 GLU B 152      85.054  69.214   0.361  1.00  0.00           H  
ATOM   3715  CD  GLU B 152      84.134  67.312  -0.212  1.00 41.77           C  
ATOM   3716  OE1 GLU B 152      83.876  67.343  -1.428  1.00 41.89           O  
ATOM   3717  OE2 GLU B 152      83.466  66.637   0.587  1.00 53.60           O  
ATOM   3718  N   PHE B 153      89.358  66.494  -1.262  1.00 32.99           N  
ATOM   3719  HN  PHE B 153      89.658  66.982  -0.418  1.00  0.00           H  
ATOM   3720  CA  PHE B 153      90.315  66.188  -2.319  1.00 33.50           C  
ATOM   3721  HA  PHE B 153      89.928  66.609  -3.276  1.00  0.00           H  
ATOM   3722  C   PHE B 153      90.407  64.685  -2.461  1.00 34.88           C  
ATOM   3723  O   PHE B 153      90.370  64.164  -3.563  1.00 35.03           O  
ATOM   3724  CB  PHE B 153      91.708  66.780  -2.058  1.00 32.90           C  
ATOM   3725  HB1 PHE B 153      92.007  66.637  -0.993  1.00  0.00           H  
ATOM   3726  HB2 PHE B 153      91.679  67.894  -2.092  1.00  0.00           H  
ATOM   3727  CG  PHE B 153      92.771  66.239  -2.994  1.00 35.61           C  
ATOM   3728  CD1 PHE B 153      92.801  66.628  -4.329  1.00 38.20           C  
ATOM   3729  HD1 PHE B 153      92.052  67.348  -4.701  1.00  0.00           H  
ATOM   3730  CD2 PHE B 153      93.715  65.323  -2.547  1.00 35.85           C  
ATOM   3731  HD2 PHE B 153      93.701  64.997  -1.493  1.00  0.00           H  
ATOM   3732  CE1 PHE B 153      93.757  66.126  -5.201  1.00 36.16           C  
ATOM   3733  HE1 PHE B 153      93.771  66.451  -6.255  1.00  0.00           H  
ATOM   3734  CE2 PHE B 153      94.676  64.812  -3.410  1.00 37.75           C  
ATOM   3735  HE2 PHE B 153      95.423  64.089  -3.041  1.00  0.00           H  
ATOM   3736  CZ  PHE B 153      94.694  65.215  -4.742  1.00 36.62           C  
ATOM   3737  HZ  PHE B 153      95.454  64.809  -5.431  1.00  0.00           H  
ATOM   3738  N   GLY B 154      90.494  63.993  -1.332  1.00 36.28           N  
ATOM   3739  HN  GLY B 154      90.522  64.490  -0.442  1.00  0.00           H  
ATOM   3740  CA  GLY B 154      90.550  62.542  -1.339  1.00 39.63           C  
ATOM   3741  HA1 GLY B 154      90.721  62.128  -0.318  1.00  0.00           H  
ATOM   3742  HA2 GLY B 154      91.478  62.165  -1.828  1.00  0.00           H  
ATOM   3743  C   GLY B 154      89.309  61.972  -1.975  1.00 41.56           C  
ATOM   3744  O   GLY B 154      89.361  60.939  -2.633  1.00 46.23           O  
ATOM   3745  N   GLY B 155      88.189  62.669  -1.785  1.00 47.05           N  
ATOM   3746  HN  GLY B 155      88.226  63.518  -1.221  1.00  0.00           H  
ATOM   3747  CA  GLY B 155      86.919  62.259  -2.354  1.00 43.65           C  
ATOM   3748  HA1 GLY B 155      86.068  62.848  -1.938  1.00  0.00           H  
ATOM   3749  HA2 GLY B 155      86.611  61.249  -1.997  1.00  0.00           H  
ATOM   3750  C   GLY B 155      86.970  62.332  -3.860  1.00 43.00           C  
ATOM   3751  O   GLY B 155      86.549  61.409  -4.541  1.00 47.07           O  
ATOM   3752  N   VAL B 156      87.507  63.436  -4.371  1.00 43.40           N  
ATOM   3753  HN  VAL B 156      87.849  64.157  -3.735  1.00  0.00           H  
ATOM   3754  CA  VAL B 156      87.624  63.652  -5.809  1.00 44.70           C  
ATOM   3755  HA  VAL B 156      86.605  63.591  -6.258  1.00  0.00           H  
ATOM   3756  C   VAL B 156      88.498  62.580  -6.450  1.00 40.46           C  
ATOM   3757  O   VAL B 156      88.154  62.012  -7.492  1.00 39.11           O  
ATOM   3758  CB  VAL B 156      88.213  65.051  -6.119  1.00 46.06           C  
ATOM   3759  HB  VAL B 156      89.166  65.157  -5.550  1.00  0.00           H  
ATOM   3760  CG1 VAL B 156      88.535  65.188  -7.609  1.00 48.73           C  
ATOM   3761 1HG1 VAL B 156      89.231  64.386  -7.949  1.00  0.00           H  
ATOM   3762 2HG1 VAL B 156      88.930  66.202  -7.850  1.00  0.00           H  
ATOM   3763 3HG1 VAL B 156      87.607  65.214  -8.227  1.00  0.00           H  
ATOM   3764  CG2 VAL B 156      87.255  66.155  -5.651  1.00 40.66           C  
ATOM   3765 1HG2 VAL B 156      87.020  66.055  -4.566  1.00  0.00           H  
ATOM   3766 2HG2 VAL B 156      86.327  66.181  -6.269  1.00  0.00           H  
ATOM   3767 3HG2 VAL B 156      87.650  67.169  -5.892  1.00  0.00           H  
ATOM   3768  N   MET B 157      89.623  62.296  -5.808  1.00 40.00           N  
ATOM   3769  HN  MET B 157      89.859  62.807  -4.957  1.00  0.00           H  
ATOM   3770  CA  MET B 157      90.525  61.268  -6.298  1.00 46.30           C  
ATOM   3771  HA  MET B 157      90.830  61.543  -7.335  1.00  0.00           H  
ATOM   3772  C   MET B 157      89.862  59.900  -6.350  1.00 48.28           C  
ATOM   3773  O   MET B 157      90.090  59.138  -7.288  1.00 51.25           O  
ATOM   3774  CB  MET B 157      91.779  61.210  -5.438  1.00 50.67           C  
ATOM   3775  HB1 MET B 157      91.526  61.253  -4.353  1.00  0.00           H  
ATOM   3776  HB2 MET B 157      92.245  60.197  -5.471  1.00  0.00           H  
ATOM   3777  CG  MET B 157      92.779  62.286  -5.812  1.00 54.99           C  
ATOM   3778  HG1 MET B 157      92.678  62.567  -6.886  1.00  0.00           H  
ATOM   3779  HG2 MET B 157      92.509  63.260  -5.342  1.00  0.00           H  
ATOM   3780  SD  MET B 157      94.466  61.839  -5.427  1.00 64.83           S  
ATOM   3781  CE  MET B 157      94.677  60.358  -6.399  1.00 52.15           C  
ATOM   3782  HE1 MET B 157      95.730  60.079  -6.159  1.00  0.00           H  
ATOM   3783  HE2 MET B 157      94.451  60.467  -7.485  1.00  0.00           H  
ATOM   3784  HE3 MET B 157      93.921  59.559  -6.217  1.00  0.00           H  
ATOM   3785  N   CYS B 158      89.040  59.587  -5.351  1.00 41.43           N  
ATOM   3786  HN  CYS B 158      88.891  60.246  -4.587  1.00  0.00           H  
ATOM   3787  CA  CYS B 158      88.353  58.302  -5.349  1.00 44.13           C  
ATOM   3788  HA  CYS B 158      89.114  57.504  -5.518  1.00  0.00           H  
ATOM   3789  C   CYS B 158      87.337  58.230  -6.479  1.00 46.20           C  
ATOM   3790  O   CYS B 158      87.301  57.244  -7.226  1.00 49.50           O  
ATOM   3791  CB  CYS B 158      87.691  58.044  -4.000  1.00 39.76           C  
ATOM   3792  HB1 CYS B 158      86.873  57.290  -4.080  1.00  0.00           H  
ATOM   3793  HB2 CYS B 158      87.084  58.918  -3.666  1.00  0.00           H  
ATOM   3794  SG  CYS B 158      88.908  57.572  -2.767  1.00 47.72           S  
ATOM   3795  N   VAL B 159      86.543  59.290  -6.624  1.00 44.14           N  
ATOM   3796  HN  VAL B 159      86.621  60.063  -5.963  1.00  0.00           H  
ATOM   3797  CA  VAL B 159      85.564  59.375  -7.705  1.00 47.87           C  
ATOM   3798  HA  VAL B 159      84.860  58.516  -7.604  1.00  0.00           H  
ATOM   3799  C   VAL B 159      86.238  59.279  -9.071  1.00 52.00           C  
ATOM   3800  O   VAL B 159      85.789  58.526  -9.936  1.00 58.84           O  
ATOM   3801  CB  VAL B 159      84.736  60.691  -7.641  1.00 56.36           C  
ATOM   3802  HB  VAL B 159      85.449  61.543  -7.544  1.00  0.00           H  
ATOM   3803  CG1 VAL B 159      83.934  60.889  -8.929  1.00 44.08           C  
ATOM   3804 1HG1 VAL B 159      83.341  61.832  -8.883  1.00  0.00           H  
ATOM   3805 2HG1 VAL B 159      83.291  60.007  -9.155  1.00  0.00           H  
ATOM   3806 3HG1 VAL B 159      84.587  60.856  -9.832  1.00  0.00           H  
ATOM   3807  CG2 VAL B 159      83.813  60.702  -6.416  1.00 41.97           C  
ATOM   3808 1HG2 VAL B 159      83.220  61.645  -6.370  1.00  0.00           H  
ATOM   3809 2HG2 VAL B 159      84.381  60.527  -5.472  1.00  0.00           H  
ATOM   3810 3HG2 VAL B 159      83.156  59.801  -6.388  1.00  0.00           H  
ATOM   3811  N   GLU B 160      87.319  60.032  -9.262  1.00 48.96           N  
ATOM   3812  HN  GLU B 160      87.670  60.614  -8.501  1.00  0.00           H  
ATOM   3813  CA  GLU B 160      88.007  60.033 -10.548  1.00 54.99           C  
ATOM   3814  HA  GLU B 160      87.265  60.295 -11.338  1.00  0.00           H  
ATOM   3815  C   GLU B 160      88.576  58.650 -10.870  1.00 53.40           C  
ATOM   3816  O   GLU B 160      88.577  58.217 -12.027  1.00 51.79           O  
ATOM   3817  CB  GLU B 160      89.120  61.088 -10.571  1.00 62.83           C  
ATOM   3818  HB1 GLU B 160      89.843  60.906  -9.742  1.00  0.00           H  
ATOM   3819  HB2 GLU B 160      88.718  62.081 -10.262  1.00  0.00           H  
ATOM   3820  CG  GLU B 160      89.866  61.209 -11.911  1.00 70.04           C  
ATOM   3821  HG1 GLU B 160      90.337  60.237 -12.187  1.00  0.00           H  
ATOM   3822  HG2 GLU B 160      90.782  61.835 -11.796  1.00  0.00           H  
ATOM   3823  CD  GLU B 160      88.997  61.731 -13.055  1.00 75.31           C  
ATOM   3824  OE1 GLU B 160      87.779  61.940 -12.859  1.00 75.22           O  
ATOM   3825  OE2 GLU B 160      89.542  61.938 -14.161  1.00 79.55           O  
ATOM   3826  N   SER B 161      89.045  57.966  -9.832  1.00 51.33           N  
ATOM   3827  HN  SER B 161      89.039  58.403  -8.910  1.00  0.00           H  
ATOM   3828  CA  SER B 161      89.565  56.618  -9.967  1.00 56.00           C  
ATOM   3829  HA  SER B 161      90.432  56.644 -10.667  1.00  0.00           H  
ATOM   3830  C   SER B 161      88.517  55.676 -10.537  1.00 62.79           C  
ATOM   3831  O   SER B 161      88.807  54.869 -11.421  1.00 67.89           O  
ATOM   3832  CB  SER B 161      90.051  56.092  -8.618  1.00 56.97           C  
ATOM   3833  HB1 SER B 161      90.188  54.986  -8.631  1.00  0.00           H  
ATOM   3834  HB2 SER B 161      89.255  56.153  -7.840  1.00  0.00           H  
ATOM   3835  OG  SER B 161      91.228  56.760  -8.216  1.00 62.24           O  
ATOM   3836  HG  SER B 161      91.530  56.433  -7.377  1.00  0.00           H  
ATOM   3837  N   VAL B 162      87.298  55.784 -10.025  1.00 59.85           N  
ATOM   3838  HN  VAL B 162      87.122  56.472  -9.293  1.00  0.00           H  
ATOM   3839  CA  VAL B 162      86.208  54.941 -10.486  1.00 60.23           C  
ATOM   3840  HA  VAL B 162      86.563  53.884 -10.499  1.00  0.00           H  
ATOM   3841  C   VAL B 162      85.785  55.323 -11.901  1.00 62.56           C  
ATOM   3842  O   VAL B 162      85.650  54.468 -12.766  1.00 65.89           O  
ATOM   3843  CB  VAL B 162      84.999  55.034  -9.541  1.00 56.96           C  
ATOM   3844  HB  VAL B 162      84.716  56.107  -9.436  1.00  0.00           H  
ATOM   3845  CG1 VAL B 162      83.814  54.279 -10.120  1.00 53.43           C  
ATOM   3846 1HG1 VAL B 162      82.937  54.346  -9.435  1.00  0.00           H  
ATOM   3847 2HG1 VAL B 162      84.073  53.221 -10.360  1.00  0.00           H  
ATOM   3848 3HG1 VAL B 162      83.564  54.626 -11.150  1.00  0.00           H  
ATOM   3849  CG2 VAL B 162      85.368  54.498  -8.167  1.00 49.29           C  
ATOM   3850 1HG2 VAL B 162      84.491  54.565  -7.482  1.00  0.00           H  
ATOM   3851 2HG2 VAL B 162      86.266  55.008  -7.747  1.00  0.00           H  
ATOM   3852 3HG2 VAL B 162      85.778  53.463  -8.219  1.00  0.00           H  
ATOM   3853  N   ASN B 163      85.589  56.615 -12.134  1.00 65.79           N  
ATOM   3854  HN  ASN B 163      85.766  57.289 -11.389  1.00  0.00           H  
ATOM   3855  CA  ASN B 163      85.127  57.089 -13.431  1.00 71.64           C  
ATOM   3856  HA  ASN B 163      84.187  56.545 -13.681  1.00  0.00           H  
ATOM   3857  C   ASN B 163      86.132  56.827 -14.545  1.00 76.45           C  
ATOM   3858  O   ASN B 163      85.786  56.865 -15.724  1.00 79.95           O  
ATOM   3859  CB  ASN B 163      84.805  58.581 -13.365  1.00 73.35           C  
ATOM   3860  HB1 ASN B 163      85.660  59.158 -12.941  1.00  0.00           H  
ATOM   3861  HB2 ASN B 163      84.774  59.030 -14.385  1.00  0.00           H  
ATOM   3862  CG  ASN B 163      83.524  58.866 -12.604  1.00 79.24           C  
ATOM   3863  ND2 ASN B 163      83.349  60.119 -12.198  1.00 79.97           N  
ATOM   3864 1HD2 ASN B 163      84.032  60.855 -12.375  1.00  0.00           H  
ATOM   3865 2HD2 ASN B 163      82.488  60.311 -11.686  1.00  0.00           H  
ATOM   3866  OD1 ASN B 163      82.696  57.974 -12.390  1.00 79.35           O  
ATOM   3867  N   ARG B 164      87.379  56.567 -14.170  1.00 74.92           N  
ATOM   3868  HN  ARG B 164      87.622  56.602 -13.180  1.00  0.00           H  
ATOM   3869  CA  ARG B 164      88.407  56.232 -15.147  1.00 72.05           C  
ATOM   3870  HA  ARG B 164      88.011  56.456 -16.165  1.00  0.00           H  
ATOM   3871  C   ARG B 164      88.731  54.738 -15.073  1.00 73.14           C  
ATOM   3872  O   ARG B 164      89.740  54.281 -15.611  1.00 70.94           O  
ATOM   3873  CB  ARG B 164      89.667  57.077 -14.920  1.00 66.51           C  
ATOM   3874  HB1 ARG B 164      90.530  56.647 -15.480  1.00  0.00           H  
ATOM   3875  HB2 ARG B 164      90.036  56.951 -13.875  1.00  0.00           H  
ATOM   3876  CG  ARG B 164      89.503  58.559 -15.252  1.00 61.78           C  
ATOM   3877  HG1 ARG B 164      90.419  59.173 -15.087  1.00  0.00           H  
ATOM   3878  HG2 ARG B 164      88.640  58.989 -14.692  1.00  0.00           H  
ATOM   3879  HG3 ARG B 164      89.134  58.685 -16.297  1.00  0.00           H  
ATOM   3880  N   GLU B 165      87.849  53.992 -14.408  1.00 75.56           N  
ATOM   3881  HN  GLU B 165      87.029  54.454 -14.015  1.00  0.00           H  
ATOM   3882  CA  GLU B 165      87.988  52.548 -14.208  1.00 79.92           C  
ATOM   3883  HA  GLU B 165      87.216  52.234 -13.467  1.00  0.00           H  
ATOM   3884  C   GLU B 165      89.355  52.155 -13.647  1.00 73.14           C  
ATOM   3885  O   GLU B 165      90.082  51.352 -14.230  1.00 82.43           O  
ATOM   3886  CB  GLU B 165      87.712  51.795 -15.514  1.00 90.19           C  
ATOM   3887  HB1 GLU B 165      88.352  50.885 -15.587  1.00  0.00           H  
ATOM   3888  HB2 GLU B 165      88.102  52.367 -16.388  1.00  0.00           H  
ATOM   3889  CG  GLU B 165      86.244  51.439 -15.715  1.00 96.85           C  
ATOM   3890  HG1 GLU B 165      85.686  51.501 -14.752  1.00  0.00           H  
ATOM   3891  HG2 GLU B 165      86.126  50.351 -15.927  1.00  0.00           H  
ATOM   3892  CD  GLU B 165      85.565  52.275 -16.787  1.00104.94           C  
ATOM   3893  OE1 GLU B 165      86.230  53.152 -17.384  1.00104.42           O  
ATOM   3894  OE2 GLU B 165      84.362  52.049 -17.036  1.00109.70           O  
ATOM   3895  N   MET B 166      89.683  52.729 -12.500  1.00 65.03           N  
ATOM   3896  HN  MET B 166      89.062  53.443 -12.120  1.00  0.00           H  
ATOM   3897  CA  MET B 166      90.885  52.392 -11.755  1.00 65.90           C  
ATOM   3898  HA  MET B 166      91.311  51.445 -12.162  1.00  0.00           H  
ATOM   3899  C   MET B 166      90.494  52.175 -10.300  1.00 69.26           C  
ATOM   3900  O   MET B 166      91.246  52.510  -9.387  1.00 73.28           O  
ATOM   3901  CB  MET B 166      91.938  53.501 -11.865  1.00 62.10           C  
ATOM   3902  HB1 MET B 166      92.795  53.287 -11.185  1.00  0.00           H  
ATOM   3903  HB2 MET B 166      91.556  54.442 -11.405  1.00  0.00           H  
ATOM   3904  CG  MET B 166      92.442  53.772 -13.279  1.00 66.65           C  
ATOM   3905  HG1 MET B 166      92.996  52.890 -13.677  1.00  0.00           H  
ATOM   3906  HG2 MET B 166      91.594  53.800 -14.002  1.00  0.00           H  
ATOM   3907  SD  MET B 166      93.449  55.276 -13.410  1.00 69.97           S  
ATOM   3908  CE  MET B 166      93.809  55.268 -15.162  1.00 70.38           C  
ATOM   3909  HE1 MET B 166      94.428  56.192 -15.242  1.00  0.00           H  
ATOM   3910  HE2 MET B 166      92.924  55.218 -15.838  1.00  0.00           H  
ATOM   3911  HE3 MET B 166      94.278  54.336 -15.556  1.00  0.00           H  
ATOM   3912  N   SER B 167      89.313  51.600 -10.097  1.00 68.13           N  
ATOM   3913  HN  SER B 167      88.790  51.261 -10.905  1.00  0.00           H  
ATOM   3914  CA  SER B 167      88.730  51.432  -8.767  1.00 60.84           C  
ATOM   3915  HA  SER B 167      88.386  52.438  -8.433  1.00  0.00           H  
ATOM   3916  C   SER B 167      89.647  50.879  -7.660  1.00 61.37           C  
ATOM   3917  O   SER B 167      89.495  51.287  -6.509  1.00 70.11           O  
ATOM   3918  CB  SER B 167      87.491  50.548  -8.867  1.00 61.28           C  
ATOM   3919  HB1 SER B 167      86.995  50.419  -7.877  1.00  0.00           H  
ATOM   3920  HB2 SER B 167      86.660  51.061  -9.406  1.00  0.00           H  
ATOM   3921  OG  SER B 167      87.809  49.306  -9.458  1.00 70.35           O  
ATOM   3922  HG  SER B 167      87.037  48.755  -9.520  1.00  0.00           H  
ATOM   3923  N   PRO B 168      90.590  49.963  -7.979  1.00 63.05           N  
ATOM   3924  CA  PRO B 168      91.445  49.510  -6.870  1.00 64.51           C  
ATOM   3925  HA  PRO B 168      90.837  48.926  -6.141  1.00  0.00           H  
ATOM   3926  C   PRO B 168      92.175  50.637  -6.146  1.00 62.89           C  
ATOM   3927  O   PRO B 168      92.515  50.490  -4.970  1.00 61.14           O  
ATOM   3928  CB  PRO B 168      92.453  48.586  -7.561  1.00 59.79           C  
ATOM   3929  HB1 PRO B 168      93.418  49.078  -7.826  1.00  0.00           H  
ATOM   3930  HB2 PRO B 168      92.893  47.808  -6.894  1.00  0.00           H  
ATOM   3931  CG  PRO B 168      91.713  48.047  -8.713  1.00 56.65           C  
ATOM   3932  HG1 PRO B 168      92.367  47.605  -9.500  1.00  0.00           H  
ATOM   3933  HG2 PRO B 168      91.139  47.119  -8.484  1.00  0.00           H  
ATOM   3934  CD  PRO B 168      90.857  49.184  -9.204  1.00 54.92           C  
ATOM   3935  HD1 PRO B 168      91.304  49.773 -10.039  1.00  0.00           H  
ATOM   3936  HD2 PRO B 168      89.944  48.869  -9.761  1.00  0.00           H  
ATOM   3937  N   LEU B 169      92.395  51.749  -6.840  1.00 62.41           N  
ATOM   3938  HN  LEU B 169      92.070  51.807  -7.805  1.00  0.00           H  
ATOM   3939  CA  LEU B 169      93.089  52.886  -6.254  1.00 66.37           C  
ATOM   3940  HA  LEU B 169      94.072  52.528  -5.867  1.00  0.00           H  
ATOM   3941  C   LEU B 169      92.318  53.495  -5.091  1.00 60.79           C  
ATOM   3942  O   LEU B 169      92.921  54.131  -4.226  1.00 51.84           O  
ATOM   3943  CB  LEU B 169      93.358  53.954  -7.311  1.00 67.54           C  
ATOM   3944  HB1 LEU B 169      93.550  54.940  -6.828  1.00  0.00           H  
ATOM   3945  HB2 LEU B 169      92.423  54.194  -7.868  1.00  0.00           H  
ATOM   3946  CG  LEU B 169      94.484  53.608  -8.283  1.00 70.62           C  
ATOM   3947  HG  LEU B 169      94.160  52.732  -8.893  1.00  0.00           H  
ATOM   3948  CD1 LEU B 169      94.742  54.774  -9.227  1.00 70.13           C  
ATOM   3949 1HD1 LEU B 169      93.818  55.059  -9.783  1.00  0.00           H  
ATOM   3950 2HD1 LEU B 169      95.587  54.558  -9.922  1.00  0.00           H  
ATOM   3951 3HD1 LEU B 169      95.181  55.646  -8.689  1.00  0.00           H  
ATOM   3952  CD2 LEU B 169      95.749  53.217  -7.522  1.00 64.80           C  
ATOM   3953 1HD2 LEU B 169      95.560  52.363  -6.831  1.00  0.00           H  
ATOM   3954 2HD2 LEU B 169      96.188  54.089  -6.984  1.00  0.00           H  
ATOM   3955 3HD2 LEU B 169      96.594  53.001  -8.217  1.00  0.00           H  
ATOM   3956  N   VAL B 170      91.000  53.307  -5.074  1.00 56.54           N  
ATOM   3957  HN  VAL B 170      90.546  52.837  -5.857  1.00  0.00           H  
ATOM   3958  CA  VAL B 170      90.202  53.766  -3.947  1.00 51.33           C  
ATOM   3959  HA  VAL B 170      90.247  54.880  -3.912  1.00  0.00           H  
ATOM   3960  C   VAL B 170      90.791  53.218  -2.654  1.00 54.55           C  
ATOM   3961  O   VAL B 170      91.031  53.969  -1.703  1.00 53.14           O  
ATOM   3962  CB  VAL B 170      88.731  53.342  -4.063  1.00 45.42           C  
ATOM   3963  HB  VAL B 170      88.686  52.232  -4.156  1.00  0.00           H  
ATOM   3964  CG1 VAL B 170      87.960  53.757  -2.817  1.00 44.63           C  
ATOM   3965 1HG1 VAL B 170      88.422  53.304  -1.909  1.00  0.00           H  
ATOM   3966 2HG1 VAL B 170      86.875  53.513  -2.898  1.00  0.00           H  
ATOM   3967 3HG1 VAL B 170      87.873  54.865  -2.731  1.00  0.00           H  
ATOM   3968  CG2 VAL B 170      88.105  53.956  -5.295  1.00 45.36           C  
ATOM   3969 1HG2 VAL B 170      88.669  53.652  -6.207  1.00  0.00           H  
ATOM   3970 2HG2 VAL B 170      88.018  55.064  -5.209  1.00  0.00           H  
ATOM   3971 3HG2 VAL B 170      87.020  53.712  -5.376  1.00  0.00           H  
ATOM   3972  N   ASP B 171      91.043  51.911  -2.636  1.00 49.52           N  
ATOM   3973  HN  ASP B 171      90.787  51.343  -3.444  1.00  0.00           H  
ATOM   3974  CA  ASP B 171      91.676  51.274  -1.488  1.00 52.84           C  
ATOM   3975  HA  ASP B 171      91.000  51.391  -0.609  1.00  0.00           H  
ATOM   3976  C   ASP B 171      93.015  51.936  -1.152  1.00 54.92           C  
ATOM   3977  O   ASP B 171      93.342  52.125   0.023  1.00 52.54           O  
ATOM   3978  CB  ASP B 171      91.875  49.774  -1.742  1.00 61.60           C  
ATOM   3979  HB1 ASP B 171      92.456  49.301  -0.916  1.00  0.00           H  
ATOM   3980  HB2 ASP B 171      92.586  49.600  -2.583  1.00  0.00           H  
ATOM   3981  CG  ASP B 171      90.565  49.046  -1.975  1.00 70.17           C  
ATOM   3982  OD1 ASP B 171      89.539  49.467  -1.400  1.00 70.46           O  
ATOM   3983  OD2 ASP B 171      90.558  48.058  -2.736  1.00 78.17           O  
ATOM   3984  N   ASN B 172      93.789  52.288  -2.178  1.00 56.03           N  
ATOM   3985  HN  ASN B 172      93.470  52.117  -3.132  1.00  0.00           H  
ATOM   3986  CA  ASN B 172      95.090  52.916  -1.952  1.00 57.17           C  
ATOM   3987  HA  ASN B 172      95.627  52.333  -1.168  1.00  0.00           H  
ATOM   3988  C   ASN B 172      94.933  54.340  -1.458  1.00 51.72           C  
ATOM   3989  O   ASN B 172      95.764  54.844  -0.709  1.00 58.10           O  
ATOM   3990  CB  ASN B 172      95.947  52.913  -3.221  1.00 58.97           C  
ATOM   3991  HB1 ASN B 172      95.430  53.446  -4.053  1.00  0.00           H  
ATOM   3992  HB2 ASN B 172      96.835  53.577  -3.104  1.00  0.00           H  
ATOM   3993  CG  ASN B 172      96.363  51.521  -3.646  1.00 58.15           C  
ATOM   3994  ND2 ASN B 172      97.502  51.058  -3.139  1.00 54.73           N  
ATOM   3995 1HD2 ASN B 172      97.782  50.120  -3.425  1.00  0.00           H  
ATOM   3996 2HD2 ASN B 172      98.075  51.596  -2.489  1.00  0.00           H  
ATOM   3997  OD1 ASN B 172      95.674  50.875  -4.427  1.00 64.85           O  
ATOM   3998  N   ILE B 173      93.872  55.001  -1.889  1.00 46.42           N  
ATOM   3999  HN  ILE B 173      93.187  54.534  -2.483  1.00  0.00           H  
ATOM   4000  CA  ILE B 173      93.681  56.394  -1.516  1.00 49.12           C  
ATOM   4001  HA  ILE B 173      94.655  56.924  -1.636  1.00  0.00           H  
ATOM   4002  C   ILE B 173      93.263  56.489  -0.051  1.00 48.79           C  
ATOM   4003  O   ILE B 173      93.714  57.376   0.676  1.00 47.25           O  
ATOM   4004  CB  ILE B 173      92.649  57.078  -2.420  1.00 45.66           C  
ATOM   4005  HB  ILE B 173      91.717  56.467  -2.446  1.00  0.00           H  
ATOM   4006  CG1 ILE B 173      93.219  57.193  -3.833  1.00 47.22           C  
ATOM   4007 1HG1 ILE B 173      94.024  57.964  -3.868  1.00  0.00           H  
ATOM   4008 2HG1 ILE B 173      93.814  56.286  -4.089  1.00  0.00           H  
ATOM   4009  CG2 ILE B 173      92.324  58.480  -1.891  1.00 43.61           C  
ATOM   4010 1HG2 ILE B 173      91.908  58.396  -0.860  1.00  0.00           H  
ATOM   4011 2HG2 ILE B 173      91.648  59.044  -2.575  1.00  0.00           H  
ATOM   4012 3HG2 ILE B 173      93.203  59.164  -1.938  1.00  0.00           H  
ATOM   4013  CD1 ILE B 173      92.182  57.463  -4.899  1.00 55.21           C  
ATOM   4014 1HD1 ILE B 173      92.598  57.547  -5.930  1.00  0.00           H  
ATOM   4015 2HD1 ILE B 173      91.587  58.370  -4.643  1.00  0.00           H  
ATOM   4016 3HD1 ILE B 173      91.377  56.692  -4.864  1.00  0.00           H  
ATOM   4017  N   ALA B 174      92.429  55.545   0.375  1.00 50.81           N  
ATOM   4018  HN  ALA B 174      92.094  54.849  -0.292  1.00  0.00           H  
ATOM   4019  CA  ALA B 174      91.975  55.466   1.758  1.00 49.31           C  
ATOM   4020  HA  ALA B 174      91.496  56.438   2.020  1.00  0.00           H  
ATOM   4021  C   ALA B 174      93.122  55.225   2.736  1.00 54.39           C  
ATOM   4022  O   ALA B 174      93.125  55.781   3.836  1.00 53.57           O  
ATOM   4023  CB  ALA B 174      90.931  54.371   1.906  1.00 49.13           C  
ATOM   4024  HB1 ALA B 174      90.584  54.311   2.964  1.00  0.00           H  
ATOM   4025  HB2 ALA B 174      91.302  53.388   1.533  1.00  0.00           H  
ATOM   4026  HB3 ALA B 174      90.082  54.506   1.196  1.00  0.00           H  
ATOM   4027  N   ILE B 175      94.088  54.391   2.351  1.00 52.16           N  
ATOM   4028  HN  ILE B 175      94.059  53.971   1.422  1.00  0.00           H  
ATOM   4029  CA  ILE B 175      95.188  54.078   3.261  1.00 56.10           C  
ATOM   4030  HA  ILE B 175      94.752  53.876   4.267  1.00  0.00           H  
ATOM   4031  C   ILE B 175      96.120  55.281   3.387  1.00 54.16           C  
ATOM   4032  O   ILE B 175      96.581  55.599   4.489  1.00 50.66           O  
ATOM   4033  CB  ILE B 175      95.981  52.806   2.819  1.00 62.74           C  
ATOM   4034  HB  ILE B 175      95.368  51.908   3.065  1.00  0.00           H  
ATOM   4035  CG1 ILE B 175      97.318  52.690   3.552  1.00 62.73           C  
ATOM   4036 1HG1 ILE B 175      98.094  52.242   2.888  1.00  0.00           H  
ATOM   4037 2HG1 ILE B 175      97.769  53.697   3.711  1.00  0.00           H  
ATOM   4038  CG2 ILE B 175      96.251  52.801   1.358  1.00 66.91           C  
ATOM   4039 1HG2 ILE B 175      96.817  51.893   1.043  1.00  0.00           H  
ATOM   4040 2HG2 ILE B 175      96.771  53.734   1.039  1.00  0.00           H  
ATOM   4041 3HG2 ILE B 175      95.310  52.916   0.772  1.00  0.00           H  
ATOM   4042  CD1 ILE B 175      97.229  51.938   4.847  1.00 61.71           C  
ATOM   4043 1HD1 ILE B 175      98.204  51.853   5.381  1.00  0.00           H  
ATOM   4044 2HD1 ILE B 175      96.778  50.931   4.688  1.00  0.00           H  
ATOM   4045 3HD1 ILE B 175      96.453  52.386   5.511  1.00  0.00           H  
ATOM   4046  N   TRP B 176      96.366  55.964   2.268  1.00 55.62           N  
ATOM   4047  HN  TRP B 176      95.963  55.637   1.390  1.00  0.00           H  
ATOM   4048  CA  TRP B 176      97.197  57.170   2.262  1.00 49.48           C  
ATOM   4049  HA  TRP B 176      98.184  56.916   2.714  1.00  0.00           H  
ATOM   4050  C   TRP B 176      96.572  58.294   3.080  1.00 43.15           C  
ATOM   4051  O   TRP B 176      97.281  59.044   3.756  1.00 47.30           O  
ATOM   4052  CB  TRP B 176      97.435  57.658   0.835  1.00 52.28           C  
ATOM   4053  HB1 TRP B 176      96.474  57.974   0.366  1.00  0.00           H  
ATOM   4054  HB2 TRP B 176      97.973  58.635   0.841  1.00  0.00           H  
ATOM   4055  CG  TRP B 176      98.140  56.683  -0.032  1.00 62.06           C  
ATOM   4056  CD1 TRP B 176      98.927  55.635   0.368  1.00 63.81           C  
ATOM   4057  HD1 TRP B 176      99.147  55.374   1.417  1.00  0.00           H  
ATOM   4058  CD2 TRP B 176      98.121  56.648  -1.462  1.00 62.66           C  
ATOM   4059  CE2 TRP B 176      98.923  55.556  -1.863  1.00 60.68           C  
ATOM   4060  CE3 TRP B 176      97.506  57.433  -2.442  1.00 54.77           C  
ATOM   4061  HE3 TRP B 176      96.875  58.293  -2.161  1.00  0.00           H  
ATOM   4062  NE1 TRP B 176      99.401  54.957  -0.727  1.00 59.12           N  
ATOM   4063  HE1 TRP B 176     100.010  54.140  -0.700  1.00  0.00           H  
ATOM   4064  CZ2 TRP B 176      99.124  55.231  -3.200  1.00 62.35           C  
ATOM   4065  HZ2 TRP B 176      99.756  54.376  -3.493  1.00  0.00           H  
ATOM   4066  CZ3 TRP B 176      97.705  57.108  -3.769  1.00 59.47           C  
ATOM   4067  HZ3 TRP B 176      97.226  57.718  -4.554  1.00  0.00           H  
ATOM   4068  CH2 TRP B 176      98.507  56.014  -4.138  1.00 62.17           C  
ATOM   4069  HH2 TRP B 176      98.642  55.781  -5.208  1.00  0.00           H  
ATOM   4070  N   MET B 177      95.249  58.421   2.999  1.00 38.81           N  
ATOM   4071  HN  MET B 177      94.729  57.805   2.375  1.00  0.00           H  
ATOM   4072  CA  MET B 177      94.518  59.425   3.785  1.00 35.79           C  
ATOM   4073  HA  MET B 177      94.998  60.419   3.629  1.00  0.00           H  
ATOM   4074  C   MET B 177      94.596  59.074   5.254  1.00 35.44           C  
ATOM   4075  O   MET B 177      94.830  59.938   6.100  1.00 40.40           O  
ATOM   4076  CB  MET B 177      93.051  59.515   3.350  1.00 39.52           C  
ATOM   4077  HB1 MET B 177      92.450  60.037   4.130  1.00  0.00           H  
ATOM   4078  HB2 MET B 177      92.578  58.506   3.382  1.00  0.00           H  
ATOM   4079  CG  MET B 177      92.820  60.163   1.985  1.00 37.06           C  
ATOM   4080  HG1 MET B 177      93.253  61.190   1.951  1.00  0.00           H  
ATOM   4081  HG2 MET B 177      93.446  59.677   1.200  1.00  0.00           H  
ATOM   4082  SD  MET B 177      91.076  60.178   1.508  1.00 43.91           S  
ATOM   4083  CE  MET B 177      90.339  61.083   2.877  1.00 38.39           C  
ATOM   4084  HE1 MET B 177      89.264  61.092   2.583  1.00  0.00           H  
ATOM   4085  HE2 MET B 177      90.785  62.084   3.081  1.00  0.00           H  
ATOM   4086  HE3 MET B 177      90.552  60.670   3.890  1.00  0.00           H  
ATOM   4087  N   THR B 178      94.397  57.792   5.544  1.00 39.04           N  
ATOM   4088  HN  THR B 178      94.177  57.146   4.786  1.00  0.00           H  
ATOM   4089  CA  THR B 178      94.481  57.275   6.906  1.00 45.06           C  
ATOM   4090  HA  THR B 178      93.747  57.827   7.538  1.00  0.00           H  
ATOM   4091  C   THR B 178      95.870  57.481   7.493  1.00 49.25           C  
ATOM   4092  O   THR B 178      96.013  57.978   8.615  1.00 48.88           O  
ATOM   4093  CB  THR B 178      94.131  55.787   6.949  1.00 46.45           C  
ATOM   4094  HB  THR B 178      94.766  55.244   6.211  1.00  0.00           H  
ATOM   4095  CG2 THR B 178      94.372  55.198   8.342  1.00 45.19           C  
ATOM   4096 1HG2 THR B 178      95.443  55.321   8.625  1.00  0.00           H  
ATOM   4097 2HG2 THR B 178      94.040  54.136   8.411  1.00  0.00           H  
ATOM   4098 3HG2 THR B 178      93.685  55.632   9.105  1.00  0.00           H  
ATOM   4099  OG1 THR B 178      92.757  55.629   6.586  1.00 52.26           O  
ATOM   4100  HG1 THR B 178      92.608  55.994   5.722  1.00  0.00           H  
ATOM   4101  N   GLU B 179      96.886  57.105   6.716  1.00 44.76           N  
ATOM   4102  HN  GLU B 179      96.680  56.673   5.815  1.00  0.00           H  
ATOM   4103  CA  GLU B 179      98.283  57.287   7.105  1.00 47.86           C  
ATOM   4104  HA  GLU B 179      98.451  56.720   8.050  1.00  0.00           H  
ATOM   4105  C   GLU B 179      98.639  58.749   7.367  1.00 42.41           C  
ATOM   4106  O   GLU B 179      99.308  59.056   8.348  1.00 53.55           O  
ATOM   4107  CB  GLU B 179      99.214  56.696   6.029  1.00 54.19           C  
ATOM   4108  HB1 GLU B 179     100.219  57.176   6.069  1.00  0.00           H  
ATOM   4109  HB2 GLU B 179      98.896  57.019   5.010  1.00  0.00           H  
ATOM   4110  CG  GLU B 179      99.338  55.164   6.102  1.00 63.71           C  
ATOM   4111  HG1 GLU B 179      99.852  54.857   7.043  1.00  0.00           H  
ATOM   4112  HG2 GLU B 179      98.339  54.698   6.272  1.00  0.00           H  
ATOM   4113  CD  GLU B 179     100.024  54.535   4.885  1.00 72.81           C  
ATOM   4114  OE1 GLU B 179      99.951  55.096   3.770  1.00 66.39           O  
ATOM   4115  OE2 GLU B 179     100.635  53.459   5.049  1.00 84.70           O  
ATOM   4116  N   TYR B 180      98.188  59.653   6.502  1.00 41.88           N  
ATOM   4117  HN  TYR B 180      97.602  59.357   5.721  1.00  0.00           H  
ATOM   4118  CA  TYR B 180      98.525  61.065   6.660  1.00 39.75           C  
ATOM   4119  HA  TYR B 180      99.627  61.145   6.809  1.00  0.00           H  
ATOM   4120  C   TYR B 180      97.833  61.654   7.890  1.00 34.41           C  
ATOM   4121  O   TYR B 180      98.393  62.512   8.570  1.00 35.88           O  
ATOM   4122  CB  TYR B 180      98.151  61.873   5.410  1.00 39.80           C  
ATOM   4123  HB1 TYR B 180      98.429  61.328   4.478  1.00  0.00           H  
ATOM   4124  HB2 TYR B 180      97.046  61.911   5.268  1.00  0.00           H  
ATOM   4125  CG  TYR B 180      98.750  63.262   5.434  1.00 36.54           C  
ATOM   4126  CD1 TYR B 180     100.026  63.486   4.942  1.00 40.02           C  
ATOM   4127  HD1 TYR B 180     100.595  62.645   4.512  1.00  0.00           H  
ATOM   4128  CD2 TYR B 180      98.062  64.336   5.993  1.00 32.09           C  
ATOM   4129  HD2 TYR B 180      97.053  64.177   6.409  1.00  0.00           H  
ATOM   4130  CE1 TYR B 180     100.593  64.730   4.979  1.00 34.31           C  
ATOM   4131  HE1 TYR B 180     101.606  64.888   4.573  1.00  0.00           H  
ATOM   4132  CE2 TYR B 180      98.625  65.598   6.035  1.00 31.47           C  
ATOM   4133  HE2 TYR B 180      98.070  66.446   6.470  1.00  0.00           H  
ATOM   4134  CZ  TYR B 180      99.900  65.779   5.521  1.00 34.13           C  
ATOM   4135  OH  TYR B 180     100.495  67.013   5.539  1.00 35.28           O  
ATOM   4136  HH  TYR B 180     100.014  67.741   5.915  1.00  0.00           H  
ATOM   4137  N  ALEU B 181      96.608  61.217   8.162  0.99 36.87           N  
ATOM   4138  H  ALEU B 181      96.147  60.567   7.525  1.00  0.00           H  
ATOM   4139  N  BLEU B 181      96.623  61.176   8.159  0.01 36.52           N  
ATOM   4140  H  BLEU B 181      96.211  60.502   7.513  1.00  0.00           H  
ATOM   4141  CA ALEU B 181      95.917  61.664   9.372  0.99 37.03           C  
ATOM   4142  HA ALEU B 181      95.871  62.778   9.359  1.00  0.00           H  
ATOM   4143  CA BLEU B 181      95.857  61.571   9.336  0.01 37.08           C  
ATOM   4144  HA BLEU B 181      95.718  62.677   9.316  1.00  0.00           H  
ATOM   4145  C  ALEU B 181      96.692  61.231  10.609  0.99 38.11           C  
ATOM   4146  C  BLEU B 181      96.598  61.196  10.615  0.01 39.45           C  
ATOM   4147  O  ALEU B 181      96.961  62.043  11.489  0.99 45.19           O  
ATOM   4148  O  BLEU B 181      96.750  62.008  11.528  0.01 40.51           O  
ATOM   4149  CB ALEU B 181      94.484  61.122   9.429  0.99 37.18           C  
ATOM   4150  HB1ALEU B 181      94.188  60.947  10.490  1.00  0.00           H  
ATOM   4151  HB2ALEU B 181      94.459  60.078   9.039  1.00  0.00           H  
ATOM   4152  CB BLEU B 181      94.479  60.904   9.314  0.01 39.08           C  
ATOM   4153  HB1BLEU B 181      94.468  60.077  10.062  1.00  0.00           H  
ATOM   4154  HB2BLEU B 181      94.370  60.336   8.361  1.00  0.00           H  
ATOM   4155  CG ALEU B 181      93.416  61.968   8.723  0.99 40.30           C  
ATOM   4156  HG ALEU B 181      93.878  62.451   7.831  1.00  0.00           H  
ATOM   4157  CG BLEU B 181      93.235  61.769   9.518  0.01 40.22           C  
ATOM   4158  HG BLEU B 181      93.245  62.169  10.559  1.00  0.00           H  
ATOM   4159  CD1ALEU B 181      92.280  61.081   8.257  0.99 39.45           C  
ATOM   4160 1HD1ALEU B 181      91.504  61.696   7.744  1.00  0.00           H  
ATOM   4161 2HD1ALEU B 181      91.852  60.477   9.091  1.00  0.00           H  
ATOM   4162 3HD1ALEU B 181      92.640  60.242   7.617  1.00  0.00           H  
ATOM   4163  CD1BLEU B 181      93.239  62.930   8.554  0.01 39.89           C  
ATOM   4164 1HD1BLEU B 181      94.163  63.539   8.694  1.00  0.00           H  
ATOM   4165 2HD1BLEU B 181      92.315  63.548   8.640  1.00  0.00           H  
ATOM   4166 3HD1BLEU B 181      93.114  62.596   7.497  1.00  0.00           H  
ATOM   4167  CD2ALEU B 181      92.881  63.059   9.644  0.99 41.49           C  
ATOM   4168 1HD2ALEU B 181      92.105  63.674   9.131  1.00  0.00           H  
ATOM   4169 2HD2ALEU B 181      93.704  63.693  10.051  1.00  0.00           H  
ATOM   4170 3HD2ALEU B 181      92.501  62.636  10.603  1.00  0.00           H  
ATOM   4171  CD2BLEU B 181      91.977  60.940   9.328  0.01 41.65           C  
ATOM   4172 1HD2BLEU B 181      91.974  60.082  10.040  1.00  0.00           H  
ATOM   4173 2HD2BLEU B 181      91.852  60.606   8.271  1.00  0.00           H  
ATOM   4174 3HD2BLEU B 181      91.053  61.558   9.414  1.00  0.00           H  
ATOM   4175  N   ASN B 182      97.055  59.951  10.658  1.00 37.11           N  
ATOM   4176  CA  ASN B 182      97.755  59.388  11.805  1.00 39.97           C  
ATOM   4177  HA  ASN B 182      97.175  59.651  12.721  1.00  0.00           H  
ATOM   4178  C   ASN B 182      99.182  59.880  12.001  1.00 43.83           C  
ATOM   4179  O   ASN B 182      99.624  60.074  13.128  1.00 54.45           O  
ATOM   4180  CB  ASN B 182      97.775  57.866  11.686  1.00 46.39           C  
ATOM   4181  HB1 ASN B 182      98.153  57.547  10.687  1.00  0.00           H  
ATOM   4182  HB2 ASN B 182      98.572  57.425  12.329  1.00  0.00           H  
ATOM   4183  CG  ASN B 182      96.427  57.240  11.983  1.00 50.86           C  
ATOM   4184  ND2 ASN B 182      96.154  56.108  11.353  1.00 50.11           N  
ATOM   4185 1HD2 ASN B 182      96.805  55.669  10.702  1.00  0.00           H  
ATOM   4186 2HD2 ASN B 182      95.247  55.687  11.553  1.00  0.00           H  
ATOM   4187  OD1 ASN B 182      95.639  57.771  12.771  1.00 54.02           O  
ATOM   4188  N   ARG B 183      99.907  60.082  10.907  1.00 42.78           N  
ATOM   4189  HN  ARG B 183      99.474  59.983   9.989  1.00  0.00           H  
ATOM   4190  CA  ARG B 183     101.320  60.445  11.006  1.00 46.20           C  
ATOM   4191  HA  ARG B 183     101.709  60.053  11.975  1.00  0.00           H  
ATOM   4192  C   ARG B 183     101.563  61.938  10.975  1.00 45.05           C  
ATOM   4193  O   ARG B 183     102.636  62.391  11.368  1.00 50.82           O  
ATOM   4194  CB  ARG B 183     102.132  59.801   9.875  1.00 50.05           C  
ATOM   4195  HB1 ARG B 183     103.199  60.119   9.941  1.00  0.00           H  
ATOM   4196  HB2 ARG B 183     101.852  60.256   8.896  1.00  0.00           H  
ATOM   4197  CG  ARG B 183     102.044  58.296   9.791  1.00 44.69           C  
ATOM   4198  HG1 ARG B 183     102.271  57.813  10.770  1.00  0.00           H  
ATOM   4199  HG2 ARG B 183     100.991  57.949   9.673  1.00  0.00           H  
ATOM   4200  CD  ARG B 183     102.940  57.769   8.680  1.00 60.00           C  
ATOM   4201  HD1 ARG B 183     103.214  58.578   7.964  1.00  0.00           H  
ATOM   4202  HD2 ARG B 183     103.957  57.521   9.064  1.00  0.00           H  
ATOM   4203  NE  ARG B 183     102.345  56.632   7.989  1.00 72.44           N  
ATOM   4204  HE  ARG B 183     101.479  56.789   7.474  1.00  0.00           H  
ATOM   4205  CZ  ARG B 183     102.853  55.407   7.984  1.00 81.98           C  
ATOM   4206  NH1 ARG B 183     103.980  55.154   8.632  1.00 97.16           N  
ATOM   4207 1HH1 ARG B 183     104.371  54.212   8.628  1.00  0.00           H  
ATOM   4208 2HH1 ARG B 183     104.456  55.900   9.139  1.00  0.00           H  
ATOM   4209  NH2 ARG B 183     102.235  54.437   7.325  1.00 78.58           N  
ATOM   4210 1HH2 ARG B 183     102.626  53.495   7.321  1.00  0.00           H  
ATOM   4211 2HH2 ARG B 183     101.367  54.632   6.826  1.00  0.00           H  
ATOM   4212  N   HIS B 184     100.593  62.713  10.497  1.00 42.02           N  
ATOM   4213  HN  HIS B 184      99.666  62.330  10.311  1.00  0.00           H  
ATOM   4214  CA  HIS B 184     100.880  64.118  10.244  1.00 40.54           C  
ATOM   4215  HA  HIS B 184     101.823  64.361  10.787  1.00  0.00           H  
ATOM   4216  C   HIS B 184      99.820  65.120  10.716  1.00 45.06           C  
ATOM   4217  O   HIS B 184     100.169  66.271  10.964  1.00 43.45           O  
ATOM   4218  CB  HIS B 184     101.159  64.315   8.749  1.00 33.61           C  
ATOM   4219  HB1 HIS B 184     101.195  65.399   8.490  1.00  0.00           H  
ATOM   4220  HB2 HIS B 184     100.278  64.011   8.136  1.00  0.00           H  
ATOM   4221  CG  HIS B 184     102.400  63.613   8.287  1.00 40.31           C  
ATOM   4222  CD2 HIS B 184     102.570  62.497   7.540  1.00 34.84           C  
ATOM   4223  HD2 HIS B 184     101.772  61.880   7.094  1.00  0.00           H  
ATOM   4224  ND1 HIS B 184     103.664  64.037   8.635  1.00 43.28           N  
ATOM   4225  HD1 HIS B 184     103.875  64.855   9.207  1.00  0.00           H  
ATOM   4226  CE1 HIS B 184     104.560  63.218   8.112  1.00 45.66           C  
ATOM   4227  HE1 HIS B 184     105.654  63.306   8.218  1.00  0.00           H  
ATOM   4228  NE2 HIS B 184     103.922  62.278   7.442  1.00 43.32           N  
ATOM   4229  HE2 HIS B 184     104.362  61.512   6.933  1.00  0.00           H  
ATOM   4230  N   LEU B 185      98.557  64.709  10.867  1.00 33.11           N  
ATOM   4231  HN  LEU B 185      98.300  63.746  10.649  1.00  0.00           H  
ATOM   4232  CA  LEU B 185      97.536  65.660  11.352  1.00 33.63           C  
ATOM   4233  HA  LEU B 185      97.966  66.687  11.294  1.00  0.00           H  
ATOM   4234  C   LEU B 185      97.149  65.394  12.796  1.00 31.79           C  
ATOM   4235  O   LEU B 185      96.597  66.259  13.479  1.00 37.51           O  
ATOM   4236  CB  LEU B 185      96.279  65.622  10.477  1.00 31.17           C  
ATOM   4237  HB1 LEU B 185      95.480  66.245  10.942  1.00  0.00           H  
ATOM   4238  HB2 LEU B 185      95.811  64.612  10.538  1.00  0.00           H  
ATOM   4239  CG  LEU B 185      96.451  66.019   9.014  1.00 32.75           C  
ATOM   4240  HG  LEU B 185      97.192  65.326   8.552  1.00  0.00           H  
ATOM   4241  CD1 LEU B 185      95.132  65.881   8.252  1.00 27.27           C  
ATOM   4242 1HD1 LEU B 185      94.732  64.843   8.333  1.00  0.00           H  
ATOM   4243 2HD1 LEU B 185      95.235  66.201   7.189  1.00  0.00           H  
ATOM   4244 3HD1 LEU B 185      94.383  66.638   8.584  1.00  0.00           H  
ATOM   4245  CD2 LEU B 185      97.005  67.457   8.902  1.00 26.15           C  
ATOM   4246 1HD2 LEU B 185      97.967  67.558   9.457  1.00  0.00           H  
ATOM   4247 2HD2 LEU B 185      96.256  68.214   9.234  1.00  0.00           H  
ATOM   4248 3HD2 LEU B 185      97.108  67.777   7.839  1.00  0.00           H  
ATOM   4249  N   HIS B 186      97.450  64.185  13.248  1.00 36.05           N  
ATOM   4250  HN  HIS B 186      97.982  63.556  12.647  1.00  0.00           H  
ATOM   4251  CA  HIS B 186      97.051  63.719  14.569  1.00 40.77           C  
ATOM   4252  HA  HIS B 186      95.940  63.628  14.577  1.00  0.00           H  
ATOM   4253  C   HIS B 186      97.452  64.654  15.715  1.00 41.29           C  
ATOM   4254  O   HIS B 186      96.651  64.926  16.607  1.00 47.77           O  
ATOM   4255  CB  HIS B 186      97.635  62.327  14.817  1.00 43.57           C  
ATOM   4256  HB1 HIS B 186      98.702  62.284  14.497  1.00  0.00           H  
ATOM   4257  HB2 HIS B 186      97.199  61.584  14.108  1.00  0.00           H  
ATOM   4258  CG  HIS B 186      97.487  61.861  16.227  1.00 45.90           C  
ATOM   4259  CD2 HIS B 186      98.367  61.840  17.257  1.00 41.22           C  
ATOM   4260  HD2 HIS B 186      99.415  62.182  17.230  1.00  0.00           H  
ATOM   4261  ND1 HIS B 186      96.304  61.352  16.720  1.00 48.40           N  
ATOM   4262  HD1 HIS B 186      95.439  61.248  16.189  1.00  0.00           H  
ATOM   4263  CE1 HIS B 186      96.467  61.020  17.988  1.00 46.70           C  
ATOM   4264  HE1 HIS B 186      95.699  60.574  18.642  1.00  0.00           H  
ATOM   4265  NE2 HIS B 186      97.708  61.313  18.340  1.00 47.31           N  
ATOM   4266  HE2 HIS B 186      98.110  61.170  19.266  1.00  0.00           H  
ATOM   4267  N  ATHR B 187      98.682  65.147  15.679  0.80 35.71           N  
ATOM   4268  H  ATHR B 187      99.288  64.934  14.886  1.00  0.00           H  
ATOM   4269  N  BTHR B 187      98.687  65.149  15.692  0.20 37.55           N  
ATOM   4270  H  BTHR B 187      99.301  64.942  14.905  1.00  0.00           H  
ATOM   4271  CA ATHR B 187      99.178  65.989  16.758  0.80 39.18           C  
ATOM   4272  HA ATHR B 187      99.038  65.442  17.719  1.00  0.00           H  
ATOM   4273  CA BTHR B 187      99.169  65.988  16.788  0.20 38.04           C  
ATOM   4274  HA BTHR B 187      98.983  65.444  17.744  1.00  0.00           H  
ATOM   4275  C  ATHR B 187      98.411  67.312  16.845  0.80 35.51           C  
ATOM   4276  C  BTHR B 187      98.431  67.324  16.856  0.20 36.40           C  
ATOM   4277  O  ATHR B 187      98.021  67.752  17.924  0.80 37.02           O  
ATOM   4278  O  BTHR B 187      98.072  67.783  17.940  0.20 36.21           O  
ATOM   4279  CB ATHR B 187     100.679  66.270  16.580  0.80 39.00           C  
ATOM   4280  HB ATHR B 187     100.838  66.822  15.624  1.00  0.00           H  
ATOM   4281  CB BTHR B 187     100.687  66.265  16.685  0.20 38.55           C  
ATOM   4282  HB BTHR B 187     100.975  66.994  17.478  1.00  0.00           H  
ATOM   4283  CG2ATHR B 187     101.228  67.098  17.734  0.80 33.33           C  
ATOM   4284 1HG2ATHR B 187     100.687  68.072  17.779  1.00  0.00           H  
ATOM   4285 2HG2ATHR B 187     102.333  67.231  17.670  1.00  0.00           H  
ATOM   4286 3HG2ATHR B 187     101.191  66.549  18.704  1.00  0.00           H  
ATOM   4287  CG2BTHR B 187     101.477  64.986  16.886  0.20 42.23           C  
ATOM   4288 1HG2BTHR B 187     101.237  64.547  17.883  1.00  0.00           H  
ATOM   4289 2HG2BTHR B 187     102.572  65.144  16.750  1.00  0.00           H  
ATOM   4290 3HG2BTHR B 187     101.314  64.258  16.057  1.00  0.00           H  
ATOM   4291  OG1ATHR B 187     101.371  65.025  16.523  0.80 42.39           O  
ATOM   4292  HG1ATHR B 187     101.028  64.508  15.803  1.00  0.00           H  
ATOM   4293  OG1BTHR B 187     100.995  66.829  15.404  0.20 32.53           O  
ATOM   4294  HG1BTHR B 187     100.500  67.630  15.278  1.00  0.00           H  
ATOM   4295  N   TRP B 188      98.209  67.948  15.704  1.00 29.23           N  
ATOM   4296  CA  TRP B 188      97.492  69.211  15.670  1.00 27.64           C  
ATOM   4297  HA  TRP B 188      97.982  69.913  16.384  1.00  0.00           H  
ATOM   4298  C   TRP B 188      96.028  69.005  16.117  1.00 28.26           C  
ATOM   4299  O   TRP B 188      95.487  69.781  16.894  1.00 30.82           O  
ATOM   4300  CB  TRP B 188      97.575  69.815  14.264  1.00 25.96           C  
ATOM   4301  HB1 TRP B 188      98.633  69.868  13.915  1.00  0.00           H  
ATOM   4302  HB2 TRP B 188      97.167  69.110  13.503  1.00  0.00           H  
ATOM   4303  CG  TRP B 188      96.916  71.143  14.165  1.00 30.07           C  
ATOM   4304  CD1 TRP B 188      97.514  72.374  14.235  1.00 28.82           C  
ATOM   4305  HD1 TRP B 188      98.595  72.548  14.370  1.00  0.00           H  
ATOM   4306  CD2 TRP B 188      95.515  71.379  13.987  1.00 32.36           C  
ATOM   4307  CE2 TRP B 188      95.326  72.779  13.956  1.00 30.15           C  
ATOM   4308  CE3 TRP B 188      94.397  70.537  13.851  1.00 35.35           C  
ATOM   4309  HE3 TRP B 188      94.512  69.440  13.875  1.00  0.00           H  
ATOM   4310  NE1 TRP B 188      96.556  73.367  14.110  1.00 32.38           N  
ATOM   4311  HE1 TRP B 188      96.736  74.371  14.129  1.00  0.00           H  
ATOM   4312  CZ2 TRP B 188      94.064  73.360  13.794  1.00 35.61           C  
ATOM   4313  HZ2 TRP B 188      93.936  74.455  13.778  1.00  0.00           H  
ATOM   4314  CZ3 TRP B 188      93.147  71.113  13.686  1.00 31.74           C  
ATOM   4315  HZ3 TRP B 188      92.261  70.465  13.576  1.00  0.00           H  
ATOM   4316  CH2 TRP B 188      92.991  72.515  13.656  1.00 38.01           C  
ATOM   4317  HH2 TRP B 188      91.983  72.942  13.518  1.00  0.00           H  
ATOM   4318  N   ILE B 189      95.405  67.933  15.639  1.00 29.95           N  
ATOM   4319  HN  ILE B 189      95.889  67.329  14.974  1.00  0.00           H  
ATOM   4320  CA  ILE B 189      94.042  67.602  16.046  1.00 30.17           C  
ATOM   4321  HA  ILE B 189      93.378  68.446  15.748  1.00  0.00           H  
ATOM   4322  C   ILE B 189      93.929  67.422  17.563  1.00 31.95           C  
ATOM   4323  O   ILE B 189      93.138  68.102  18.203  1.00 36.43           O  
ATOM   4324  CB  ILE B 189      93.551  66.337  15.333  1.00 31.16           C  
ATOM   4325  HB  ILE B 189      94.347  65.559  15.398  1.00  0.00           H  
ATOM   4326  CG1 ILE B 189      93.301  66.660  13.859  1.00 36.91           C  
ATOM   4327 1HG1 ILE B 189      94.181  67.180  13.415  1.00  0.00           H  
ATOM   4328 2HG1 ILE B 189      92.537  67.466  13.756  1.00  0.00           H  
ATOM   4329  CG2 ILE B 189      92.288  65.800  15.997  1.00 32.93           C  
ATOM   4330 1HG2 ILE B 189      91.931  64.880  15.478  1.00  0.00           H  
ATOM   4331 2HG2 ILE B 189      91.490  66.577  16.057  1.00  0.00           H  
ATOM   4332 3HG2 ILE B 189      92.436  65.628  17.089  1.00  0.00           H  
ATOM   4333  CD1 ILE B 189      92.922  65.462  13.037  1.00 30.51           C  
ATOM   4334 1HD1 ILE B 189      92.740  65.697  11.962  1.00  0.00           H  
ATOM   4335 2HD1 ILE B 189      92.042  64.942  13.481  1.00  0.00           H  
ATOM   4336 3HD1 ILE B 189      93.686  64.656  13.140  1.00  0.00           H  
ATOM   4337  N   GLN B 190      94.752  66.546  18.138  1.00 39.79           N  
ATOM   4338  HN  GLN B 190      95.441  66.054  17.569  1.00  0.00           H  
ATOM   4339  CA  GLN B 190      94.679  66.282  19.573  1.00 40.91           C  
ATOM   4340  HA  GLN B 190      93.632  65.981  19.809  1.00  0.00           H  
ATOM   4341  C   GLN B 190      95.013  67.504  20.424  1.00 40.95           C  
ATOM   4342  O   GLN B 190      94.458  67.663  21.518  1.00 45.82           O  
ATOM   4343  CB  GLN B 190      95.595  65.121  19.964  1.00 45.65           C  
ATOM   4344  HB1 GLN B 190      95.730  65.084  21.070  1.00  0.00           H  
ATOM   4345  HB2 GLN B 190      96.645  65.329  19.653  1.00  0.00           H  
ATOM   4346  CG  GLN B 190      95.137  63.763  19.434  1.00 62.99           C  
ATOM   4347  HG1 GLN B 190      95.572  63.563  18.427  1.00  0.00           H  
ATOM   4348  HG2 GLN B 190      95.612  62.933  20.007  1.00  0.00           H  
ATOM   4349  CD  GLN B 190      93.623  63.608  19.410  1.00 69.75           C  
ATOM   4350  NE2 GLN B 190      93.061  63.489  18.211  1.00 70.32           N  
ATOM   4351 1HE2 GLN B 190      93.604  63.499  17.347  1.00  0.00           H  
ATOM   4352 2HE2 GLN B 190      92.046  63.385  18.195  1.00  0.00           H  
ATOM   4353  OE1 GLN B 190      92.968  63.596  20.452  1.00 73.84           O  
ATOM   4354  N   ASP B 191      95.913  68.354  19.926  1.00 38.36           N  
ATOM   4355  HN  ASP B 191      96.356  68.129  19.035  1.00  0.00           H  
ATOM   4356  CA  ASP B 191      96.292  69.599  20.606  1.00 35.05           C  
ATOM   4357  HA  ASP B 191      96.407  69.381  21.693  1.00  0.00           H  
ATOM   4358  C   ASP B 191      95.251  70.703  20.449  1.00 36.17           C  
ATOM   4359  O   ASP B 191      95.302  71.712  21.135  1.00 34.80           O  
ATOM   4360  CB  ASP B 191      97.636  70.123  20.077  1.00 40.96           C  
ATOM   4361  HB1 ASP B 191      97.749  71.213  20.282  1.00  0.00           H  
ATOM   4362  HB2 ASP B 191      97.645  70.147  18.962  1.00  0.00           H  
ATOM   4363  CG  ASP B 191      98.821  69.342  20.615  1.00 55.67           C  
ATOM   4364  OD1 ASP B 191      98.645  68.579  21.590  1.00 51.79           O  
ATOM   4365  OD2 ASP B 191      99.934  69.501  20.071  1.00 69.38           O  
ATOM   4366  N   ASN B 192      94.321  70.536  19.522  1.00 33.11           N  
ATOM   4367  HN  ASN B 192      94.298  69.687  18.957  1.00  0.00           H  
ATOM   4368  CA  ASN B 192      93.337  71.579  19.323  1.00 34.49           C  
ATOM   4369  HA  ASN B 192      93.563  72.396  20.047  1.00  0.00           H  
ATOM   4370  C   ASN B 192      91.911  71.109  19.592  1.00 40.42           C  
ATOM   4371  O   ASN B 192      90.973  71.535  18.932  1.00 37.81           O  
ATOM   4372  CB  ASN B 192      93.496  72.152  17.921  1.00 30.67           C  
ATOM   4373  HB1 ASN B 192      93.522  71.347  17.150  1.00  0.00           H  
ATOM   4374  HB2 ASN B 192      92.572  72.679  17.587  1.00  0.00           H  
ATOM   4375  CG  ASN B 192      94.714  73.050  17.829  1.00 38.41           C  
ATOM   4376  ND2 ASN B 192      95.825  72.513  17.330  1.00 34.88           N  
ATOM   4377 1HD2 ASN B 192      95.858  71.566  16.954  1.00  0.00           H  
ATOM   4378 2HD2 ASN B 192      96.644  73.117  17.268  1.00  0.00           H  
ATOM   4379  OD1 ASN B 192      94.674  74.193  18.283  1.00 42.17           O  
ATOM   4380  N   GLY B 193      91.769  70.232  20.585  1.00 33.60           N  
ATOM   4381  HN  GLY B 193      92.602  69.795  20.980  1.00  0.00           H  
ATOM   4382  CA  GLY B 193      90.471  69.879  21.122  1.00 35.47           C  
ATOM   4383  HA1 GLY B 193      89.749  70.724  21.027  1.00  0.00           H  
ATOM   4384  HA2 GLY B 193      90.500  69.798  22.234  1.00  0.00           H  
ATOM   4385  C   GLY B 193      89.929  68.624  20.497  1.00 40.91           C  
ATOM   4386  O   GLY B 193      88.827  68.176  20.830  1.00 41.83           O  
ATOM   4387  N   GLY B 194      90.697  68.047  19.579  1.00 35.27           N  
ATOM   4388  HN  GLY B 194      91.569  68.493  19.293  1.00  0.00           H  
ATOM   4389  CA  GLY B 194      90.298  66.778  18.979  1.00 36.30           C  
ATOM   4390  HA1 GLY B 194      90.073  66.013  19.759  1.00  0.00           H  
ATOM   4391  HA2 GLY B 194      91.161  66.274  18.484  1.00  0.00           H  
ATOM   4392  C   GLY B 194      89.134  66.948  18.021  1.00 41.12           C  
ATOM   4393  O   GLY B 194      88.716  68.073  17.726  1.00 34.60           O  
ATOM   4394  N   TRP B 195      88.605  65.836  17.522  1.00 38.52           N  
ATOM   4395  HN  TRP B 195      89.011  64.932  17.763  1.00  0.00           H  
ATOM   4396  CA  TRP B 195      87.450  65.895  16.633  1.00 43.55           C  
ATOM   4397  HA  TRP B 195      87.733  66.510  15.747  1.00  0.00           H  
ATOM   4398  C   TRP B 195      86.229  66.548  17.286  1.00 45.52           C  
ATOM   4399  O   TRP B 195      85.406  67.127  16.585  1.00 40.25           O  
ATOM   4400  CB  TRP B 195      87.073  64.496  16.131  1.00 43.13           C  
ATOM   4401  HB1 TRP B 195      87.021  63.762  16.969  1.00  0.00           H  
ATOM   4402  HB2 TRP B 195      86.009  64.455  15.799  1.00  0.00           H  
ATOM   4403  CG  TRP B 195      87.990  64.036  15.066  1.00 46.56           C  
ATOM   4404  CD1 TRP B 195      88.989  63.118  15.185  1.00 45.39           C  
ATOM   4405  HD1 TRP B 195      89.233  62.564  16.107  1.00  0.00           H  
ATOM   4406  CD2 TRP B 195      88.035  64.513  13.716  1.00 42.53           C  
ATOM   4407  CE2 TRP B 195      89.082  63.828  13.068  1.00 44.51           C  
ATOM   4408  CE3 TRP B 195      87.284  65.442  12.989  1.00 35.81           C  
ATOM   4409  HE3 TRP B 195      86.458  65.995  13.467  1.00  0.00           H  
ATOM   4410  NE1 TRP B 195      89.648  62.984  13.985  1.00 45.96           N  
ATOM   4411  HE1 TRP B 195      90.432  62.357  13.807  1.00  0.00           H  
ATOM   4412  CZ2 TRP B 195      89.396  64.043  11.724  1.00 45.75           C  
ATOM   4413  HZ2 TRP B 195      90.221  63.498  11.235  1.00  0.00           H  
ATOM   4414  CZ3 TRP B 195      87.598  65.654  11.655  1.00 36.07           C  
ATOM   4415  HZ3 TRP B 195      87.016  66.386  11.071  1.00  0.00           H  
ATOM   4416  CH2 TRP B 195      88.642  64.954  11.036  1.00 38.67           C  
ATOM   4417  HH2 TRP B 195      88.861  65.141   9.971  1.00  0.00           H  
ATOM   4418  N   ASP B 196      86.115  66.468  18.613  1.00 43.65           N  
ATOM   4419  HN  ASP B 196      86.829  65.984  19.157  1.00  0.00           H  
ATOM   4420  CA  ASP B 196      84.964  67.075  19.292  1.00 48.90           C  
ATOM   4421  HA  ASP B 196      84.034  66.657  18.841  1.00  0.00           H  
ATOM   4422  C   ASP B 196      84.951  68.578  19.096  1.00 43.62           C  
ATOM   4423  O   ASP B 196      83.884  69.182  19.111  1.00 53.76           O  
ATOM   4424  CB  ASP B 196      84.946  66.771  20.798  1.00 46.70           C  
ATOM   4425  HB1 ASP B 196      84.299  67.496  21.344  1.00  0.00           H  
ATOM   4426  HB2 ASP B 196      85.927  67.016  21.267  1.00  0.00           H  
ATOM   4427  CG  ASP B 196      84.542  65.351  21.101  1.00 47.17           C  
ATOM   4428  OD1 ASP B 196      83.796  64.760  20.301  1.00 50.76           O  
ATOM   4429  OD2 ASP B 196      84.964  64.832  22.148  1.00 58.52           O  
ATOM   4430  N   ALA B 197      86.131  69.176  18.947  1.00 37.78           N  
ATOM   4431  HN  ALA B 197      86.982  68.616  18.997  1.00  0.00           H  
ATOM   4432  CA  ALA B 197      86.238  70.616  18.713  1.00 39.05           C  
ATOM   4433  HA  ALA B 197      85.536  71.134  19.408  1.00  0.00           H  
ATOM   4434  C   ALA B 197      85.835  70.963  17.288  1.00 36.34           C  
ATOM   4435  O   ALA B 197      85.239  72.008  17.049  1.00 43.74           O  
ATOM   4436  CB  ALA B 197      87.642  71.118  18.998  1.00 34.30           C  
ATOM   4437  HB1 ALA B 197      87.937  70.864  20.043  1.00  0.00           H  
ATOM   4438  HB2 ALA B 197      87.745  72.209  18.790  1.00  0.00           H  
ATOM   4439  HB3 ALA B 197      88.379  70.739  18.253  1.00  0.00           H  
ATOM   4440  N   PHE B 198      86.180  70.096  16.341  1.00 35.80           N  
ATOM   4441  HN  PHE B 198      86.789  69.311  16.573  1.00  0.00           H  
ATOM   4442  CA  PHE B 198      85.698  70.254  14.974  1.00 39.71           C  
ATOM   4443  HA  PHE B 198      86.050  71.240  14.590  1.00  0.00           H  
ATOM   4444  C   PHE B 198      84.167  70.240  14.934  1.00 46.28           C  
ATOM   4445  O   PHE B 198      83.547  71.103  14.309  1.00 41.18           O  
ATOM   4446  CB  PHE B 198      86.239  69.165  14.063  1.00 37.65           C  
ATOM   4447  HB1 PHE B 198      87.346  69.252  13.957  1.00  0.00           H  
ATOM   4448  HB2 PHE B 198      86.179  68.168  14.560  1.00  0.00           H  
ATOM   4449  CG  PHE B 198      85.572  69.129  12.707  1.00 40.80           C  
ATOM   4450  CD1 PHE B 198      85.851  70.102  11.748  1.00 34.33           C  
ATOM   4451  HD1 PHE B 198      86.568  70.907  11.981  1.00  0.00           H  
ATOM   4452  CD2 PHE B 198      84.665  68.126  12.391  1.00 36.32           C  
ATOM   4453  HD2 PHE B 198      84.426  67.354  13.142  1.00  0.00           H  
ATOM   4454  CE1 PHE B 198      85.235  70.068  10.501  1.00 35.25           C  
ATOM   4455  HE1 PHE B 198      85.465  70.845   9.753  1.00  0.00           H  
ATOM   4456  CE2 PHE B 198      84.050  68.079  11.137  1.00 41.27           C  
ATOM   4457  HE2 PHE B 198      83.344  67.266  10.899  1.00  0.00           H  
ATOM   4458  CZ  PHE B 198      84.327  69.053  10.194  1.00 33.56           C  
ATOM   4459  HZ  PHE B 198      83.834  69.028   9.207  1.00  0.00           H  
ATOM   4460  N   VAL B 199      83.572  69.262  15.613  1.00 38.70           N  
ATOM   4461  HN  VAL B 199      84.149  68.598  16.130  1.00  0.00           H  
ATOM   4462  CA  VAL B 199      82.131  69.109  15.642  1.00 39.95           C  
ATOM   4463  HA  VAL B 199      81.769  69.043  14.590  1.00  0.00           H  
ATOM   4464  C   VAL B 199      81.450  70.320  16.307  1.00 55.88           C  
ATOM   4465  O   VAL B 199      80.394  70.773  15.867  1.00 54.38           O  
ATOM   4466  CB  VAL B 199      81.734  67.808  16.367  1.00 46.55           C  
ATOM   4467  HB  VAL B 199      82.261  67.779  17.349  1.00  0.00           H  
ATOM   4468  CG1 VAL B 199      80.238  67.769  16.626  1.00 49.59           C  
ATOM   4469 1HG1 VAL B 199      79.920  68.657  17.221  1.00  0.00           H  
ATOM   4470 2HG1 VAL B 199      79.926  66.814  17.109  1.00  0.00           H  
ATOM   4471 3HG1 VAL B 199      79.656  67.675  15.680  1.00  0.00           H  
ATOM   4472  CG2 VAL B 199      82.170  66.589  15.550  1.00 44.58           C  
ATOM   4473 1HG2 VAL B 199      83.268  66.618  15.360  1.00  0.00           H  
ATOM   4474 2HG2 VAL B 199      81.588  66.495  14.604  1.00  0.00           H  
ATOM   4475 3HG2 VAL B 199      81.858  65.634  16.033  1.00  0.00           H  
ATOM   4476  N   GLU B 200      82.058  70.859  17.353  1.00 48.13           N  
ATOM   4477  HN  GLU B 200      82.940  70.471  17.687  1.00  0.00           H  
ATOM   4478  CA  GLU B 200      81.465  72.008  18.026  1.00 53.78           C  
ATOM   4479  HA  GLU B 200      80.396  71.775  18.240  1.00  0.00           H  
ATOM   4480  C   GLU B 200      81.516  73.256  17.138  1.00 42.64           C  
ATOM   4481  O   GLU B 200      80.629  74.103  17.187  1.00 47.41           O  
ATOM   4482  CB  GLU B 200      82.170  72.289  19.355  1.00 53.24           C  
ATOM   4483  HB1 GLU B 200      83.266  72.426  19.202  1.00  0.00           H  
ATOM   4484  HB2 GLU B 200      82.187  71.377  19.996  1.00  0.00           H  
ATOM   4485  CG  GLU B 200      81.578  73.466  20.106  1.00 60.87           C  
ATOM   4486  HG1 GLU B 200      80.686  73.151  20.696  1.00  0.00           H  
ATOM   4487  HG2 GLU B 200      81.091  74.180  19.402  1.00  0.00           H  
ATOM   4488  CD  GLU B 200      82.575  74.175  20.982  1.00 77.33           C  
ATOM   4489  OE1 GLU B 200      83.479  73.513  21.549  1.00 80.49           O  
ATOM   4490  OE2 GLU B 200      82.447  75.409  21.102  1.00 88.45           O  
ATOM   4491  N   LEU B 201      82.563  73.366  16.336  1.00 38.34           N  
ATOM   4492  HN  LEU B 201      83.281  72.642  16.345  1.00  0.00           H  
ATOM   4493  CA  LEU B 201      82.704  74.500  15.446  1.00 40.54           C  
ATOM   4494  HA  LEU B 201      82.370  75.411  15.995  1.00  0.00           H  
ATOM   4495  C   LEU B 201      81.848  74.370  14.180  1.00 47.01           C  
ATOM   4496  O   LEU B 201      81.245  75.341  13.745  1.00 52.53           O  
ATOM   4497  CB  LEU B 201      84.172  74.686  15.075  1.00 41.62           C  
ATOM   4498  HB1 LEU B 201      84.259  75.372  14.200  1.00  0.00           H  
ATOM   4499  HB2 LEU B 201      84.574  73.746  14.631  1.00  0.00           H  
ATOM   4500  CG  LEU B 201      85.091  75.165  16.211  1.00 46.14           C  
ATOM   4501  HG  LEU B 201      84.902  74.510  17.094  1.00  0.00           H  
ATOM   4502  CD1 LEU B 201      86.575  75.017  15.836  1.00 39.42           C  
ATOM   4503 1HD1 LEU B 201      87.241  75.364  16.660  1.00  0.00           H  
ATOM   4504 2HD1 LEU B 201      86.807  75.536  14.877  1.00  0.00           H  
ATOM   4505 3HD1 LEU B 201      86.816  73.972  15.529  1.00  0.00           H  
ATOM   4506  CD2 LEU B 201      84.778  76.598  16.628  1.00 43.20           C  
ATOM   4507 1HD2 LEU B 201      85.444  76.945  17.452  1.00  0.00           H  
ATOM   4508 2HD2 LEU B 201      83.703  76.716  16.899  1.00  0.00           H  
ATOM   4509 3HD2 LEU B 201      84.816  77.292  15.756  1.00  0.00           H  
ATOM   4510  N   TYR B 202      81.785  73.173  13.605  1.00 43.89           N  
ATOM   4511  HN  TYR B 202      82.164  72.364  14.096  1.00  0.00           H  
ATOM   4512  CA  TYR B 202      81.184  72.990  12.284  1.00 49.06           C  
ATOM   4513  HA  TYR B 202      81.109  73.996  11.809  1.00  0.00           H  
ATOM   4514  C   TYR B 202      79.785  72.362  12.252  1.00 47.90           C  
ATOM   4515  O   TYR B 202      79.243  72.118  11.178  1.00 57.91           O  
ATOM   4516  CB  TYR B 202      82.116  72.141  11.416  1.00 42.37           C  
ATOM   4517  HB1 TYR B 202      82.454  71.234  11.969  1.00  0.00           H  
ATOM   4518  HB2 TYR B 202      81.550  71.653  10.588  1.00  0.00           H  
ATOM   4519  CG  TYR B 202      83.298  72.912  10.876  1.00 43.78           C  
ATOM   4520  CD1 TYR B 202      84.347  73.303  11.707  1.00 34.04           C  
ATOM   4521  HD1 TYR B 202      84.321  73.036  12.777  1.00  0.00           H  
ATOM   4522  CD2 TYR B 202      83.366  73.245   9.529  1.00 43.16           C  
ATOM   4523  HD2 TYR B 202      82.549  72.939   8.855  1.00  0.00           H  
ATOM   4524  CE1 TYR B 202      85.426  74.025  11.206  1.00 33.58           C  
ATOM   4525  HE1 TYR B 202      86.244  74.344  11.874  1.00  0.00           H  
ATOM   4526  CE2 TYR B 202      84.430  73.947   9.021  1.00 31.75           C  
ATOM   4527  HE2 TYR B 202      84.462  74.198   7.947  1.00  0.00           H  
ATOM   4528  CZ  TYR B 202      85.458  74.339   9.849  1.00 38.84           C  
ATOM   4529  OH  TYR B 202      86.510  75.046   9.300  1.00 41.91           O  
ATOM   4530  HH  TYR B 202      86.532  75.260   8.375  1.00  0.00           H  
ATOM   4531  N   GLY B 203      79.196  72.091  13.407  1.00 51.76           N  
ATOM   4532  HN  GLY B 203      79.672  72.301  14.284  1.00  0.00           H  
ATOM   4533  CA  GLY B 203      77.870  71.494  13.423  1.00 52.39           C  
ATOM   4534  HA1 GLY B 203      77.688  70.928  14.367  1.00  0.00           H  
ATOM   4535  HA2 GLY B 203      77.794  70.650  12.699  1.00  0.00           H  
ATOM   4536  C   GLY B 203      76.790  72.534  13.181  1.00 59.83           C  
ATOM   4537  O   GLY B 203      77.012  73.721  13.442  1.00 63.02           O  
ATOM   4538  N   PRO B 204      75.617  72.105  12.679  1.00 62.35           N  
ATOM   4539  CA  PRO B 204      74.499  73.043  12.476  1.00 64.48           C  
ATOM   4540  HA  PRO B 204      74.817  73.871  11.801  1.00  0.00           H  
ATOM   4541  C   PRO B 204      73.967  73.616  13.785  1.00 72.23           C  
ATOM   4542  HC  PRO B 204      73.486  72.960  14.530  1.00  0.00           H  
ATOM   4543  O   PRO B 204      74.084  74.824  13.996  1.00 76.74           O  
ATOM   4544  CB  PRO B 204      73.432  72.188  11.786  1.00 68.83           C  
ATOM   4545  HB1 PRO B 204      72.390  72.433  12.098  1.00  0.00           H  
ATOM   4546  HB2 PRO B 204      73.303  72.420  10.703  1.00  0.00           H  
ATOM   4547  CG  PRO B 204      73.822  70.770  12.054  1.00 68.94           C  
ATOM   4548  HG1 PRO B 204      73.427  70.051  11.298  1.00  0.00           H  
ATOM   4549  HG2 PRO B 204      73.311  70.330  12.942  1.00  0.00           H  
ATOM   4550  CD  PRO B 204      75.318  70.760  12.162  1.00 62.08           C  
ATOM   4551  HD1 PRO B 204      75.736  69.923  12.769  1.00  0.00           H  
ATOM   4552  HD2 PRO B 204      75.852  70.493  11.220  1.00  0.00           H  
TER    4553      PRO B 204 
ATOM   4553  N   ILE C   1     100.628  71.463  -7.703  1.00 43.70           N  
ATOM   4554  HN1 ILE C   1      99.695  71.093  -7.523  1.00  0.00           H  
ATOM   4555  HN2 ILE C   1     101.335  70.728  -7.692  1.00  0.00           H  
ATOM   4556  HN3 ILE C   1     100.735  71.764  -8.672  1.00  0.00           H  
ATOM   4557  CA  ILE C   1     100.948  72.535  -6.765  1.00 42.79           C  
ATOM   4558  HA  ILE C   1     100.940  72.106  -5.736  1.00  0.00           H  
ATOM   4559  C   ILE C   1      99.934  73.683  -6.808  1.00 36.54           C  
ATOM   4560  HC  ILE C   1      99.606  74.089  -7.780  1.00  0.00           H  
ATOM   4561  O   ILE C   1      99.484  74.154  -5.765  1.00 37.65           O  
ATOM   4562  CB  ILE C   1     102.351  73.092  -7.036  1.00 37.79           C  
ATOM   4563  HB  ILE C   1     102.411  73.404  -8.105  1.00  0.00           H  
ATOM   4564  CG1 ILE C   1     103.385  71.993  -6.789  1.00 39.64           C  
ATOM   4565 1HG1 ILE C   1     103.136  71.080  -7.379  1.00  0.00           H  
ATOM   4566 2HG1 ILE C   1     103.283  71.583  -5.757  1.00  0.00           H  
ATOM   4567  CG2 ILE C   1     102.622  74.310  -6.156  1.00 33.43           C  
ATOM   4568 1HG2 ILE C   1     101.868  75.111  -6.336  1.00  0.00           H  
ATOM   4569 2HG2 ILE C   1     103.663  74.688  -6.288  1.00  0.00           H  
ATOM   4570 3HG2 ILE C   1     102.677  74.033  -5.077  1.00  0.00           H  
ATOM   4571  CD1 ILE C   1     104.815  72.425  -7.052  1.00 50.57           C  
ATOM   4572 1HD1 ILE C   1     105.569  71.624  -6.872  1.00  0.00           H  
ATOM   4573 2HD1 ILE C   1     105.064  73.338  -6.462  1.00  0.00           H  
ATOM   4574 3HD1 ILE C   1     104.917  72.835  -8.084  1.00  0.00           H  
ATOM   4575  N   ILE C   3      96.159  73.065  -7.962  1.00 37.23           N  
ATOM   4576  HN  ILE C   3      96.356  74.046  -7.764  1.00  0.00           H  
ATOM   4577  HN  ILE C   3      96.712  72.563  -8.657  1.00  0.00           H  
ATOM   4578  CA  ILE C   3      95.084  72.376  -7.251  1.00 40.12           C  
ATOM   4579  HA  ILE C   3      94.105  72.813  -7.559  1.00  0.00           H  
ATOM   4580  C   ILE C   3      95.280  72.598  -5.742  1.00 41.66           C  
ATOM   4581  O   ILE C   3      94.338  72.923  -5.008  1.00 35.84           O  
ATOM   4582  CB  ILE C   3      95.069  70.869  -7.530  1.00 33.58           C  
ATOM   4583  HB  ILE C   3      96.094  70.465  -7.360  1.00  0.00           H  
ATOM   4584  CG1 ILE C   3      94.666  70.582  -8.971  1.00 34.98           C  
ATOM   4585 1HG1 ILE C   3      95.302  71.153  -9.687  1.00  0.00           H  
ATOM   4586 2HG1 ILE C   3      93.676  71.037  -9.209  1.00  0.00           H  
ATOM   4587  CG2 ILE C   3      94.106  70.153  -6.600  1.00 37.62           C  
ATOM   4588 1HG2 ILE C   3      94.095  69.057  -6.803  1.00  0.00           H  
ATOM   4589 2HG2 ILE C   3      93.082  70.591  -6.652  1.00  0.00           H  
ATOM   4590 3HG2 ILE C   3      94.329  70.371  -5.530  1.00  0.00           H  
ATOM   4591  CD1 ILE C   3      94.677  69.100  -9.293  1.00 43.09           C  
ATOM   4592 1HD1 ILE C   3      94.382  68.890 -10.348  1.00  0.00           H  
ATOM   4593 2HD1 ILE C   3      94.041  68.529  -8.577  1.00  0.00           H  
ATOM   4594 3HD1 ILE C   3      95.667  68.645  -9.055  1.00  0.00           H  
ATOM   4595  N   ALA C   4      96.520  72.439  -5.285  1.00 33.37           N  
ATOM   4596  HN  ALA C   4      97.283  72.277  -5.943  1.00  0.00           H  
ATOM   4597  CA  ALA C   4      96.801  72.494  -3.857  1.00 30.13           C  
ATOM   4598  HA  ALA C   4      96.050  71.857  -3.333  1.00  0.00           H  
ATOM   4599  C   ALA C   4      96.691  73.923  -3.291  1.00 39.26           C  
ATOM   4600  O   ALA C   4      96.022  74.143  -2.281  1.00 37.94           O  
ATOM   4601  CB  ALA C   4      98.149  71.932  -3.586  1.00 30.65           C  
ATOM   4602  HB1 ALA C   4      98.229  70.898  -3.996  1.00  0.00           H  
ATOM   4603  HB2 ALA C   4      98.404  71.970  -2.501  1.00  0.00           H  
ATOM   4604  HB3 ALA C   4      98.960  72.594  -3.970  1.00  0.00           H  
ATOM   4605  N   GLN C   5      97.340  74.885  -3.944  1.00 29.52           N  
ATOM   4606  HN  GLN C   5      97.834  74.657  -4.807  1.00  0.00           H  
ATOM   4607  CA  GLN C   5      97.359  76.255  -3.452  1.00 34.17           C  
ATOM   4608  HA  GLN C   5      97.649  76.234  -2.376  1.00  0.00           H  
ATOM   4609  C   GLN C   5      95.984  76.909  -3.561  1.00 33.14           C  
ATOM   4610  HC  GLN C   5      95.362  76.732  -4.455  1.00  0.00           H  
ATOM   4611  O   GLN C   5      95.566  77.631  -2.660  1.00 33.46           O  
ATOM   4612  CB  GLN C   5      98.399  77.079  -4.209  1.00 33.65           C  
ATOM   4613  HB1 GLN C   5      98.252  78.169  -4.028  1.00  0.00           H  
ATOM   4614  HB2 GLN C   5      98.208  77.050  -5.307  1.00  0.00           H  
ATOM   4615  CG  GLN C   5      99.838  76.661  -3.893  1.00 35.00           C  
ATOM   4616  HG1 GLN C   5      99.981  75.568  -4.062  1.00  0.00           H  
ATOM   4617  HG2 GLN C   5     100.033  76.703  -2.796  1.00  0.00           H  
ATOM   4618  CD  GLN C   5     100.872  77.467  -4.658  1.00 42.38           C  
ATOM   4619  NE2 GLN C   5     102.092  77.534  -4.119  1.00 41.98           N  
ATOM   4620 1HE2 GLN C   5     102.333  77.072  -3.242  1.00  0.00           H  
ATOM   4621 2HE2 GLN C   5     102.787  78.076  -4.633  1.00  0.00           H  
ATOM   4622  OE1 GLN C   5     100.580  78.027  -5.720  1.00 43.77           O  
ATOM   4623  N   LEU C   7      92.803  74.592  -3.143  1.00 38.02           N  
ATOM   4624  HN  LEU C   7      92.554  75.565  -3.320  1.00  0.00           H  
ATOM   4625  HN  LEU C   7      93.435  74.102  -3.777  1.00  0.00           H  
ATOM   4626  CA  LEU C   7      92.258  73.898  -1.984  1.00 30.71           C  
ATOM   4627  HA  LEU C   7      91.146  73.893  -2.060  1.00  0.00           H  
ATOM   4628  C   LEU C   7      92.656  74.641  -0.726  1.00 31.00           C  
ATOM   4629  O   LEU C   7      91.870  74.750   0.219  1.00 33.86           O  
ATOM   4630  CB  LEU C   7      92.753  72.448  -1.900  1.00 26.57           C  
ATOM   4631  HB1 LEU C   7      92.614  72.073  -0.859  1.00  0.00           H  
ATOM   4632  HB2 LEU C   7      93.865  72.435  -1.983  1.00  0.00           H  
ATOM   4633  CG  LEU C   7      92.166  71.437  -2.879  1.00 32.38           C  
ATOM   4634  HG  LEU C   7      92.176  71.883  -3.901  1.00  0.00           H  
ATOM   4635  CD1 LEU C   7      93.036  70.189  -2.884  1.00 33.91           C  
ATOM   4636 1HD1 LEU C   7      94.088  70.441  -3.153  1.00  0.00           H  
ATOM   4637 2HD1 LEU C   7      92.618  69.397  -3.549  1.00  0.00           H  
ATOM   4638 3HD1 LEU C   7      92.978  69.642  -1.914  1.00  0.00           H  
ATOM   4639  CD2 LEU C   7      90.724  71.091  -2.510  1.00 28.27           C  
ATOM   4640 1HD2 LEU C   7      90.086  72.006  -2.506  1.00  0.00           H  
ATOM   4641 2HD2 LEU C   7      90.666  70.544  -1.540  1.00  0.00           H  
ATOM   4642 3HD2 LEU C   7      90.306  70.299  -3.175  1.00  0.00           H  
ATOM   4643  N   ARG C   8      93.890  75.136  -0.693  1.00 27.98           N  
ATOM   4644  HN  ARG C   8      94.492  75.073  -1.514  1.00  0.00           H  
ATOM   4645  CA  ARG C   8      94.375  75.771   0.529  1.00 33.02           C  
ATOM   4646  HA  ARG C   8      94.108  75.115   1.390  1.00  0.00           H  
ATOM   4647  C   ARG C   8      93.702  77.150   0.747  1.00 34.91           C  
ATOM   4648  HC  ARG C   8      93.740  77.907  -0.054  1.00  0.00           H  
ATOM   4649  O   ARG C   8      93.126  77.411   1.801  1.00 30.97           O  
ATOM   4650  CB  ARG C   8      95.898  75.902   0.485  1.00 30.63           C  
ATOM   4651  HB1 ARG C   8      96.204  76.615  -0.316  1.00  0.00           H  
ATOM   4652  HB2 ARG C   8      96.357  74.965   0.092  1.00  0.00           H  
ATOM   4653  CG  ARG C   8      96.540  76.292   1.820  1.00 34.20           C  
ATOM   4654  HG1 ARG C   8      96.800  75.396   2.431  1.00  0.00           H  
ATOM   4655  HG2 ARG C   8      95.801  76.758   2.513  1.00  0.00           H  
ATOM   4656  CD  ARG C   8      97.752  77.194   1.594  1.00 40.09           C  
ATOM   4657  HD1 ARG C   8      97.508  78.032   0.900  1.00  0.00           H  
ATOM   4658  HD2 ARG C   8      97.991  77.786   2.508  1.00  0.00           H  
ATOM   4659  NE  ARG C   8      98.902  76.454   1.135  1.00 46.16           N  
ATOM   4660  HE  ARG C   8      99.005  75.491   1.454  1.00  0.00           H  
ATOM   4661  CZ  ARG C   8      99.834  76.940   0.327  1.00 45.30           C  
ATOM   4662  NH1 ARG C   8      99.754  78.184  -0.128  1.00 36.41           N  
ATOM   4663 1HH1 ARG C   8     100.471  78.558  -0.750  1.00  0.00           H  
ATOM   4664 2HH1 ARG C   8      98.971  78.779   0.143  1.00  0.00           H  
ATOM   4665  NH2 ARG C   8     100.850  76.168  -0.024  1.00 39.73           N  
ATOM   4666 1HH2 ARG C   8     101.567  76.542  -0.646  1.00  0.00           H  
ATOM   4667 2HH2 ARG C   8     100.911  75.212   0.326  1.00  0.00           H  
ATOM   4668  N   ILE C  10      90.993  78.426  -0.380  1.00 34.18           N  
ATOM   4669  HN  ILE C  10      91.555  79.088   0.155  1.00  0.00           H  
ATOM   4670  HN  ILE C  10      91.415  77.861  -1.117  1.00  0.00           H  
ATOM   4671  CA  ILE C  10      89.570  78.266  -0.108  1.00 33.82           C  
ATOM   4672  HA  ILE C  10      89.110  79.281  -0.078  1.00  0.00           H  
ATOM   4673  C   ILE C  10      89.322  77.592   1.253  1.00 31.93           C  
ATOM   4674  O   ILE C  10      88.421  77.992   2.003  1.00 31.13           O  
ATOM   4675  CB  ILE C  10      88.922  77.487  -1.262  1.00 35.52           C  
ATOM   4676  HB  ILE C  10      89.577  76.622  -1.519  1.00  0.00           H  
ATOM   4677  CG1 ILE C  10      88.812  78.398  -2.491  1.00 29.96           C  
ATOM   4678 1HG1 ILE C  10      89.784  78.903  -2.701  1.00  0.00           H  
ATOM   4679 2HG1 ILE C  10      88.186  79.293  -2.268  1.00  0.00           H  
ATOM   4680  CG2 ILE C  10      87.567  76.966  -0.886  1.00 39.12           C  
ATOM   4681 1HG2 ILE C  10      87.647  76.304   0.007  1.00  0.00           H  
ATOM   4682 2HG2 ILE C  10      87.064  76.456  -1.740  1.00  0.00           H  
ATOM   4683 3HG2 ILE C  10      86.831  77.789  -0.731  1.00  0.00           H  
ATOM   4684  CD1 ILE C  10      88.300  77.671  -3.725  1.00 40.00           C  
ATOM   4685 1HD1 ILE C  10      88.220  78.333  -4.618  1.00  0.00           H  
ATOM   4686 2HD1 ILE C  10      87.328  77.166  -3.515  1.00  0.00           H  
ATOM   4687 3HD1 ILE C  10      88.926  76.776  -3.948  1.00  0.00           H  
ATOM   4688  N   GLY C  11      90.152  76.607   1.588  1.00 27.07           N  
ATOM   4689  HN  GLY C  11      90.809  76.246   0.896  1.00  0.00           H  
ATOM   4690  CA  GLY C  11      90.137  76.038   2.925  1.00 31.29           C  
ATOM   4691  HA1 GLY C  11      90.911  75.242   3.028  1.00  0.00           H  
ATOM   4692  HA2 GLY C  11      89.221  75.423   3.086  1.00  0.00           H  
ATOM   4693  C   GLY C  11      90.287  77.090   4.023  1.00 36.48           C  
ATOM   4694  O   GLY C  11      89.642  76.994   5.072  1.00 33.42           O  
ATOM   4695  N   ASP C  12      91.134  78.097   3.783  1.00 34.17           N  
ATOM   4696  HN  ASP C  12      91.621  78.139   2.888  1.00  0.00           H  
ATOM   4697  CA  ASP C  12      91.375  79.140   4.781  1.00 27.83           C  
ATOM   4698  HA  ASP C  12      91.485  78.643   5.773  1.00  0.00           H  
ATOM   4699  C   ASP C  12      90.206  80.116   4.877  1.00 29.53           C  
ATOM   4700  HC  ASP C  12      89.689  80.455   3.964  1.00  0.00           H  
ATOM   4701  O   ASP C  12      89.844  80.522   5.982  1.00 37.23           O  
ATOM   4702  CB  ASP C  12      92.672  79.887   4.488  1.00 21.97           C  
ATOM   4703  HB1 ASP C  12      92.673  80.303   3.454  1.00  0.00           H  
ATOM   4704  HB2 ASP C  12      92.727  80.841   5.063  1.00  0.00           H  
ATOM   4705  CG  ASP C  12      93.891  79.031   4.733  1.00 36.05           C  
ATOM   4706  OD1 ASP C  12      93.734  77.951   5.341  1.00 35.98           O  
ATOM   4707  OD2 ASP C  12      95.006  79.438   4.332  1.00 33.36           O  
ATOM   4708  N   PHE C  14      87.128  79.288   4.192  1.00 29.08           N  
ATOM   4709  HN  PHE C  14      87.207  80.277   4.429  1.00  0.00           H  
ATOM   4710  HN  PHE C  14      87.714  78.871   3.469  1.00  0.00           H  
ATOM   4711  CA  PHE C  14      86.170  78.421   4.877  1.00 29.70           C  
ATOM   4712  HA  PHE C  14      85.140  78.794   4.669  1.00  0.00           H  
ATOM   4713  C   PHE C  14      86.401  78.437   6.396  1.00 27.01           C  
ATOM   4714  O   PHE C  14      85.476  78.642   7.183  1.00 34.36           O  
ATOM   4715  CB  PHE C  14      86.295  76.989   4.325  1.00 27.56           C  
ATOM   4716  HB1 PHE C  14      87.205  76.495   4.739  1.00  0.00           H  
ATOM   4717  HB2 PHE C  14      86.563  77.015   3.243  1.00  0.00           H  
ATOM   4718  CG  PHE C  14      85.083  76.114   4.541  1.00 31.15           C  
ATOM   4719  CD1 PHE C  14      83.824  76.524   4.129  1.00 30.99           C  
ATOM   4720  HD1 PHE C  14      83.705  77.514   3.657  1.00  0.00           H  
ATOM   4721  CD2 PHE C  14      85.217  74.855   5.121  1.00 34.33           C  
ATOM   4722  HD2 PHE C  14      86.213  74.507   5.444  1.00  0.00           H  
ATOM   4723  CE1 PHE C  14      82.692  75.698   4.302  1.00 40.18           C  
ATOM   4724  HE1 PHE C  14      81.699  76.046   3.973  1.00  0.00           H  
ATOM   4725  CE2 PHE C  14      84.100  74.023   5.299  1.00 32.54           C  
ATOM   4726  HE2 PHE C  14      84.221  73.031   5.765  1.00  0.00           H  
ATOM   4727  CZ  PHE C  14      82.831  74.452   4.885  1.00 32.26           C  
ATOM   4728  HZ  PHE C  14      81.951  73.801   5.023  1.00  0.00           H  
ATOM   4729  N   ASN C  15      87.645  78.230   6.797  1.00 28.75           N  
ATOM   4730  HN  ASN C  15      88.391  78.149   6.106  1.00  0.00           H  
ATOM   4731  CA  ASN C  15      87.961  78.117   8.216  1.00 35.82           C  
ATOM   4732  HA  ASN C  15      87.260  77.378   8.669  1.00  0.00           H  
ATOM   4733  C   ASN C  15      87.791  79.436   8.948  1.00 38.19           C  
ATOM   4734  HC  ASN C  15      87.966  80.388   8.419  1.00  0.00           H  
ATOM   4735  O   ASN C  15      87.457  79.441  10.133  1.00 37.84           O  
ATOM   4736  CB  ASN C  15      89.389  77.602   8.417  1.00 36.18           C  
ATOM   4737  HB1 ASN C  15      90.130  78.259   7.905  1.00  0.00           H  
ATOM   4738  HB2 ASN C  15      89.562  76.661   7.845  1.00  0.00           H  
ATOM   4739  CG  ASN C  15      89.735  77.424   9.884  1.00 37.88           C  
ATOM   4740  ND2 ASN C  15      88.950  76.601  10.577  1.00 35.77           N  
ATOM   4741 1HD2 ASN C  15      88.182  76.082  10.152  1.00  0.00           H  
ATOM   4742 2HD2 ASN C  15      89.183  76.481  11.563  1.00  0.00           H  
ATOM   4743  OD1 ASN C  15      90.663  78.051  10.398  1.00 42.03           O  
ATOM   4744  N   TYR C  17      84.903  81.859   7.573  1.00 33.27           N  
ATOM   4745  HN  TYR C  17      85.401  82.314   8.338  1.00  0.00           H  
ATOM   4746  HN  TYR C  17      85.425  81.456   6.795  1.00  0.00           H  
ATOM   4747  CA  TYR C  17      83.451  81.787   7.595  1.00 37.33           C  
ATOM   4748  HA  TYR C  17      83.037  82.822   7.631  1.00  0.00           H  
ATOM   4749  C   TYR C  17      83.042  81.040   8.875  1.00 36.90           C  
ATOM   4750  O   TYR C  17      82.037  81.365   9.496  1.00 39.51           O  
ATOM   4751  CB  TYR C  17      82.911  81.076   6.342  1.00 39.42           C  
ATOM   4752  HB1 TYR C  17      83.135  81.670   5.425  1.00  0.00           H  
ATOM   4753  HB2 TYR C  17      83.508  80.160   6.121  1.00  0.00           H  
ATOM   4754  CG  TYR C  17      81.432  80.746   6.418  1.00 44.87           C  
ATOM   4755  CD1 TYR C  17      80.475  81.740   6.284  1.00 37.96           C  
ATOM   4756  HD1 TYR C  17      80.796  82.781   6.113  1.00  0.00           H  
ATOM   4757  CD2 TYR C  17      80.990  79.439   6.624  1.00 54.29           C  
ATOM   4758  HD2 TYR C  17      81.730  78.628   6.730  1.00  0.00           H  
ATOM   4759  CE1 TYR C  17      79.127  81.451   6.360  1.00 42.91           C  
ATOM   4760  HE1 TYR C  17      78.384  82.260   6.253  1.00  0.00           H  
ATOM   4761  CE2 TYR C  17      79.624  79.136   6.699  1.00 38.54           C  
ATOM   4762  HE2 TYR C  17      79.290  78.097   6.859  1.00  0.00           H  
ATOM   4763  CZ  TYR C  17      78.705  80.151   6.570  1.00 52.96           C  
ATOM   4764  OH  TYR C  17      77.351  79.873   6.640  1.00 62.92           O  
ATOM   4765  HH  TYR C  17      76.716  80.574   6.551  1.00  0.00           H  
ATOM   4766  N   TYR C  18      83.831  80.032   9.254  1.00 36.87           N  
ATOM   4767  HN  TYR C  18      84.656  79.813   8.696  1.00  0.00           H  
ATOM   4768  CA  TYR C  18      83.547  79.230  10.449  1.00 49.13           C  
ATOM   4769  HA  TYR C  18      82.451  79.289  10.645  1.00  0.00           H  
ATOM   4770  C   TYR C  18      84.270  79.768  11.681  1.00 46.28           C  
ATOM   4771  O   TYR C  18      84.388  79.075  12.686  1.00 49.67           O  
ATOM   4772  CB  TYR C  18      83.907  77.741  10.220  1.00 30.57           C  
ATOM   4773  HB1 TYR C  18      84.253  77.252  11.160  1.00  0.00           H  
ATOM   4774  HB2 TYR C  18      84.839  77.631   9.619  1.00  0.00           H  
ATOM   4775  CG  TYR C  18      82.749  76.993   9.596  1.00 38.44           C  
ATOM   4776  CD1 TYR C  18      81.637  76.634  10.358  1.00 44.23           C  
ATOM   4777  HD1 TYR C  18      81.617  76.877  11.434  1.00  0.00           H  
ATOM   4778  CD2 TYR C  18      82.727  76.706   8.239  1.00 38.41           C  
ATOM   4779  HD2 TYR C  18      83.581  77.004   7.608  1.00  0.00           H  
ATOM   4780  CE1 TYR C  18      80.554  75.975   9.787  1.00 43.93           C  
ATOM   4781  HE1 TYR C  18      79.691  75.683  10.409  1.00  0.00           H  
ATOM   4782  CE2 TYR C  18      81.645  76.048   7.659  1.00 44.80           C  
ATOM   4783  HE2 TYR C  18      81.653  75.816   6.581  1.00  0.00           H  
ATOM   4784  CZ  TYR C  18      80.565  75.688   8.435  1.00 44.45           C  
ATOM   4785  OH  TYR C  18      79.505  75.030   7.846  1.00 55.27           O  
ATOM   4786  HH  TYR C  18      78.760  74.782   8.381  1.00  0.00           H  
ATOM   4787  N   ALA C  19      84.753  81.001  11.597  1.00 42.62           N  
ATOM   4788  HN  ALA C  19      84.719  81.492  10.704  1.00  0.00           H  
ATOM   4789  CA  ALA C  19      85.333  81.669  12.762  1.00 52.72           C  
ATOM   4790  HA  ALA C  19      86.001  80.947  13.287  1.00  0.00           H  
ATOM   4791  C   ALA C  19      84.226  82.094  13.725  1.00 64.71           C  
ATOM   4792  O   ALA C  19      83.085  82.302  13.315  1.00 72.90           O  
ATOM   4793  CB  ALA C  19      86.156  82.870  12.345  1.00 44.19           C  
ATOM   4794  HB1 ALA C  19      86.598  83.379  13.233  1.00  0.00           H  
ATOM   4795  HB2 ALA C  19      85.564  83.577  11.718  1.00  0.00           H  
ATOM   4796  HB3 ALA C  19      86.937  82.594  11.598  1.00  0.00           H  
ATOM   4797  N   ARG C  20      84.582  82.237  14.999  1.00 77.00           N  
ATOM   4798  HN  ARG C  20      85.570  82.160  15.240  1.00  0.00           H  
ATOM   4799  CA  ARG C  20      83.621  82.500  16.070  1.00 81.09           C  
ATOM   4800  HA  ARG C  20      82.805  81.745  15.988  1.00  0.00           H  
ATOM   4801  C   ARG C  20      82.978  83.893  16.011  1.00 86.75           C  
ATOM   4802  O   ARG C  20      81.755  84.019  16.101  1.00 94.72           O  
ATOM   4803  CB  ARG C  20      84.307  82.303  17.426  1.00 73.36           C  
ATOM   4804  HB1 ARG C  20      84.774  81.291  17.469  1.00  0.00           H  
ATOM   4805  HB2 ARG C  20      83.610  82.480  18.278  1.00  0.00           H  
ATOM   4806  HB3 ARG C  20      85.040  83.113  17.647  1.00  0.00           H  
ATOM   4807  N   ARG C  21      83.805  84.926  15.862  1.00 87.80           N  
ATOM   4808  HN  ARG C  21      84.798  84.738  15.723  1.00  0.00           H  
ATOM   4809  CA  ARG C  21      83.355  86.323  15.889  1.00 92.33           C  
ATOM   4810  HA  ARG C  21      84.251  86.976  15.768  1.00  0.00           H  
ATOM   4811  C   ARG C  21      82.692  86.672  17.224  1.00 92.30           C  
ATOM   4812  HC  ARG C  21      81.597  86.586  17.326  1.00  0.00           H  
ATOM   4813  O   ARG C  21      83.365  87.048  18.189  1.00 83.98           O  
ATOM   4814  CB  ARG C  21      82.393  86.616  14.727  1.00 93.15           C  
ATOM   4815  HB1 ARG C  21      82.051  87.677  14.748  1.00  0.00           H  
ATOM   4816  HB2 ARG C  21      81.532  85.907  14.718  1.00  0.00           H  
ATOM   4817  HB3 ARG C  21      82.844  86.349  13.743  1.00  0.00           H  
TER    4818      ARG C  21 
ATOM   4818  N   ILE D   1      93.407  86.805  26.069  1.00 45.05           N  
ATOM   4819  HN1 ILE D   1      94.103  86.562  26.774  1.00  0.00           H  
ATOM   4820  HN2 ILE D   1      92.573  87.217  26.487  1.00  0.00           H  
ATOM   4821  HN3 ILE D   1      93.704  87.600  25.504  1.00  0.00           H  
ATOM   4822  CA  ILE D   1      93.084  85.652  25.248  1.00 46.31           C  
ATOM   4823  HA  ILE D   1      94.013  85.329  24.723  1.00  0.00           H  
ATOM   4824  C   ILE D   1      92.046  86.014  24.196  1.00 40.71           C  
ATOM   4825  HC  ILE D   1      91.133  86.558  24.489  1.00  0.00           H  
ATOM   4826  O   ILE D   1      92.223  85.701  23.020  1.00 43.50           O  
ATOM   4827  CB  ILE D   1      92.580  84.471  26.103  1.00 50.39           C  
ATOM   4828  HB  ILE D   1      91.812  84.841  26.822  1.00  0.00           H  
ATOM   4829  CG1 ILE D   1      93.744  83.861  26.881  1.00 53.02           C  
ATOM   4830 1HG1 ILE D   1      93.382  83.074  27.583  1.00  0.00           H  
ATOM   4831 2HG1 ILE D   1      94.154  84.591  27.618  1.00  0.00           H  
ATOM   4832  CG2 ILE D   1      91.960  83.386  25.220  1.00 47.36           C  
ATOM   4833 1HG2 ILE D   1      91.596  82.532  25.838  1.00  0.00           H  
ATOM   4834 2HG2 ILE D   1      92.665  83.048  24.425  1.00  0.00           H  
ATOM   4835 3HG2 ILE D   1      91.154  83.796  24.567  1.00  0.00           H  
ATOM   4836  CD1 ILE D   1      94.846  83.321  25.987  1.00 52.92           C  
ATOM   4837 1HD1 ILE D   1      95.696  82.876  26.555  1.00  0.00           H  
ATOM   4838 2HD1 ILE D   1      95.208  84.108  25.285  1.00  0.00           H  
ATOM   4839 3HD1 ILE D   1      94.436  82.591  25.250  1.00  0.00           H  
ATOM   4840  N   ILE D   3      91.634  89.666  22.659  1.00 53.40           N  
ATOM   4841  HN  ILE D   3      90.961  88.990  22.298  1.00  0.00           H  
ATOM   4842  HN  ILE D   3      91.723  89.814  23.664  1.00  0.00           H  
ATOM   4843  CA  ILE D   3      92.474  90.426  21.740  1.00 45.66           C  
ATOM   4844  HA  ILE D   3      91.825  91.060  21.091  1.00  0.00           H  
ATOM   4845  C   ILE D   3      93.240  89.442  20.870  1.00 35.01           C  
ATOM   4846  O   ILE D   3      93.378  89.624  19.658  1.00 33.38           O  
ATOM   4847  CB  ILE D   3      93.490  91.328  22.476  1.00 48.33           C  
ATOM   4848  HB  ILE D   3      93.901  90.757  23.341  1.00  0.00           H  
ATOM   4849  CG1 ILE D   3      92.818  92.585  23.011  1.00 48.23           C  
ATOM   4850 1HG1 ILE D   3      92.366  93.180  22.183  1.00  0.00           H  
ATOM   4851 2HG1 ILE D   3      91.892  92.333  23.578  1.00  0.00           H  
ATOM   4852  CG2 ILE D   3      94.653  91.706  21.555  1.00 42.52           C  
ATOM   4853 1HG2 ILE D   3      95.145  90.785  21.163  1.00  0.00           H  
ATOM   4854 2HG2 ILE D   3      95.380  92.386  22.058  1.00  0.00           H  
ATOM   4855 3HG2 ILE D   3      94.331  92.389  20.734  1.00  0.00           H  
ATOM   4856  CD1 ILE D   3      93.743  93.430  23.839  1.00 52.00           C  
ATOM   4857 1HD1 ILE D   3      93.251  94.351  24.231  1.00  0.00           H  
ATOM   4858 2HD1 ILE D   3      94.669  93.682  23.272  1.00  0.00           H  
ATOM   4859 3HD1 ILE D   3      94.195  92.835  24.667  1.00  0.00           H  
ATOM   4860  N   ALA D   4      93.745  88.396  21.517  1.00 32.57           N  
ATOM   4861  HN  ALA D   4      93.532  88.276  22.507  1.00  0.00           H  
ATOM   4862  CA  ALA D   4      94.597  87.412  20.851  1.00 36.83           C  
ATOM   4863  HA  ALA D   4      95.418  87.960  20.333  1.00  0.00           H  
ATOM   4864  C   ALA D   4      93.829  86.600  19.799  1.00 38.44           C  
ATOM   4865  O   ALA D   4      94.325  86.384  18.695  1.00 39.90           O  
ATOM   4866  CB  ALA D   4      95.233  86.471  21.890  1.00 33.15           C  
ATOM   4867  HB1 ALA D   4      95.883  85.721  21.382  1.00  0.00           H  
ATOM   4868  HB2 ALA D   4      94.466  85.987  22.539  1.00  0.00           H  
ATOM   4869  HB3 ALA D   4      95.784  87.033  22.679  1.00  0.00           H  
ATOM   4870  N   GLN D   5      92.623  86.155  20.149  1.00 31.78           N  
ATOM   4871  HN  GLN D   5      92.235  86.426  21.052  1.00  0.00           H  
ATOM   4872  CA  GLN D   5      91.841  85.284  19.265  1.00 43.22           C  
ATOM   4873  HA  GLN D   5      92.546  84.592  18.748  1.00  0.00           H  
ATOM   4874  C   GLN D   5      91.105  86.092  18.201  1.00 32.21           C  
ATOM   4875  HC  GLN D   5      90.725  87.098  18.445  1.00  0.00           H  
ATOM   4876  O   GLN D   5      90.932  85.635  17.080  1.00 38.17           O  
ATOM   4877  CB  GLN D   5      90.851  84.435  20.082  1.00 42.57           C  
ATOM   4878  HB1 GLN D   5      90.064  83.995  19.426  1.00  0.00           H  
ATOM   4879  HB2 GLN D   5      90.208  85.078  20.727  1.00  0.00           H  
ATOM   4880  CG  GLN D   5      91.541  83.363  20.898  1.00 52.30           C  
ATOM   4881  HG1 GLN D   5      92.023  82.609  20.233  1.00  0.00           H  
ATOM   4882  HG2 GLN D   5      92.448  83.772  21.401  1.00  0.00           H  
ATOM   4883  CD  GLN D   5      90.629  82.688  21.902  1.00 56.99           C  
ATOM   4884  NE2 GLN D   5      91.075  81.555  22.433  1.00 53.12           N  
ATOM   4885 1HE2 GLN D   5      90.461  81.101  23.109  1.00  0.00           H  
ATOM   4886 2HE2 GLN D   5      91.980  81.152  22.189  1.00  0.00           H  
ATOM   4887  OE1 GLN D   5      89.540  83.173  22.196  1.00 57.66           O  
ATOM   4888  N   LEU D   7      93.130  89.244  16.846  1.00 35.52           N  
ATOM   4889  HN  LEU D   7      92.229  89.106  16.388  1.00  0.00           H  
ATOM   4890  HN  LEU D   7      93.174  89.354  17.859  1.00  0.00           H  
ATOM   4891  CA  LEU D   7      94.361  89.284  16.046  1.00 35.37           C  
ATOM   4892  HA  LEU D   7      94.338  90.189  15.395  1.00  0.00           H  
ATOM   4893  C   LEU D   7      94.425  88.035  15.156  1.00 39.57           C  
ATOM   4894  O   LEU D   7      94.735  88.126  13.969  1.00 38.71           O  
ATOM   4895  CB  LEU D   7      95.608  89.344  16.933  1.00 33.71           C  
ATOM   4896  HB1 LEU D   7      95.591  88.491  17.651  1.00  0.00           H  
ATOM   4897  HB2 LEU D   7      96.506  89.087  16.324  1.00  0.00           H  
ATOM   4898  CG  LEU D   7      95.872  90.646  17.700  1.00 38.24           C  
ATOM   4899  HG  LEU D   7      94.935  90.934  18.232  1.00  0.00           H  
ATOM   4900  CD1 LEU D   7      96.970  90.451  18.739  1.00 28.55           C  
ATOM   4901 1HD1 LEU D   7      97.162  91.397  19.296  1.00  0.00           H  
ATOM   4902 2HD1 LEU D   7      97.903  90.046  18.282  1.00  0.00           H  
ATOM   4903 3HD1 LEU D   7      96.739  89.606  19.429  1.00  0.00           H  
ATOM   4904  CD2 LEU D   7      96.223  91.754  16.723  1.00 28.82           C  
ATOM   4905 1HD2 LEU D   7      96.415  92.700  17.280  1.00  0.00           H  
ATOM   4906 2HD2 LEU D   7      95.444  91.881  15.935  1.00  0.00           H  
ATOM   4907 3HD2 LEU D   7      97.077  91.476  16.062  1.00  0.00           H  
ATOM   4908  N   ARG D   8      94.109  86.880  15.743  1.00 32.26           N  
ATOM   4909  HN  ARG D   8      93.741  86.891  16.694  1.00  0.00           H  
ATOM   4910  CA  ARG D   8      94.275  85.604  15.062  1.00 32.57           C  
ATOM   4911  HA  ARG D   8      95.304  85.567  14.635  1.00  0.00           H  
ATOM   4912  C   ARG D   8      93.285  85.483  13.923  1.00 37.01           C  
ATOM   4913  HC  ARG D   8      92.202  85.544  14.124  1.00  0.00           H  
ATOM   4914  O   ARG D   8      93.687  85.318  12.781  1.00 35.88           O  
ATOM   4915  CB  ARG D   8      94.111  84.416  16.027  1.00 32.78           C  
ATOM   4916  HB1 ARG D   8      94.700  84.573  16.961  1.00  0.00           H  
ATOM   4917  HB2 ARG D   8      93.085  84.392  16.464  1.00  0.00           H  
ATOM   4918  CG  ARG D   8      94.464  83.073  15.369  1.00 32.77           C  
ATOM   4919  HG1 ARG D   8      94.438  83.156  14.257  1.00  0.00           H  
ATOM   4920  HG2 ARG D   8      95.544  82.833  15.509  1.00  0.00           H  
ATOM   4921  CD  ARG D   8      93.592  81.933  15.845  1.00 40.02           C  
ATOM   4922  HD1 ARG D   8      92.511  82.205  15.822  1.00  0.00           H  
ATOM   4923  HD2 ARG D   8      93.572  81.096  15.109  1.00  0.00           H  
ATOM   4924  NE  ARG D   8      94.002  81.478  17.163  1.00 48.85           N  
ATOM   4925  HE  ARG D   8      95.002  81.403  17.348  1.00  0.00           H  
ATOM   4926  CZ  ARG D   8      93.168  81.153  18.143  1.00 53.80           C  
ATOM   4927  NH1 ARG D   8      91.853  81.223  17.962  1.00 56.87           N  
ATOM   4928 1HH1 ARG D   8      91.212  80.973  18.715  1.00  0.00           H  
ATOM   4929 2HH1 ARG D   8      91.479  81.522  17.061  1.00  0.00           H  
ATOM   4930  NH2 ARG D   8      93.655  80.764  19.315  1.00 61.97           N  
ATOM   4931 1HH2 ARG D   8      93.014  80.514  20.068  1.00  0.00           H  
ATOM   4932 2HH2 ARG D   8      94.664  80.710  19.454  1.00  0.00           H  
ATOM   4933  N   ILE D  10      91.613  87.673  12.435  1.00 39.00           N  
ATOM   4934  HN  ILE D  10      91.320  86.739  12.148  1.00  0.00           H  
ATOM   4935  HN  ILE D  10      91.790  87.882  13.418  1.00  0.00           H  
ATOM   4936  CA  ILE D  10      91.786  88.735  11.444  1.00 37.04           C
[truncated: 55,642 more chars]
