# Supplementary material for: Baicalein Alleviates Osteoarthritis Progression in Mice by Protecting Subchondral Bone and Suppressing Chondrocyte Apoptosis Based on Network Pharmacology
Source: Front Pharmacol. 2022 Jan 10;12:788392. doi: 10.3389/fphar.2021.788392 (PMC8784526; doi:10.3389/fphar.2021.788392)
Supplement: Supplementary file 1 [file DataSheet1.ZIP › Additional files/Figure 3/rep5.pdbqt]

REMARK   4 XXXX COMPLIES WITH FORMAT V. 2.0
ATOM      1  N   GLY A   8     116.029  88.807   3.923  1.00 58.47    -0.071 N 
ATOM      2  HN1 GLY A   8     115.322  88.409   3.305  1.00  0.00     0.274 HD
ATOM      3  HN2 GLY A   8     116.963  88.578   3.583  1.00  0.00     0.274 HD
ATOM      4  HN3 GLY A   8     116.049  89.822   3.828  1.00  0.00     0.274 HD
ATOM      5  CA  GLY A   8     115.900  88.437   5.323  1.00 64.87     0.332 C 
ATOM      6  C   GLY A   8     116.953  89.029   6.244  1.00 80.87     0.243 C 
ATOM      7  O   GLY A   8     116.996  90.247   6.424  1.00 81.41    -0.272 OA
ATOM      8  N   TYR A   9     117.775  88.146   6.823  1.00 91.58    -0.347 N 
ATOM      9  HN  TYR A   9     117.625  87.164   6.593  1.00  0.00     0.163 HD
ATOM     10  CA  TYR A   9     118.879  88.446   7.763  1.00 90.47     0.172 C 
ATOM     11  C   TYR A   9     118.452  88.572   9.232  1.00 82.42     0.240 C 
ATOM     12  O   TYR A   9     118.227  87.564   9.891  1.00 87.15    -0.271 OA
ATOM     13  CB  TYR A   9     119.658  89.706   7.328  1.00 92.60     0.042 C 
ATOM     14  N   ASP A  10     118.334  89.795   9.740  1.00 68.88    -0.346 N 
ATOM     15  HN  ASP A  10     118.267  90.597   9.114  1.00  0.00     0.163 HD
ATOM     16  CA  ASP A  10     118.299  90.004  11.199  1.00 59.90     0.186 C 
ATOM     17  C   ASP A  10     116.975  90.477  11.824  1.00 49.52     0.241 C 
ATOM     18  O   ASP A  10     116.509  91.586  11.574  1.00 42.26    -0.271 OA
ATOM     19  CB  ASP A  10     119.403  91.002  11.591  1.00 65.71     0.147 C 
ATOM     20  CG  ASP A  10     119.506  91.198  13.091  1.00 69.02     0.175 C 
ATOM     21  OD1 ASP A  10     120.233  90.424  13.747  1.00 72.25    -0.648 OA
ATOM     22  OD2 ASP A  10     118.856  92.124  13.608  1.00 70.49    -0.648 OA
ATOM     23  N   ASN A  11     116.404  89.639  12.683  1.00 45.61    -0.346 N 
ATOM     24  HN  ASN A  11     116.879  88.766  12.912  1.00  0.00     0.163 HD
ATOM     25  CA  ASN A  11     115.119  89.929  13.309  1.00 40.48     0.185 C 
ATOM     26  C   ASN A  11     115.118  91.170  14.204  1.00 41.08     0.241 C 
ATOM     27  O   ASN A  11     114.138  91.919  14.248  1.00 43.14    -0.271 OA
ATOM     28  CB  ASN A  11     114.661  88.716  14.111  1.00 39.99     0.137 C 
ATOM     29  CG  ASN A  11     114.154  87.595  13.223  1.00 46.11     0.217 C 
ATOM     30  ND2 ASN A  11     114.334  86.352  13.673  1.00 41.79    -0.370 N 
ATOM     31 1HD2 ASN A  11     114.787  86.148  14.564  1.00  0.00     0.159 HD
ATOM     32 2HD2 ASN A  11     113.993  85.598  13.076  1.00  0.00     0.159 HD
ATOM     33  OD1 ASN A  11     113.605  87.842  12.142  1.00 41.56    -0.274 OA
ATOM     34  N   ARG A  12     116.214  91.380  14.919  1.00 37.70    -0.346 N 
ATOM     35  HN  ARG A  12     116.991  90.722  14.854  1.00  0.00     0.163 HD
ATOM     36  CA  ARG A  12     116.323  92.531  15.791  1.00 42.97     0.176 C 
ATOM     37  C   ARG A  12     116.143  93.827  14.998  1.00 44.00     0.241 C 
ATOM     38  O   ARG A  12     115.350  94.685  15.382  1.00 41.67    -0.271 OA
ATOM     39  CB  ARG A  12     117.675  92.534  16.517  1.00 49.03     0.036 C 
ATOM     40  CG  ARG A  12     117.776  93.596  17.599  1.00 51.72     0.023 C 
ATOM     41  CD  ARG A  12     119.029  93.440  18.442  1.00 66.78     0.138 C 
ATOM     42  NE  ARG A  12     118.858  94.064  19.749  1.00 81.93    -0.227 N 
ATOM     43  HE  ARG A  12     118.012  94.611  19.908  1.00  0.00     0.177 HD
ATOM     44  CZ  ARG A  12     119.730  93.968  20.745  1.00 99.81     0.665 C 
ATOM     45  NH1 ARG A  12     120.849  93.272  20.588  1.00107.36    -0.235 N 
ATOM     46 1HH1 ARG A  12     121.519  93.198  21.353  1.00  0.00     0.174 HD
ATOM     47 2HH1 ARG A  12     121.037  92.809  19.699  1.00  0.00     0.174 HD
ATOM     48  NH2 ARG A  12     119.485  94.570  21.902  1.00104.20    -0.235 N 
ATOM     49 1HH2 ARG A  12     120.155  94.496  22.667  1.00  0.00     0.174 HD
ATOM     50 2HH2 ARG A  12     118.625  95.105  22.023  1.00  0.00     0.174 HD
ATOM     51  N   GLU A  13     116.883  93.964  13.900  1.00 40.93    -0.346 N 
ATOM     52  HN  GLU A  13     117.537  93.223  13.647  1.00  0.00     0.163 HD
ATOM     53  CA  GLU A  13     116.784  95.147  13.046  1.00 44.19     0.177 C 
ATOM     54  C   GLU A  13     115.367  95.307  12.488  1.00 45.27     0.241 C 
ATOM     55  O   GLU A  13     114.834  96.410  12.438  1.00 43.88    -0.271 OA
ATOM     56  CB  GLU A  13     117.801  95.071  11.907  1.00 53.33     0.045 C 
ATOM     57  CG  GLU A  13     117.880  96.321  11.040  1.00 69.13     0.116 C 
ATOM     58  CD  GLU A  13     118.734  96.125   9.786  1.00 80.04     0.172 C 
ATOM     59  OE1 GLU A  13     119.555  95.182   9.756  1.00 86.79    -0.648 OA
ATOM     60  OE2 GLU A  13     118.576  96.913   8.827  1.00 78.28    -0.648 OA
ATOM     61  N   ILE A  14     114.752  94.201  12.085  1.00 38.65    -0.346 N 
ATOM     62  HN  ILE A  14     115.240  93.307  12.132  1.00  0.00     0.163 HD
ATOM     63  CA  ILE A  14     113.388  94.251  11.576  1.00 34.41     0.180 C 
ATOM     64  C   ILE A  14     112.424  94.803  12.624  1.00 39.25     0.241 C 
ATOM     65  O   ILE A  14     111.592  95.659  12.325  1.00 41.39    -0.271 OA
ATOM     66  CB  ILE A  14     112.910  92.869  11.119  1.00 40.24     0.013 C 
ATOM     67  CG1 ILE A  14     113.656  92.440   9.846  1.00 42.93     0.002 C 
ATOM     68  CG2 ILE A  14     111.397  92.879  10.893  1.00 32.68     0.012 C 
ATOM     69  CD1 ILE A  14     113.120  91.124   9.236  1.00 42.00     0.005 C 
ATOM     70  N   VAL A  15     112.553  94.325  13.857  1.00 37.22    -0.346 N 
ATOM     71  HN  VAL A  15     113.231  93.585  14.040  1.00  0.00     0.163 HD
ATOM     72  CA  VAL A  15     111.744  94.840  14.950  1.00 35.36     0.180 C 
ATOM     73  C   VAL A  15     112.013  96.324  15.193  1.00 37.51     0.241 C 
ATOM     74  O   VAL A  15     111.080  97.128  15.269  1.00 37.74    -0.271 OA
ATOM     75  CB  VAL A  15     112.003  94.056  16.267  1.00 45.44     0.009 C 
ATOM     76  CG1 VAL A  15     111.415  94.797  17.458  1.00 39.34     0.012 C 
ATOM     77  CG2 VAL A  15     111.421  92.642  16.183  1.00 32.00     0.012 C 
ATOM     78  N   MET A  16     113.294  96.676  15.322  1.00 34.13    -0.346 N 
ATOM     79  HN  MET A  16     114.020  95.975  15.172  1.00  0.00     0.163 HD
ATOM     80  CA  MET A  16     113.684  98.041  15.673  1.00 31.56     0.177 C 
ATOM     81  C   MET A  16     113.128  99.019  14.664  1.00 35.88     0.241 C 
ATOM     82  O   MET A  16     112.516 100.015  15.034  1.00 34.89    -0.271 OA
ATOM     83  CB  MET A  16     115.208  98.185  15.756  1.00 44.50     0.045 C 
ATOM     84  CG  MET A  16     115.882  97.345  16.841  1.00 57.84     0.076 C 
ATOM     85  SD  MET A  16     114.956  97.245  18.390  1.00121.30    -0.173 SA
ATOM     86  CE  MET A  16     115.989  96.148  19.367  1.00 69.31     0.089 C 
ATOM     87  N   LYS A  17     113.329  98.719  13.385  1.00 33.40    -0.346 N 
ATOM     88  HN  LYS A  17     113.853  97.877  13.147  1.00  0.00     0.163 HD
ATOM     89  CA  LYS A  17     112.819  99.565  12.316  1.00 40.34     0.176 C 
ATOM     90  C   LYS A  17     111.295  99.671  12.316  1.00 43.29     0.241 C 
ATOM     91  O   LYS A  17     110.760 100.760  12.116  1.00 47.47    -0.271 OA
ATOM     92  CB  LYS A  17     113.302  99.057  10.960  1.00 46.43     0.035 C 
ATOM     93  CG  LYS A  17     114.208 100.038  10.254  1.00 56.18     0.004 C 
ATOM     94  CD  LYS A  17     115.587  99.465  10.023  1.00 67.82     0.027 C 
ATOM     95  CE  LYS A  17     116.492 100.507   9.379  1.00 78.44     0.229 C 
ATOM     96  NZ  LYS A  17     117.854  99.969   9.120  1.00 85.68    -0.079 N 
ATOM     97  HZ1 LYS A  17     118.460 100.667   8.689  1.00  0.00     0.274 HD
ATOM     98  HZ2 LYS A  17     117.817  99.115   8.564  1.00  0.00     0.274 HD
ATOM     99  HZ3 LYS A  17     118.271  99.588   9.969  1.00  0.00     0.274 HD
ATOM    100  N   TYR A  18     110.597  98.562  12.562  1.00 41.27    -0.344 N 
ATOM    101  HN  TYR A  18     111.086  97.684  12.738  1.00  0.00     0.163 HD
ATOM    102  CA  TYR A  18     109.134  98.596  12.581  1.00 36.00     0.193 C 
ATOM    103  C   TYR A  18     108.604  99.473  13.701  1.00 38.72     0.244 C 
ATOM    104  O   TYR A  18     107.686 100.267  13.497  1.00 41.61    -0.258 OA
ATOM    105  CB  TYR A  18     108.518  97.197  12.743  1.00 32.99     0.074 C 
ATOM    106  CG  TYR A  18     107.008  97.231  12.530  1.00 29.64    -0.056 A 
ATOM    107  CD1 TYR A  18     106.495  97.275  11.251  1.00 29.33     0.010 A 
ATOM    108  CD2 TYR A  18     106.104  97.264  13.596  1.00 33.62     0.010 A 
ATOM    109  CE1 TYR A  18     105.150  97.333  11.011  1.00 35.10     0.037 A 
ATOM    110  CE2 TYR A  18     104.705  97.313  13.355  1.00 28.83     0.037 A 
ATOM    111  CZ  TYR A  18     104.251  97.349  12.051  1.00 36.00     0.065 A 
ATOM    112  OH  TYR A  18     102.897  97.407  11.716  1.00 42.37    -0.361 OA
ATOM    113  HH  TYR A  18     102.585  97.432  10.819  1.00  0.00     0.217 HD
ATOM    114  N  AILE A  19     109.178  99.310  14.889  0.39 38.13    -0.337 N 
ATOM    115  H  AILE A  19     109.951  98.651  14.978  1.00  0.00     0.164 HD
ATOM    116  N  BILE A  19     109.178  99.310  14.889  0.61 38.61    -0.337 N 
ATOM    117  H  BILE A  19     109.955  98.655  14.975  1.00  0.00     0.164 HD
ATOM    118  CA AILE A  19     108.736 100.044  16.067  0.39 34.93     0.176 C 
ATOM    119  CA BILE A  19     108.735 100.035  16.072  0.61 34.84     0.176 C 
ATOM    120  C  AILE A  19     109.055 101.530  15.939  0.39 35.42     0.230 C 
ATOM    121  C  BILE A  19     109.062 101.525  15.954  0.61 35.38     0.230 C 
ATOM    122  O  AILE A  19     108.231 102.378  16.279  0.39 35.42    -0.277 OA
ATOM    123  O  BILE A  19     108.247 102.374  16.308  0.61 35.54    -0.277 OA
ATOM    124  CB AILE A  19     109.381  99.485  17.350  0.39 35.55     0.013 C 
ATOM    125  CB BILE A  19     109.370  99.445  17.355  0.61 37.07     0.013 C 
ATOM    126  CG1AILE A  19     108.856  98.078  17.632  0.39 36.76     0.002 C 
ATOM    127  CG1BILE A  19     108.851  98.024  17.602  0.61 37.98     0.002 C 
ATOM    128  CG2AILE A  19     109.102 100.386  18.542  0.39 31.21     0.012 C 
ATOM    129  CG2BILE A  19     109.088 100.316  18.568  0.61 28.59     0.012 C 
ATOM    130  CD1AILE A  19     109.295  97.528  18.958  0.39 33.06     0.005 C 
ATOM    131  CD1BILE A  19     107.341  97.931  17.789  0.61 34.02     0.005 C 
ATOM    132  N   HIS A  20     110.245 101.843  15.440  1.00 36.15    -0.171 NA
ATOM    133  CA  HIS A  20     110.624 103.237  15.250  1.00 41.04     0.172 C 
ATOM    134  C   HIS A  20     109.614 103.923  14.323  1.00 41.71     0.237 C 
ATOM    135  O   HIS A  20     109.152 105.035  14.595  1.00 44.69    -0.272 OA
ATOM    136  CB  HIS A  20     112.037 103.368  14.679  1.00 34.91     0.088 C 
ATOM    137  CG  HIS A  20     112.486 104.787  14.529  1.00 43.44     0.027 A 
ATOM    138  CD2 HIS A  20     112.216 105.712  13.576  1.00 45.33     0.114 A 
ATOM    139  ND1 HIS A  20     113.283 105.419  15.461  1.00 45.90    -0.355 N 
ATOM    140  HD1 HIS A  20     113.647 104.992  16.313  1.00  0.00     0.166 HD
ATOM    141  CE1 HIS A  20     113.500 106.663  15.077  1.00 51.80     0.180 A 
ATOM    142  NE2 HIS A  20     112.862 106.868  13.938  1.00 49.44    -0.360 N 
ATOM    143  HE2 HIS A  20     112.851 107.743  13.413  1.00  0.00     0.166 HD
ATOM    144  N   TYR A  21     109.246 103.233  13.251  1.00 40.96    -0.346 N 
ATOM    145  HN  TYR A  21     109.647 102.309  13.090  1.00  0.00     0.163 HD
ATOM    146  CA  TYR A  21     108.279 103.768  12.298  1.00 38.49     0.180 C 
ATOM    147  C   TYR A  21     106.882 103.953  12.914  1.00 36.78     0.241 C 
ATOM    148  O   TYR A  21     106.277 105.016  12.773  1.00 46.86    -0.271 OA
ATOM    149  CB  TYR A  21     108.214 102.865  11.064  1.00 35.68     0.073 C 
ATOM    150  CG  TYR A  21     107.104 103.213  10.105  1.00 45.84    -0.056 A 
ATOM    151  CD1 TYR A  21     107.185 104.341   9.288  1.00 49.48     0.010 A 
ATOM    152  CD2 TYR A  21     105.975 102.407  10.010  1.00 43.05     0.010 A 
ATOM    153  CE1 TYR A  21     106.162 104.658   8.407  1.00 48.90     0.037 A 
ATOM    154  CE2 TYR A  21     104.956 102.709   9.142  1.00 43.80     0.037 A 
ATOM    155  CZ  TYR A  21     105.047 103.835   8.340  1.00 51.21     0.065 A 
ATOM    156  OH  TYR A  21     104.011 104.117   7.474  1.00 46.36    -0.361 OA
ATOM    157  HH  TYR A  21     104.073 104.889   6.924  1.00  0.00     0.217 HD
ATOM    158  N   LYS A  22     106.374 102.946  13.616  1.00 41.00    -0.346 N 
ATOM    159  HN  LYS A  22     106.903 102.082  13.729  1.00  0.00     0.163 HD
ATOM    160  CA  LYS A  22     105.052 103.083  14.226  1.00 41.19     0.176 C 
ATOM    161  C   LYS A  22     104.999 104.241  15.226  1.00 44.79     0.241 C 
ATOM    162  O   LYS A  22     103.983 104.929  15.330  1.00 42.74    -0.271 OA
ATOM    163  CB  LYS A  22     104.633 101.791  14.927  1.00 39.14     0.035 C 
ATOM    164  CG  LYS A  22     104.545 100.581  14.020  1.00 41.59     0.004 C 
ATOM    165  CD  LYS A  22     103.893 100.885  12.671  1.00 39.33     0.027 C 
ATOM    166  CE  LYS A  22     102.395 101.073  12.768  1.00 39.96     0.229 C 
ATOM    167  NZ  LYS A  22     101.797 101.097  11.396  1.00 39.64    -0.079 N 
ATOM    168  HZ1 LYS A  22     100.787 101.224  11.461  1.00  0.00     0.274 HD
ATOM    169  HZ2 LYS A  22     102.045 100.269  10.855  1.00  0.00     0.274 HD
ATOM    170  HZ3 LYS A  22     102.234 101.800  10.799  1.00  0.00     0.274 HD
ATOM    171  N   LEU A  23     106.083 104.454  15.971  1.00 40.13    -0.346 N 
ATOM    172  HN  LEU A  23     106.919 103.884  15.839  1.00  0.00     0.163 HD
ATOM    173  CA  LEU A  23     106.064 105.507  16.975  1.00 38.00     0.177 C 
ATOM    174  C   LEU A  23     106.156 106.887  16.308  1.00 35.54     0.241 C 
ATOM    175  O   LEU A  23     105.460 107.815  16.714  1.00 38.38    -0.271 OA
ATOM    176  CB  LEU A  23     107.181 105.302  18.002  1.00 38.40     0.038 C 
ATOM    177  CG  LEU A  23     106.904 104.206  19.044  1.00 35.42    -0.020 C 
ATOM    178  CD1 LEU A  23     108.150 103.870  19.857  1.00 31.53     0.009 C 
ATOM    179  CD2 LEU A  23     105.776 104.606  19.996  1.00 34.68     0.009 C 
ATOM    180  N   SER A  24     106.973 107.009  15.262  1.00 37.98    -0.344 N 
ATOM    181  HN  SER A  24     107.469 106.189  14.913  1.00  0.00     0.163 HD
ATOM    182  CA  SER A  24     107.168 108.308  14.606  1.00 43.51     0.200 C 
ATOM    183  C   SER A  24     105.888 108.770  13.931  1.00 51.29     0.243 C 
ATOM    184  O   SER A  24     105.640 109.968  13.819  1.00 50.40    -0.271 OA
ATOM    185  CB  SER A  24     108.297 108.246  13.579  1.00 43.46     0.199 C 
ATOM    186  OG  SER A  24     108.013 107.248  12.619  1.00 59.47    -0.398 OA
ATOM    187  HG  SER A  24     108.715 107.209  11.980  1.00  0.00     0.209 HD
ATOM    188  N   GLN A  25     105.085 107.810  13.477  1.00 51.09    -0.346 N 
ATOM    189  HN  GLN A  25     105.407 106.842  13.501  1.00  0.00     0.163 HD
ATOM    190  CA  GLN A  25     103.761 108.103  12.948  1.00 50.47     0.177 C 
ATOM    191  C   GLN A  25     102.930 108.903  13.952  1.00 50.24     0.241 C 
ATOM    192  O   GLN A  25     102.105 109.730  13.570  1.00 49.17    -0.271 OA
ATOM    193  CB  GLN A  25     103.029 106.806  12.585  1.00 46.11     0.044 C 
ATOM    194  CG  GLN A  25     103.397 106.221  11.233  1.00 51.35     0.105 C 
ATOM    195  CD  GLN A  25     102.522 105.021  10.849  1.00 59.41     0.215 C 
ATOM    196  NE2 GLN A  25     102.198 104.913   9.567  1.00 58.86    -0.370 N 
ATOM    197 1HE2 GLN A  25     101.616 104.115   9.312  1.00  0.00     0.159 HD
ATOM    198 2HE2 GLN A  25     102.511 105.584   8.865  1.00  0.00     0.159 HD
ATOM    199  OE1 GLN A  25     102.144 104.210  11.698  1.00 61.12    -0.274 OA
ATOM    200  N   ARG A  26     103.134 108.632  15.238  1.00 47.71    -0.346 N 
ATOM    201  HN  ARG A  26     103.795 107.900  15.497  1.00  0.00     0.163 HD
ATOM    202  CA  ARG A  26     102.430 109.362  16.281  1.00 46.63     0.176 C 
ATOM    203  C   ARG A  26     103.291 110.515  16.793  1.00 46.78     0.240 C 
ATOM    204  O   ARG A  26     102.976 111.130  17.814  1.00 47.57    -0.271 OA
ATOM    205  CB  ARG A  26     102.037 108.443  17.442  1.00 48.15     0.036 C 
ATOM    206  CG  ARG A  26     101.413 107.103  17.051  1.00 47.71     0.023 C 
ATOM    207  CD  ARG A  26     100.149 107.256  16.259  1.00 59.24     0.138 C 
ATOM    208  NE  ARG A  26      98.940 106.947  17.022  1.00 72.29    -0.227 N 
ATOM    209  HE  ARG A  26      98.700 105.965  17.156  1.00  0.00     0.177 HD
ATOM    210  CZ  ARG A  26      98.132 107.862  17.554  1.00 72.55     0.665 C 
ATOM    211  NH1 ARG A  26      98.402 109.155  17.418  1.00 72.79    -0.235 N 
ATOM    212 1HH1 ARG A  26      97.783 109.856  17.826  1.00  0.00     0.174 HD
ATOM    213 2HH1 ARG A  26      99.233 109.445  16.902  1.00  0.00     0.174 HD
ATOM    214  NH2 ARG A  26      97.052 107.485  18.225  1.00 65.74    -0.235 N 
ATOM    215 1HH2 ARG A  26      96.433 108.186  18.633  1.00  0.00     0.174 HD
ATOM    216 2HH2 ARG A  26      96.845 106.492  18.329  1.00  0.00     0.174 HD
ATOM    217  N   GLY A  27     104.377 110.802  16.081  1.00 42.99    -0.351 N 
ATOM    218  HN  GLY A  27     104.627 110.209  15.290  1.00  0.00     0.163 HD
ATOM    219  CA  GLY A  27     105.217 111.947  16.408  1.00 45.89     0.225 C 
ATOM    220  C   GLY A  27     106.215 111.686  17.519  1.00 44.43     0.236 C 
ATOM    221  O   GLY A  27     106.826 112.616  18.027  1.00 48.94    -0.272 OA
ATOM    222  N   TYR A  28     106.393 110.421  17.890  1.00 40.53    -0.346 N 
ATOM    223  HN  TYR A  28     105.846 109.685  17.443  1.00  0.00     0.163 HD
ATOM    224  CA  TYR A  28     107.359 110.069  18.927  1.00 45.07     0.180 C 
ATOM    225  C   TYR A  28     108.645 109.494  18.336  1.00 42.97     0.241 C 
ATOM    226  O   TYR A  28     108.622 108.481  17.626  1.00 41.47    -0.271 OA
ATOM    227  CB  TYR A  28     106.752 109.073  19.916  1.00 37.91     0.073 C 
ATOM    228  CG  TYR A  28     107.659 108.714  21.079  1.00 48.69    -0.056 A 
ATOM    229  CD1 TYR A  28     107.660 109.473  22.243  1.00 42.09     0.010 A 
ATOM    230  CD2 TYR A  28     108.511 107.613  21.018  1.00 36.18     0.010 A 
ATOM    231  CE1 TYR A  28     108.480 109.148  23.318  1.00 38.40     0.037 A 
ATOM    232  CE2 TYR A  28     109.341 107.287  22.089  1.00 36.13     0.037 A 
ATOM    233  CZ  TYR A  28     109.315 108.060  23.231  1.00 41.32     0.065 A 
ATOM    234  OH  TYR A  28     110.125 107.745  24.293  1.00 46.02    -0.361 OA
ATOM    235  HH  TYR A  28     110.107 108.277  25.080  1.00  0.00     0.217 HD
ATOM    236  N   GLU A  29     109.766 110.143  18.649  1.00 40.74    -0.346 N 
ATOM    237  HN  GLU A  29     109.707 110.966  19.248  1.00  0.00     0.163 HD
ATOM    238  CA  GLU A  29     111.074 109.718  18.165  1.00 40.97     0.177 C 
ATOM    239  C   GLU A  29     111.777 108.848  19.198  1.00 45.80     0.241 C 
ATOM    240  O   GLU A  29     112.126 109.307  20.284  1.00 51.35    -0.271 OA
ATOM    241  CB  GLU A  29     111.940 110.926  17.816  1.00 43.57     0.045 C 
ATOM    242  CG  GLU A  29     113.153 110.571  16.997  1.00 48.16     0.116 C 
ATOM    243  CD  GLU A  29     114.137 111.718  16.854  1.00 56.84     0.172 C 
ATOM    244  OE1 GLU A  29     113.744 112.893  17.043  1.00 64.12    -0.648 OA
ATOM    245  OE2 GLU A  29     115.315 111.436  16.556  1.00 58.84    -0.648 OA
ATOM    246  N   TRP A  30     111.971 107.583  18.843  1.00 46.96    -0.346 N 
ATOM    247  HN  TRP A  30     111.713 107.300  17.897  1.00  0.00     0.163 HD
ATOM    248  CA  TRP A  30     112.535 106.576  19.739  1.00 47.15     0.181 C 
ATOM    249  C   TRP A  30     114.013 106.307  19.464  1.00 54.70     0.241 C 
ATOM    250  O   TRP A  30     114.391 105.952  18.349  1.00 60.05    -0.271 OA
ATOM    251  CB  TRP A  30     111.739 105.274  19.609  1.00 35.85     0.075 C 
ATOM    252  CG  TRP A  30     112.292 104.122  20.366  1.00 36.58    -0.028 A 
ATOM    253  CD1 TRP A  30     112.635 104.097  21.691  1.00 36.86     0.096 A 
ATOM    254  CD2 TRP A  30     112.532 102.801  19.864  1.00 36.96    -0.002 A 
ATOM    255  CE2 TRP A  30     113.037 102.032  20.937  1.00 38.88     0.042 A 
ATOM    256  CE3 TRP A  30     112.367 102.190  18.612  1.00 35.18     0.014 A 
ATOM    257  NE1 TRP A  30     113.097 102.850  22.035  1.00 39.41    -0.365 N 
ATOM    258  HE1 TRP A  30     113.431 102.577  22.959  1.00  0.00     0.165 HD
ATOM    259  CZ2 TRP A  30     113.379 100.681  20.798  1.00 42.92     0.030 A 
ATOM    260  CZ3 TRP A  30     112.711 100.845  18.471  1.00 36.56     0.001 A 
ATOM    261  CH2 TRP A  30     113.209 100.104  19.563  1.00 35.14     0.002 A 
ATOM    262  N   ASP A  31     114.844 106.474  20.486  1.00 64.59    -0.345 N 
ATOM    263  HN  ASP A  31     114.487 106.851  21.364  1.00  0.00     0.163 HD
ATOM    264  CA  ASP A  31     116.255 106.129  20.378  1.00 73.48     0.186 C 
ATOM    265  C   ASP A  31     116.446 104.613  20.374  1.00 76.60     0.241 C 
ATOM    266  O   ASP A  31     116.099 103.940  21.343  1.00 65.18    -0.271 OA
ATOM    267  CB  ASP A  31     117.051 106.761  21.523  1.00 79.75     0.147 C 
ATOM    268  CG  ASP A  31     118.482 106.251  21.596  1.00 87.20     0.175 C 
ATOM    269  OD1 ASP A  31     119.068 105.945  20.534  1.00 86.49    -0.648 OA
ATOM    270  OD2 ASP A  31     119.021 106.155  22.721  1.00 91.39    -0.648 OA
ATOM    271  N   ALA A  32     116.992 104.114  19.264  1.00 89.23    -0.349 N 
ATOM    272  HN  ALA A  32     117.155 104.764  18.495  1.00  0.00     0.163 HD
ATOM    273  CA  ALA A  32     117.380 102.714  19.047  1.00 88.90     0.142 C 
ATOM    274  C   ALA A  32     117.501 101.859  20.310  1.00 85.82     0.255 C 
ATOM    275  O   ALA A  32     118.510 101.909  21.017  1.00 81.04    -0.305 OA
ATOM    276  CB  ALA A  32     118.708 102.676  18.278  1.00 88.79     0.039 C 
ATOM    277  N   SER A  90     116.986  93.325   1.798  1.00 68.00    -0.064 N 
ATOM    278  HN1 SER A  90     116.747  92.888   2.688  1.00  0.00     0.275 HD
ATOM    279  HN2 SER A  90     117.612  92.741   1.244  1.00  0.00     0.275 HD
ATOM    280  HN3 SER A  90     116.192  93.344   1.158  1.00  0.00     0.275 HD
ATOM    281  CA  SER A  90     117.538  94.656   2.020  1.00 80.19     0.297 C 
ATOM    282  C   SER A  90     116.552  95.532   2.798  1.00 82.00     0.251 C 
ATOM    283  O   SER A  90     115.920  95.082   3.757  1.00 76.71    -0.271 OA
ATOM    284  CB  SER A  90     117.898  95.314   0.679  1.00 83.65     0.206 C 
ATOM    285  OG  SER A  90     118.489  96.590   0.871  1.00 81.75    -0.398 OA
ATOM    286  HG  SER A  90     118.712  96.997   0.042  1.00  0.00     0.209 HD
ATOM    287  N   GLU A  91     116.424  96.787   2.378  1.00 79.65    -0.346 N 
ATOM    288  HN  GLU A  91     117.041  97.134   1.644  1.00  0.00     0.163 HD
ATOM    289  CA  GLU A  91     115.420  97.676   2.945  1.00 68.52     0.172 C 
ATOM    290  C   GLU A  91     114.032  97.282   2.446  1.00 62.45     0.240 C 
ATOM    291  O   GLU A  91     113.020  97.775   2.936  1.00 62.60    -0.271 OA
ATOM    292  CB  GLU A  91     115.725  99.132   2.587  1.00 74.45     0.042 C 
ATOM    293  N   VAL A  92     113.988  96.384   1.468  1.00 60.20    -0.346 N 
ATOM    294  HN  VAL A  92     114.854  95.954   1.141  1.00  0.00     0.163 HD
ATOM    295  CA  VAL A  92     112.725  96.004   0.856  1.00 49.20     0.180 C 
ATOM    296  C   VAL A  92     111.904  95.230   1.880  1.00 52.66     0.241 C 
ATOM    297  O   VAL A  92     110.671  95.317   1.906  1.00 46.90    -0.271 OA
ATOM    298  CB  VAL A  92     112.941  95.177  -0.439  1.00 56.80     0.009 C 
ATOM    299  CG1 VAL A  92     113.791  93.940  -0.164  1.00 60.70     0.012 C 
ATOM    300  CG2 VAL A  92     111.609  94.793  -1.071  1.00 54.40     0.012 C 
ATOM    301  N   VAL A  93     112.587  94.501   2.754  1.00 45.65    -0.346 N 
ATOM    302  HN  VAL A  93     113.603  94.439   2.688  1.00  0.00     0.163 HD
ATOM    303  CA  VAL A  93     111.881  93.795   3.800  1.00 43.92     0.180 C 
ATOM    304  C   VAL A  93     111.221  94.784   4.758  1.00 44.37     0.241 C 
ATOM    305  O   VAL A  93     110.058  94.610   5.110  1.00 42.37    -0.271 OA
ATOM    306  CB  VAL A  93     112.801  92.858   4.573  1.00 42.32     0.009 C 
ATOM    307  CG1 VAL A  93     112.018  92.132   5.628  1.00 36.57     0.012 C 
ATOM    308  CG2 VAL A  93     113.422  91.861   3.620  1.00 53.29     0.012 C 
ATOM    309  N   HIS A  94     111.947  95.829   5.159  1.00 41.93    -0.346 N 
ATOM    310  HN  HIS A  94     112.898  95.947   4.809  1.00  0.00     0.163 HD
ATOM    311  CA  HIS A  94     111.394  96.806   6.095  1.00 39.67     0.182 C 
ATOM    312  C   HIS A  94     110.202  97.559   5.498  1.00 41.49     0.241 C 
ATOM    313  O   HIS A  94     109.168  97.709   6.149  1.00 37.59    -0.271 OA
ATOM    314  CB  HIS A  94     112.471  97.788   6.543  1.00 42.41     0.093 C 
ATOM    315  CG  HIS A  94     113.681  97.120   7.118  1.00 55.79     0.028 A 
ATOM    316  CD2 HIS A  94     114.984  97.171   6.753  1.00 52.96     0.114 A 
ATOM    317  ND1 HIS A  94     113.618  96.261   8.197  1.00 52.98    -0.354 N 
ATOM    318  HD1 HIS A  94     112.768  96.008   8.702  1.00  0.00     0.166 HD
ATOM    319  CE1 HIS A  94     114.831  95.818   8.473  1.00 48.75     0.180 A 
ATOM    320  NE2 HIS A  94     115.678  96.355   7.612  1.00 51.43    -0.360 N 
ATOM    321  HE2 HIS A  94     116.684  96.190   7.589  1.00  0.00     0.166 HD
ATOM    322  N   LEU A  95     110.347  98.006   4.255  1.00 39.41    -0.346 N 
ATOM    323  HN  LEU A  95     111.243  97.874   3.786  1.00  0.00     0.163 HD
ATOM    324  CA  LEU A  95     109.266  98.681   3.534  1.00 50.00     0.177 C 
ATOM    325  C   LEU A  95     108.030  97.797   3.347  1.00 48.34     0.241 C 
ATOM    326  O   LEU A  95     106.897  98.252   3.518  1.00 46.92    -0.271 OA
ATOM    327  CB  LEU A  95     109.764  99.162   2.164  1.00 55.94     0.038 C 
ATOM    328  CG  LEU A  95     108.736  99.710   1.164  1.00 63.30    -0.020 C 
ATOM    329  CD1 LEU A  95     109.336 100.891   0.427  1.00 68.56     0.009 C 
ATOM    330  CD2 LEU A  95     108.265  98.647   0.159  1.00 65.22     0.009 C 
ATOM    331  N   THR A  96     108.246  96.541   2.980  1.00 40.23    -0.344 N 
ATOM    332  HN  THR A  96     109.200  96.197   2.875  1.00  0.00     0.163 HD
ATOM    333  CA  THR A  96     107.125  95.658   2.729  1.00 39.87     0.205 C 
ATOM    334  C   THR A  96     106.325  95.478   4.011  1.00 38.03     0.243 C 
ATOM    335  O   THR A  96     105.098  95.581   4.006  1.00 38.39    -0.271 OA
ATOM    336  CB  THR A  96     107.581  94.297   2.186  1.00 38.40     0.146 C 
ATOM    337  CG2 THR A  96     106.396  93.358   2.046  1.00 39.40     0.042 C 
ATOM    338  OG1 THR A  96     108.192  94.477   0.906  1.00 45.46    -0.393 OA
ATOM    339  HG1 THR A  96     108.474  93.634   0.570  1.00  0.00     0.210 HD
ATOM    340  N   LEU A  97     107.025  95.255   5.116  1.00 40.22    -0.346 N 
ATOM    341  HN  LEU A  97     108.043  95.214   5.062  1.00  0.00     0.163 HD
ATOM    342  CA  LEU A  97     106.368  95.066   6.410  1.00 36.97     0.177 C 
ATOM    343  C   LEU A  97     105.630  96.330   6.850  1.00 34.34     0.241 C 
ATOM    344  O   LEU A  97     104.526  96.247   7.383  1.00 39.41    -0.271 OA
ATOM    345  CB  LEU A  97     107.391  94.645   7.468  1.00 38.03     0.038 C 
ATOM    346  CG  LEU A  97     106.876  94.265   8.855  1.00 36.97    -0.020 C 
ATOM    347  CD1 LEU A  97     105.772  93.168   8.795  1.00 26.14     0.009 C 
ATOM    348  CD2 LEU A  97     108.062  93.804   9.699  1.00 33.04     0.009 C 
ATOM    349  N   ARG A  98     106.233  97.497   6.612  1.00 33.94    -0.346 N 
ATOM    350  HN  ARG A  98     107.194  97.503   6.270  1.00  0.00     0.163 HD
ATOM    351  CA  ARG A  98     105.542  98.769   6.833  1.00 42.41     0.176 C 
ATOM    352  C   ARG A  98     104.237  98.835   6.039  1.00 39.89     0.241 C 
ATOM    353  O   ARG A  98     103.191  99.140   6.603  1.00 46.95    -0.271 OA
ATOM    354  CB  ARG A  98     106.429  99.969   6.451  1.00 46.06     0.036 C 
ATOM    355  CG  ARG A  98     107.514 100.313   7.464  1.00 56.71     0.023 C 
ATOM    356  CD  ARG A  98     108.117 101.699   7.201  1.00 65.84     0.138 C 
ATOM    357  NE  ARG A  98     108.812 101.779   5.919  1.00 77.10    -0.227 N 
ATOM    358  HE  ARG A  98     108.260 101.651   5.071  1.00  0.00     0.177 HD
ATOM    359  CZ  ARG A  98     110.114 102.007   5.781  1.00 84.19     0.665 C 
ATOM    360  NH1 ARG A  98     110.877 102.191   6.852  1.00 87.58    -0.235 N 
ATOM    361 1HH1 ARG A  98     111.876 102.366   6.746  1.00  0.00     0.174 HD
ATOM    362 2HH1 ARG A  98     110.463 102.154   7.784  1.00  0.00     0.174 HD
ATOM    363  NH2 ARG A  98     110.653 102.055   4.567  1.00 83.20    -0.235 N 
ATOM    364 1HH2 ARG A  98     111.652 102.230   4.461  1.00  0.00     0.174 HD
ATOM    365 2HH2 ARG A  98     110.067 101.914   3.744  1.00  0.00     0.174 HD
ATOM    366  N   GLN A  99     104.307  98.563   4.734  1.00 39.38    -0.346 N 
ATOM    367  HN  GLN A  99     105.205  98.296   4.330  1.00  0.00     0.163 HD
ATOM    368  CA  GLN A  99     103.129  98.637   3.865  1.00 44.78     0.177 C 
ATOM    369  C   GLN A  99     102.042  97.692   4.349  1.00 39.18     0.241 C 
ATOM    370  O   GLN A  99     100.881  98.059   4.438  1.00 43.10    -0.271 OA
ATOM    371  CB  GLN A  99     103.476  98.297   2.413  1.00 49.67     0.044 C 
ATOM    372  CG  GLN A  99     104.326  99.312   1.682  1.00 63.64     0.105 C 
ATOM    373  CD  GLN A  99     104.337  99.069   0.173  1.00 72.26     0.215 C 
ATOM    374  NE2 GLN A  99     105.168  99.816  -0.541  1.00 63.50    -0.370 N 
ATOM    375 1HE2 GLN A  99     105.777 100.516  -0.117  1.00  0.00     0.159 HD
ATOM    376 2HE2 GLN A  99     105.175  99.654  -1.548  1.00  0.00     0.159 HD
ATOM    377  OE1 GLN A  99     103.598  98.220  -0.341  1.00 79.25    -0.274 OA
ATOM    378  N   ALA A 100     102.437  96.466   4.664  1.00 30.23    -0.346 N 
ATOM    379  HN  ALA A 100     103.425  96.224   4.586  1.00  0.00     0.163 HD
ATOM    380  CA  ALA A 100     101.492  95.459   5.118  1.00 31.83     0.172 C 
ATOM    381  C   ALA A 100     100.883  95.852   6.453  1.00 33.24     0.240 C 
ATOM    382  O   ALA A 100      99.680  95.665   6.681  1.00 33.79    -0.271 OA
ATOM    383  CB  ALA A 100     102.179  94.094   5.219  1.00 30.55     0.042 C 
ATOM    384  N   GLY A 101     101.715  96.392   7.341  1.00 33.76    -0.351 N 
ATOM    385  HN  GLY A 101     102.693  96.536   7.092  1.00  0.00     0.163 HD
ATOM    386  CA  GLY A 101     101.248  96.778   8.658  1.00 32.66     0.225 C 
ATOM    387  C   GLY A 101     100.239  97.910   8.580  1.00 31.11     0.236 C 
ATOM    388  O   GLY A 101      99.199  97.900   9.250  1.00 37.75    -0.272 OA
ATOM    389  N   ASP A 102     100.549  98.886   7.739  1.00 32.99    -0.346 N 
ATOM    390  HN  ASP A 102     101.428  98.838   7.224  1.00  0.00     0.163 HD
ATOM    391  CA  ASP A 102      99.666 100.024   7.532  1.00 40.64     0.186 C 
ATOM    392  C   ASP A 102      98.320  99.616   6.887  1.00 47.24     0.241 C 
ATOM    393  O   ASP A 102      97.275 100.167   7.232  1.00 43.77    -0.271 OA
ATOM    394  CB  ASP A 102     100.374 101.081   6.681  1.00 42.75     0.147 C 
ATOM    395  CG  ASP A 102     101.426 101.874   7.469  1.00 44.91     0.175 C 
ATOM    396  OD1 ASP A 102     101.424 101.825   8.715  1.00 52.06    -0.648 OA
ATOM    397  OD2 ASP A 102     102.238 102.575   6.837  1.00 46.88    -0.648 OA
ATOM    398  N   ASP A 103      98.339  98.662   5.956  1.00 40.53    -0.345 N 
ATOM    399  HN  ASP A 103      99.226  98.246   5.672  1.00  0.00     0.163 HD
ATOM    400  CA  ASP A 103      97.092  98.210   5.341  1.00 38.96     0.186 C 
ATOM    401  C   ASP A 103      96.277  97.429   6.384  1.00 35.44     0.241 C 
ATOM    402  O   ASP A 103      95.057  97.585   6.475  1.00 44.86    -0.271 OA
ATOM    403  CB  ASP A 103      97.361  97.353   4.085  1.00 39.84     0.147 C 
ATOM    404  CG  ASP A 103      96.067  96.783   3.459  1.00 50.37     0.175 C 
ATOM    405  OD1 ASP A 103      95.114  97.554   3.205  1.00 43.42    -0.648 OA
ATOM    406  OD2 ASP A 103      95.995  95.551   3.229  1.00 46.93    -0.648 OA
ATOM    407  N   PHE A 104      96.962  96.614   7.180  1.00 40.53    -0.346 N 
ATOM    408  HN  PHE A 104      97.966  96.510   7.033  1.00  0.00     0.163 HD
ATOM    409  CA  PHE A 104      96.321  95.860   8.262  1.00 35.45     0.180 C 
ATOM    410  C   PHE A 104      95.627  96.830   9.206  1.00 42.03     0.241 C 
ATOM    411  O   PHE A 104      94.449  96.664   9.530  1.00 37.39    -0.271 OA
ATOM    412  CB  PHE A 104      97.348  95.011   9.012  1.00 28.27     0.073 C 
ATOM    413  CG  PHE A 104      96.763  94.138  10.102  1.00 30.29    -0.056 A 
ATOM    414  CD1 PHE A 104      96.492  94.654  11.363  1.00 31.09     0.007 A 
ATOM    415  CD2 PHE A 104      96.495  92.796   9.867  1.00 27.33     0.007 A 
ATOM    416  CE1 PHE A 104      95.958  93.856  12.361  1.00 34.11     0.001 A 
ATOM    417  CE2 PHE A 104      95.984  91.983  10.873  1.00 30.41     0.001 A 
ATOM    418  CZ  PHE A 104      95.722  92.509  12.124  1.00 31.21     0.000 A 
ATOM    419  N   SER A 105      96.363  97.850   9.628  1.00 40.45    -0.344 N 
ATOM    420  HN  SER A 105      97.336  97.921   9.329  1.00  0.00     0.163 HD
ATOM    421  CA  SER A 105      95.812  98.868  10.507  1.00 41.75     0.200 C 
ATOM    422  C   SER A 105      94.683  99.655   9.862  1.00 35.13     0.243 C 
ATOM    423  O   SER A 105      93.698  99.983  10.511  1.00 41.33    -0.271 OA
ATOM    424  CB  SER A 105      96.903  99.837  10.949  1.00 43.82     0.199 C 
ATOM    425  OG  SER A 105      96.327 100.899  11.677  1.00 52.22    -0.398 OA
ATOM    426  HG  SER A 105      97.007 101.503  11.952  1.00  0.00     0.209 HD
ATOM    427  N   ARG A 106      94.841  99.991   8.589  1.00 42.89    -0.346 N 
ATOM    428  HN  ARG A 106      95.697  99.724   8.103  1.00  0.00     0.163 HD
ATOM    429  CA  ARG A 106      93.810 100.737   7.870  1.00 45.48     0.176 C 
ATOM    430  C   ARG A 106      92.510  99.944   7.765  1.00 48.59     0.241 C 
ATOM    431  O   ARG A 106      91.432 100.491   7.949  1.00 46.31    -0.271 OA
ATOM    432  CB  ARG A 106      94.292 101.101   6.474  1.00 48.74     0.036 C 
ATOM    433  CG  ARG A 106      93.308 101.951   5.717  1.00 56.11     0.023 C 
ATOM    434  CD  ARG A 106      93.604 101.943   4.244  1.00 60.18     0.138 C 
ATOM    435  NE  ARG A 106      92.723 101.015   3.552  1.00 68.89    -0.227 N 
ATOM    436  HE  ARG A 106      91.732 101.248   3.485  1.00  0.00     0.177 HD
ATOM    437  CZ  ARG A 106      93.139  99.885   3.005  1.00 70.58     0.665 C 
ATOM    438  NH1 ARG A 106      94.425  99.573   3.059  1.00 73.85    -0.235 N 
ATOM    439 1HH1 ARG A 106      95.088 100.193   3.524  1.00  0.00     0.174 HD
ATOM    440 2HH1 ARG A 106      94.746  98.702   2.637  1.00  0.00     0.174 HD
ATOM    441  NH2 ARG A 106      92.279  99.080   2.401  1.00 64.38    -0.235 N 
ATOM    442 1HH2 ARG A 106      91.289  99.320   2.359  1.00  0.00     0.174 HD
ATOM    443 2HH2 ARG A 106      92.600  98.209   1.979  1.00  0.00     0.174 HD
ATOM    444  N   ARG A 107      92.626  98.652   7.466  1.00 46.67    -0.346 N 
ATOM    445  HN  ARG A 107      93.558  98.254   7.347  1.00  0.00     0.163 HD
ATOM    446  CA  ARG A 107      91.456  97.783   7.303  1.00 53.75     0.176 C 
ATOM    447  C   ARG A 107      90.743  97.485   8.604  1.00 49.96     0.241 C 
ATOM    448  O   ARG A 107      89.525  97.445   8.651  1.00 56.59    -0.271 OA
ATOM    449  CB  ARG A 107      91.850  96.452   6.674  1.00 56.36     0.036 C 
ATOM    450  CG  ARG A 107      92.221  96.510   5.218  1.00 57.36     0.023 C 
ATOM    451  CD  ARG A 107      92.659  95.122   4.735  1.00 44.43     0.138 C 
ATOM    452  NE  ARG A 107      92.848  95.120   3.290  1.00 48.66    -0.227 N 
ATOM    453  HE  ARG A 107      93.800  95.172   2.926  1.00  0.00     0.177 HD
ATOM    454  CZ  ARG A 107      91.846  95.054   2.424  1.00 48.21     0.665 C 
ATOM    455  NH1 ARG A 107      90.595  94.975   2.864  1.00 47.65    -0.235 N 
ATOM    456 1HH1 ARG A 107      89.824  94.924   2.198  1.00  0.00     0.174 HD
ATOM    457 2HH1 ARG A 107      90.408  94.967   3.867  1.00  0.00     0.174 HD
ATOM    458  NH2 ARG A 107      92.088  95.065   1.124  1.00 62.51    -0.235 N 
ATOM    459 1HH2 ARG A 107      91.317  95.014   0.458  1.00  0.00     0.174 HD
ATOM    460 2HH2 ARG A 107      93.049  95.126   0.786  1.00  0.00     0.174 HD
ATOM    461  N   TYR A 108      91.504  97.258   9.662  1.00 46.25    -0.346 N 
ATOM    462  HN  TYR A 108      92.511  97.407   9.606  1.00  0.00     0.163 HD
ATOM    463  CA  TYR A 108      90.907  96.797  10.902  1.00 42.25     0.180 C 
ATOM    464  C   TYR A 108      90.967  97.830  12.013  1.00 49.22     0.241 C 
ATOM    465  O   TYR A 108      90.871  97.487  13.198  1.00 49.59    -0.271 OA
ATOM    466  CB  TYR A 108      91.576  95.488  11.299  1.00 36.87     0.073 C 
ATOM    467  CG  TYR A 108      91.469  94.536  10.139  1.00 47.05    -0.056 A 
ATOM    468  CD1 TYR A 108      90.217  94.192   9.636  1.00 47.22     0.010 A 
ATOM    469  CD2 TYR A 108      92.600  94.037   9.497  1.00 50.01     0.010 A 
ATOM    470  CE1 TYR A 108      90.086  93.364   8.554  1.00 45.86     0.037 A 
ATOM    471  CE2 TYR A 108      92.476  93.189   8.410  1.00 52.63     0.037 A 
ATOM    472  CZ  TYR A 108      91.210  92.861   7.945  1.00 53.76     0.065 A 
ATOM    473  OH  TYR A 108      91.048  92.031   6.867  1.00 59.66    -0.361 OA
ATOM    474  HH  TYR A 108      90.182  91.807   6.549  1.00  0.00     0.217 HD
ATOM    475  N   ARG A 109      91.106  99.093  11.603  1.00 58.73    -0.346 N 
ATOM    476  HN  ARG A 109      91.280  99.260  10.612  1.00  0.00     0.163 HD
ATOM    477  CA  ARG A 109      91.023 100.253  12.495  1.00 69.88     0.172 C 
ATOM    478  C   ARG A 109      89.888 100.098  13.502  1.00 63.36     0.240 C 
ATOM    479  O   ARG A 109      90.131  99.888  14.693  1.00 58.82    -0.271 OA
ATOM    480  CB  ARG A 109      90.827 101.541  11.683  1.00 74.03     0.042 C 
ATOM    481  N   ARG A 110      88.658 100.168  13.000  1.00 64.03    -0.346 N 
ATOM    482  HN  ARG A 110      88.547 100.337  12.000  1.00  0.00     0.163 HD
ATOM    483  CA  ARG A 110      87.460 100.013  13.820  1.00 64.33     0.172 C 
ATOM    484  C   ARG A 110      87.502  98.776  14.729  1.00 61.97     0.240 C 
ATOM    485  O   ARG A 110      87.271  98.885  15.931  1.00 60.27    -0.271 OA
ATOM    486  CB  ARG A 110      86.223  99.952  12.921  1.00 62.25     0.042 C 
ATOM    487  N   ASP A 111      87.807  97.613  14.155  1.00 53.54    -0.346 N 
ATOM    488  HN  ASP A 111      88.050  97.601  13.164  1.00  0.00     0.163 HD
ATOM    489  CA  ASP A 111      87.805  96.352  14.899  1.00 54.20     0.186 C 
ATOM    490  C   ASP A 111      88.644  96.405  16.181  1.00 57.42     0.241 C 
ATOM    491  O   ASP A 111      88.226  95.900  17.224  1.00 55.52    -0.271 OA
ATOM    492  CB  ASP A 111      88.305  95.210  14.007  1.00 62.98     0.147 C 
ATOM    493  CG  ASP A 111      87.529  95.101  12.710  1.00 73.92     0.175 C 
ATOM    494  OD1 ASP A 111      87.896  95.793  11.739  1.00 77.02    -0.648 OA
ATOM    495  OD2 ASP A 111      86.553  94.323  12.660  1.00 80.54    -0.648 OA
ATOM    496  N   PHE A 112      89.824  97.014  16.102  1.00 57.48    -0.346 N 
ATOM    497  HN  PHE A 112      90.129  97.401  15.209  1.00  0.00     0.163 HD
ATOM    498  CA  PHE A 112      90.690  97.139  17.271  1.00 59.41     0.180 C 
ATOM    499  C   PHE A 112      90.661  98.547  17.871  1.00 68.64     0.241 C 
ATOM    500  O   PHE A 112      91.670  99.026  18.395  1.00 74.37    -0.271 OA
ATOM    501  CB  PHE A 112      92.128  96.777  16.910  1.00 56.59     0.073 C 
ATOM    502  CG  PHE A 112      92.307  95.355  16.450  1.00 51.95    -0.056 A 
ATOM    503  CD1 PHE A 112      92.374  94.316  17.370  1.00 48.54     0.007 A 
ATOM    504  CD2 PHE A 112      92.443  95.064  15.101  1.00 43.24     0.007 A 
ATOM    505  CE1 PHE A 112      92.550  93.008  16.952  1.00 45.23     0.001 A 
ATOM    506  CE2 PHE A 112      92.622  93.759  14.671  1.00 51.63     0.001 A 
ATOM    507  CZ  PHE A 112      92.670  92.727  15.598  1.00 46.88     0.000 A 
ATOM    508  N   ALA A 113      89.509  99.206  17.801  1.00 69.15    -0.351 N 
ATOM    509  HN  ALA A 113      88.690  98.744  17.405  1.00  0.00     0.163 HD
ATOM    510  CA  ALA A 113      89.395 100.579  18.280  1.00 75.78     0.225 C 
ATOM    511  C   ALA A 113      89.516 100.640  19.798  1.00 83.87     0.236 C 
ATOM    512  O   ALA A 113      90.173 101.523  20.352  1.00 81.32    -0.272 OA
ATOM    513  N   GLU A 114      88.878  99.687  20.464  1.00 91.67    -0.346 N 
ATOM    514  HN  GLU A 114      88.407  98.949  19.941  1.00  0.00     0.163 HD
ATOM    515  CA  GLU A 114      88.829  99.661  21.915  1.00100.21     0.177 C 
ATOM    516  C   GLU A 114      90.136  99.116  22.517  1.00 99.37     0.241 C 
ATOM    517  O   GLU A 114      90.411  99.311  23.701  1.00105.12    -0.271 OA
ATOM    518  CB  GLU A 114      87.614  98.831  22.354  1.00108.79     0.045 C 
ATOM    519  CG  GLU A 114      87.401  98.711  23.852  1.00121.10     0.116 C 
ATOM    520  CD  GLU A 114      88.176  97.553  24.456  1.00126.95     0.172 C 
ATOM    521  OE1 GLU A 114      88.591  96.651  23.690  1.00124.24    -0.648 OA
ATOM    522  OE2 GLU A 114      88.381  97.555  25.690  1.00130.99    -0.648 OA
ATOM    523  N   MET A 115      90.952  98.480  21.680  1.00 94.09    -0.346 N 
ATOM    524  HN  MET A 115      90.783  98.568  20.678  1.00  0.00     0.163 HD
ATOM    525  CA  MET A 115      92.081  97.659  22.127  1.00 88.44     0.177 C 
ATOM    526  C   MET A 115      92.965  98.269  23.213  1.00 95.85     0.241 C 
ATOM    527  O   MET A 115      93.277  97.604  24.198  1.00 98.28    -0.271 OA
ATOM    528  CB  MET A 115      92.969  97.290  20.936  1.00 81.19     0.045 C 
ATOM    529  CG  MET A 115      93.636  95.928  21.100  1.00 75.48     0.076 C 
ATOM    530  SD  MET A 115      95.373  95.867  20.631  1.00132.70    -0.173 SA
ATOM    531  CE  MET A 115      95.260  95.593  18.871  1.00 40.69     0.089 C 
ATOM    532  N   SER A 116      93.371  99.522  23.034  1.00 99.95    -0.344 N 
ATOM    533  HN  SER A 116      93.042 100.044  22.222  1.00  0.00     0.163 HD
ATOM    534  CA  SER A 116      94.282 100.167  23.981  1.00 96.10     0.200 C 
ATOM    535  C   SER A 116      93.733 100.177  25.406  1.00 94.08     0.243 C 
ATOM    536  O   SER A 116      94.489 100.031  26.370  1.00 96.85    -0.271 OA
ATOM    537  CB  SER A 116      94.594 101.592  23.531  1.00 97.05     0.199 C 
ATOM    538  OG  SER A 116      95.356 101.585  22.338  1.00 94.11    -0.398 OA
ATOM    539  HG  SER A 116      95.550 102.472  22.058  1.00  0.00     0.209 HD
ATOM    540  N   SER A 117      92.420 100.339  25.537  1.00 89.55    -0.344 N 
ATOM    541  HN  SER A 117      91.850 100.522  24.711  1.00  0.00     0.163 HD
ATOM    542  CA  SER A 117      91.783 100.259  26.847  1.00 85.91     0.200 C 
ATOM    543  C   SER A 117      91.588  98.797  27.265  1.00 88.25     0.243 C 
ATOM    544  O   SER A 117      91.629  98.470  28.450  1.00 92.34    -0.271 OA
ATOM    545  CB  SER A 117      90.450 101.016  26.846  1.00 83.76     0.199 C 
ATOM    546  OG  SER A 117      89.651 100.671  25.728  1.00 85.01    -0.398 OA
ATOM    547  HG  SER A 117      88.825 101.140  25.727  1.00  0.00     0.209 HD
ATOM    548  N   GLN A 118      91.388  97.919  26.287  1.00 88.01    -0.346 N 
ATOM    549  HN  GLN A 118      91.264  98.254  25.332  1.00  0.00     0.163 HD
ATOM    550  CA  GLN A 118      91.342  96.483  26.555  1.00 88.47     0.172 C 
ATOM    551  C   GLN A 118      92.673  96.014  27.117  1.00 83.14     0.240 C 
ATOM    552  O   GLN A 118      92.721  95.131  27.972  1.00 90.78    -0.271 OA
ATOM    553  CB  GLN A 118      91.014  95.691  25.286  1.00 84.48     0.042 C 
ATOM    554  N   LEU A 119      93.752  96.613  26.625  1.00 69.26    -0.346 N 
ATOM    555  HN  LEU A 119      93.634  97.354  25.934  1.00  0.00     0.163 HD
ATOM    556  CA  LEU A 119      95.096  96.245  27.041  1.00 55.98     0.177 C 
ATOM    557  C   LEU A 119      95.293  96.467  28.531  1.00 57.84     0.241 C 
ATOM    558  O   LEU A 119      95.903  95.632  29.196  1.00 56.22    -0.271 OA
ATOM    559  CB  LEU A 119      96.144  97.035  26.256  1.00 52.45     0.038 C 
ATOM    560  CG  LEU A 119      96.522  96.470  24.887  1.00 54.01    -0.020 C 
ATOM    561  CD1 LEU A 119      97.700  97.231  24.299  1.00 55.05     0.009 C 
ATOM    562  CD2 LEU A 119      96.848  95.001  25.006  1.00 56.21     0.009 C 
ATOM    563  N   HIS A 120      94.757  97.576  29.045  1.00 55.04    -0.346 N 
ATOM    564  HN  HIS A 120      94.216  98.189  28.435  1.00  0.00     0.163 HD
ATOM    565  CA  HIS A 120      94.917  97.942  30.445  1.00 57.51     0.172 C 
ATOM    566  C   HIS A 120      96.383  97.787  30.833  1.00 60.84     0.240 C 
ATOM    567  O   HIS A 120      96.739  96.935  31.644  1.00 58.40    -0.271 OA
ATOM    568  CB  HIS A 120      94.018  97.087  31.343  1.00 57.50     0.042 C 
ATOM    569  N   LEU A 121      97.223  98.610  30.220  1.00 55.31    -0.346 N 
ATOM    570  HN  LEU A 121      96.840  99.378  29.669  1.00  0.00     0.163 HD
ATOM    571  CA  LEU A 121      98.669  98.463  30.301  1.00 47.41     0.177 C 
ATOM    572  C   LEU A 121      99.296  99.196  31.489  1.00 46.37     0.241 C 
ATOM    573  O   LEU A 121      99.029 100.371  31.732  1.00 46.11    -0.271 OA
ATOM    574  CB  LEU A 121      99.296  98.952  28.994  1.00 50.75     0.038 C 
ATOM    575  CG  LEU A 121     100.761  98.631  28.727  1.00 58.14    -0.020 C 
ATOM    576  CD1 LEU A 121     101.067  97.226  29.159  1.00 56.23     0.009 C 
ATOM    577  CD2 LEU A 121     101.050  98.795  27.242  1.00 60.04     0.009 C 
ATOM    578  N   THR A 122     100.125  98.477  32.237  1.00 45.63    -0.344 N 
ATOM    579  HN  THR A 122     100.254  97.494  31.999  1.00  0.00     0.163 HD
ATOM    580  CA  THR A 122     100.866  99.012  33.385  1.00 50.16     0.205 C 
ATOM    581  C   THR A 122     102.252  98.352  33.425  1.00 38.45     0.246 C 
ATOM    582  O   THR A 122     102.494  97.403  32.692  1.00 43.15    -0.271 OA
ATOM    583  CB  THR A 122     100.134  98.754  34.729  1.00 49.24     0.146 C 
ATOM    584  CG2 THR A 122      98.608  98.861  34.580  1.00 44.02     0.042 C 
ATOM    585  OG1 THR A 122     100.487  97.457  35.221  1.00 48.14    -0.393 OA
ATOM    586  HG1 THR A 122     101.430  97.391  35.313  1.00  0.00     0.210 HD
ATOM    587  N   PRO A 123     103.172  98.844  34.272  1.00 45.87    -0.337 N 
ATOM    588  CA  PRO A 123     104.457  98.130  34.327  1.00 47.51     0.179 C 
ATOM    589  C   PRO A 123     104.334  96.682  34.831  1.00 50.92     0.241 C 
ATOM    590  O   PRO A 123     105.180  95.851  34.518  1.00 42.83    -0.271 OA
ATOM    591  CB  PRO A 123     105.279  98.965  35.310  1.00 48.82     0.037 C 
ATOM    592  CG  PRO A 123     104.673 100.313  35.266  1.00 46.66     0.022 C 
ATOM    593  CD  PRO A 123     103.214 100.105  35.040  1.00 43.49     0.127 C 
ATOM    594  N   PHE A 124     103.290  96.387  35.599  1.00 51.35    -0.346 N 
ATOM    595  HN  PHE A 124     102.589  97.101  35.794  1.00  0.00     0.163 HD
ATOM    596  CA  PHE A 124     103.138  95.053  36.165  1.00 52.60     0.180 C 
ATOM    597  C   PHE A 124     102.360  94.113  35.255  1.00 49.55     0.241 C 
ATOM    598  O   PHE A 124     102.448  92.897  35.388  1.00 45.17    -0.271 OA
ATOM    599  CB  PHE A 124     102.476  95.146  37.543  1.00 49.27     0.073 C 
ATOM    600  CG  PHE A 124     103.199  96.066  38.469  1.00 49.41    -0.056 A 
ATOM    601  CD1 PHE A 124     104.324  95.633  39.148  1.00 58.68     0.007 A 
ATOM    602  CD2 PHE A 124     102.785  97.384  38.630  1.00 48.34     0.007 A 
ATOM    603  CE1 PHE A 124     105.021  96.490  39.987  1.00 63.13     0.001 A 
ATOM    604  CE2 PHE A 124     103.484  98.250  39.458  1.00 47.68     0.001 A 
ATOM    605  CZ  PHE A 124     104.598  97.802  40.140  1.00 58.03     0.000 A 
ATOM    606  N   THR A 125     101.629  94.677  34.304  1.00 47.47    -0.344 N 
ATOM    607  HN  THR A 125     101.675  95.686  34.165  1.00  0.00     0.163 HD
ATOM    608  CA  THR A 125     100.764  93.874  33.458  1.00 43.39     0.205 C 
ATOM    609  C   THR A 125     101.404  93.552  32.094  1.00 44.38     0.243 C 
ATOM    610  O   THR A 125     100.979  92.609  31.392  1.00 35.59    -0.271 OA
ATOM    611  CB  THR A 125      99.413  94.597  33.250  1.00 47.77     0.146 C 
ATOM    612  CG2 THR A 125      99.477  95.509  32.056  1.00 37.65     0.042 C 
ATOM    613  OG1 THR A 125      98.374  93.642  33.044  1.00 61.09    -0.393 OA
ATOM    614  HG1 THR A 125      97.544  94.086  32.916  1.00  0.00     0.210 HD
ATOM    615  N   ALA A 126     102.436  94.322  31.737  1.00 37.16    -0.346 N 
ATOM    616  HN  ALA A 126     102.899  94.894  32.443  1.00  0.00     0.163 HD
ATOM    617  CA  ALA A 126     102.918  94.363  30.351  1.00 40.65     0.172 C 
ATOM    618  C   ALA A 126     103.462  93.038  29.848  1.00 36.40     0.240 C 
ATOM    619  O   ALA A 126     103.076  92.573  28.776  1.00 31.30    -0.271 OA
ATOM    620  CB  ALA A 126     103.989  95.441  30.191  1.00 31.61     0.042 C 
ATOM    621  N   ARG A 127     104.386  92.454  30.606  1.00 42.71    -0.346 N 
ATOM    622  HN  ARG A 127     104.640  92.876  31.499  1.00  0.00     0.163 HD
ATOM    623  CA  ARG A 127     105.043  91.223  30.185  1.00 40.85     0.176 C 
ATOM    624  C   ARG A 127     104.043  90.075  30.128  1.00 31.72     0.240 C 
ATOM    625  O   ARG A 127     104.011  89.322  29.151  1.00 40.15    -0.271 OA
ATOM    626  CB  ARG A 127     106.193  90.889  31.127  1.00 39.95     0.036 C 
ATOM    627  CG  ARG A 127     107.126  89.845  30.590  1.00 55.92     0.023 C 
ATOM    628  CD  ARG A 127     108.495  90.001  31.228  1.00 76.32     0.138 C 
ATOM    629  NE  ARG A 127     109.280  88.769  31.199  1.00 89.26    -0.227 N 
ATOM    630  HE  ARG A 127     109.405  88.265  32.077  1.00  0.00     0.177 HD
ATOM    631  CZ  ARG A 127     109.843  88.259  30.108  1.00 94.81     0.665 C 
ATOM    632  NH1 ARG A 127     109.695  88.858  28.933  1.00 93.81    -0.235 N 
ATOM    633 1HH1 ARG A 127     109.154  89.720  28.868  1.00  0.00     0.174 HD
ATOM    634 2HH1 ARG A 127     110.127  88.467  28.096  1.00  0.00     0.174 HD
ATOM    635  NH2 ARG A 127     110.546  87.138  30.193  1.00 99.02    -0.235 N 
ATOM    636 1HH2 ARG A 127     110.660  86.678  31.096  1.00  0.00     0.174 HD
ATOM    637 2HH2 ARG A 127     110.978  86.747  29.356  1.00  0.00     0.174 HD
ATOM    638  N   GLY A 128     103.221  89.961  31.167  1.00 37.28    -0.351 N 
ATOM    639  HN  GLY A 128     103.315  90.610  31.949  1.00  0.00     0.163 HD
ATOM    640  CA  GLY A 128     102.191  88.934  31.217  1.00 33.10     0.225 C 
ATOM    641  C   GLY A 128     101.208  89.031  30.062  1.00 33.04     0.236 C 
ATOM    642  O   GLY A 128     100.851  88.015  29.455  1.00 30.93    -0.272 OA
ATOM    643  N   ARG A 129     100.796  90.256  29.724  1.00 34.50    -0.346 N 
ATOM    644  HN  ARG A 129     101.163  91.068  30.221  1.00  0.00     0.163 HD
ATOM    645  CA  ARG A 129      99.819  90.445  28.642  1.00 31.22     0.176 C 
ATOM    646  C   ARG A 129     100.437  90.118  27.299  1.00 32.69     0.241 C 
ATOM    647  O   ARG A 129      99.803  89.507  26.435  1.00 36.62    -0.271 OA
ATOM    648  CB  ARG A 129      99.281  91.873  28.626  1.00 35.41     0.036 C 
ATOM    649  CG  ARG A 129      98.084  92.050  27.696  1.00 40.66     0.023 C 
ATOM    650  CD  ARG A 129      96.867  92.576  28.469  1.00 45.96     0.138 C 
ATOM    651  NE  ARG A 129      96.704  91.848  29.715  1.00 46.00    -0.227 N 
ATOM    652  HE  ARG A 129      96.836  90.837  29.693  1.00  0.00     0.177 HD
ATOM    653  CZ  ARG A 129      96.397  92.402  30.876  1.00 55.10     0.665 C 
ATOM    654  NH1 ARG A 129      96.197  93.712  30.965  1.00 57.15    -0.235 N 
ATOM    655 1HH1 ARG A 129      95.960  94.139  31.860  1.00  0.00     0.174 HD
ATOM    656 2HH1 ARG A 129      96.282  94.300  30.136  1.00  0.00     0.174 HD
ATOM    657  NH2 ARG A 129      96.286  91.637  31.954  1.00 68.73    -0.235 N 
ATOM    658 1HH2 ARG A 129      96.049  92.064  32.849  1.00  0.00     0.174 HD
ATOM    659 2HH2 ARG A 129      96.440  90.631  31.886  1.00  0.00     0.174 HD
ATOM    660  N   PHE A 130     101.675  90.557  27.116  1.00 34.03    -0.346 N 
ATOM    661  HN  PHE A 130     102.117  91.137  27.830  1.00  0.00     0.163 HD
ATOM    662  CA  PHE A 130     102.404  90.221  25.913  1.00 38.53     0.180 C 
ATOM    663  C   PHE A 130     102.476  88.692  25.706  1.00 36.49     0.241 C 
ATOM    664  O   PHE A 130     102.120  88.203  24.653  1.00 34.86    -0.271 OA
ATOM    665  CB  PHE A 130     103.817  90.807  25.958  1.00 33.57     0.073 C 
ATOM    666  CG  PHE A 130     104.581  90.603  24.684  1.00 30.77    -0.056 A 
ATOM    667  CD1 PHE A 130     104.488  91.529  23.653  1.00 24.58     0.007 A 
ATOM    668  CD2 PHE A 130     105.366  89.475  24.504  1.00 32.20     0.007 A 
ATOM    669  CE1 PHE A 130     105.174  91.351  22.467  1.00 30.28     0.001 A 
ATOM    670  CE2 PHE A 130     106.071  89.288  23.322  1.00 37.66     0.001 A 
ATOM    671  CZ  PHE A 130     105.974  90.231  22.302  1.00 39.16     0.000 A 
ATOM    672  N   ALA A 131     102.960  87.959  26.710  1.00 34.50    -0.346 N 
ATOM    673  HN  ALA A 131     103.283  88.431  27.554  1.00  0.00     0.163 HD
ATOM    674  CA  ALA A 131     103.042  86.502  26.639  1.00 39.85     0.172 C 
ATOM    675  C   ALA A 131     101.685  85.899  26.313  1.00 35.63     0.240 C 
ATOM    676  O   ALA A 131     101.560  85.151  25.355  1.00 40.63    -0.271 OA
ATOM    677  CB  ALA A 131     103.579  85.910  27.970  1.00 29.37     0.042 C 
ATOM    678  N   THR A 132     100.679  86.243  27.117  1.00 35.41    -0.344 N 
ATOM    679  HN  THR A 132     100.863  86.890  27.884  1.00  0.00     0.163 HD
ATOM    680  CA  THR A 132      99.319  85.727  26.941  1.00 36.12     0.205 C 
ATOM    681  C   THR A 132      98.838  85.872  25.510  1.00 40.98     0.243 C 
ATOM    682  O   THR A 132      98.385  84.907  24.890  1.00 44.36    -0.271 OA
ATOM    683  CB  THR A 132      98.324  86.450  27.867  1.00 36.70     0.146 C 
ATOM    684  CG2 THR A 132      96.914  85.958  27.625  1.00 40.12     0.042 C 
ATOM    685  OG1 THR A 132      98.669  86.183  29.228  1.00 38.40    -0.393 OA
ATOM    686  HG1 THR A 132      98.055  86.629  29.799  1.00  0.00     0.210 HD
ATOM    687  N   VAL A 133      98.965  87.084  24.985  1.00 37.65    -0.346 N 
ATOM    688  HN  VAL A 133      99.434  87.808  25.528  1.00  0.00     0.163 HD
ATOM    689  CA  VAL A 133      98.457  87.418  23.657  1.00 32.44     0.180 C 
ATOM    690  C   VAL A 133      99.252  86.741  22.540  1.00 34.76     0.241 C 
ATOM    691  O   VAL A 133      98.688  86.063  21.691  1.00 36.69    -0.271 OA
ATOM    692  CB  VAL A 133      98.472  88.946  23.442  1.00 36.45     0.009 C 
ATOM    693  CG1 VAL A 133      98.325  89.286  21.962  1.00 32.66     0.012 C 
ATOM    694  CG2 VAL A 133      97.383  89.608  24.299  1.00 31.22     0.012 C 
ATOM    695  N   VAL A 134     100.565  86.931  22.545  1.00 32.25    -0.346 N 
ATOM    696  HN  VAL A 134     100.989  87.488  23.287  1.00  0.00     0.163 HD
ATOM    697  CA  VAL A 134     101.408  86.357  21.508  1.00 37.31     0.180 C 
ATOM    698  C   VAL A 134     101.349  84.820  21.524  1.00 36.88     0.241 C 
ATOM    699  O   VAL A 134     101.214  84.201  20.477  1.00 31.81    -0.271 OA
ATOM    700  CB  VAL A 134     102.867  86.837  21.647  1.00 43.53     0.009 C 
ATOM    701  CG1 VAL A 134     103.753  86.117  20.675  1.00 43.39     0.012 C 
ATOM    702  CG2 VAL A 134     102.955  88.373  21.432  1.00 29.72     0.012 C 
ATOM    703  N   GLU A 135     101.424  84.208  22.702  1.00 32.80    -0.346 N 
ATOM    704  HN  GLU A 135     101.537  84.756  23.555  1.00  0.00     0.163 HD
ATOM    705  CA  GLU A 135     101.344  82.745  22.777  1.00 38.15     0.177 C 
ATOM    706  C   GLU A 135     100.011  82.231  22.245  1.00 33.44     0.241 C 
ATOM    707  O   GLU A 135      99.972  81.226  21.562  1.00 35.86    -0.271 OA
ATOM    708  CB  GLU A 135     101.546  82.245  24.205  1.00 44.17     0.045 C 
ATOM    709  CG  GLU A 135     102.983  82.345  24.695  1.00 66.43     0.116 C 
ATOM    710  CD  GLU A 135     103.144  81.835  26.115  1.00 83.35     0.172 C 
ATOM    711  OE1 GLU A 135     102.312  81.008  26.551  1.00 88.73    -0.648 OA
ATOM    712  OE2 GLU A 135     104.097  82.268  26.795  1.00 94.81    -0.648 OA
ATOM    713  N   GLU A 136      98.920  82.938  22.528  1.00 33.53    -0.346 N 
ATOM    714  HN  GLU A 136      98.993  83.780  23.100  1.00  0.00     0.163 HD
ATOM    715  CA  GLU A 136      97.617  82.512  22.022  1.00 32.71     0.177 C 
ATOM    716  C   GLU A 136      97.491  82.724  20.516  1.00 35.31     0.241 C 
ATOM    717  O   GLU A 136      96.909  81.896  19.826  1.00 35.25    -0.271 OA
ATOM    718  CB  GLU A 136      96.486  83.232  22.758  1.00 30.14     0.045 C 
ATOM    719  CG  GLU A 136      95.085  82.748  22.407  1.00 43.29     0.116 C 
ATOM    720  CD  GLU A 136      94.898  81.229  22.560  1.00 54.24     0.172 C 
ATOM    721  OE1 GLU A 136      95.671  80.565  23.303  1.00 49.27    -0.648 OA
ATOM    722  OE2 GLU A 136      93.959  80.704  21.921  1.00 50.67    -0.648 OA
ATOM    723  N   LEU A 137      98.055  83.820  20.012  1.00 31.65    -0.346 N 
ATOM    724  HN  LEU A 137      98.543  84.456  20.643  1.00  0.00     0.163 HD
ATOM    725  CA  LEU A 137      98.000  84.146  18.582  1.00 28.66     0.177 C 
ATOM    726  C   LEU A 137      98.572  83.035  17.701  1.00 38.19     0.241 C 
ATOM    727  O   LEU A 137      98.048  82.767  16.622  1.00 32.03    -0.271 OA
ATOM    728  CB  LEU A 137      98.761  85.456  18.304  1.00 31.56     0.038 C 
ATOM    729  CG  LEU A 137      99.006  85.918  16.857  1.00 25.89    -0.020 C 
ATOM    730  CD1 LEU A 137      97.719  86.044  16.070  1.00 22.63     0.009 C 
ATOM    731  CD2 LEU A 137      99.777  87.269  16.840  1.00 24.93     0.009 C 
ATOM    732  N   PHE A 138      99.645  82.401  18.167  1.00 29.60    -0.346 N 
ATOM    733  HN  PHE A 138      99.982  82.622  19.104  1.00  0.00     0.163 HD
ATOM    734  CA  PHE A 138     100.354  81.400  17.378  1.00 34.45     0.180 C 
ATOM    735  C   PHE A 138     100.187  79.949  17.902  1.00 42.33     0.241 C 
ATOM    736  O   PHE A 138     100.891  79.043  17.465  1.00 45.82    -0.271 OA
ATOM    737  CB  PHE A 138     101.852  81.763  17.306  1.00 31.56     0.073 C 
ATOM    738  CG  PHE A 138     102.135  83.058  16.576  1.00 32.80    -0.056 A 
ATOM    739  CD1 PHE A 138     101.926  83.156  15.212  1.00 29.38     0.007 A 
ATOM    740  CD2 PHE A 138     102.604  84.181  17.262  1.00 27.63     0.007 A 
ATOM    741  CE1 PHE A 138     102.184  84.360  14.526  1.00 32.92     0.001 A 
ATOM    742  CE2 PHE A 138     102.864  85.383  16.597  1.00 28.25     0.001 A 
ATOM    743  CZ  PHE A 138     102.666  85.475  15.226  1.00 29.55     0.000 A 
ATOM    744  N   ARG A 139      99.241  79.727  18.807  1.00 43.49    -0.346 N 
ATOM    745  HN  ARG A 139      98.616  80.486  19.079  1.00  0.00     0.163 HD
ATOM    746  CA  ARG A 139      99.084  78.407  19.418  1.00 47.89     0.176 C 
ATOM    747  C   ARG A 139      98.810  77.284  18.406  1.00 35.98     0.241 C 
ATOM    748  O   ARG A 139      99.440  76.233  18.464  1.00 37.00    -0.271 OA
ATOM    749  CB  ARG A 139      97.954  78.434  20.445  1.00 48.74     0.036 C 
ATOM    750  CG  ARG A 139      98.070  77.363  21.528  1.00 50.49     0.023 C 
ATOM    751  CD  ARG A 139      96.752  77.209  22.262  1.00 58.34     0.138 C 
ATOM    752  NE  ARG A 139      95.783  76.526  21.407  1.00 83.35    -0.227 N 
ATOM    753  HE  ARG A 139      95.855  75.512  21.327  1.00  0.00     0.177 HD
ATOM    754  CZ  ARG A 139      94.815  77.131  20.726  1.00 93.82     0.665 C 
ATOM    755  NH1 ARG A 139      94.662  78.443  20.813  1.00 96.97    -0.235 N 
ATOM    756 1HH1 ARG A 139      93.919  78.907  20.290  1.00  0.00     0.174 HD
ATOM    757 2HH1 ARG A 139      95.293  78.990  21.399  1.00  0.00     0.174 HD
ATOM    758  NH2 ARG A 139      93.993  76.419  19.963  1.00 97.58    -0.235 N 
ATOM    759 1HH2 ARG A 139      93.250  76.883  19.440  1.00  0.00     0.174 HD
ATOM    760 2HH2 ARG A 139      94.111  75.408  19.896  1.00  0.00     0.174 HD
ATOM    761  N   ASP A 140      97.860  77.505  17.502  1.00 28.14    -0.346 N 
ATOM    762  HN  ASP A 140      97.392  78.411  17.481  1.00  0.00     0.163 HD
ATOM    763  CA  ASP A 140      97.475  76.483  16.544  1.00 37.33     0.186 C 
ATOM    764  C   ASP A 140      98.075  76.704  15.151  1.00 39.65     0.241 C 
ATOM    765  O   ASP A 140      97.765  75.964  14.220  1.00 36.45    -0.271 OA
ATOM    766  CB  ASP A 140      95.937  76.365  16.462  1.00 36.63     0.147 C 
ATOM    767  CG  ASP A 140      95.258  77.604  15.904  1.00 41.19     0.175 C 
ATOM    768  OD1 ASP A 140      95.747  78.202  14.935  1.00 44.12    -0.648 OA
ATOM    769  OD2 ASP A 140      94.189  77.969  16.432  1.00 58.46    -0.648 OA
ATOM    770  N   GLY A 141      98.946  77.698  15.008  1.00 39.45    -0.351 N 
ATOM    771  HN  GLY A 141      99.107  78.353  15.773  1.00  0.00     0.163 HD
ATOM    772  CA  GLY A 141      99.668  77.847  13.756  1.00 30.65     0.225 C 
ATOM    773  C   GLY A 141     100.381  79.162  13.563  1.00 34.34     0.236 C 
ATOM    774  O   GLY A 141     100.267  80.084  14.373  1.00 32.93    -0.272 OA
ATOM    775  N   VAL A 142     101.117  79.245  12.461  1.00 35.43    -0.346 N 
ATOM    776  HN  VAL A 142     101.199  78.424  11.862  1.00  0.00     0.163 HD
ATOM    777  CA  VAL A 142     101.812  80.466  12.076  1.00 27.40     0.180 C 
ATOM    778  C   VAL A 142     101.507  80.713  10.610  1.00 29.15     0.241 C 
ATOM    779  O   VAL A 142     101.434  79.772   9.841  1.00 34.28    -0.271 OA
ATOM    780  CB  VAL A 142     103.359  80.371  12.296  1.00 29.76     0.009 C 
ATOM    781  CG1 VAL A 142     104.043  81.649  11.856  1.00 33.52     0.012 C 
ATOM    782  CG2 VAL A 142     103.688  80.090  13.743  1.00 29.05     0.012 C 
ATOM    783  N   ASN A 143     101.289  81.976  10.238  1.00 29.60    -0.346 N 
ATOM    784  HN  ASN A 143     101.111  82.672  10.962  1.00  0.00     0.163 HD
ATOM    785  CA  ASN A 143     101.293  82.411   8.836  1.00 27.64     0.185 C 
ATOM    786  C   ASN A 143     101.659  83.891   8.781  1.00 29.51     0.241 C 
ATOM    787  O   ASN A 143     101.654  84.568   9.809  1.00 38.64    -0.271 OA
ATOM    788  CB  ASN A 143      99.943  82.138   8.129  1.00 31.58     0.137 C 
ATOM    789  CG  ASN A 143      98.758  82.909   8.742  1.00 36.63     0.217 C 
ATOM    790  ND2 ASN A 143      97.741  82.169   9.171  1.00 34.48    -0.370 N 
ATOM    791 1HD2 ASN A 143      96.957  82.679   9.577  1.00  0.00     0.159 HD
ATOM    792 2HD2 ASN A 143      97.752  81.150   9.128  1.00  0.00     0.159 HD
ATOM    793  OD1 ASN A 143      98.745  84.144   8.794  1.00 31.55    -0.274 OA
ATOM    794  N   TRP A 144     101.987  84.394   7.595  1.00 30.44    -0.346 N 
ATOM    795  HN  TRP A 144     101.920  83.802   6.767  1.00  0.00     0.163 HD
ATOM    796  CA  TRP A 144     102.442  85.778   7.450  1.00 28.03     0.181 C 
ATOM    797  C   TRP A 144     101.421  86.824   7.958  1.00 32.71     0.241 C 
ATOM    798  O   TRP A 144     101.802  87.867   8.480  1.00 35.53    -0.271 OA
ATOM    799  CB  TRP A 144     102.793  86.058   5.989  1.00 31.11     0.075 C 
ATOM    800  CG  TRP A 144     104.008  85.316   5.509  1.00 35.14    -0.028 A 
ATOM    801  CD1 TRP A 144     104.054  84.373   4.530  1.00 34.05     0.096 A 
ATOM    802  CD2 TRP A 144     105.350  85.458   5.990  1.00 32.70    -0.002 A 
ATOM    803  CE2 TRP A 144     106.151  84.576   5.245  1.00 32.09     0.042 A 
ATOM    804  CE3 TRP A 144     105.953  86.251   6.977  1.00 32.88     0.014 A 
ATOM    805  NE1 TRP A 144     105.334  83.927   4.361  1.00 32.99    -0.365 N 
ATOM    806  HE1 TRP A 144     105.632  83.224   3.685  1.00  0.00     0.165 HD
ATOM    807  CZ2 TRP A 144     107.523  84.449   5.461  1.00 30.03     0.030 A 
ATOM    808  CZ3 TRP A 144     107.319  86.130   7.186  1.00 29.84     0.001 A 
ATOM    809  CH2 TRP A 144     108.085  85.232   6.433  1.00 28.02     0.002 A 
ATOM    810  N   GLY A 145     100.132  86.543   7.796  1.00 32.62    -0.351 N 
ATOM    811  HN  GLY A 145      99.868  85.685   7.312  1.00  0.00     0.163 HD
ATOM    812  CA  GLY A 145      99.087  87.428   8.291  1.00 30.33     0.225 C 
ATOM    813  C   GLY A 145      99.117  87.539   9.809  1.00 33.70     0.236 C 
ATOM    814  O   GLY A 145      99.009  88.636  10.367  1.00 33.07    -0.272 OA
ATOM    815  N   ARG A 146      99.283  86.405  10.480  1.00 21.51    -0.346 N 
ATOM    816  HN  ARG A 146      99.325  85.523   9.969  1.00  0.00     0.163 HD
ATOM    817  CA  ARG A 146      99.406  86.396  11.927  1.00 25.65     0.176 C 
ATOM    818  C   ARG A 146     100.698  87.098  12.375  1.00 29.12     0.241 C 
ATOM    819  O   ARG A 146     100.759  87.670  13.467  1.00 25.90    -0.271 OA
ATOM    820  CB  ARG A 146      99.371  84.957  12.469  1.00 30.81     0.036 C 
ATOM    821  CG  ARG A 146      98.040  84.198  12.251  1.00 29.39     0.023 C 
ATOM    822  CD  ARG A 146      98.063  82.804  12.898  1.00 26.85     0.138 C 
ATOM    823  NE  ARG A 146      96.767  82.118  12.784  1.00 30.00    -0.227 N 
ATOM    824  HE  ARG A 146      96.087  82.500  12.127  1.00  0.00     0.177 HD
ATOM    825  CZ  ARG A 146      96.415  81.033  13.477  1.00 36.32     0.665 C 
ATOM    826  NH1 ARG A 146      97.254  80.494  14.357  1.00 32.43    -0.235 N 
ATOM    827 1HH1 ARG A 146      96.985  79.665  14.887  1.00  0.00     0.174 HD
ATOM    828 2HH1 ARG A 146      98.176  80.909  14.492  1.00  0.00     0.174 HD
ATOM    829  NH2 ARG A 146      95.207  80.490  13.300  1.00 35.88    -0.235 N 
ATOM    830 1HH2 ARG A 146      94.938  79.661  13.830  1.00  0.00     0.174 HD
ATOM    831 2HH2 ARG A 146      94.564  80.903  12.625  1.00  0.00     0.174 HD
ATOM    832  N   ILE A 147     101.722  87.059  11.531  1.00 23.76    -0.346 N 
ATOM    833  HN  ILE A 147     101.617  86.585  10.634  1.00  0.00     0.163 HD
ATOM    834  CA  ILE A 147     102.994  87.684  11.869  1.00 29.00     0.180 C 
ATOM    835  C   ILE A 147     102.860  89.205  11.761  1.00 32.70     0.241 C 
ATOM    836  O   ILE A 147     103.334  89.947  12.623  1.00 30.47    -0.271 OA
ATOM    837  CB  ILE A 147     104.124  87.160  10.979  1.00 28.47     0.013 C 
ATOM    838  CG1 ILE A 147     104.520  85.760  11.450  1.00 28.40     0.002 C 
ATOM    839  CG2 ILE A 147     105.360  88.067  11.036  1.00 24.71     0.012 C 
ATOM    840  CD1 ILE A 147     105.565  85.064  10.568  1.00 24.96     0.005 C 
ATOM    841  N   VAL A 148     102.159  89.663  10.731  1.00 30.06    -0.346 N 
ATOM    842  HN  VAL A 148     101.821  89.011  10.023  1.00  0.00     0.163 HD
ATOM    843  CA  VAL A 148     101.864  91.087  10.596  1.00 27.36     0.180 C 
ATOM    844  C   VAL A 148     101.016  91.576  11.786  1.00 35.18     0.241 C 
ATOM    845  O   VAL A 148     101.272  92.647  12.327  1.00 33.50    -0.271 OA
ATOM    846  CB  VAL A 148     101.172  91.361   9.247  1.00 33.84     0.009 C 
ATOM    847  CG1 VAL A 148     100.539  92.753   9.205  1.00 28.79     0.012 C 
ATOM    848  CG2 VAL A 148     102.190  91.187   8.119  1.00 32.91     0.012 C 
ATOM    849  N   ALA A 149     100.044  90.773  12.220  1.00 25.95    -0.346 N 
ATOM    850  HN  ALA A 149      99.862  89.900  11.725  1.00  0.00     0.163 HD
ATOM    851  CA  ALA A 149      99.233  91.112  13.388  1.00 27.34     0.172 C 
ATOM    852  C   ALA A 149     100.099  91.223  14.646  1.00 32.83     0.240 C 
ATOM    853  O   ALA A 149      99.909  92.111  15.478  1.00 33.93    -0.271 OA
ATOM    854  CB  ALA A 149      98.104  90.063  13.605  1.00 22.80     0.042 C 
ATOM    855  N   PHE A 150     101.039  90.296  14.773  1.00 28.51    -0.346 N 
ATOM    856  HN  PHE A 150     101.064  89.532  14.097  1.00  0.00     0.163 HD
ATOM    857  CA  PHE A 150     102.034  90.319  15.831  1.00 29.73     0.180 C 
ATOM    858  C   PHE A 150     102.823  91.647  15.868  1.00 27.37     0.241 C 
ATOM    859  O   PHE A 150     102.928  92.279  16.913  1.00 26.75    -0.271 OA
ATOM    860  CB  PHE A 150     102.973  89.129  15.639  1.00 23.39     0.073 C 
ATOM    861  CG  PHE A 150     104.281  89.231  16.381  1.00 26.97    -0.056 A 
ATOM    862  CD1 PHE A 150     104.358  88.898  17.729  1.00 23.68     0.007 A 
ATOM    863  CD2 PHE A 150     105.445  89.596  15.712  1.00 27.90     0.007 A 
ATOM    864  CE1 PHE A 150     105.581  88.948  18.413  1.00 24.57     0.001 A 
ATOM    865  CE2 PHE A 150     106.671  89.659  16.383  1.00 25.93     0.001 A 
ATOM    866  CZ  PHE A 150     106.739  89.336  17.730  1.00 24.64     0.000 A 
ATOM    867  N   PHE A 151     103.366  92.057  14.730  1.00 26.99    -0.346 N 
ATOM    868  HN  PHE A 151     103.295  91.468  13.900  1.00  0.00     0.163 HD
ATOM    869  CA  PHE A 151     104.067  93.342  14.643  1.00 29.68     0.180 C 
ATOM    870  C   PHE A 151     103.155  94.518  15.008  1.00 31.70     0.241 C 
ATOM    871  O   PHE A 151     103.556  95.415  15.753  1.00 31.64    -0.271 OA
ATOM    872  CB  PHE A 151     104.668  93.541  13.240  1.00 22.29     0.073 C 
ATOM    873  CG  PHE A 151     106.049  92.932  13.094  1.00 29.63    -0.056 A 
ATOM    874  CD1 PHE A 151     107.183  93.627  13.522  1.00 26.94     0.007 A 
ATOM    875  CD2 PHE A 151     106.211  91.653  12.572  1.00 23.64     0.007 A 
ATOM    876  CE1 PHE A 151     108.458  93.059  13.408  1.00 28.70     0.001 A 
ATOM    877  CE2 PHE A 151     107.480  91.082  12.456  1.00 28.34     0.001 A 
ATOM    878  CZ  PHE A 151     108.604  91.783  12.884  1.00 27.08     0.000 A 
ATOM    879  N   GLU A 152     101.925  94.505  14.505  1.00 32.38    -0.346 N 
ATOM    880  HN  GLU A 152     101.640  93.739  13.895  1.00  0.00     0.163 HD
ATOM    881  CA  GLU A 152     100.976  95.570  14.813  1.00 31.19     0.177 C 
ATOM    882  C   GLU A 152     100.603  95.588  16.289  1.00 29.67     0.241 C 
ATOM    883  O   GLU A 152     100.455  96.645  16.885  1.00 34.63    -0.271 OA
ATOM    884  CB  GLU A 152      99.726  95.432  13.950  1.00 34.12     0.045 C 
ATOM    885  CG  GLU A 152      99.896  96.080  12.596  1.00 32.48     0.116 C 
ATOM    886  CD  GLU A 152      99.932  97.593  12.691  1.00 39.60     0.172 C 
ATOM    887  OE1 GLU A 152      98.931  98.176  13.173  1.00 48.00    -0.648 OA
ATOM    888  OE2 GLU A 152     100.945  98.202  12.271  1.00 36.03    -0.648 OA
ATOM    889  N   PHE A 153     100.470  94.410  16.886  1.00 28.83    -0.346 N 
ATOM    890  HN  PHE A 153     100.589  93.553  16.346  1.00  0.00     0.163 HD
ATOM    891  CA  PHE A 153     100.157  94.330  18.297  1.00 27.12     0.180 C 
ATOM    892  C   PHE A 153     101.306  94.933  19.117  1.00 35.02     0.241 C 
ATOM    893  O   PHE A 153     101.077  95.633  20.102  1.00 32.55    -0.271 OA
ATOM    894  CB  PHE A 153      99.885  92.877  18.708  1.00 27.89     0.073 C 
ATOM    895  CG  PHE A 153      99.858  92.670  20.188  1.00 29.40    -0.056 A 
ATOM    896  CD1 PHE A 153      98.824  93.177  20.947  1.00 32.80     0.007 A 
ATOM    897  CD2 PHE A 153     100.889  92.000  20.828  1.00 32.24     0.007 A 
ATOM    898  CE1 PHE A 153      98.806  93.004  22.322  1.00 28.48     0.001 A 
ATOM    899  CE2 PHE A 153     100.875  91.819  22.203  1.00 28.23     0.001 A 
ATOM    900  CZ  PHE A 153      99.828  92.318  22.945  1.00 25.79     0.000 A 
ATOM    901  N   GLY A 154     102.538  94.648  18.708  1.00 30.94    -0.351 N 
ATOM    902  HN  GLY A 154     102.669  94.008  17.925  1.00  0.00     0.163 HD
ATOM    903  CA  GLY A 154     103.699  95.229  19.354  1.00 33.07     0.225 C 
ATOM    904  C   GLY A 154     103.667  96.745  19.246  1.00 31.16     0.235 C 
ATOM    905  O   GLY A 154     103.902  97.454  20.226  1.00 32.97    -0.272 OA
ATOM    906  N   GLY A 155     103.365  97.233  18.048  1.00 29.57    -0.351 N 
ATOM    907  HN  GLY A 155     103.164  96.587  17.285  1.00  0.00     0.163 HD
ATOM    908  CA  GLY A 155     103.313  98.663  17.797  1.00 29.48     0.225 C 
ATOM    909  C   GLY A 155     102.312  99.332  18.711  1.00 31.91     0.236 C 
ATOM    910  O   GLY A 155     102.578 100.397  19.259  1.00 41.19    -0.272 OA
ATOM    911  N   VAL A 156     101.167  98.681  18.894  1.00 29.76    -0.345 N 
ATOM    912  HN  VAL A 156     101.022  97.792  18.415  1.00  0.00     0.163 HD
ATOM    913  CA  VAL A 156     100.115  99.196  19.755  1.00 32.12     0.192 C 
ATOM    914  C   VAL A 156     100.598  99.262  21.207  1.00 27.62     0.244 C 
ATOM    915  O   VAL A 156     100.357 100.254  21.902  1.00 32.00    -0.258 OA
ATOM    916  CB  VAL A 156      98.816  98.335  19.634  1.00 35.09     0.011 C 
ATOM    917  CG1 VAL A 156      97.939  98.477  20.844  1.00 35.19     0.012 C 
ATOM    918  CG2 VAL A 156      98.032  98.737  18.393  1.00 34.01     0.012 C 
ATOM    919  N  AMET A 157     101.294  98.224  21.659  0.47 27.04    -0.338 N 
ATOM    920  H  AMET A 157     101.489  97.437  21.040  1.00  0.00     0.164 HD
ATOM    921  N  BMET A 157     101.288  98.210  21.644  0.53 26.99    -0.338 N 
ATOM    922  H  BMET A 157     101.445  97.427  21.009  1.00  0.00     0.164 HD
ATOM    923  CA AMET A 157     101.780  98.201  23.032  0.47 29.23     0.173 C 
ATOM    924  CA BMET A 157     101.828  98.137  22.998  0.53 29.76     0.173 C 
ATOM    925  C  AMET A 157     102.833  99.280  23.280  0.47 29.44     0.230 C 
ATOM    926  C  BMET A 157     102.820  99.268  23.265  0.53 29.33     0.230 C 
ATOM    927  O  AMET A 157     102.907  99.835  24.374  0.47 31.89    -0.277 OA
ATOM    928  O  BMET A 157     102.833  99.846  24.350  0.53 31.71    -0.277 OA
ATOM    929  CB AMET A 157     102.342  96.825  23.385  0.47 30.14     0.044 C 
ATOM    930  CB BMET A 157     102.502  96.780  23.232  0.53 25.70     0.044 C 
ATOM    931  CG AMET A 157     101.275  95.845  23.814  0.47 32.77     0.076 C 
ATOM    932  CG BMET A 157     101.525  95.630  23.382  0.53 32.70     0.076 C 
ATOM    933  SD AMET A 157     101.983  94.372  24.553  0.47 37.30    -0.173 SA
ATOM    934  SD BMET A 157     100.922  95.435  25.063  0.53 41.40    -0.173 SA
ATOM    935  CE AMET A 157     102.744  95.060  26.014  0.47 28.74     0.089 C 
ATOM    936  CE BMET A 157     102.396  94.831  25.876  0.53 30.90     0.089 C 
ATOM    937  N   CYS A 158     103.639  99.577  22.264  1.00 30.54    -0.171 NA
ATOM    938  CA  CYS A 158     104.649 100.622  22.385  1.00 32.29     0.176 C 
ATOM    939  C   CYS A 158     104.001 101.995  22.465  1.00 32.04     0.237 C 
ATOM    940  O   CYS A 158     104.327 102.787  23.354  1.00 40.09    -0.272 OA
ATOM    941  CB  CYS A 158     105.626 100.551  21.217  1.00 27.71     0.116 C 
ATOM    942  SG  CYS A 158     106.719  99.101  21.320  1.00 32.66    -0.096 SA
ATOM    943  N   VAL A 159     103.071 102.257  21.548  1.00 32.30    -0.346 N 
ATOM    944  HN  VAL A 159     102.855 101.542  20.854  1.00  0.00     0.163 HD
ATOM    945  CA  VAL A 159     102.348 103.522  21.494  1.00 33.99     0.180 C 
ATOM    946  C   VAL A 159     101.604 103.755  22.807  1.00 41.12     0.241 C 
ATOM    947  O   VAL A 159     101.614 104.861  23.362  1.00 44.57    -0.271 OA
ATOM    948  CB  VAL A 159     101.359 103.556  20.301  1.00 37.66     0.009 C 
ATOM    949  CG1 VAL A 159     100.396 104.741  20.426  1.00 32.93     0.012 C 
ATOM    950  CG2 VAL A 159     102.123 103.604  18.965  1.00 30.74     0.012 C 
ATOM    951  N   GLU A 160     100.994 102.696  23.328  1.00 31.94    -0.346 N 
ATOM    952  HN  GLU A 160     101.059 101.793  22.858  1.00  0.00     0.163 HD
ATOM    953  CA  GLU A 160     100.232 102.814  24.567  1.00 34.03     0.177 C 
ATOM    954  C   GLU A 160     101.150 103.042  25.774  1.00 36.47     0.241 C 
ATOM    955  O   GLU A 160     100.795 103.752  26.711  1.00 35.07    -0.271 OA
ATOM    956  CB  GLU A 160      99.363 101.572  24.778  1.00 31.49     0.045 C 
ATOM    957  CG  GLU A 160      98.555 101.574  26.075  1.00 49.39     0.116 C 
ATOM    958  CD  GLU A 160      97.450 102.621  26.094  1.00 55.59     0.172 C 
ATOM    959  OE1 GLU A 160      97.204 103.268  25.052  1.00 58.18    -0.648 OA
ATOM    960  OE2 GLU A 160      96.824 102.787  27.162  1.00 63.40    -0.648 OA
ATOM    961  N   SER A 161     102.330 102.431  25.736  1.00 31.63    -0.344 N 
ATOM    962  HN  SER A 161     102.530 101.792  24.967  1.00  0.00     0.163 HD
ATOM    963  CA  SER A 161     103.348 102.646  26.760  1.00 32.59     0.200 C 
ATOM    964  C   SER A 161     103.765 104.116  26.859  1.00 33.96     0.243 C 
ATOM    965  O   SER A 161     103.844 104.679  27.959  1.00 40.04    -0.271 OA
ATOM    966  CB  SER A 161     104.578 101.780  26.481  1.00 32.30     0.199 C 
ATOM    967  OG  SER A 161     104.285 100.405  26.647  1.00 33.26    -0.398 OA
ATOM    968  HG  SER A 161     105.049  99.867  26.474  1.00  0.00     0.209 HD
ATOM    969  N   VAL A 162     104.044 104.732  25.716  1.00 34.49    -0.346 N 
ATOM    970  HN  VAL A 162     104.019 104.210  24.840  1.00  0.00     0.163 HD
ATOM    971  CA  VAL A 162     104.387 106.155  25.705  1.00 38.04     0.180 C 
ATOM    972  C   VAL A 162     103.207 106.971  26.231  1.00 36.91     0.241 C 
ATOM    973  O   VAL A 162     103.382 107.894  27.027  1.00 43.71    -0.271 OA
ATOM    974  CB  VAL A 162     104.773 106.628  24.296  1.00 40.54     0.009 C 
ATOM    975  CG1 VAL A 162     104.986 108.156  24.267  1.00 41.18     0.012 C 
ATOM    976  CG2 VAL A 162     106.017 105.884  23.820  1.00 33.93     0.012 C 
ATOM    977  N   ASN A 163     102.002 106.599  25.806  1.00 43.98    -0.346 N 
ATOM    978  HN  ASN A 163     101.922 105.807  25.168  1.00  0.00     0.163 HD
ATOM    979  CA  ASN A 163     100.795 107.296  26.230  1.00 48.31     0.185 C 
ATOM    980  C   ASN A 163     100.539 107.189  27.723  1.00 44.10     0.241 C 
ATOM    981  O   ASN A 163     100.065 108.137  28.339  1.00 43.63    -0.271 OA
ATOM    982  CB  ASN A 163      99.577 106.775  25.465  1.00 58.30     0.137 C 
ATOM    983  CG  ASN A 163      99.433 107.419  24.099  1.00 62.59     0.217 C 
ATOM    984  ND2 ASN A 163      98.653 106.792  23.230  1.00 59.79    -0.370 N 
ATOM    985 1HD2 ASN A 163      98.173 105.919  23.451  1.00  0.00     0.159 HD
ATOM    986 2HD2 ASN A 163      98.556 107.225  22.312  1.00  0.00     0.159 HD
ATOM    987  OD1 ASN A 163     100.014 108.476  23.831  1.00 65.18    -0.274 OA
ATOM    988  N   ARG A 164     100.869 106.050  28.320  1.00 42.53    -0.346 N 
ATOM    989  HN  ARG A 164     101.295 105.294  27.784  1.00  0.00     0.163 HD
ATOM    990  CA  ARG A 164     100.619 105.886  29.749  1.00 39.90     0.176 C 
ATOM    991  C   ARG A 164     101.855 106.227  30.598  1.00 47.20     0.241 C 
ATOM    992  O   ARG A 164     101.976 105.795  31.751  1.00 51.30    -0.271 OA
ATOM    993  CB  ARG A 164     100.114 104.468  30.035  1.00 52.55     0.034 C 
ATOM    994  CG  ARG A 164      98.732 104.188  29.408  1.00 58.60    -0.002 C 
ATOM    995  CD  ARG A 164      97.787 103.443  30.353  1.00 60.47     0.005 C 
ATOM    996  N   GLU A 165     102.746 107.035  30.024  1.00 42.70    -0.346 N 
ATOM    997  HN  GLU A 165     102.591 107.314  29.055  1.00  0.00     0.163 HD
ATOM    998  CA  GLU A 165     103.933 107.542  30.709  1.00 40.46     0.177 C 
ATOM    999  C   GLU A 165     104.845 106.399  31.147  1.00 43.24     0.241 C 
ATOM   1000  O   GLU A 165     105.400 106.415  32.252  1.00 40.58    -0.271 OA
ATOM   1001  CB  GLU A 165     103.518 108.425  31.891  1.00 42.78     0.045 C 
ATOM   1002  CG  GLU A 165     102.490 109.459  31.468  1.00 48.01     0.116 C 
ATOM   1003  CD  GLU A 165     102.133 110.453  32.549  1.00 54.76     0.172 C 
ATOM   1004  OE1 GLU A 165     102.825 110.490  33.592  1.00 55.48    -0.648 OA
ATOM   1005  OE2 GLU A 165     101.150 111.203  32.345  1.00 57.23    -0.648 OA
ATOM   1006  N   MET A 166     104.991 105.426  30.245  1.00 37.60    -0.345 N 
ATOM   1007  HN  MET A 166     104.494 105.523  29.359  1.00  0.00     0.163 HD
ATOM   1008  CA  MET A 166     105.811 104.233  30.436  1.00 44.76     0.189 C 
ATOM   1009  C   MET A 166     106.750 104.006  29.262  1.00 42.51     0.244 C 
ATOM   1010  O   MET A 166     107.032 102.855  28.898  1.00 34.95    -0.258 OA
ATOM   1011  CB  MET A 166     104.935 102.987  30.589  1.00 41.54     0.046 C 
ATOM   1012  CG  MET A 166     104.121 102.923  31.846  1.00 47.46     0.076 C 
ATOM   1013  SD  MET A 166     102.928 101.581  31.698  1.00 62.29    -0.173 SA
ATOM   1014  CE  MET A 166     101.531 102.349  32.513  1.00109.13     0.089 C 
ATOM   1015  N  ASER A 167     107.234 105.095  28.671  0.51 39.00    -0.335 N 
ATOM   1016  H  ASER A 167     106.999 106.010  29.055  1.00  0.00     0.164 HD
ATOM   1017  N  BSER A 167     107.224 105.100  28.680  0.49 39.04    -0.335 N 
ATOM   1018  H  BSER A 167     106.965 106.009  29.064  1.00  0.00     0.164 HD
ATOM   1019  CA ASER A 167     108.094 105.023  27.487  0.51 35.25     0.210 C 
ATOM   1020  CA BSER A 167     108.101 105.059  27.513  0.49 35.30     0.210 C 
ATOM   1021  C  ASER A 167     109.293 104.066  27.598  0.51 34.91     0.352 C 
ATOM   1022  C  BSER A 167     109.280 104.075  27.607  0.49 34.92     0.352 C 
ATOM   1023  O  ASER A 167     109.660 103.454  26.598  0.51 33.92    -0.262 OA
ATOM   1024  O  BSER A 167     109.618 103.455  26.601  0.49 33.90    -0.262 OA
ATOM   1025  CB ASER A 167     108.596 106.425  27.109  0.51 37.00     0.199 C 
ATOM   1026  CB BSER A 167     108.628 106.469  27.227  0.49 37.31     0.199 C 
ATOM   1027  OG ASER A 167     109.220 107.080  28.197  0.51 38.13    -0.398 OA
ATOM   1028  HG ASER A 167     109.530 107.947  27.963  1.00  0.00     0.209 HD
ATOM   1029  OG BSER A 167     107.565 107.408  27.249  0.49 38.27    -0.398 OA
ATOM   1030  HG BSER A 167     107.892 108.282  27.072  1.00  0.00     0.209 HD
ATOM   1031  N   PRO A 168     109.908 103.923  28.798  1.00 36.00     0.074 N 
ATOM   1032  CA  PRO A 168     110.985 102.912  28.863  1.00 35.94     0.300 C 
ATOM   1033  C   PRO A 168     110.558 101.493  28.486  1.00 34.45     0.251 C 
ATOM   1034  O   PRO A 168     111.364 100.768  27.920  1.00 40.02    -0.271 OA
ATOM   1035  CB  PRO A 168     111.429 102.960  30.329  1.00 41.24     0.046 C 
ATOM   1036  CG  PRO A 168     111.140 104.358  30.760  1.00 41.92     0.032 C 
ATOM   1037  CD  PRO A 168     109.846 104.711  30.053  1.00 37.66     0.259 C 
ATOM   1038  N   LEU A 169     109.309 101.117  28.744  1.00 33.75    -0.346 N 
ATOM   1039  HN  LEU A 169     108.684 101.752  29.241  1.00  0.00     0.163 HD
ATOM   1040  CA  LEU A 169     108.823  99.809  28.325  1.00 35.45     0.177 C 
ATOM   1041  C   LEU A 169     109.029  99.522  26.828  1.00 44.48     0.241 C 
ATOM   1042  O   LEU A 169     109.084  98.350  26.424  1.00 41.33    -0.271 OA
ATOM   1043  CB  LEU A 169     107.337  99.662  28.644  1.00 47.03     0.038 C 
ATOM   1044  CG  LEU A 169     106.961  98.956  29.941  1.00 60.95    -0.020 C 
ATOM   1045  CD1 LEU A 169     105.455  98.747  29.976  1.00 65.45     0.009 C 
ATOM   1046  CD2 LEU A 169     107.713  97.636  30.080  1.00 59.37     0.009 C 
ATOM   1047  N   VAL A 170     109.102 100.574  26.009  1.00 35.18    -0.346 N 
ATOM   1048  HN  VAL A 170     109.034 101.517  26.392  1.00  0.00     0.163 HD
ATOM   1049  CA  VAL A 170     109.279 100.388  24.567  1.00 36.02     0.180 C 
ATOM   1050  C   VAL A 170     110.480  99.481  24.249  1.00 30.81     0.241 C 
ATOM   1051  O   VAL A 170     110.381  98.576  23.425  1.00 33.34    -0.271 OA
ATOM   1052  CB  VAL A 170     109.478 101.722  23.834  1.00 39.48     0.009 C 
ATOM   1053  CG1 VAL A 170     109.941 101.462  22.419  1.00 30.58     0.012 C 
ATOM   1054  CG2 VAL A 170     108.184 102.563  23.850  1.00 33.60     0.012 C 
ATOM   1055  N   ASP A 171     111.600  99.720  24.925  1.00 31.72    -0.345 N 
ATOM   1056  HN  ASP A 171     111.632 100.511  25.568  1.00  0.00     0.163 HD
ATOM   1057  CA  ASP A 171     112.783  98.882  24.771  1.00 42.06     0.186 C 
ATOM   1058  C   ASP A 171     112.551  97.435  25.181  1.00 38.15     0.241 C 
ATOM   1059  O   ASP A 171     113.123  96.525  24.576  1.00 39.61    -0.271 OA
ATOM   1060  CB  ASP A 171     113.950  99.434  25.582  1.00 43.86     0.147 C 
ATOM   1061  CG  ASP A 171     114.440 100.762  25.058  1.00 52.74     0.175 C 
ATOM   1062  OD1 ASP A 171     115.035 100.782  23.961  1.00 63.47    -0.648 OA
ATOM   1063  OD2 ASP A 171     114.237 101.780  25.745  1.00 57.48    -0.648 OA
ATOM   1064  N   ASN A 172     111.754  97.221  26.225  1.00 35.63    -0.346 N 
ATOM   1065  HN  ASN A 172     111.335  98.013  26.712  1.00  0.00     0.163 HD
ATOM   1066  CA  ASN A 172     111.473  95.855  26.681  1.00 47.16     0.185 C 
ATOM   1067  C   ASN A 172     110.642  95.119  25.637  1.00 34.96     0.241 C 
ATOM   1068  O   ASN A 172     110.944  93.976  25.280  1.00 34.58    -0.271 OA
ATOM   1069  CB  ASN A 172     110.754  95.843  28.040  1.00 32.03     0.137 C 
ATOM   1070  CG  ASN A 172     111.613  96.406  29.165  1.00 40.90     0.217 C 
ATOM   1071  ND2 ASN A 172     112.270  95.527  29.911  1.00 46.55    -0.370 N 
ATOM   1072 1HD2 ASN A 172     112.845  95.904  30.664  1.00  0.00     0.159 HD
ATOM   1073 2HD2 ASN A 172     112.227  94.523  29.738  1.00  0.00     0.159 HD
ATOM   1074  OD1 ASN A 172     111.665  97.612  29.373  1.00 44.69    -0.274 OA
ATOM   1075  N   ILE A 173     109.612  95.792  25.133  1.00 33.55    -0.346 N 
ATOM   1076  HN  ILE A 173     109.437  96.745  25.452  1.00  0.00     0.163 HD
ATOM   1077  CA  ILE A 173     108.722  95.201  24.131  1.00 34.46     0.180 C 
ATOM   1078  C   ILE A 173     109.490  94.846  22.861  1.00 34.17     0.241 C 
ATOM   1079  O   ILE A 173     109.265  93.793  22.262  1.00 32.97    -0.271 OA
ATOM   1080  CB  ILE A 173     107.555  96.151  23.783  1.00 37.00     0.013 C 
ATOM   1081  CG1 ILE A 173     106.740  96.473  25.032  1.00 37.86     0.002 C 
ATOM   1082  CG2 ILE A 173     106.656  95.554  22.680  1.00 30.34     0.012 C 
ATOM   1083  CD1 ILE A 173     105.769  97.617  24.827  1.00 41.03     0.005 C 
ATOM   1084  N   ALA A 174     110.394  95.725  22.445  1.00 32.23    -0.346 N 
ATOM   1085  HN  ALA A 174     110.493  96.620  22.923  1.00  0.00     0.163 HD
ATOM   1086  CA  ALA A 174     111.245  95.409  21.303  1.00 33.21     0.172 C 
ATOM   1087  C   ALA A 174     112.072  94.154  21.602  1.00 36.50     0.240 C 
ATOM   1088  O   ALA A 174     112.206  93.292  20.740  1.00 33.48    -0.271 OA
ATOM   1089  CB  ALA A 174     112.160  96.589  20.944  1.00 31.04     0.042 C 
ATOM   1090  N   LEU A 175     112.621  94.043  22.813  1.00 36.73    -0.346 N 
ATOM   1091  HN  LEU A 175     112.536  94.806  23.484  1.00  0.00     0.163 HD
ATOM   1092  CA  LEU A 175     113.346  92.825  23.178  1.00 31.92     0.177 C 
ATOM   1093  C   LEU A 175     112.421  91.607  23.170  1.00 39.04     0.241 C 
ATOM   1094  O   LEU A 175     112.773  90.581  22.606  1.00 37.25    -0.271 OA
ATOM   1095  CB  LEU A 175     114.009  92.943  24.551  1.00 44.11     0.038 C 
ATOM   1096  CG  LEU A 175     114.863  91.731  24.973  1.00 49.55    -0.020 C 
ATOM   1097  CD1 LEU A 175     115.911  91.373  23.912  1.00 47.14     0.009 C 
ATOM   1098  CD2 LEU A 175     115.540  91.942  26.326  1.00 52.92     0.009 C 
ATOM   1099  N   TRP A 176     111.247  91.713  23.790  1.00 35.69    -0.346 N 
ATOM   1100  HN  TRP A 176     110.997  92.585  24.255  1.00  0.00     0.163 HD
ATOM   1101  CA  TRP A 176     110.310  90.581  23.808  1.00 39.78     0.181 C 
ATOM   1102  C   TRP A 176     109.960  90.137  22.392  1.00 39.56     0.241 C 
ATOM   1103  O   TRP A 176     109.896  88.943  22.124  1.00 38.59    -0.271 OA
ATOM   1104  CB  TRP A 176     109.025  90.918  24.580  1.00 32.46     0.075 C 
ATOM   1105  CG  TRP A 176     109.292  91.414  25.963  1.00 34.16    -0.028 A 
ATOM   1106  CD1 TRP A 176     110.435  91.233  26.691  1.00 30.29     0.096 A 
ATOM   1107  CD2 TRP A 176     108.416  92.201  26.778  1.00 30.86    -0.002 A 
ATOM   1108  CE2 TRP A 176     109.093  92.452  27.996  1.00 31.78     0.042 A 
ATOM   1109  CE3 TRP A 176     107.122  92.710  26.603  1.00 27.90     0.014 A 
ATOM   1110  NE1 TRP A 176     110.322  91.849  27.912  1.00 35.30    -0.365 N 
ATOM   1111  HE1 TRP A 176     111.037  91.857  28.640  1.00  0.00     0.165 HD
ATOM   1112  CZ2 TRP A 176     108.518  93.196  29.040  1.00 31.32     0.030 A 
ATOM   1113  CZ3 TRP A 176     106.546  93.446  27.641  1.00 28.79     0.001 A 
ATOM   1114  CH2 TRP A 176     107.249  93.691  28.838  1.00 30.44     0.002 A 
ATOM   1115  N   MET A 177     109.760  91.092  21.485  1.00 31.13    -0.346 N 
ATOM   1116  HN  MET A 177     109.871  92.071  21.747  1.00  0.00     0.163 HD
ATOM   1117  CA  MET A 177     109.383  90.745  20.117  1.00 35.63     0.177 C 
ATOM   1118  C   MET A 177     110.536  90.073  19.391  1.00 35.38     0.241 C 
ATOM   1119  O   MET A 177     110.346  89.089  18.681  1.00 34.46    -0.271 OA
ATOM   1120  CB  MET A 177     108.931  91.983  19.333  1.00 30.17     0.045 C 
ATOM   1121  CG  MET A 177     107.572  92.551  19.747  1.00 25.21     0.076 C 
ATOM   1122  SD  MET A 177     107.359  94.206  19.037  1.00 33.22    -0.173 SA
ATOM   1123  CE  MET A 177     107.051  93.802  17.324  1.00 27.69     0.089 C 
ATOM   1124  N   THR A 178     111.729  90.628  19.577  1.00 30.86    -0.344 N 
ATOM   1125  HN  THR A 178     111.796  91.465  20.157  1.00  0.00     0.163 HD
ATOM   1126  CA  THR A 178     112.939  90.089  18.987  1.00 35.47     0.205 C 
ATOM   1127  C   THR A 178     113.190  88.649  19.459  1.00 42.18     0.243 C 
ATOM   1128  O   THR A 178     113.444  87.753  18.650  1.00 42.02    -0.271 OA
ATOM   1129  CB  THR A 178     114.166  90.965  19.331  1.00 36.08     0.146 C 
ATOM   1130  CG2 THR A 178     115.436  90.272  18.875  1.00 31.67     0.042 C 
ATOM   1131  OG1 THR A 178     114.046  92.258  18.698  1.00 31.98    -0.393 OA
ATOM   1132  HG1 THR A 178     114.800  92.796  18.909  1.00  0.00     0.210 HD
ATOM   1133  N   GLU A 179     113.113  88.433  20.769  1.00 38.67    -0.346 N 
ATOM   1134  HN  GLU A 179     112.939  89.220  21.394  1.00  0.00     0.163 HD
ATOM   1135  CA  GLU A 179     113.272  87.094  21.336  1.00 39.91     0.177 C 
ATOM   1136  C   GLU A 179     112.221  86.124  20.790  1.00 40.36     0.241 C 
ATOM   1137  O   GLU A 179     112.546  84.998  20.412  1.00 41.54    -0.271 OA
ATOM   1138  CB  GLU A 179     113.200  87.147  22.865  1.00 39.77     0.045 C 
ATOM   1139  CG  GLU A 179     114.560  86.985  23.529  1.00 67.62     0.116 C 
ATOM   1140  CD  GLU A 179     114.534  87.276  25.016  1.00 86.59     0.172 C 
ATOM   1141  OE1 GLU A 179     113.422  87.386  25.580  1.00 94.74    -0.648 OA
ATOM   1142  OE2 GLU A 179     115.625  87.402  25.617  1.00 90.30    -0.648 OA
ATOM   1143  N   TYR A 180     110.966  86.563  20.735  1.00 30.28    -0.346 N 
ATOM   1144  HN  TYR A 180     110.742  87.511  21.038  1.00  0.00     0.163 HD
ATOM   1145  CA  TYR A 180     109.917  85.690  20.243  1.00 29.99     0.180 C 
ATOM   1146  C   TYR A 180     110.146  85.302  18.779  1.00 38.36     0.241 C 
ATOM   1147  O   TYR A 180     109.921  84.153  18.399  1.00 42.43    -0.271 OA
ATOM   1148  CB  TYR A 180     108.529  86.326  20.395  1.00 32.29     0.073 C 
ATOM   1149  CG  TYR A 180     107.456  85.299  20.174  1.00 37.18    -0.056 A 
ATOM   1150  CD1 TYR A 180     107.150  84.378  21.170  1.00 37.82     0.010 A 
ATOM   1151  CD2 TYR A 180     106.793  85.202  18.955  1.00 27.64     0.010 A 
ATOM   1152  CE1 TYR A 180     106.187  83.416  20.978  1.00 37.90     0.037 A 
ATOM   1153  CE2 TYR A 180     105.828  84.236  18.754  1.00 27.02     0.037 A 
ATOM   1154  CZ  TYR A 180     105.536  83.342  19.770  1.00 31.76     0.065 A 
ATOM   1155  OH  TYR A 180     104.589  82.371  19.580  1.00 33.96    -0.361 OA
ATOM   1156  HH  TYR A 180     104.139  82.320  18.745  1.00  0.00     0.217 HD
ATOM   1157  N   LEU A 181     110.580  86.256  17.959  1.00 27.61    -0.346 N 
ATOM   1158  HN  LEU A 181     110.692  87.209  18.305  1.00  0.00     0.163 HD
ATOM   1159  CA  LEU A 181     110.898  85.949  16.566  1.00 36.25     0.177 C 
ATOM   1160  C   LEU A 181     112.046  84.943  16.480  1.00 38.21     0.241 C 
ATOM   1161  O   LEU A 181     111.994  83.979  15.712  1.00 40.42    -0.271 OA
ATOM   1162  CB  LEU A 181     111.256  87.223  15.794  1.00 38.38     0.038 C 
ATOM   1163  CG  LEU A 181     110.111  88.085  15.248  1.00 37.98    -0.020 C 
ATOM   1164  CD1 LEU A 181     110.571  89.511  15.023  1.00 35.23     0.009 C 
ATOM   1165  CD2 LEU A 181     109.569  87.512  13.944  1.00 34.41     0.009 C 
ATOM   1166  N   ASN A 182     113.085  85.167  17.275  1.00 41.33    -0.346 N 
ATOM   1167  HN  ASN A 182     113.042  85.921  17.960  1.00  0.00     0.163 HD
ATOM   1168  CA  ASN A 182     114.288  84.348  17.181  1.00 41.53     0.185 C 
ATOM   1169  C   ASN A 182     114.111  82.938  17.724  1.00 45.29     0.241 C 
ATOM   1170  O   ASN A 182     114.758  82.009  17.257  1.00 46.70    -0.271 OA
ATOM   1171  CB  ASN A 182     115.447  85.030  17.899  1.00 37.88     0.137 C 
ATOM   1172  CG  ASN A 182     116.052  86.144  17.071  1.00 46.05     0.217 C 
ATOM   1173  ND2 ASN A 182     116.809  87.027  17.715  1.00 41.85    -0.370 N 
ATOM   1174 1HD2 ASN A 182     116.989  86.972  18.717  1.00  0.00     0.159 HD
ATOM   1175 2HD2 ASN A 182     117.217  87.777  17.157  1.00  0.00     0.159 HD
ATOM   1176  OD1 ASN A 182     115.834  86.211  15.860  1.00 45.53    -0.274 OA
ATOM   1177  N   ARG A 183     113.216  82.776  18.689  1.00 41.98    -0.346 N 
ATOM   1178  HN  ARG A 183     112.592  83.543  18.939  1.00  0.00     0.163 HD
ATOM   1179  CA  ARG A 183     113.123  81.507  19.390  1.00 45.21     0.176 C 
ATOM   1180  C   ARG A 183     111.866  80.705  19.060  1.00 41.16     0.241 C 
ATOM   1181  O   ARG A 183     111.863  79.495  19.247  1.00 45.85    -0.271 OA
ATOM   1182  CB  ARG A 183     113.222  81.748  20.899  1.00 56.96     0.036 C 
ATOM   1183  CG  ARG A 183     114.577  82.339  21.314  1.00 75.65     0.023 C 
ATOM   1184  CD  ARG A 183     114.608  82.783  22.768  1.00 90.38     0.138 C 
ATOM   1185  NE  ARG A 183     114.298  81.686  23.678  1.00104.12    -0.227 N 
ATOM   1186  HE  ARG A 183     114.679  80.765  23.463  1.00  0.00     0.177 HD
ATOM   1187  CZ  ARG A 183     113.550  81.812  24.769  1.00108.22     0.665 C 
ATOM   1188  NH1 ARG A 183     113.035  82.994  25.086  1.00104.35    -0.235 N 
ATOM   1189 1HH1 ARG A 183     112.461  83.091  25.923  1.00  0.00     0.174 HD
ATOM   1190 2HH1 ARG A 183     113.214  83.805  24.494  1.00  0.00     0.174 HD
ATOM   1191  NH2 ARG A 183     113.317  80.756  25.540  1.00111.61    -0.235 N 
ATOM   1192 1HH2 ARG A 183     112.743  80.853  26.377  1.00  0.00     0.174 HD
ATOM   1193 2HH2 ARG A 183     113.713  79.848  25.296  1.00  0.00     0.174 HD
ATOM   1194  N   HIS A 184     110.814  81.346  18.549  1.00 32.00    -0.346 N 
ATOM   1195  HN  HIS A 184     110.870  82.344  18.344  1.00  0.00     0.163 HD
ATOM   1196  CA  HIS A 184     109.574  80.606  18.283  1.00 35.36     0.182 C 
ATOM   1197  C   HIS A 184     109.032  80.718  16.863  1.00 39.11     0.241 C 
ATOM   1198  O   HIS A 184     108.247  79.865  16.439  1.00 47.22    -0.271 OA
ATOM   1199  CB  HIS A 184     108.485  81.031  19.280  1.00 36.69     0.093 C 
ATOM   1200  CG  HIS A 184     108.851  80.757  20.704  1.00 51.70     0.028 A 
ATOM   1201  CD2 HIS A 184     109.231  81.587  21.705  1.00 55.86     0.114 A 
ATOM   1202  ND1 HIS A 184     108.899  79.482  21.225  1.00 64.24    -0.354 N 
ATOM   1203  HD1 HIS A 184     108.678  78.628  20.714  1.00  0.00     0.166 HD
ATOM   1204  CE1 HIS A 184     109.276  79.539  22.491  1.00 62.96     0.180 A 
ATOM   1205  NE2 HIS A 184     109.482  80.804  22.807  1.00 60.69    -0.360 N 
ATOM   1206  HE2 HIS A 184     109.779  81.145  23.721  1.00  0.00     0.166 HD
ATOM   1207  N   LEU A 185     109.432  81.749  16.119  1.00 35.15    -0.346 N 
ATOM   1208  HN  LEU A 185     110.088  82.431  16.500  1.00  0.00     0.163 HD
ATOM   1209  CA  LEU A 185     108.927  81.900  14.755  1.00 31.59     0.177 C 
ATOM   1210  C   LEU A 185     109.998  81.572  13.718  1.00 29.02     0.241 C 
ATOM   1211  O   LEU A 185     109.696  81.303  12.558  1.00 38.14    -0.271 OA
ATOM   1212  CB  LEU A 185     108.390  83.310  14.519  1.00 28.10     0.038 C 
ATOM   1213  CG  LEU A 185     107.177  83.698  15.379  1.00 34.19    -0.020 C 
ATOM   1214  CD1 LEU A 185     106.912  85.177  15.290  1.00 29.67     0.009 C 
ATOM   1215  CD2 LEU A 185     105.920  82.921  14.964  1.00 31.33     0.009 C 
ATOM   1216  N   HIS A 186     111.243  81.596  14.152  1.00 34.37    -0.344 N 
ATOM   1217  HN  HIS A 186     111.420  81.774  15.141  1.00  0.00     0.163 HD
ATOM   1218  CA  HIS A 186     112.368  81.376  13.264  1.00 38.73     0.194 C 
ATOM   1219  C   HIS A 186     112.220  80.114  12.430  1.00 41.74     0.244 C 
ATOM   1220  O   HIS A 186     112.415  80.147  11.220  1.00 41.52    -0.258 OA
ATOM   1221  CB  HIS A 186     113.656  81.311  14.070  1.00 37.23     0.095 C 
ATOM   1222  CG  HIS A 186     114.846  80.887  13.273  1.00 51.83     0.028 A 
ATOM   1223  CD2 HIS A 186     115.599  79.762  13.324  1.00 55.23     0.114 A 
ATOM   1224  ND1 HIS A 186     115.391  81.669  12.278  1.00 57.08    -0.354 N 
ATOM   1225  HD1 HIS A 186     115.045  82.584  11.991  1.00  0.00     0.166 HD
ATOM   1226  CE1 HIS A 186     116.433  81.047  11.754  1.00 58.82     0.180 A 
ATOM   1227  NE2 HIS A 186     116.580  79.887  12.370  1.00 58.06    -0.360 N 
ATOM   1228  HE2 HIS A 186     117.304  79.197  12.170  1.00  0.00     0.166 HD
ATOM   1229  N  ATHR A 187     111.861  79.010  13.072  0.90 38.87    -0.335 N 
ATOM   1230  H  ATHR A 187     111.663  79.048  14.072  1.00  0.00     0.164 HD
ATOM   1231  N  BTHR A 187     111.857  79.017  13.089  0.10 40.87    -0.335 N 
ATOM   1232  H  BTHR A 187     111.681  79.084  14.092  1.00  0.00     0.164 HD
ATOM   1233  CA ATHR A 187     111.747  77.748  12.363  0.90 42.59     0.201 C 
ATOM   1234  CA BTHR A 187     111.700  77.722  12.435  0.10 43.75     0.201 C 
ATOM   1235  C  ATHR A 187     110.702  77.816  11.249  0.90 37.59     0.232 C 
ATOM   1236  C  BTHR A 187     110.695  77.774  11.288  0.10 38.62     0.232 C 
ATOM   1237  O  ATHR A 187     110.976  77.425  10.110  0.90 40.53    -0.277 OA
ATOM   1238  O  BTHR A 187     110.989  77.337  10.174  0.10 39.36    -0.277 OA
ATOM   1239  CB ATHR A 187     111.397  76.592  13.312  0.90 48.59     0.145 C 
ATOM   1240  CB BTHR A 187     111.254  76.643  13.439  0.10 49.89     0.145 C 
ATOM   1241  CG2ATHR A 187     111.444  75.258  12.561  0.90 43.19     0.042 C 
ATOM   1242  CG2BTHR A 187     112.252  76.536  14.581  0.10 52.69     0.042 C 
ATOM   1243  OG1ATHR A 187     112.335  76.561  14.396  0.90 54.64    -0.393 OA
ATOM   1244  HG1ATHR A 187     112.306  77.388  14.862  1.00  0.00     0.210 HD
ATOM   1245  OG1BTHR A 187     109.964  76.978  13.967  0.10 49.78    -0.393 OA
ATOM   1246  HG1BTHR A 187     109.340  77.045  13.253  1.00  0.00     0.210 HD
ATOM   1247  N   TRP A 188     109.511  78.308  11.569  1.00 31.01    -0.171 NA
ATOM   1248  CA  TRP A 188     108.471  78.431  10.557  1.00 27.22     0.170 C 
ATOM   1249  C   TRP A 188     108.894  79.353   9.418  1.00 34.13     0.237 C 
ATOM   1250  O   TRP A 188     108.717  79.017   8.249  1.00 37.15    -0.272 OA
ATOM   1251  CB  TRP A 188     107.163  78.939  11.175  1.00 30.17     0.071 C 
ATOM   1252  CG  TRP A 188     106.029  79.020  10.190  1.00 29.01    -0.028 A 
ATOM   1253  CD1 TRP A 188     105.049  78.086   9.986  1.00 32.90     0.096 A 
ATOM   1254  CD2 TRP A 188     105.752  80.095   9.274  1.00 28.75    -0.002 A 
ATOM   1255  CE2 TRP A 188     104.588  79.745   8.552  1.00 25.21     0.042 A 
ATOM   1256  CE3 TRP A 188     106.369  81.321   9.002  1.00 28.50     0.014 A 
ATOM   1257  NE1 TRP A 188     104.174  78.520   9.010  1.00 29.21    -0.365 N 
ATOM   1258  HE1 TRP A 188     103.352  78.012   8.682  1.00  0.00     0.165 HD
ATOM   1259  CZ2 TRP A 188     104.036  80.570   7.568  1.00 32.94     0.030 A 
ATOM   1260  CZ3 TRP A 188     105.827  82.138   8.023  1.00 27.30     0.001 A 
ATOM   1261  CH2 TRP A 188     104.664  81.763   7.319  1.00 27.18     0.002 A 
ATOM   1262  N   ILE A 189     109.449  80.513   9.766  1.00 36.48    -0.346 N 
ATOM   1263  HN  ILE A 189     109.570  80.728  10.756  1.00  0.00     0.163 HD
ATOM   1264  CA  ILE A 189     109.890  81.487   8.768  1.00 30.97     0.180 C 
ATOM   1265  C   ILE A 189     110.891  80.858   7.779  1.00 32.33     0.241 C 
ATOM   1266  O   ILE A 189     110.701  80.921   6.564  1.00 41.64    -0.271 OA
ATOM   1267  CB  ILE A 189     110.501  82.731   9.448  1.00 36.37     0.013 C 
ATOM   1268  CG1 ILE A 189     109.390  83.540  10.126  1.00 34.99     0.002 C 
ATOM   1269  CG2 ILE A 189     111.297  83.591   8.452  1.00 28.71     0.012 C 
ATOM   1270  CD1 ILE A 189     109.891  84.740  10.926  1.00 30.38     0.005 C 
ATOM   1271  N   GLN A 190     111.935  80.230   8.291  1.00 32.31    -0.346 N 
ATOM   1272  HN  GLN A 190     112.067  80.209   9.302  1.00  0.00     0.163 HD
ATOM   1273  CA  GLN A 190     112.909  79.561   7.413  1.00 37.82     0.177 C 
ATOM   1274  C   GLN A 190     112.310  78.388   6.608  1.00 37.43     0.241 C 
ATOM   1275  O   GLN A 190     112.619  78.220   5.440  1.00 45.63    -0.271 OA
ATOM   1276  CB  GLN A 190     114.096  79.078   8.229  1.00 38.19     0.044 C 
ATOM   1277  CG  GLN A 190     114.910  80.223   8.859  1.00 68.44     0.105 C 
ATOM   1278  CD  GLN A 190     115.313  81.315   7.864  1.00 81.46     0.215 C 
ATOM   1279  NE2 GLN A 190     115.220  82.569   8.291  1.00 81.41    -0.370 N 
ATOM   1280 1HE2 GLN A 190     114.900  82.804   9.230  1.00  0.00     0.159 HD
ATOM   1281 2HE2 GLN A 190     115.488  83.296   7.628  1.00  0.00     0.159 HD
ATOM   1282  OE1 GLN A 190     115.699  81.031   6.731  1.00 90.43    -0.274 OA
ATOM   1283  N   ASP A 191     111.438  77.598   7.223  1.00 35.84    -0.346 N 
ATOM   1284  HN  ASP A 191     111.227  77.761   8.207  1.00  0.00     0.163 HD
ATOM   1285  CA  ASP A 191     110.773  76.499   6.522  1.00 40.10     0.186 C 
ATOM   1286  C   ASP A 191     109.813  76.962   5.441  1.00 39.57     0.241 C 
ATOM   1287  O   ASP A 191     109.432  76.186   4.573  1.00 40.19    -0.271 OA
ATOM   1288  CB  ASP A 191     110.011  75.619   7.507  1.00 45.74     0.147 C 
ATOM   1289  CG  ASP A 191     110.912  74.664   8.242  1.00 59.40     0.175 C 
ATOM   1290  OD1 ASP A 191     111.835  74.116   7.610  1.00 75.98    -0.648 OA
ATOM   1291  OD2 ASP A 191     110.699  74.463   9.452  1.00 59.76    -0.648 OA
ATOM   1292  N   ASN A 192     109.411  78.223   5.495  1.00 37.39    -0.346 N 
ATOM   1293  HN  ASN A 192     109.774  78.843   6.219  1.00  0.00     0.163 HD
ATOM   1294  CA  ASN A 192     108.456  78.722   4.526  1.00 33.70     0.185 C 
ATOM   1295  C   ASN A 192     108.986  79.853   3.640  1.00 34.73     0.241 C 
ATOM   1296  O   ASN A 192     108.228  80.708   3.189  1.00 38.28    -0.271 OA
ATOM   1297  CB  ASN A 192     107.193  79.153   5.251  1.00 37.82     0.137 C 
ATOM   1298  CG  ASN A 192     106.427  77.979   5.792  1.00 38.71     0.217 C 
ATOM   1299  ND2 ASN A 192     106.685  77.621   7.054  1.00 32.41    -0.370 N 
ATOM   1300 1HD2 ASN A 192     106.165  76.824   7.421  1.00  0.00     0.159 HD
ATOM   1301 2HD2 ASN A 192     107.341  78.127   7.650  1.00  0.00     0.159 HD
ATOM   1302  OD1 ASN A 192     105.636  77.369   5.073  1.00 44.24    -0.274 OA
ATOM   1303  N   GLY A 193     110.290  79.837   3.384  1.00 37.06    -0.351 N 
ATOM   1304  HN  GLY A 193     110.895  79.216   3.922  1.00  0.00     0.163 HD
ATOM   1305  CA  GLY A 193     110.876  80.681   2.358  1.00 35.19     0.225 C 
ATOM   1306  C   GLY A 193     111.593  81.910   2.854  1.00 35.79     0.235 C 
ATOM   1307  O   GLY A 193     112.139  82.663   2.055  1.00 44.69    -0.272 OA
ATOM   1308  N   GLY A 194     111.589  82.121   4.169  1.00 36.54    -0.351 N 
ATOM   1309  HN  GLY A 194     111.115  81.448   4.771  1.00  0.00     0.163 HD
ATOM   1310  CA  GLY A 194     112.234  83.274   4.784  1.00 34.94     0.225 C 
ATOM   1311  C   GLY A 194     111.489  84.575   4.515  1.00 41.59     0.236 C 
ATOM   1312  O   GLY A 194     110.436  84.578   3.867  1.00 35.29    -0.272 OA
ATOM   1313  N   TRP A 195     112.041  85.685   4.996  1.00 35.19    -0.346 N 
ATOM   1314  HN  TRP A 195     112.898  85.617   5.545  1.00  0.00     0.163 HD
ATOM   1315  CA  TRP A 195     111.451  86.996   4.758  1.00 38.57     0.181 C 
ATOM   1316  C   TRP A 195     111.362  87.311   3.271  1.00 43.46     0.241 C 
ATOM   1317  O   TRP A 195     110.571  88.155   2.860  1.00 39.90    -0.271 OA
ATOM   1318  CB  TRP A 195     112.251  88.087   5.469  1.00 44.07     0.075 C 
ATOM   1319  CG  TRP A 195     112.019  88.102   6.931  1.00 41.79    -0.028 A 
ATOM   1320  CD1 TRP A 195     112.871  87.649   7.905  1.00 35.58     0.096 A 
ATOM   1321  CD2 TRP A 195     110.843  88.564   7.605  1.00 33.29    -0.002 A 
ATOM   1322  CE2 TRP A 195     111.053  88.371   8.986  1.00 28.18     0.042 A 
ATOM   1323  CE3 TRP A 195     109.636  89.128   7.175  1.00 34.34     0.014 A 
ATOM   1324  NE1 TRP A 195     112.296  87.812   9.144  1.00 37.20    -0.365 N 
ATOM   1325  HE1 TRP A 195     112.724  87.559  10.035  1.00  0.00     0.165 HD
ATOM   1326  CZ2 TRP A 195     110.111  88.727   9.929  1.00 26.26     0.030 A 
ATOM   1327  CZ3 TRP A 195     108.702  89.473   8.114  1.00 32.19     0.001 A 
ATOM   1328  CH2 TRP A 195     108.939  89.279   9.475  1.00 32.80     0.002 A 
ATOM   1329  N   ASP A 196     112.186  86.643   2.468  1.00 41.18    -0.345 N 
ATOM   1330  HN  ASP A 196     112.910  86.048   2.871  1.00  0.00     0.163 HD
ATOM   1331  CA  ASP A 196     112.066  86.751   1.019  1.00 44.87     0.186 C 
ATOM   1332  C   ASP A 196     110.689  86.304   0.515  1.00 42.71     0.241 C 
ATOM   1333  O   ASP A 196     110.120  86.938  -0.369  1.00 49.59    -0.271 OA
ATOM   1334  CB  ASP A 196     113.147  85.932   0.321  1.00 46.58     0.147 C 
ATOM   1335  CG  ASP A 196     114.506  86.586   0.389  1.00 55.01     0.175 C 
ATOM   1336  OD1 ASP A 196     114.586  87.776   0.767  1.00 60.70    -0.648 OA
ATOM   1337  OD2 ASP A 196     115.494  85.902   0.066  1.00 59.01    -0.648 OA
ATOM   1338  N   ALA A 197     110.164  85.213   1.065  1.00 36.87    -0.346 N 
ATOM   1339  HN  ALA A 197     110.697  84.689   1.759  1.00  0.00     0.163 HD
ATOM   1340  CA  ALA A 197     108.829  84.760   0.681  1.00 43.67     0.172 C 
ATOM   1341  C   ALA A 197     107.795  85.822   1.047  1.00 40.58     0.240 C 
ATOM   1342  O   ALA A 197     106.887  86.096   0.265  1.00 43.03    -0.271 OA
ATOM   1343  CB  ALA A 197     108.486  83.421   1.338  1.00 29.45     0.042 C 
ATOM   1344  N   PHE A 198     107.945  86.426   2.224  1.00 38.28    -0.346 N 
ATOM   1345  HN  PHE A 198     108.707  86.139   2.838  1.00  0.00     0.163 HD
ATOM   1346  CA  PHE A 198     107.037  87.498   2.658  1.00 35.84     0.180 C 
ATOM   1347  C   PHE A 198     107.029  88.638   1.643  1.00 38.90     0.241 C 
ATOM   1348  O   PHE A 198     105.977  89.155   1.278  1.00 43.79    -0.271 OA
ATOM   1349  CB  PHE A 198     107.441  88.014   4.047  1.00 39.79     0.073 C 
ATOM   1350  CG  PHE A 198     106.630  89.197   4.534  1.00 36.49    -0.056 A 
ATOM   1351  CD1 PHE A 198     105.317  89.039   4.928  1.00 25.89     0.007 A 
ATOM   1352  CD2 PHE A 198     107.198  90.460   4.617  1.00 34.25     0.007 A 
ATOM   1353  CE1 PHE A 198     104.564  90.125   5.379  1.00 36.27     0.001 A 
ATOM   1354  CE2 PHE A 198     106.461  91.547   5.079  1.00 38.01     0.001 A 
ATOM   1355  CZ  PHE A 198     105.139  91.379   5.459  1.00 35.19     0.000 A 
ATOM   1356  N   VAL A 199     108.214  89.014   1.181  1.00 42.05    -0.346 N 
ATOM   1357  HN  VAL A 199     109.048  88.524   1.503  1.00  0.00     0.163 HD
ATOM   1358  CA  VAL A 199     108.360  90.105   0.229  1.00 44.73     0.180 C 
ATOM   1359  C   VAL A 199     107.626  89.807  -1.073  1.00 45.60     0.241 C 
ATOM   1360  O   VAL A 199     106.978  90.685  -1.635  1.00 48.82    -0.271 OA
ATOM   1361  CB  VAL A 199     109.841  90.383  -0.063  1.00 48.39     0.009 C 
ATOM   1362  CG1 VAL A 199     109.987  91.359  -1.209  1.00 50.16     0.012 C 
ATOM   1363  CG2 VAL A 199     110.527  90.914   1.193  1.00 46.41     0.012 C 
ATOM   1364  N   GLU A 200     107.707  88.563  -1.533  1.00 43.44    -0.346 N 
ATOM   1365  HN  GLU A 200     108.240  87.869  -1.008  1.00  0.00     0.163 HD
ATOM   1366  CA  GLU A 200     107.047  88.170  -2.777  1.00 51.46     0.177 C 
ATOM   1367  C   GLU A 200     105.527  88.089  -2.627  1.00 47.21     0.241 C 
ATOM   1368  O   GLU A 200     104.797  88.408  -3.555  1.00 50.42    -0.271 OA
ATOM   1369  CB  GLU A 200     107.590  86.833  -3.283  1.00 57.77     0.045 C 
ATOM   1370  CG  GLU A 200     108.593  86.970  -4.429  1.00 77.25     0.116 C 
ATOM   1371  CD  GLU A 200     107.940  87.351  -5.754  1.00 85.87     0.172 C 
ATOM   1372  OE1 GLU A 200     106.835  86.834  -6.043  1.00 90.57    -0.648 OA
ATOM   1373  OE2 GLU A 200     108.534  88.160  -6.506  1.00 79.76    -0.648 OA
ATOM   1374  N   LEU A 201     105.050  87.673  -1.461  1.00 31.41    -0.346 N 
ATOM   1375  HN  LEU A 201     105.697  87.408  -0.718  1.00  0.00     0.163 HD
ATOM   1376  CA  LEU A 201     103.617  87.590  -1.229  1.00 37.78     0.177 C 
ATOM   1377  C   LEU A 201     102.976  88.945  -0.929  1.00 37.37     0.241 C 
ATOM   1378  O   LEU A 201     101.818  89.172  -1.271  1.00 41.42    -0.271 OA
ATOM   1379  CB  LEU A 201     103.315  86.622  -0.075  1.00 39.06     0.038 C 
ATOM   1380  CG  LEU A 201     103.390  85.131  -0.396  1.00 38.08    -0.020 C 
ATOM   1381  CD1 LEU A 201     103.558  84.287   0.862  1.00 33.05     0.009 C 
ATOM   1382  CD2 LEU A 201     102.151  84.722  -1.166  1.00 31.09     0.009 C 
ATOM   1383  N   TYR A 202     103.711  89.837  -0.278  1.00 37.84    -0.346 N 
ATOM   1384  HN  TYR A 202     104.710  89.674  -0.148  1.00  0.00     0.163 HD
ATOM   1385  CA  TYR A 202     103.097  91.051   0.254  1.00 41.90     0.180 C 
ATOM   1386  C   TYR A 202     103.595  92.343  -0.359  1.00 41.92     0.241 C 
ATOM   1387  O   TYR A 202     102.927  93.365  -0.250  1.00 43.28    -0.271 OA
ATOM   1388  CB  TYR A 202     103.305  91.121   1.763  1.00 38.87     0.073 C 
ATOM   1389  CG  TYR A 202     102.344  90.253   2.532  1.00 37.63    -0.056 A 
ATOM   1390  CD1 TYR A 202     102.513  88.874   2.587  1.00 35.26     0.010 A 
ATOM   1391  CD2 TYR A 202     101.266  90.812   3.201  1.00 33.72     0.010 A 
ATOM   1392  CE1 TYR A 202     101.628  88.079   3.281  1.00 33.89     0.037 A 
ATOM   1393  CE2 TYR A 202     100.377  90.024   3.908  1.00 34.22     0.037 A 
ATOM   1394  CZ  TYR A 202     100.557  88.656   3.938  1.00 33.02     0.065 A 
ATOM   1395  OH  TYR A 202      99.680  87.871   4.654  1.00 32.74    -0.361 OA
ATOM   1396  HH  TYR A 202      98.944  88.267   5.105  1.00  0.00     0.217 HD
ATOM   1397  N   GLY A 203     104.761  92.300  -0.997  1.00 40.01    -0.351 N 
ATOM   1398  HN  GLY A 203     105.200  91.398  -1.182  1.00  0.00     0.163 HD
ATOM   1399  CA  GLY A 203     105.416  93.514  -1.433  1.00 41.50     0.225 C 
ATOM   1400  C   GLY A 203     105.507  93.677  -2.932  1.00 51.85     0.238 C 
ATOM   1401  O   GLY A 203     104.966  92.870  -3.684  1.00 57.19    -0.272 OA
ATOM   1402  N   PRO A 204     106.216  94.728  -3.374  1.00 63.91    -0.340 N 
ATOM   1403  CA  PRO A 204     106.341  95.084  -4.791  1.00 69.05     0.148 C 
ATOM   1404  C   PRO A 204     107.274  94.134  -5.530  1.00 72.17     0.256 C 
ATOM   1405  O   PRO A 204     107.863  93.278  -4.866  1.00 72.75    -0.305 OA
ATOM   1406  CB  PRO A 204     106.918  96.497  -4.739  1.00 68.26     0.034 C 
ATOM   1407  CG  PRO A 204     107.750  96.494  -3.504  1.00 65.95     0.022 C 
ATOM   1408  CD  PRO A 204     107.055  95.584  -2.515  1.00 59.05     0.127 C 
TER    1409      PRO A 204 
ATOM   1409  N   GLY B   8      84.925  62.320  19.144  1.00 72.25    -0.071 N 
ATOM   1410  HN1 GLY B   8      84.967  63.313  19.375  1.00  0.00     0.274 HD
ATOM   1411  HN2 GLY B   8      84.774  61.729  19.961  1.00  0.00     0.274 HD
ATOM   1412  HN3 GLY B   8      84.077  62.066  18.637  1.00  0.00     0.274 HD
ATOM   1413  CA  GLY B   8      86.139  61.985  18.420  1.00 72.90     0.332 C 
ATOM   1414  C   GLY B   8      86.077  60.517  18.079  1.00 86.01     0.243 C 
ATOM   1415  O   GLY B   8      85.064  59.881  18.379  1.00 89.19    -0.272 OA
ATOM   1416  N   TYR B   9      87.133  59.976  17.467  1.00 87.42    -0.347 N 
ATOM   1417  HN  TYR B   9      87.925  60.567  17.215  1.00  0.00     0.163 HD
ATOM   1418  CA  TYR B   9      87.172  58.543  17.151  1.00 96.47     0.172 C 
ATOM   1419  C   TYR B   9      88.521  58.020  16.662  1.00 88.52     0.240 C 
ATOM   1420  O   TYR B   9      89.580  58.521  17.026  1.00 91.44    -0.271 OA
ATOM   1421  CB  TYR B   9      86.109  58.206  16.095  1.00104.27     0.042 C 
ATOM   1422  N   ASP B  10      88.441  56.981  15.838  1.00 80.62    -0.346 N 
ATOM   1423  HN  ASP B  10      87.520  56.581  15.658  1.00  0.00     0.163 HD
ATOM   1424  CA  ASP B  10      89.588  56.380  15.177  1.00 72.48     0.186 C 
ATOM   1425  C   ASP B  10      89.647  56.879  13.727  1.00 59.11     0.241 C 
ATOM   1426  O   ASP B  10      88.648  56.855  13.010  1.00 53.37    -0.271 OA
ATOM   1427  CB  ASP B  10      89.490  54.844  15.260  1.00 79.44     0.147 C 
ATOM   1428  CG  ASP B  10      90.314  54.132  14.201  1.00 79.44     0.175 C 
ATOM   1429  OD1 ASP B  10      91.557  54.118  14.311  1.00 83.00    -0.648 OA
ATOM   1430  OD2 ASP B  10      89.709  53.561  13.270  1.00 73.89    -0.648 OA
ATOM   1431  N   ASN B  11      90.814  57.352  13.313  1.00 53.18    -0.346 N 
ATOM   1432  HN  ASN B  11      91.629  57.249  13.918  1.00  0.00     0.163 HD
ATOM   1433  CA  ASN B  11      90.975  58.014  12.025  1.00 52.11     0.185 C 
ATOM   1434  C   ASN B  11      90.619  57.133  10.821  1.00 57.10     0.241 C 
ATOM   1435  O   ASN B  11      89.999  57.603   9.854  1.00 51.43    -0.271 OA
ATOM   1436  CB  ASN B  11      92.416  58.527  11.893  1.00 47.09     0.137 C 
ATOM   1437  CG  ASN B  11      92.691  59.716  12.789  1.00 50.77     0.217 C 
ATOM   1438  ND2 ASN B  11      93.870  59.742  13.401  1.00 51.79    -0.370 N 
ATOM   1439 1HD2 ASN B  11      94.055  60.543  14.005  1.00  0.00     0.159 HD
ATOM   1440 2HD2 ASN B  11      94.567  59.007  13.283  1.00  0.00     0.159 HD
ATOM   1441  OD1 ASN B  11      91.849  60.604  12.931  1.00 52.56    -0.274 OA
ATOM   1442  N   ARG B  12      91.016  55.863  10.875  1.00 56.11    -0.346 N 
ATOM   1443  HN  ARG B  12      91.557  55.541  11.677  1.00  0.00     0.163 HD
ATOM   1444  CA  ARG B  12      90.691  54.925   9.809  1.00 59.86     0.176 C 
ATOM   1445  C   ARG B  12      89.182  54.814   9.588  1.00 60.41     0.241 C 
ATOM   1446  O   ARG B  12      88.720  54.818   8.445  1.00 57.24    -0.271 OA
ATOM   1447  CB  ARG B  12      91.278  53.541  10.107  1.00 68.28     0.036 C 
ATOM   1448  CG  ARG B  12      90.715  52.446   9.216  1.00 76.54     0.023 C 
ATOM   1449  CD  ARG B  12      91.708  51.323   8.973  1.00 92.19     0.138 C 
ATOM   1450  NE  ARG B  12      92.517  51.554   7.779  1.00102.91    -0.227 N 
ATOM   1451  HE  ARG B  12      92.033  51.640   6.885  1.00  0.00     0.177 HD
ATOM   1452  CZ  ARG B  12      93.841  51.660   7.781  1.00111.97     0.665 C 
ATOM   1453  NH1 ARG B  12      94.520  51.553   8.917  1.00115.12    -0.235 N 
ATOM   1454 1HH1 ARG B  12      94.021  51.391   9.792  1.00  0.00     0.174 HD
ATOM   1455 2HH1 ARG B  12      95.537  51.634   8.919  1.00  0.00     0.174 HD
ATOM   1456  NH2 ARG B  12      94.489  51.870   6.644  1.00114.90    -0.235 N 
ATOM   1457 1HH2 ARG B  12      93.967  51.952   5.771  1.00  0.00     0.174 HD
ATOM   1458 2HH2 ARG B  12      95.506  51.951   6.646  1.00  0.00     0.174 HD
ATOM   1459  N   GLU B  13      88.421  54.717  10.678  1.00 56.89    -0.346 N 
ATOM   1460  HN  GLU B  13      88.862  54.676  11.597  1.00  0.00     0.163 HD
ATOM   1461  CA  GLU B  13      86.965  54.669  10.576  1.00 59.32     0.177 C 
ATOM   1462  C   GLU B  13      86.434  55.905   9.861  1.00 52.10     0.241 C 
ATOM   1463  O   GLU B  13      85.512  55.818   9.056  1.00 48.68    -0.271 OA
ATOM   1464  CB  GLU B  13      86.308  54.556  11.957  1.00 72.48     0.045 C 
ATOM   1465  CG  GLU B  13      84.773  54.643  11.914  1.00 85.69     0.116 C 
ATOM   1466  CD  GLU B  13      84.124  54.737  13.294  1.00 96.25     0.172 C 
ATOM   1467  OE1 GLU B  13      84.363  55.736  14.007  1.00109.28    -0.648 OA
ATOM   1468  OE2 GLU B  13      83.364  53.818  13.664  1.00 94.46    -0.648 OA
ATOM   1469  N   ILE B  14      87.029  57.056  10.151  1.00 49.98    -0.346 N 
ATOM   1470  HN  ILE B  14      87.852  57.058  10.754  1.00  0.00     0.163 HD
ATOM   1471  CA  ILE B  14      86.526  58.316   9.622  1.00 48.20     0.180 C 
ATOM   1472  C   ILE B  14      86.763  58.399   8.113  1.00 47.14     0.241 C 
ATOM   1473  O   ILE B  14      85.879  58.811   7.359  1.00 49.81    -0.271 OA
ATOM   1474  CB  ILE B  14      87.170  59.514  10.348  1.00 48.43     0.013 C 
ATOM   1475  CG1 ILE B  14      86.653  59.585  11.791  1.00 45.60     0.002 C 
ATOM   1476  CG2 ILE B  14      86.884  60.822   9.611  1.00 46.03     0.012 C 
ATOM   1477  CD1 ILE B  14      87.479  60.483  12.697  1.00 43.64     0.005 C 
ATOM   1478  N   VAL B  15      87.945  57.988   7.674  1.00 43.52    -0.346 N 
ATOM   1479  HN  VAL B  15      88.652  57.686   8.344  1.00  0.00     0.163 HD
ATOM   1480  CA  VAL B  15      88.248  57.962   6.249  1.00 49.79     0.180 C 
ATOM   1481  C   VAL B  15      87.314  57.017   5.500  1.00 58.71     0.241 C 
ATOM   1482  O   VAL B  15      86.718  57.395   4.489  1.00 61.51    -0.271 OA
ATOM   1483  CB  VAL B  15      89.701  57.538   5.994  1.00 51.41     0.009 C 
ATOM   1484  CG1 VAL B  15      89.964  57.385   4.505  1.00 45.84     0.012 C 
ATOM   1485  CG2 VAL B  15      90.642  58.549   6.599  1.00 48.90     0.012 C 
ATOM   1486  N   MET B  16      87.176  55.797   6.011  1.00 59.82    -0.346 N 
ATOM   1487  HN  MET B  16      87.639  55.568   6.891  1.00  0.00     0.163 HD
ATOM   1488  CA  MET B  16      86.373  54.776   5.337  1.00 61.03     0.177 C 
ATOM   1489  C   MET B  16      84.913  55.196   5.160  1.00 58.84     0.241 C 
ATOM   1490  O   MET B  16      84.354  55.072   4.067  1.00 60.49    -0.271 OA
ATOM   1491  CB  MET B  16      86.440  53.447   6.098  1.00 68.70     0.045 C 
ATOM   1492  CG  MET B  16      87.839  52.832   6.196  1.00 72.50     0.076 C 
ATOM   1493  SD  MET B  16      88.584  52.356   4.627  1.00138.08    -0.173 SA
ATOM   1494  CE  MET B  16      90.311  52.264   5.097  1.00 83.93     0.089 C 
ATOM   1495  N   LYS B  17      84.291  55.702   6.218  1.00 58.58    -0.346 N 
ATOM   1496  HN  LYS B  17      84.792  55.805   7.101  1.00  0.00     0.163 HD
ATOM   1497  CA  LYS B  17      82.890  56.113   6.123  1.00 62.85     0.176 C 
ATOM   1498  C   LYS B  17      82.719  57.409   5.330  1.00 63.50     0.241 C 
ATOM   1499  O   LYS B  17      81.665  57.648   4.740  1.00 64.85    -0.271 OA
ATOM   1500  CB  LYS B  17      82.274  56.254   7.517  1.00 64.13     0.035 C 
ATOM   1501  CG  LYS B  17      82.127  54.917   8.231  1.00 68.72     0.004 C 
ATOM   1502  CD  LYS B  17      81.300  55.004   9.500  1.00 75.88     0.027 C 
ATOM   1503  CE  LYS B  17      81.137  53.618  10.114  1.00 82.19     0.229 C 
ATOM   1504  NZ  LYS B  17      80.315  53.633  11.350  1.00 88.61    -0.079 N 
ATOM   1505  HZ1 LYS B  17      80.206  52.706  11.761  1.00  0.00     0.274 HD
ATOM   1506  HZ2 LYS B  17      79.408  54.068  11.181  1.00  0.00     0.274 HD
ATOM   1507  HZ3 LYS B  17      80.690  54.293  12.031  1.00  0.00     0.274 HD
ATOM   1508  N   TYR B  18      83.752  58.245   5.304  1.00 60.14    -0.344 N 
ATOM   1509  HN  TYR B  18      84.592  58.039   5.844  1.00  0.00     0.163 HD
ATOM   1510  CA  TYR B  18      83.677  59.453   4.502  1.00 54.86     0.193 C 
ATOM   1511  C   TYR B  18      83.715  59.101   3.024  1.00 55.38     0.244 C 
ATOM   1512  O   TYR B  18      82.866  59.538   2.248  1.00 60.01    -0.258 OA
ATOM   1513  CB  TYR B  18      84.812  60.426   4.820  1.00 49.14     0.074 C 
ATOM   1514  CG  TYR B  18      84.693  61.684   3.993  1.00 49.38    -0.056 A 
ATOM   1515  CD1 TYR B  18      83.821  62.697   4.368  1.00 53.68     0.010 A 
ATOM   1516  CD2 TYR B  18      85.420  61.847   2.821  1.00 46.94     0.010 A 
ATOM   1517  CE1 TYR B  18      83.690  63.835   3.611  1.00 52.57     0.037 A 
ATOM   1518  CE2 TYR B  18      85.292  62.992   2.056  1.00 40.59     0.037 A 
ATOM   1519  CZ  TYR B  18      84.425  63.969   2.456  1.00 51.03     0.065 A 
ATOM   1520  OH  TYR B  18      84.299  65.103   1.709  1.00 67.49    -0.361 OA
ATOM   1521  HH  TYR B  18      83.696  65.782   1.987  1.00  0.00     0.217 HD
ATOM   1522  N  AILE B  19      84.715  58.313   2.640  0.22 51.33    -0.337 N 
ATOM   1523  H  AILE B  19      85.383  57.987   3.338  1.00  0.00     0.164 HD
ATOM   1524  N  BILE B  19      84.715  58.319   2.639  0.78 52.02    -0.337 N 
ATOM   1525  H  BILE B  19      85.388  57.993   3.333  1.00  0.00     0.164 HD
ATOM   1526  CA AILE B  19      84.886  57.901   1.251  0.22 48.54     0.176 C 
ATOM   1527  CA BILE B  19      84.876  57.914   1.249  0.78 49.45     0.176 C 
ATOM   1528  C  AILE B  19      83.678  57.112   0.754  0.22 50.50     0.230 C 
ATOM   1529  C  BILE B  19      83.655  57.130   0.762  0.78 50.79     0.230 C 
ATOM   1530  O  AILE B  19      83.211  57.319  -0.368  0.22 50.78    -0.277 OA
ATOM   1531  O  BILE B  19      83.153  57.363  -0.342  0.78 50.99    -0.277 OA
ATOM   1532  CB AILE B  19      86.161  57.050   1.069  0.22 44.46     0.013 C 
ATOM   1533  CB BILE B  19      86.154  57.071   1.062  0.78 44.69     0.013 C 
ATOM   1534  CG1AILE B  19      87.406  57.891   1.348  0.22 40.77     0.002 C 
ATOM   1535  CG1BILE B  19      87.383  57.969   1.186  0.78 38.42     0.002 C 
ATOM   1536  CG2AILE B  19      86.229  56.465  -0.337  0.22 45.22     0.012 C 
ATOM   1537  CG2BILE B  19      86.153  56.365  -0.294  0.78 45.64     0.012 C 
ATOM   1538  CD1AILE B  19      88.700  57.148   1.118  0.22 38.78     0.005 C 
ATOM   1539  CD1BILE B  19      87.382  59.119   0.201  0.78 37.16     0.005 C 
ATOM   1540  N   HIS B  20      83.166  56.219   1.596  1.00 50.66    -0.171 NA
ATOM   1541  CA  HIS B  20      82.015  55.399   1.220  1.00 54.14     0.172 C 
ATOM   1542  C   HIS B  20      80.817  56.285   0.921  1.00 53.68     0.237 C 
ATOM   1543  O   HIS B  20      80.066  56.028  -0.010  1.00 58.83    -0.272 OA
ATOM   1544  CB  HIS B  20      81.655  54.391   2.308  1.00 59.55     0.088 C 
ATOM   1545  CG  HIS B  20      80.463  53.549   1.962  1.00 72.23     0.027 A 
ATOM   1546  CD2 HIS B  20      80.239  52.709   0.922  1.00 74.59     0.114 A 
ATOM   1547  ND1 HIS B  20      79.309  53.550   2.711  1.00 76.95    -0.355 N 
ATOM   1548  HD1 HIS B  20      79.156  54.099   3.557  1.00  0.00     0.166 HD
ATOM   1549  CE1 HIS B  20      78.429  52.728   2.162  1.00 80.29     0.180 A 
ATOM   1550  NE2 HIS B  20      78.969  52.208   1.076  1.00 80.81    -0.360 N 
ATOM   1551  HE2 HIS B  20      78.516  51.541   0.451  1.00  0.00     0.166 HD
ATOM   1552  N   TYR B  21      80.661  57.344   1.704  1.00 55.19    -0.346 N 
ATOM   1553  HN  TYR B  21      81.299  57.483   2.487  1.00  0.00     0.163 HD
ATOM   1554  CA  TYR B  21      79.600  58.311   1.471  1.00 57.12     0.180 C 
ATOM   1555  C   TYR B  21      79.773  59.059   0.148  1.00 60.64     0.241 C 
ATOM   1556  O   TYR B  21      78.837  59.142  -0.636  1.00 67.84    -0.271 OA
ATOM   1557  CB  TYR B  21      79.523  59.311   2.625  1.00 61.26     0.073 C 
ATOM   1558  CG  TYR B  21      78.561  60.448   2.365  1.00 58.54    -0.056 A 
ATOM   1559  CD1 TYR B  21      77.199  60.207   2.207  1.00 65.02     0.010 A 
ATOM   1560  CD2 TYR B  21      79.011  61.757   2.274  1.00 52.02     0.010 A 
ATOM   1561  CE1 TYR B  21      76.312  61.243   1.965  1.00 63.03     0.037 A 
ATOM   1562  CE2 TYR B  21      78.136  62.798   2.036  1.00 55.77     0.037 A 
ATOM   1563  CZ  TYR B  21      76.785  62.535   1.876  1.00 61.69     0.065 A 
ATOM   1564  OH  TYR B  21      75.904  63.567   1.641  1.00 60.77    -0.361 OA
ATOM   1565  HH  TYR B  21      74.978  63.387   1.531  1.00  0.00     0.217 HD
ATOM   1566  N   LYS B  22      80.953  59.618  -0.099  1.00 59.10    -0.346 N 
ATOM   1567  HN  LYS B  22      81.714  59.520   0.573  1.00  0.00     0.163 HD
ATOM   1568  CA  LYS B  22      81.162  60.372  -1.332  1.00 57.72     0.176 C 
ATOM   1569  C   LYS B  22      80.948  59.476  -2.555  1.00 59.40     0.241 C 
ATOM   1570  O   LYS B  22      80.318  59.888  -3.521  1.00 64.80    -0.271 OA
ATOM   1571  CB  LYS B  22      82.560  60.997  -1.370  1.00 56.65     0.035 C 
ATOM   1572  CG  LYS B  22      82.917  61.866  -0.154  1.00 59.29     0.004 C 
ATOM   1573  CD  LYS B  22      81.961  63.052   0.050  1.00 52.86     0.027 C 
ATOM   1574  CE  LYS B  22      82.067  64.058  -1.075  1.00 40.49     0.229 C 
ATOM   1575  NZ  LYS B  22      81.076  65.146  -0.915  1.00 40.81    -0.079 N 
ATOM   1576  HZ1 LYS B  22      81.147  65.824  -1.673  1.00  0.00     0.274 HD
ATOM   1577  HZ2 LYS B  22      81.155  65.594  -0.002  1.00  0.00     0.274 HD
ATOM   1578  HZ3 LYS B  22      80.128  64.780  -0.827  1.00  0.00     0.274 HD
ATOM   1579  N   LEU B  23      81.467  58.252  -2.506  1.00 55.70    -0.346 N 
ATOM   1580  HN  LEU B  23      82.016  57.973  -1.693  1.00  0.00     0.163 HD
ATOM   1581  CA  LEU B  23      81.265  57.301  -3.594  1.00 60.91     0.177 C 
ATOM   1582  C   LEU B  23      79.788  56.967  -3.735  1.00 68.64     0.241 C 
ATOM   1583  O   LEU B  23      79.245  56.999  -4.838  1.00 68.73    -0.271 OA
ATOM   1584  CB  LEU B  23      82.073  56.022  -3.373  1.00 57.65     0.038 C 
ATOM   1585  CG  LEU B  23      83.577  56.149  -3.643  1.00 60.07    -0.020 C 
ATOM   1586  CD1 LEU B  23      84.297  54.847  -3.354  1.00 59.83     0.009 C 
ATOM   1587  CD2 LEU B  23      83.839  56.598  -5.072  1.00 60.27     0.009 C 
ATOM   1588  N   SER B  24      79.147  56.659  -2.611  1.00 74.96    -0.344 N 
ATOM   1589  HN  SER B  24      79.669  56.639  -1.735  1.00  0.00     0.163 HD
ATOM   1590  CA  SER B  24      77.721  56.349  -2.591  1.00 78.80     0.200 C 
ATOM   1591  C   SER B  24      76.922  57.489  -3.209  1.00 80.04     0.243 C 
ATOM   1592  O   SER B  24      75.994  57.263  -3.979  1.00 82.17    -0.271 OA
ATOM   1593  CB  SER B  24      77.250  56.085  -1.161  1.00 82.20     0.199 C 
ATOM   1594  OG  SER B  24      75.931  55.577  -1.139  1.00 92.79    -0.398 OA
ATOM   1595  HG  SER B  24      75.638  55.413  -0.250  1.00  0.00     0.209 HD
ATOM   1596  N   GLN B  25      77.319  58.713  -2.878  1.00 82.18    -0.346 N 
ATOM   1597  HN  GLN B  25      78.121  58.807  -2.254  1.00  0.00     0.163 HD
ATOM   1598  CA  GLN B  25      76.672  59.933  -3.357  1.00 82.47     0.177 C 
ATOM   1599  C   GLN B  25      76.555  59.990  -4.884  1.00 78.09     0.241 C 
ATOM   1600  O   GLN B  25      75.595  60.539  -5.417  1.00 79.93    -0.271 OA
ATOM   1601  CB  GLN B  25      77.450  61.149  -2.843  1.00 82.65     0.044 C 
ATOM   1602  CG  GLN B  25      76.700  62.468  -2.833  1.00 87.89     0.105 C 
ATOM   1603  CD  GLN B  25      77.542  63.606  -2.250  1.00 88.28     0.215 C 
ATOM   1604  NE2 GLN B  25      77.022  64.824  -2.323  1.00 91.75    -0.370 N 
ATOM   1605 1HE2 GLN B  25      76.107  65.005  -2.736  1.00  0.00     0.159 HD
ATOM   1606 2HE2 GLN B  25      77.583  65.582  -1.935  1.00  0.00     0.159 HD
ATOM   1607  OE1 GLN B  25      78.646  63.388  -1.751  1.00 83.45    -0.274 OA
ATOM   1608  N   ARG B  26      77.526  59.420  -5.588  1.00 70.56    -0.346 N 
ATOM   1609  HN  ARG B  26      78.263  58.900  -5.111  1.00  0.00     0.163 HD
ATOM   1610  CA  ARG B  26      77.542  59.535  -7.041  1.00 70.47     0.176 C 
ATOM   1611  C   ARG B  26      77.245  58.217  -7.759  1.00 70.35     0.240 C 
ATOM   1612  O   ARG B  26      77.346  58.141  -8.983  1.00 75.54    -0.271 OA
ATOM   1613  CB  ARG B  26      78.885  60.101  -7.507  1.00 71.45     0.036 C 
ATOM   1614  CG  ARG B  26      79.258  61.392  -6.789  1.00 78.89     0.023 C 
ATOM   1615  CD  ARG B  26      80.137  62.293  -7.631  1.00 84.01     0.138 C 
ATOM   1616  NE  ARG B  26      79.361  63.113  -8.555  1.00 94.50    -0.227 N 
ATOM   1617  HE  ARG B  26      78.344  63.075  -8.491  1.00  0.00     0.177 HD
ATOM   1618  CZ  ARG B  26      79.899  63.907  -9.476  1.00101.52     0.665 C 
ATOM   1619  NH1 ARG B  26      81.218  63.981  -9.596  1.00101.03    -0.235 N 
ATOM   1620 1HH1 ARG B  26      81.817  63.432  -8.979  1.00  0.00     0.174 HD
ATOM   1621 2HH1 ARG B  26      81.631  64.590 -10.302  1.00  0.00     0.174 HD
ATOM   1622  NH2 ARG B  26      79.119  64.622 -10.280  1.00104.56    -0.235 N 
ATOM   1623 1HH2 ARG B  26      78.105  64.565 -10.188  1.00  0.00     0.174 HD
ATOM   1624 2HH2 ARG B  26      79.532  65.231 -10.986  1.00  0.00     0.174 HD
ATOM   1625  N   GLY B  27      76.878  57.185  -7.001  1.00 67.90    -0.351 N 
ATOM   1626  HN  GLY B  27      76.942  57.264  -5.986  1.00  0.00     0.163 HD
ATOM   1627  CA  GLY B  27      76.388  55.949  -7.587  1.00 70.05     0.225 C 
ATOM   1628  C   GLY B  27      77.257  54.709  -7.438  1.00 75.53     0.236 C 
ATOM   1629  O   GLY B  27      77.030  53.714  -8.123  1.00 76.16    -0.272 OA
ATOM   1630  N   TYR B  28      78.238  54.747  -6.541  1.00 77.67    -0.346 N 
ATOM   1631  HN  TYR B  28      78.356  55.575  -5.957  1.00  0.00     0.163 HD
ATOM   1632  CA  TYR B  28      79.149  53.613  -6.384  1.00 76.76     0.180 C 
ATOM   1633  C   TYR B  28      79.166  53.065  -4.950  1.00 76.54     0.241 C 
ATOM   1634  O   TYR B  28      79.250  53.825  -3.985  1.00 76.92    -0.271 OA
ATOM   1635  CB  TYR B  28      80.562  54.023  -6.821  1.00 73.24     0.073 C 
ATOM   1636  CG  TYR B  28      81.591  52.911  -6.771  1.00 79.82    -0.056 A 
ATOM   1637  CD1 TYR B  28      81.758  52.035  -7.842  1.00 82.26     0.010 A 
ATOM   1638  CD2 TYR B  28      82.404  52.741  -5.658  1.00 79.87     0.010 A 
ATOM   1639  CE1 TYR B  28      82.706  51.018  -7.797  1.00 78.10     0.037 A 
ATOM   1640  CE2 TYR B  28      83.349  51.729  -5.602  1.00 75.59     0.037 A 
ATOM   1641  CZ  TYR B  28      83.498  50.873  -6.671  1.00 78.38     0.065 A 
ATOM   1642  OH  TYR B  28      84.446  49.875  -6.603  1.00 80.19    -0.361 OA
ATOM   1643  HH  TYR B  28      84.990  49.775  -5.830  1.00  0.00     0.217 HD
ATOM   1644  N   GLU B  29      79.082  51.742  -4.819  1.00 77.71    -0.346 N 
ATOM   1645  HN  GLU B  29      78.977  51.166  -5.654  1.00  0.00     0.163 HD
ATOM   1646  CA  GLU B  29      79.136  51.093  -3.509  1.00 82.19     0.177 C 
ATOM   1647  C   GLU B  29      80.478  50.395  -3.299  1.00 80.41     0.241 C 
ATOM   1648  O   GLU B  29      81.057  49.856  -4.241  1.00 78.94    -0.271 OA
ATOM   1649  CB  GLU B  29      77.983  50.093  -3.350  1.00 94.81     0.045 C 
ATOM   1650  CG  GLU B  29      76.776  50.637  -2.580  1.00101.95     0.116 C 
ATOM   1651  CD  GLU B  29      77.014  50.710  -1.077  1.00105.82     0.172 C 
ATOM   1652  OE1 GLU B  29      77.889  49.973  -0.571  1.00109.58    -0.648 OA
ATOM   1653  OE2 GLU B  29      76.325  51.506  -0.400  1.00102.45    -0.648 OA
ATOM   1654  N   TRP B  30      80.947  50.388  -2.053  1.00 83.16    -0.346 N 
ATOM   1655  HN  TRP B  30      80.319  50.632  -1.287  1.00  0.00     0.163 HD
ATOM   1656  CA  TRP B  30      82.335  50.042  -1.748  1.00 90.18     0.181 C 
ATOM   1657  C   TRP B  30      82.541  49.625  -0.288  1.00100.71     0.241 C 
ATOM   1658  O   TRP B  30      82.218  50.381   0.629  1.00100.55    -0.271 OA
ATOM   1659  CB  TRP B  30      83.234  51.245  -2.081  1.00 80.82     0.075 C 
ATOM   1660  CG  TRP B  30      84.687  51.089  -1.727  1.00 74.97    -0.028 A 
ATOM   1661  CD1 TRP B  30      85.618  50.338  -2.386  1.00 72.76     0.096 A 
ATOM   1662  CD2 TRP B  30      85.382  51.730  -0.649  1.00 74.71    -0.002 A 
ATOM   1663  CE2 TRP B  30      86.728  51.307  -0.707  1.00 70.72     0.042 A 
ATOM   1664  CE3 TRP B  30      84.998  52.622   0.361  1.00 72.35     0.014 A 
ATOM   1665  NE1 TRP B  30      86.845  50.458  -1.776  1.00 70.82    -0.365 N 
ATOM   1666  HE1 TRP B  30      87.702  49.991  -2.071  1.00  0.00     0.165 HD
ATOM   1667  CZ2 TRP B  30      87.688  51.739   0.206  1.00 67.17     0.030 A 
ATOM   1668  CZ3 TRP B  30      85.951  53.049   1.268  1.00 67.89     0.001 A 
ATOM   1669  CH2 TRP B  30      87.280  52.606   1.186  1.00 69.52     0.002 A 
ATOM   1670  N   ASP B  31      83.086  48.429  -0.071  1.00110.01    -0.345 N 
ATOM   1671  HN  ASP B  31      83.243  47.799  -0.858  1.00  0.00     0.163 HD
ATOM   1672  CA  ASP B  31      83.464  48.003   1.280  1.00120.22     0.186 C 
ATOM   1673  C   ASP B  31      84.976  47.776   1.380  1.00118.84     0.241 C 
ATOM   1674  O   ASP B  31      85.630  47.447   0.389  1.00124.49    -0.271 OA
ATOM   1675  CB  ASP B  31      82.705  46.733   1.684  1.00127.69     0.147 C 
ATOM   1676  CG  ASP B  31      82.870  46.388   3.165  1.00130.96     0.175 C 
ATOM   1677  OD1 ASP B  31      83.284  47.266   3.954  1.00126.11    -0.648 OA
ATOM   1678  OD2 ASP B  31      82.576  45.233   3.542  1.00136.49    -0.648 OA
ATOM   1679  N   ALA B  32      85.524  47.955   2.580  1.00108.78    -0.349 N 
ATOM   1680  HN  ALA B  32      84.923  48.214   3.362  1.00  0.00     0.163 HD
ATOM   1681  CA  ALA B  32      86.958  47.793   2.815  1.00104.45     0.142 C 
ATOM   1682  C   ALA B  32      87.431  46.361   2.592  1.00107.70     0.255 C 
ATOM   1683  O   ALA B  32      88.377  45.906   3.241  1.00109.28    -0.305 OA
ATOM   1684  CB  ALA B  32      87.311  48.238   4.224  1.00103.64     0.039 C 
ATOM   1685  N   GLU B  89      76.665  58.555  18.672  1.00 93.06    -0.067 N 
ATOM   1686  HN1 GLU B  89      76.629  59.476  19.109  1.00  0.00     0.275 HD
ATOM   1687  HN2 GLU B  89      75.824  58.011  18.866  1.00  0.00     0.275 HD
ATOM   1688  HN3 GLU B  89      76.578  58.614  17.657  1.00  0.00     0.275 HD
ATOM   1689  CA  GLU B  89      77.871  57.844  19.070  1.00 89.93     0.270 C 
ATOM   1690  C   GLU B  89      79.089  58.659  18.684  1.00 90.84     0.248 C 
ATOM   1691  O   GLU B  89      79.277  59.783  19.150  1.00 90.01    -0.271 OA
ATOM   1692  CB  GLU B  89      77.925  56.463  18.415  1.00 89.47     0.050 C 
ATOM   1693  N   SER B  90      79.921  58.072  17.831  1.00 93.35    -0.344 N 
ATOM   1694  HN  SER B  90      79.850  57.065  17.683  1.00  0.00     0.163 HD
ATOM   1695  CA  SER B  90      80.930  58.823  17.103  1.00 87.45     0.200 C 
ATOM   1696  C   SER B  90      80.299  59.249  15.780  1.00 82.79     0.243 C 
ATOM   1697  O   SER B  90      80.937  59.903  14.948  1.00 67.93    -0.271 OA
ATOM   1698  CB  SER B  90      82.190  57.988  16.870  1.00 84.47     0.199 C 
ATOM   1699  OG  SER B  90      81.910  56.865  16.052  1.00 85.66    -0.398 OA
ATOM   1700  HG  SER B  90      82.693  56.346  15.907  1.00  0.00     0.209 HD
ATOM   1701  N   GLU B  91      79.031  58.861  15.615  1.00 84.22    -0.346 N 
ATOM   1702  HN  GLU B  91      78.597  58.318  16.361  1.00  0.00     0.163 HD
ATOM   1703  CA  GLU B  91      78.226  59.165  14.432  1.00 73.04     0.172 C 
ATOM   1704  C   GLU B  91      78.134  60.666  14.163  1.00 71.25     0.240 C 
ATOM   1705  O   GLU B  91      77.954  61.094  13.027  1.00 71.88    -0.271 OA
ATOM   1706  CB  GLU B  91      76.819  58.581  14.594  1.00 72.24     0.042 C 
ATOM   1707  N   VAL B  92      78.262  61.456  15.222  1.00 64.81    -0.346 N 
ATOM   1708  HN  VAL B  92      78.455  61.030  16.129  1.00  0.00     0.163 HD
ATOM   1709  CA  VAL B  92      78.139  62.896  15.144  1.00 63.75     0.180 C 
ATOM   1710  C   VAL B  92      79.352  63.522  14.441  1.00 63.56     0.241 C 
ATOM   1711  O   VAL B  92      79.255  64.588  13.823  1.00 47.11    -0.271 OA
ATOM   1712  CB  VAL B  92      77.971  63.486  16.557  1.00 71.35     0.009 C 
ATOM   1713  CG1 VAL B  92      79.154  63.105  17.430  1.00 76.37     0.012 C 
ATOM   1714  CG2 VAL B  92      77.819  64.983  16.501  1.00 73.87     0.012 C 
ATOM   1715  N   VAL B  93      80.497  62.853  14.530  1.00 58.11    -0.346 N 
ATOM   1716  HN  VAL B  93      80.545  62.012  15.105  1.00  0.00     0.163 HD
ATOM   1717  CA  VAL B  93      81.688  63.307  13.814  1.00 45.93     0.180 C 
ATOM   1718  C   VAL B  93      81.539  63.003  12.321  1.00 51.20     0.241 C 
ATOM   1719  O   VAL B  93      81.871  63.843  11.477  1.00 45.85    -0.271 OA
ATOM   1720  CB  VAL B  93      82.984  62.656  14.368  1.00 43.70     0.009 C 
ATOM   1721  CG1 VAL B  93      84.210  63.038  13.511  1.00 42.10     0.012 C 
ATOM   1722  CG2 VAL B  93      83.217  63.063  15.824  1.00 44.52     0.012 C 
ATOM   1723  N   HIS B  94      81.016  61.817  11.995  1.00 47.22    -0.346 N 
ATOM   1724  HN  HIS B  94      80.735  61.169  12.731  1.00  0.00     0.163 HD
ATOM   1725  CA  HIS B  94      80.842  61.438  10.592  1.00 58.05     0.182 C 
ATOM   1726  C   HIS B  94      79.848  62.360   9.901  1.00 56.51     0.241 C 
ATOM   1727  O   HIS B  94      80.102  62.835   8.800  1.00 53.41    -0.271 OA
ATOM   1728  CB  HIS B  94      80.376  59.983  10.454  1.00 58.10     0.093 C 
ATOM   1729  CG  HIS B  94      81.284  58.991  11.105  1.00 60.17     0.028 A 
ATOM   1730  CD2 HIS B  94      81.031  57.975  11.963  1.00 58.92     0.114 A 
ATOM   1731  ND1 HIS B  94      82.652  58.983  10.900  1.00 53.69    -0.354 N 
ATOM   1732  HD1 HIS B  94      83.162  59.629  10.297  1.00  0.00     0.166 HD
ATOM   1733  CE1 HIS B  94      83.193  58.012  11.605  1.00 53.89     0.180 A 
ATOM   1734  NE2 HIS B  94      82.229  57.377  12.256  1.00 61.93    -0.360 N 
ATOM   1735  HE2 HIS B  94      82.357  56.575  12.873  1.00  0.00     0.166 HD
ATOM   1736  N   LEU B  95      78.724  62.611  10.566  1.00 52.58    -0.346 N 
ATOM   1737  HN  LEU B  95      78.589  62.186  11.483  1.00  0.00     0.163 HD
ATOM   1738  CA  LEU B  95      77.677  63.474  10.028  1.00 57.47     0.177 C 
ATOM   1739  C   LEU B  95      78.186  64.892   9.782  1.00 51.07     0.241 C 
ATOM   1740  O   LEU B  95      77.938  65.489   8.742  1.00 53.70    -0.271 OA
ATOM   1741  CB  LEU B  95      76.479  63.504  10.984  1.00 63.43     0.038 C 
ATOM   1742  CG  LEU B  95      75.188  64.205  10.550  1.00 65.72    -0.020 C 
ATOM   1743  CD1 LEU B  95      73.994  63.548  11.230  1.00 64.70     0.009 C 
ATOM   1744  CD2 LEU B  95      75.211  65.701  10.867  1.00 71.85     0.009 C 
ATOM   1745  N   THR B  96      78.887  65.435  10.762  1.00 44.44    -0.344 N 
ATOM   1746  HN  THR B  96      79.080  64.893  11.604  1.00  0.00     0.163 HD
ATOM   1747  CA  THR B  96      79.383  66.790  10.652  1.00 46.26     0.205 C 
ATOM   1748  C   THR B  96      80.425  66.903   9.544  1.00 43.99     0.243 C 
ATOM   1749  O   THR B  96      80.434  67.863   8.778  1.00 45.44    -0.271 OA
ATOM   1750  CB  THR B  96      79.990  67.254  11.977  1.00 45.83     0.146 C 
ATOM   1751  CG2 THR B  96      80.330  68.743  11.930  1.00 44.11     0.042 C 
ATOM   1752  OG1 THR B  96      79.058  67.001  13.028  1.00 45.74    -0.393 OA
ATOM   1753  HG1 THR B  96      79.435  67.289  13.851  1.00  0.00     0.210 HD
ATOM   1754  N   LEU B  97      81.295  65.910   9.452  1.00 39.05    -0.346 N 
ATOM   1755  HN  LEU B  97      81.231  65.118  10.091  1.00  0.00     0.163 HD
ATOM   1756  CA  LEU B  97      82.343  65.944   8.442  1.00 40.16     0.177 C 
ATOM   1757  C   LEU B  97      81.733  65.850   7.047  1.00 45.69     0.241 C 
ATOM   1758  O   LEU B  97      82.144  66.561   6.136  1.00 51.22    -0.271 OA
ATOM   1759  CB  LEU B  97      83.356  64.813   8.670  1.00 36.53     0.038 C 
ATOM   1760  CG  LEU B  97      84.560  64.810   7.727  1.00 34.61    -0.020 C 
ATOM   1761  CD1 LEU B  97      85.372  66.096   7.828  1.00 32.61     0.009 C 
ATOM   1762  CD2 LEU B  97      85.441  63.599   7.980  1.00 43.39     0.009 C 
ATOM   1763  N   ARG B  98      80.747  64.974   6.885  1.00 41.55    -0.346 N 
ATOM   1764  HN  ARG B  98      80.451  64.399   7.673  1.00  0.00     0.163 HD
ATOM   1765  CA  ARG B  98      80.082  64.824   5.594  1.00 57.14     0.176 C 
ATOM   1766  C   ARG B  98      79.361  66.096   5.156  1.00 54.56     0.241 C 
ATOM   1767  O   ARG B  98      79.464  66.502   4.002  1.00 56.55    -0.271 OA
ATOM   1768  CB  ARG B  98      79.095  63.656   5.639  1.00 72.02     0.036 C 
ATOM   1769  CG  ARG B  98      79.767  62.295   5.656  1.00 82.43     0.023 C 
ATOM   1770  CD  ARG B  98      78.755  61.205   5.925  1.00 87.32     0.138 C 
ATOM   1771  NE  ARG B  98      77.420  61.617   5.513  1.00 88.84    -0.227 N 
ATOM   1772  HE  ARG B  98      77.292  61.923   4.548  1.00  0.00     0.177 HD
ATOM   1773  CZ  ARG B  98      76.358  61.620   6.312  1.00 94.10     0.665 C 
ATOM   1774  NH1 ARG B  98      76.474  61.226   7.573  1.00 92.32    -0.235 N 
ATOM   1775 1HH1 ARG B  98      77.381  60.924   7.928  1.00  0.00     0.174 HD
ATOM   1776 2HH1 ARG B  98      75.659  61.228   8.186  1.00  0.00     0.174 HD
ATOM   1777  NH2 ARG B  98      75.176  62.013   5.849  1.00 98.59    -0.235 N 
ATOM   1778 1HH2 ARG B  98      75.087  62.316   4.879  1.00  0.00     0.174 HD
ATOM   1779 2HH2 ARG B  98      74.361  62.015   6.462  1.00  0.00     0.174 HD
ATOM   1780  N   GLN B  99      78.644  66.722   6.082  1.00 53.85    -0.346 N 
ATOM   1781  HN  GLN B  99      78.586  66.323   7.019  1.00  0.00     0.163 HD
ATOM   1782  CA  GLN B  99      77.937  67.966   5.794  1.00 57.30     0.177 C 
ATOM   1783  C   GLN B  99      78.894  69.109   5.461  1.00 54.28     0.241 C 
ATOM   1784  O   GLN B  99      78.680  69.826   4.490  1.00 52.72    -0.271 OA
ATOM   1785  CB  GLN B  99      77.041  68.362   6.970  1.00 69.89     0.044 C 
ATOM   1786  CG  GLN B  99      76.727  69.865   7.064  1.00 84.28     0.105 C 
ATOM   1787  CD  GLN B  99      75.926  70.410   5.882  1.00 97.13     0.215 C 
ATOM   1788  NE2 GLN B  99      75.830  71.734   5.795  1.00 98.96    -0.370 N 
ATOM   1789 1HE2 GLN B  99      75.295  72.098   5.006  1.00  0.00     0.159 HD
ATOM   1790 2HE2 GLN B  99      76.265  72.361   6.472  1.00  0.00     0.159 HD
ATOM   1791  OE1 GLN B  99      75.401  69.654   5.065  1.00105.24    -0.274 OA
ATOM   1792  N   ALA B 100      79.943  69.283   6.260  1.00 38.28    -0.346 N 
ATOM   1793  HN  ALA B 100      80.068  68.678   7.071  1.00  0.00     0.163 HD
ATOM   1794  CA  ALA B 100      80.914  70.333   5.983  1.00 36.15     0.172 C 
ATOM   1795  C   ALA B 100      81.616  70.080   4.658  1.00 42.66     0.240 C 
ATOM   1796  O   ALA B 100      82.008  71.016   3.971  1.00 41.36    -0.271 OA
ATOM   1797  CB  ALA B 100      81.931  70.430   7.098  1.00 45.39     0.042 C 
ATOM   1798  N   GLY B 101      81.776  68.805   4.306  1.00 42.74    -0.351 N 
ATOM   1799  HN  GLY B 101      81.401  68.071   4.907  1.00  0.00     0.163 HD
ATOM   1800  CA  GLY B 101      82.471  68.436   3.087  1.00 38.78     0.225 C 
ATOM   1801  C   GLY B 101      81.587  68.682   1.885  1.00 46.47     0.236 C 
ATOM   1802  O   GLY B 101      82.032  69.254   0.885  1.00 41.46    -0.272 OA
ATOM   1803  N   ASP B 102      80.332  68.239   1.990  1.00 45.44    -0.346 N 
ATOM   1804  HN  ASP B 102      80.081  67.647   2.782  1.00  0.00     0.163 HD
ATOM   1805  CA  ASP B 102      79.308  68.577   1.005  1.00 54.58     0.186 C 
ATOM   1806  C   ASP B 102      79.192  70.088   0.898  1.00 55.87     0.241 C 
ATOM   1807  O   ASP B 102      79.168  70.642  -0.201  1.00 51.75    -0.271 OA
ATOM   1808  CB  ASP B 102      77.940  67.973   1.374  1.00 49.60     0.147 C 
ATOM   1809  CG  ASP B 102      77.859  66.492   1.083  1.00 51.06     0.175 C 
ATOM   1810  OD1 ASP B 102      78.686  65.988   0.290  1.00 51.73    -0.648 OA
ATOM   1811  OD2 ASP B 102      76.958  65.827   1.640  1.00 60.77    -0.648 OA
ATOM   1812  N   ASP B 103      79.123  70.746   2.055  1.00 52.38    -0.345 N 
ATOM   1813  HN  ASP B 103      79.134  70.220   2.929  1.00  0.00     0.163 HD
ATOM   1814  CA  ASP B 103      79.033  72.192   2.100  1.00 47.73     0.186 C 
ATOM   1815  C   ASP B 103      80.170  72.801   1.299  1.00 45.66     0.241 C 
ATOM   1816  O   ASP B 103      79.938  73.553   0.363  1.00 55.45    -0.271 OA
ATOM   1817  CB  ASP B 103      79.068  72.686   3.539  1.00 60.94     0.147 C 
ATOM   1818  CG  ASP B 103      78.249  73.934   3.744  1.00 71.16     0.175 C 
ATOM   1819  OD1 ASP B 103      77.006  73.825   3.777  1.00 75.95    -0.648 OA
ATOM   1820  OD2 ASP B 103      78.846  75.023   3.879  1.00 80.37    -0.648 OA
ATOM   1821  N   PHE B 104      81.394  72.443   1.669  1.00 37.65    -0.346 N 
ATOM   1822  HN  PHE B 104      81.490  71.786   2.443  1.00  0.00     0.163 HD
ATOM   1823  CA  PHE B 104      82.613  72.938   1.028  1.00 43.04     0.180 C 
ATOM   1824  C   PHE B 104      82.650  72.717  -0.487  1.00 42.20     0.241 C 
ATOM   1825  O   PHE B 104      83.078  73.591  -1.237  1.00 42.39    -0.271 OA
ATOM   1826  CB  PHE B 104      83.823  72.263   1.675  1.00 31.94     0.073 C 
ATOM   1827  CG  PHE B 104      85.149  72.646   1.078  1.00 34.35    -0.056 A 
ATOM   1828  CD1 PHE B 104      85.623  72.025  -0.072  1.00 33.22     0.007 A 
ATOM   1829  CD2 PHE B 104      85.960  73.587   1.709  1.00 29.06     0.007 A 
ATOM   1830  CE1 PHE B 104      86.860  72.368  -0.607  1.00 35.23     0.001 A 
ATOM   1831  CE2 PHE B 104      87.190  73.931   1.176  1.00 27.96     0.001 A 
ATOM   1832  CZ  PHE B 104      87.639  73.318   0.020  1.00 33.55     0.000 A 
ATOM   1833  N   SER B 105      82.235  71.536  -0.935  1.00 40.16    -0.344 N 
ATOM   1834  HN  SER B 105      81.863  70.845  -0.284  1.00  0.00     0.163 HD
ATOM   1835  CA  SER B 105      82.312  71.231  -2.355  1.00 45.70     0.200 C 
ATOM   1836  C   SER B 105      81.225  71.955  -3.131  1.00 54.59     0.243 C 
ATOM   1837  O   SER B 105      81.490  72.464  -4.210  1.00 59.54    -0.271 OA
ATOM   1838  CB  SER B 105      82.232  69.724  -2.606  1.00 55.67     0.199 C 
ATOM   1839  OG  SER B 105      83.530  69.143  -2.498  1.00 57.01    -0.398 OA
ATOM   1840  HG  SER B 105      83.480  68.207  -2.654  1.00  0.00     0.209 HD
ATOM   1841  N   ARG B 106      80.016  72.019  -2.575  1.00 49.46    -0.346 N 
ATOM   1842  HN  ARG B 106      79.861  71.578  -1.669  1.00  0.00     0.163 HD
ATOM   1843  CA  ARG B 106      78.904  72.708  -3.234  1.00 53.29     0.176 C 
ATOM   1844  C   ARG B 106      79.127  74.205  -3.224  1.00 54.76     0.241 C 
ATOM   1845  O   ARG B 106      78.878  74.883  -4.211  1.00 61.93    -0.271 OA
ATOM   1846  CB  ARG B 106      77.568  72.373  -2.564  1.00 58.68     0.036 C 
ATOM   1847  CG  ARG B 106      76.597  73.546  -2.490  1.00 72.11     0.023 C 
ATOM   1848  CD  ARG B 106      75.167  73.081  -2.279  1.00 92.30     0.138 C 
ATOM   1849  NE  ARG B 106      75.101  71.749  -1.683  1.00107.50    -0.227 N 
ATOM   1850  HE  ARG B 106      74.961  70.956  -2.309  1.00  0.00     0.177 HD
ATOM   1851  CZ  ARG B 106      75.211  71.498  -0.380  1.00111.65     0.665 C 
ATOM   1852  NH1 ARG B 106      75.405  72.490   0.481  1.00105.75    -0.235 N 
ATOM   1853 1HH1 ARG B 106      75.463  73.450   0.142  1.00  0.00     0.174 HD
ATOM   1854 2HH1 ARG B 106      75.489  72.298   1.479  1.00  0.00     0.174 HD
ATOM   1855  NH2 ARG B 106      75.136  70.247   0.061  1.00113.85    -0.235 N 
ATOM   1856 1HH2 ARG B 106      74.987  69.485  -0.600  1.00  0.00     0.174 HD
ATOM   1857 2HH2 ARG B 106      75.220  70.055   1.059  1.00  0.00     0.174 HD
ATOM   1858  N   ARG B 107      79.611  74.702  -2.094  1.00 57.19    -0.346 N 
ATOM   1859  HN  ARG B 107      79.792  74.065  -1.318  1.00  0.00     0.163 HD
ATOM   1860  CA  ARG B 107      79.895  76.116  -1.913  1.00 66.49     0.176 C 
ATOM   1861  C   ARG B 107      80.901  76.605  -2.942  1.00 56.71     0.241 C 
ATOM   1862  O   ARG B 107      80.747  77.679  -3.514  1.00 58.86    -0.271 OA
ATOM   1863  CB  ARG B 107      80.420  76.373  -0.494  1.00 76.45     0.036 C 
ATOM   1864  CG  ARG B 107      80.962  77.768  -0.252  1.00 83.55     0.023 C 
ATOM   1865  CD  ARG B 107      81.326  77.961   1.213  1.00 75.58     0.138 C 
ATOM   1866  NE  ARG B 107      80.175  77.801   2.081  1.00 75.56    -0.227 N 
ATOM   1867  HE  ARG B 107      79.661  76.921   2.040  1.00  0.00     0.177 HD
ATOM   1868  CZ  ARG B 107      79.754  78.732   2.923  1.00 71.50     0.665 C 
ATOM   1869  NH1 ARG B 107      80.405  79.891   3.021  1.00 64.44    -0.235 N 
ATOM   1870 1HH1 ARG B 107      81.227  80.074   2.445  1.00  0.00     0.174 HD
ATOM   1871 2HH1 ARG B 107      80.081  80.608   3.670  1.00  0.00     0.174 HD
ATOM   1872  NH2 ARG B 107      78.688  78.495   3.670  1.00 70.07    -0.235 N 
ATOM   1873 1HH2 ARG B 107      78.190  77.608   3.595  1.00  0.00     0.174 HD
ATOM   1874 2HH2 ARG B 107      78.364  79.212   4.319  1.00  0.00     0.174 HD
ATOM   1875  N   TYR B 108      81.934  75.808  -3.170  1.00 45.71    -0.346 N 
ATOM   1876  HN  TYR B 108      81.972  74.895  -2.716  1.00  0.00     0.163 HD
ATOM   1877  CA  TYR B 108      83.016  76.210  -4.056  1.00 50.20     0.180 C 
ATOM   1878  C   TYR B 108      83.079  75.338  -5.302  1.00 50.76     0.241 C 
ATOM   1879  O   TYR B 108      84.148  75.167  -5.901  1.00 54.01    -0.271 OA
ATOM   1880  CB  TYR B 108      84.340  76.157  -3.311  1.00 54.10     0.073 C 
ATOM   1881  CG  TYR B 108      84.342  77.003  -2.066  1.00 70.93    -0.056 A 
ATOM   1882  CD1 TYR B 108      84.312  78.392  -2.149  1.00 75.35     0.010 A 
ATOM   1883  CD2 TYR B 108      84.365  76.418  -0.804  1.00 74.47     0.010 A 
ATOM   1884  CE1 TYR B 108      84.320  79.177  -1.014  1.00 76.16     0.037 A 
ATOM   1885  CE2 TYR B 108      84.387  77.196   0.340  1.00 75.37     0.037 A 
ATOM   1886  CZ  TYR B 108      84.360  78.576   0.228  1.00 77.89     0.065 A 
ATOM   1887  OH  TYR B 108      84.363  79.352   1.363  1.00 80.64    -0.361 OA
ATOM   1888  HH  TYR B 108      84.391  78.938   2.218  1.00  0.00     0.217 HD
ATOM   1889  N   ARG B 109      81.913  74.810  -5.675  1.00 45.54    -0.346 N 
ATOM   1890  HN  ARG B 109      81.093  75.020  -5.106  1.00  0.00     0.163 HD
ATOM   1891  CA  ARG B 109      81.728  73.954  -6.838  1.00 52.92     0.176 C 
ATOM   1892  C   ARG B 109      82.373  74.510  -8.099  1.00 59.97     0.241 C 
ATOM   1893  O   ARG B 109      83.169  73.826  -8.751  1.00 56.62    -0.271 OA
ATOM   1894  CB  ARG B 109      80.230  73.738  -7.071  1.00 56.49     0.036 C 
ATOM   1895  CG  ARG B 109      79.899  72.736  -8.153  1.00 65.53     0.023 C 
ATOM   1896  CD  ARG B 109      79.099  71.579  -7.584  1.00 81.27     0.138 C 
ATOM   1897  NE  ARG B 109      79.002  70.463  -8.521  1.00 94.83    -0.227 N 
ATOM   1898  HE  ARG B 109      79.227  70.638  -9.500  1.00  0.00     0.177 HD
ATOM   1899  CZ  ARG B 109      78.638  69.234  -8.174  1.00 98.88     0.665 C 
ATOM   1900  NH1 ARG B 109      78.340  68.966  -6.908  1.00101.89    -0.235 N 
ATOM   1901 1HH1 ARG B 109      78.060  68.022  -6.641  1.00  0.00     0.174 HD
ATOM   1902 2HH1 ARG B 109      78.388  69.705  -6.206  1.00  0.00     0.174 HD
ATOM   1903  NH2 ARG B 109      78.575  68.273  -9.087  1.00 97.42    -0.235 N 
ATOM   1904 1HH2 ARG B 109      78.295  67.329  -8.820  1.00  0.00     0.174 HD
ATOM   1905 2HH2 ARG B 109      78.804  68.479 -10.059  1.00  0.00     0.174 HD
ATOM   1906  N   ARG B 110      82.016  75.749  -8.434  1.00 59.44    -0.346 N 
ATOM   1907  HN  ARG B 110      81.364  76.254  -7.834  1.00  0.00     0.163 HD
ATOM   1908  CA  ARG B 110      82.526  76.406  -9.628  1.00 58.40     0.176 C 
ATOM   1909  C   ARG B 110      84.054  76.522  -9.578  1.00 58.55     0.241 C 
ATOM   1910  O   ARG B 110      84.717  76.476 -10.607  1.00 64.60    -0.271 OA
ATOM   1911  CB  ARG B 110      81.880  77.791  -9.798  1.00 60.37     0.034 C 
ATOM   1912  CG  ARG B 110      80.390  77.752 -10.149  1.00 62.22    -0.002 C 
ATOM   1913  CD  ARG B 110      79.864  79.122 -10.571  1.00 69.43     0.005 C 
ATOM   1914  N   ASP B 111      84.619  76.635  -8.384  1.00 52.03    -0.346 N 
ATOM   1915  HN  ASP B 111      84.040  76.597  -7.545  1.00  0.00     0.163 HD
ATOM   1916  CA  ASP B 111      86.061  76.813  -8.261  1.00 57.40     0.186 C 
ATOM   1917  C   ASP B 111      86.844  75.504  -8.453  1.00 59.47     0.241 C 
ATOM   1918  O   ASP B 111      88.021  75.518  -8.817  1.00 63.03    -0.271 OA
ATOM   1919  CB  ASP B 111      86.400  77.433  -6.903  1.00 62.36     0.147 C 
ATOM   1920  CG  ASP B 111      85.748  78.790  -6.695  1.00 60.89     0.175 C 
ATOM   1921  OD1 ASP B 111      85.732  79.607  -7.638  1.00 72.05    -0.648 OA
ATOM   1922  OD2 ASP B 111      85.243  79.034  -5.585  1.00 55.84    -0.648 OA
ATOM   1923  N   PHE B 112      86.201  74.372  -8.208  1.00 57.92    -0.346 N 
ATOM   1924  HN  PHE B 112      85.221  74.395  -7.927  1.00  0.00     0.163 HD
ATOM   1925  CA  PHE B 112      86.889  73.093  -8.338  1.00 62.83     0.180 C 
ATOM   1926  C   PHE B 112      86.326  72.264  -9.500  1.00 66.52     0.241 C 
ATOM   1927  O   PHE B 112      86.578  71.059  -9.587  1.00 65.34    -0.271 OA
ATOM   1928  CB  PHE B 112      86.792  72.291  -7.034  1.00 63.05     0.073 C 
ATOM   1929  CG  PHE B 112      87.354  73.003  -5.822  1.00 58.66    -0.056 A 
ATOM   1930  CD1 PHE B 112      88.715  73.259  -5.711  1.00 56.37     0.007 A 
ATOM   1931  CD2 PHE B 112      86.519  73.389  -4.783  1.00 58.63     0.007 A 
ATOM   1932  CE1 PHE B 112      89.236  73.893  -4.588  1.00 53.85     0.001 A 
ATOM   1933  CE2 PHE B 112      87.029  74.029  -3.658  1.00 59.69     0.001 A 
ATOM   1934  CZ  PHE B 112      88.391  74.279  -3.562  1.00 56.01     0.000 A 
ATOM   1935  N   ALA B 113      85.581  72.923 -10.390  1.00 63.89    -0.351 N 
ATOM   1936  HN  ALA B 113      85.510  73.937 -10.309  1.00  0.00     0.163 HD
ATOM   1937  CA  ALA B 113      84.863  72.259 -11.475  1.00 65.50     0.225 C 
ATOM   1938  C   ALA B 113      85.740  71.388 -12.374  1.00 70.57     0.236 C 
ATOM   1939  O   ALA B 113      85.285  70.358 -12.888  1.00 70.13    -0.272 OA
ATOM   1940  N   GLU B 114      86.992  71.797 -12.563  1.00 66.99    -0.346 N 
ATOM   1941  HN  GLU B 114      87.333  72.619 -12.065  1.00  0.00     0.163 HD
ATOM   1942  CA  GLU B 114      87.881  71.086 -13.471  1.00 80.34     0.177 C 
ATOM   1943  C   GLU B 114      89.125  70.531 -12.783  1.00 85.26     0.241 C 
ATOM   1944  O   GLU B 114      90.216  70.512 -13.366  1.00 90.87    -0.271 OA
ATOM   1945  CB  GLU B 114      88.289  71.997 -14.631  1.00 89.38     0.045 C 
ATOM   1946  CG  GLU B 114      87.165  72.255 -15.628  1.00 99.60     0.116 C 
ATOM   1947  CD  GLU B 114      86.596  70.971 -16.227  1.00110.92     0.172 C 
ATOM   1948  OE1 GLU B 114      87.296  69.934 -16.230  1.00112.47    -0.648 OA
ATOM   1949  OE2 GLU B 114      85.440  71.000 -16.701  1.00117.52    -0.648 OA
ATOM   1950  N   MET B 115      88.952  70.063 -11.551  1.00 76.50    -0.346 N 
ATOM   1951  HN  MET B 115      88.033  70.132 -11.114  1.00  0.00     0.163 HD
ATOM   1952  CA  MET B 115      90.049  69.454 -10.815  1.00 67.42     0.177 C 
ATOM   1953  C   MET B 115      90.272  68.016 -11.275  1.00 73.48     0.241 C 
ATOM   1954  O   MET B 115      91.406  67.534 -11.298  1.00 72.83    -0.271 OA
ATOM   1955  CB  MET B 115      89.781  69.495  -9.312  1.00 59.62     0.045 C 
ATOM   1956  CG  MET B 115      90.886  68.862  -8.482  1.00 57.74     0.076 C 
ATOM   1957  SD  MET B 115      90.398  68.526  -6.784  1.00 79.36    -0.173 SA
ATOM   1958  CE  MET B 115      89.832  70.142  -6.292  1.00 50.62     0.089 C 
ATOM   1959  N   SER B 116      89.189  67.337 -11.648  1.00 78.89    -0.344 N 
ATOM   1960  HN  SER B 116      88.277  67.791 -11.599  1.00  0.00     0.163 HD
ATOM   1961  CA  SER B 116      89.272  65.959 -12.126  1.00 85.70     0.200 C 
ATOM   1962  C   SER B 116      90.060  65.881 -13.434  1.00 89.17     0.243 C 
ATOM   1963  O   SER B 116      90.709  64.872 -13.729  1.00 88.45    -0.271 OA
ATOM   1964  CB  SER B 116      87.874  65.372 -12.315  1.00 92.41     0.199 C 
ATOM   1965  OG  SER B 116      87.148  66.102 -13.285  1.00102.65    -0.398 OA
ATOM   1966  HG  SER B 116      86.279  65.737 -13.403  1.00  0.00     0.209 HD
ATOM   1967  N   SER B 117      90.000  66.953 -14.215  1.00 90.98    -0.344 N 
ATOM   1968  HN  SER B 117      89.380  67.723 -13.962  1.00  0.00     0.163 HD
ATOM   1969  CA  SER B 117      90.802  67.050 -15.425  1.00 91.16     0.200 C 
ATOM   1970  C   SER B 117      92.272  67.140 -15.055  1.00 90.22     0.243 C 
ATOM   1971  O   SER B 117      93.084  66.326 -15.494  1.00 97.40    -0.271 OA
ATOM   1972  CB  SER B 117      90.401  68.271 -16.249  1.00 93.61     0.199 C 
ATOM   1973  OG  SER B 117      89.001  68.468 -16.209  1.00 96.98    -0.398 OA
ATOM   1974  HG  SER B 117      88.751  69.228 -16.722  1.00  0.00     0.209 HD
ATOM   1975  N   GLN B 118      92.597  68.129 -14.225  1.00 77.65    -0.346 N 
ATOM   1976  HN  GLN B 118      91.847  68.690 -13.821  1.00  0.00     0.163 HD
ATOM   1977  CA  GLN B 118      93.977  68.449 -13.866  1.00 66.39     0.172 C 
ATOM   1978  C   GLN B 118      94.692  67.319 -13.113  1.00 62.89     0.240 C 
ATOM   1979  O   GLN B 118      95.907  67.363 -12.924  1.00 65.90    -0.271 OA
ATOM   1980  CB  GLN B 118      94.011  69.735 -13.025  1.00 52.50     0.042 C 
ATOM   1981  N   LEU B 119      93.938  66.312 -12.685  1.00 59.57    -0.346 N 
ATOM   1982  HN  LEU B 119      92.934  66.330 -12.866  1.00  0.00     0.163 HD
ATOM   1983  CA  LEU B 119      94.510  65.184 -11.964  1.00 58.29     0.177 C 
ATOM   1984  C   LEU B 119      95.372  64.302 -12.870  1.00 65.48     0.241 C 
ATOM   1985  O   LEU B 119      96.496  63.951 -12.511  1.00 68.10    -0.271 OA
ATOM   1986  CB  LEU B 119      93.407  64.341 -11.326  1.00 59.62     0.038 C 
ATOM   1987  CG  LEU B 119      92.796  64.800 -10.005  1.00 59.45    -0.020 C 
ATOM   1988  CD1 LEU B 119      91.949  63.676  -9.422  1.00 62.52     0.009 C 
ATOM   1989  CD2 LEU B 119      93.882  65.208  -9.040  1.00 58.52     0.009 C 
ATOM   1990  N   HIS B 120      94.837  63.958 -14.040  1.00 64.77    -0.346 N 
ATOM   1991  HN  HIS B 120      93.924  64.337 -14.290  1.00  0.00     0.163 HD
ATOM   1992  CA  HIS B 120      95.505  63.059 -14.982  1.00 71.61     0.182 C 
ATOM   1993  C   HIS B 120      95.925  61.791 -14.272  1.00 69.69     0.241 C 
ATOM   1994  O   HIS B 120      97.100  61.437 -14.245  1.00 73.99    -0.271 OA
ATOM   1995  CB  HIS B 120      96.715  63.731 -15.618  1.00 81.88     0.093 C 
ATOM   1996  CG  HIS B 120      96.445  65.122 -16.093  1.00 92.39     0.028 A 
ATOM   1997  CD2 HIS B 120      95.738  65.579 -17.155  1.00 97.74     0.114 A 
ATOM   1998  ND1 HIS B 120      96.919  66.234 -15.436  1.00 96.55    -0.354 N 
ATOM   1999  HD1 HIS B 120      97.487  66.222 -14.589  1.00  0.00     0.166 HD
ATOM   2000  CE1 HIS B 120      96.522  67.322 -16.077  1.00100.29     0.180 A 
ATOM   2001  NE2 HIS B 120      95.804  66.952 -17.121  1.00101.33    -0.360 N 
ATOM   2002  HE2 HIS B 120      95.368  67.583 -17.794  1.00  0.00     0.166 HD
ATOM   2003  N   LEU B 121      94.942  61.123 -13.688  1.00 69.09    -0.346 N 
ATOM   2004  HN  LEU B 121      93.982  61.426 -13.851  1.00  0.00     0.163 HD
ATOM   2005  CA  LEU B 121      95.173  59.979 -12.827  1.00 69.30     0.177 C 
ATOM   2006  C   LEU B 121      95.570  58.722 -13.586  1.00 65.49     0.241 C 
ATOM   2007  O   LEU B 121      94.847  58.259 -14.466  1.00 72.10    -0.271 OA
ATOM   2008  CB  LEU B 121      93.916  59.692 -12.008  1.00 70.79     0.038 C 
ATOM   2009  CG  LEU B 121      94.107  59.503 -10.513  1.00 69.17    -0.020 C 
ATOM   2010  CD1 LEU B 121      94.775  60.736  -9.946  1.00 69.41     0.009 C 
ATOM   2011  CD2 LEU B 121      92.762  59.259  -9.848  1.00 69.14     0.009 C 
ATOM   2012  N   THR B 122      96.735  58.185 -13.245  1.00 60.17    -0.344 N 
ATOM   2013  HN  THR B 122      97.393  58.744 -12.702  1.00  0.00     0.163 HD
ATOM   2014  CA  THR B 122      97.109  56.827 -13.618  1.00 55.78     0.205 C 
ATOM   2015  C   THR B 122      97.585  56.148 -12.342  1.00 59.57     0.246 C 
ATOM   2016  O   THR B 122      97.895  56.830 -11.356  1.00 62.61    -0.271 OA
ATOM   2017  CB  THR B 122      98.216  56.777 -14.674  1.00 60.40     0.146 C 
ATOM   2018  CG2 THR B 122      97.925  57.729 -15.823  1.00 60.82     0.042 C 
ATOM   2019  OG1 THR B 122      99.461  57.112 -14.059  1.00 62.38    -0.393 OA
ATOM   2020  HG1 THR B 122     100.148  57.081 -14.714  1.00  0.00     0.210 HD
ATOM   2021  N   PRO B 123      97.616  54.808 -12.335  1.00 60.78    -0.337 N 
ATOM   2022  CA  PRO B 123      98.138  54.103 -11.159  1.00 66.36     0.179 C 
ATOM   2023  C   PRO B 123      99.602  54.429 -10.865  1.00 68.69     0.241 C 
ATOM   2024  O   PRO B 123     100.010  54.403  -9.709  1.00 75.34    -0.271 OA
ATOM   2025  CB  PRO B 123      97.971  52.626 -11.542  1.00 71.62     0.037 C 
ATOM   2026  CG  PRO B 123      96.785  52.616 -12.467  1.00 63.50     0.022 C 
ATOM   2027  CD  PRO B 123      96.941  53.886 -13.272  1.00 68.95     0.127 C 
ATOM   2028  N   PHE B 124     100.367  54.748 -11.902  1.00 67.86    -0.346 N 
ATOM   2029  HN  PHE B 124      99.935  54.840 -12.822  1.00  0.00     0.163 HD
ATOM   2030  CA  PHE B 124     101.807  54.973 -11.773  1.00 67.19     0.180 C 
ATOM   2031  C   PHE B 124     102.099  56.338 -11.164  1.00 65.20     0.241 C 
ATOM   2032  O   PHE B 124     103.182  56.572 -10.626  1.00 67.08    -0.271 OA
ATOM   2033  CB  PHE B 124     102.479  54.842 -13.148  1.00 64.04     0.073 C 
ATOM   2034  CG  PHE B 124     103.980  54.785 -13.102  1.00 68.00    -0.056 A 
ATOM   2035  CD1 PHE B 124     104.637  53.609 -12.752  1.00 76.76     0.007 A 
ATOM   2036  CD2 PHE B 124     104.740  55.894 -13.453  1.00 67.66     0.007 A 
ATOM   2037  CE1 PHE B 124     106.030  53.550 -12.731  1.00 79.84     0.001 A 
ATOM   2038  CE2 PHE B 124     106.126  55.843 -13.436  1.00 69.25     0.001 A 
ATOM   2039  CZ  PHE B 124     106.774  54.669 -13.073  1.00 76.49     0.000 A 
ATOM   2040  N   THR B 125     101.119  57.233 -11.238  1.00 56.77    -0.344 N 
ATOM   2041  HN  THR B 125     100.205  56.945 -11.586  1.00  0.00     0.163 HD
ATOM   2042  CA  THR B 125     101.324  58.611 -10.833  1.00 52.20     0.205 C 
ATOM   2043  C   THR B 125     100.492  58.969  -9.610  1.00 46.50     0.243 C 
ATOM   2044  O   THR B 125     100.641  60.054  -9.041  1.00 44.70    -0.271 OA
ATOM   2045  CB  THR B 125     100.980  59.577 -11.981  1.00 60.25     0.146 C 
ATOM   2046  CG2 THR B 125     101.911  59.357 -13.151  1.00 52.67     0.042 C 
ATOM   2047  OG1 THR B 125      99.636  59.348 -12.416  1.00 62.57    -0.393 OA
ATOM   2048  HG1 THR B 125      99.051  59.486 -11.681  1.00  0.00     0.210 HD
ATOM   2049  N   ALA B 126      99.641  58.029  -9.201  1.00 50.65    -0.346 N 
ATOM   2050  HN  ALA B 126      99.692  57.105  -9.631  1.00  0.00     0.163 HD
ATOM   2051  CA  ALA B 126      98.635  58.262  -8.162  1.00 47.02     0.172 C 
ATOM   2052  C   ALA B 126      99.223  58.628  -6.808  1.00 42.67     0.240 C 
ATOM   2053  O   ALA B 126      98.689  59.487  -6.127  1.00 48.55    -0.271 OA
ATOM   2054  CB  ALA B 126      97.746  57.039  -8.017  1.00 52.63     0.042 C 
ATOM   2055  N   ARG B 127     100.306  57.966  -6.413  1.00 46.73    -0.346 N 
ATOM   2056  HN  ARG B 127     100.667  57.212  -6.998  1.00  0.00     0.163 HD
ATOM   2057  CA  ARG B 127     100.991  58.287  -5.168  1.00 52.80     0.176 C 
ATOM   2058  C   ARG B 127     101.574  59.689  -5.229  1.00 51.06     0.240 C 
ATOM   2059  O   ARG B 127     101.448  60.468  -4.283  1.00 47.11    -0.271 OA
ATOM   2060  CB  ARG B 127     102.105  57.278  -4.870  1.00 56.83     0.036 C 
ATOM   2061  CG  ARG B 127     103.047  57.726  -3.749  1.00 63.91     0.023 C 
ATOM   2062  CD  ARG B 127     102.607  57.197  -2.397  1.00 72.31     0.138 C 
ATOM   2063  NE  ARG B 127     102.961  55.786  -2.245  1.00 83.41    -0.227 N 
ATOM   2064  HE  ARG B 127     102.326  55.090  -2.636  1.00  0.00     0.177 HD
ATOM   2065  CZ  ARG B 127     104.057  55.351  -1.630  1.00 87.26     0.665 C 
ATOM   2066  NH1 ARG B 127     104.908  56.214  -1.093  1.00 88.07    -0.235 N 
ATOM   2067 1HH1 ARG B 127     104.722  57.215  -1.161  1.00  0.00     0.174 HD
ATOM   2068 2HH1 ARG B 127     105.749  55.880  -0.621  1.00  0.00     0.174 HD
ATOM   2069  NH2 ARG B 127     104.298  54.052  -1.542  1.00 90.68    -0.235 N 
ATOM   2070 1HH2 ARG B 127     103.643  53.388  -1.955  1.00  0.00     0.174 HD
ATOM   2071 2HH2 ARG B 127     105.139  53.718  -1.070  1.00  0.00     0.174 HD
ATOM   2072  N   GLY B 128     102.222  59.999  -6.346  1.00 43.47    -0.351 N 
ATOM   2073  HN  GLY B 128     102.287  59.310  -7.095  1.00  0.00     0.163 HD
ATOM   2074  CA  GLY B 128     102.838  61.299  -6.518  1.00 42.66     0.225 C 
ATOM   2075  C   GLY B 128     101.816  62.421  -6.539  1.00 40.38     0.236 C 
ATOM   2076  O   GLY B 128     102.044  63.486  -5.962  1.00 42.00    -0.272 OA
ATOM   2077  N   ARG B 129     100.694  62.204  -7.218  1.00 44.37    -0.346 N 
ATOM   2078  HN  ARG B 129     100.553  61.313  -7.694  1.00  0.00     0.163 HD
ATOM   2079  CA  ARG B 129      99.658  63.241  -7.285  1.00 48.58     0.176 C 
ATOM   2080  C   ARG B 129      99.125  63.545  -5.893  1.00 40.23     0.241 C 
ATOM   2081  O   ARG B 129      99.024  64.704  -5.492  1.00 38.73    -0.271 OA
ATOM   2082  CB  ARG B 129      98.511  62.820  -8.208  1.00 52.01     0.036 C 
ATOM   2083  CG  ARG B 129      98.892  62.710  -9.677  1.00 59.80     0.023 C 
ATOM   2084  CD  ARG B 129      98.684  64.012 -10.426  1.00 59.74     0.138 C 
ATOM   2085  NE  ARG B 129      99.772  64.961 -10.238  1.00 68.98    -0.227 N 
ATOM   2086  HE  ARG B 129     100.589  64.656  -9.709  1.00  0.00     0.177 HD
ATOM   2087  CZ  ARG B 129      99.763  66.201 -10.715  1.00 72.04     0.665 C 
ATOM   2088  NH1 ARG B 129      98.714  66.634 -11.400  1.00 72.50    -0.235 N 
ATOM   2089 1HH1 ARG B 129      98.707  67.586 -11.766  1.00  0.00     0.174 HD
ATOM   2090 2HH1 ARG B 129      97.919  66.015 -11.558  1.00  0.00     0.174 HD
ATOM   2091  NH2 ARG B 129     100.797  67.006 -10.509  1.00 71.34    -0.235 N 
ATOM   2092 1HH2 ARG B 129     100.790  67.958 -10.875  1.00  0.00     0.174 HD
ATOM   2093 2HH2 ARG B 129     101.604  66.673  -9.982  1.00  0.00     0.174 HD
ATOM   2094  N   PHE B 130      98.791  62.491  -5.153  1.00 44.42    -0.346 N 
ATOM   2095  HN  PHE B 130      98.871  61.556  -5.553  1.00  0.00     0.163 HD
ATOM   2096  CA  PHE B 130      98.314  62.640  -3.787  1.00 45.00     0.180 C 
ATOM   2097  C   PHE B 130      99.335  63.376  -2.913  1.00 45.10     0.241 C 
ATOM   2098  O   PHE B 130      98.987  64.305  -2.174  1.00 40.48    -0.271 OA
ATOM   2099  CB  PHE B 130      97.994  61.269  -3.200  1.00 45.53     0.073 C 
ATOM   2100  CG  PHE B 130      97.423  61.311  -1.806  1.00 44.16    -0.056 A 
ATOM   2101  CD1 PHE B 130      98.258  61.335  -0.698  1.00 36.37     0.007 A 
ATOM   2102  CD2 PHE B 130      96.050  61.291  -1.604  1.00 44.09     0.007 A 
ATOM   2103  CE1 PHE B 130      97.740  61.359   0.589  1.00 37.90     0.001 A 
ATOM   2104  CE2 PHE B 130      95.522  61.312  -0.314  1.00 42.95     0.001 A 
ATOM   2105  CZ  PHE B 130      96.370  61.340   0.778  1.00 40.02     0.000 A 
ATOM   2106  N   ALA B 131     100.596  62.968  -3.003  1.00 45.80    -0.346 N 
ATOM   2107  HN  ALA B 131     100.839  62.215  -3.646  1.00  0.00     0.163 HD
ATOM   2108  CA  ALA B 131     101.640  63.589  -2.188  1.00 42.33     0.172 C 
ATOM   2109  C   ALA B 131     101.784  65.063  -2.519  1.00 36.93     0.240 C 
ATOM   2110  O   ALA B 131     101.874  65.900  -1.625  1.00 38.86    -0.271 OA
ATOM   2111  CB  ALA B 131     102.992  62.866  -2.384  1.00 43.02     0.042 C 
ATOM   2112  N   THR B 132     101.849  65.370  -3.810  1.00 40.69    -0.344 N 
ATOM   2113  HN  THR B 132     101.778  64.629  -4.507  1.00  0.00     0.163 HD
ATOM   2114  CA  THR B 132     102.021  66.751  -4.245  1.00 40.31     0.205 C 
ATOM   2115  C   THR B 132     100.956  67.635  -3.614  1.00 34.05     0.243 C 
ATOM   2116  O   THR B 132     101.261  68.632  -2.960  1.00 39.93    -0.271 OA
ATOM   2117  CB  THR B 132     101.942  66.884  -5.781  1.00 39.39     0.146 C 
ATOM   2118  CG2 THR B 132     102.294  68.287  -6.210  1.00 37.98     0.042 C 
ATOM   2119  OG1 THR B 132     102.844  65.962  -6.396  1.00 39.06    -0.393 OA
ATOM   2120  HG1 THR B 132     102.622  65.079  -6.126  1.00  0.00     0.210 HD
ATOM   2121  N   VAL B 133      99.697  67.245  -3.779  1.00 36.60    -0.346 N 
ATOM   2122  HN  VAL B 133      99.497  66.355  -4.235  1.00  0.00     0.163 HD
ATOM   2123  CA  VAL B 133      98.596  68.087  -3.310  1.00 32.47     0.180 C 
ATOM   2124  C   VAL B 133      98.541  68.211  -1.787  1.00 32.06     0.241 C 
ATOM   2125  O   VAL B 133      98.496  69.315  -1.231  1.00 33.59    -0.271 OA
ATOM   2126  CB  VAL B 133      97.248  67.556  -3.819  1.00 32.25     0.009 C 
ATOM   2127  CG1 VAL B 133      96.110  68.397  -3.259  1.00 29.06     0.012 C 
ATOM   2128  CG2 VAL B 133      97.230  67.547  -5.354  1.00 31.91     0.012 C 
ATOM   2129  N   VAL B 134      98.546  67.077  -1.104  1.00 37.68    -0.346 N 
ATOM   2130  HN  VAL B 134      98.690  66.191  -1.588  1.00  0.00     0.163 HD
ATOM   2131  CA  VAL B 134      98.347  67.095   0.335  1.00 34.20     0.180 C 
ATOM   2132  C   VAL B 134      99.499  67.794   1.068  1.00 39.95     0.241 C 
ATOM   2133  O   VAL B 134      99.260  68.554   2.023  1.00 37.59    -0.271 OA
ATOM   2134  CB  VAL B 134      98.165  65.677   0.888  1.00 36.43     0.009 C 
ATOM   2135  CG1 VAL B 134      98.151  65.709   2.397  1.00 32.85     0.012 C 
ATOM   2136  CG2 VAL B 134      96.877  65.063   0.338  1.00 35.50     0.012 C 
ATOM   2137  N   GLU B 135     100.738  67.569   0.624  1.00 35.30    -0.346 N 
ATOM   2138  HN  GLU B 135     100.898  66.968  -0.184  1.00  0.00     0.163 HD
ATOM   2139  CA  GLU B 135     101.865  68.201   1.318  1.00 36.04     0.177 C 
ATOM   2140  C   GLU B 135     101.821  69.698   1.096  1.00 38.68     0.241 C 
ATOM   2141  O   GLU B 135     102.092  70.472   2.023  1.00 40.75    -0.271 OA
ATOM   2142  CB  GLU B 135     103.212  67.619   0.868  1.00 30.45     0.045 C 
ATOM   2143  CG  GLU B 135     103.379  66.136   1.228  1.00 31.85     0.116 C 
ATOM   2144  CD  GLU B 135     104.707  65.561   0.755  1.00 45.43     0.172 C 
ATOM   2145  OE1 GLU B 135     105.583  66.349   0.353  1.00 51.79    -0.648 OA
ATOM   2146  OE2 GLU B 135     104.874  64.326   0.783  1.00 48.61    -0.648 OA
ATOM   2147  N   GLU B 136     101.452  70.115  -0.117  1.00 33.04    -0.346 N 
ATOM   2148  HN  GLU B 136     101.252  69.438  -0.853  1.00  0.00     0.163 HD
ATOM   2149  CA  GLU B 136     101.337  71.544  -0.384  1.00 30.33     0.177 C 
ATOM   2150  C   GLU B 136     100.174  72.166   0.411  1.00 34.75     0.241 C 
ATOM   2151  O   GLU B 136     100.299  73.273   0.937  1.00 37.66    -0.271 OA
ATOM   2152  CB  GLU B 136     101.164  71.812  -1.880  1.00 30.76     0.045 C 
ATOM   2153  CG  GLU B 136     101.119  73.312  -2.215  1.00 39.93     0.116 C 
ATOM   2154  CD  GLU B 136     102.444  74.037  -1.918  1.00 47.17     0.172 C 
ATOM   2155  OE1 GLU B 136     103.491  73.362  -1.792  1.00 50.11    -0.648 OA
ATOM   2156  OE2 GLU B 136     102.440  75.287  -1.812  1.00 42.44    -0.648 OA
ATOM   2157  N   LEU B 137      99.048  71.454   0.490  1.00 29.06    -0.346 N 
ATOM   2158  HN  LEU B 137      99.004  70.550   0.020  1.00  0.00     0.163 HD
ATOM   2159  CA  LEU B 137      97.872  71.926   1.228  1.00 24.69     0.177 C 
ATOM   2160  C   LEU B 137      98.208  72.298   2.666  1.00 33.75     0.241 C 
ATOM   2161  O   LEU B 137      97.683  73.279   3.194  1.00 32.77    -0.271 OA
ATOM   2162  CB  LEU B 137      96.758  70.856   1.223  1.00 24.50     0.038 C 
ATOM   2163  CG  LEU B 137      95.484  71.086   2.058  1.00 30.78    -0.020 C 
ATOM   2164  CD1 LEU B 137      94.879  72.448   1.770  1.00 30.13     0.009 C 
ATOM   2165  CD2 LEU B 137      94.426  69.983   1.799  1.00 26.03     0.009 C 
ATOM   2166  N   PHE B 138      99.076  71.510   3.300  1.00 33.17    -0.346 N 
ATOM   2167  HN  PHE B 138      99.491  70.722   2.802  1.00  0.00     0.163 HD
ATOM   2168  CA  PHE B 138      99.445  71.750   4.691  1.00 34.21     0.180 C 
ATOM   2169  C   PHE B 138     100.877  72.279   4.835  1.00 38.57     0.241 C 
ATOM   2170  O   PHE B 138     101.439  72.230   5.931  1.00 34.23    -0.271 OA
ATOM   2171  CB  PHE B 138      99.280  70.465   5.521  1.00 30.32     0.073 C 
ATOM   2172  CG  PHE B 138      97.863  69.940   5.555  1.00 27.40    -0.056 A 
ATOM   2173  CD1 PHE B 138      96.903  70.544   6.369  1.00 35.10     0.007 A 
ATOM   2174  CD2 PHE B 138      97.488  68.854   4.770  1.00 26.85     0.007 A 
ATOM   2175  CE1 PHE B 138      95.584  70.071   6.409  1.00 34.48     0.001 A 
ATOM   2176  CE2 PHE B 138      96.173  68.373   4.804  1.00 33.43     0.001 A 
ATOM   2177  CZ  PHE B 138      95.218  68.985   5.631  1.00 32.25     0.000 A 
ATOM   2178  N   ARG B 139     101.452  72.776   3.739  1.00 37.78    -0.346 N 
ATOM   2179  HN  ARG B 139     100.921  72.773   2.868  1.00  0.00     0.163 HD
ATOM   2180  CA  ARG B 139     102.818  73.329   3.726  1.00 40.17     0.176 C 
ATOM   2181  C   ARG B 139     103.122  74.204   4.957  1.00 36.84     0.241 C 
ATOM   2182  O   ARG B 139     104.032  73.902   5.728  1.00 35.05    -0.271 OA
ATOM   2183  CB  ARG B 139     103.042  74.146   2.442  1.00 38.41     0.036 C 
ATOM   2184  CG  ARG B 139     104.359  74.924   2.345  1.00 41.49     0.023 C 
ATOM   2185  CD  ARG B 139     105.514  74.026   1.914  1.00 35.41     0.138 C 
ATOM   2186  NE  ARG B 139     105.149  73.165   0.792  1.00 34.44    -0.227 N 
ATOM   2187  HE  ARG B 139     104.479  73.526   0.113  1.00  0.00     0.177 HD
ATOM   2188  CZ  ARG B 139     105.633  71.941   0.597  1.00 44.01     0.665 C 
ATOM   2189  NH1 ARG B 139     106.524  71.431   1.444  1.00 49.69    -0.235 N 
ATOM   2190 1HH1 ARG B 139     106.895  70.493   1.295  1.00  0.00     0.174 HD
ATOM   2191 2HH1 ARG B 139     106.835  71.981   2.245  1.00  0.00     0.174 HD
ATOM   2192  NH2 ARG B 139     105.228  71.225  -0.446  1.00 37.64    -0.235 N 
ATOM   2193 1HH2 ARG B 139     105.599  70.287  -0.595  1.00  0.00     0.174 HD
ATOM   2194 2HH2 ARG B 139     104.545  71.616  -1.095  1.00  0.00     0.174 HD
ATOM   2195  N   ASP B 140     102.343  75.261   5.165  1.00 32.56    -0.346 N 
ATOM   2196  HN  ASP B 140     101.525  75.414   4.575  1.00  0.00     0.163 HD
ATOM   2197  CA  ASP B 140     102.654  76.202   6.235  1.00 34.40     0.186 C 
ATOM   2198  C   ASP B 140     101.793  76.006   7.484  1.00 25.64     0.241 C 
ATOM   2199  O   ASP B 140     101.870  76.780   8.441  1.00 27.95    -0.271 OA
ATOM   2200  CB  ASP B 140     102.550  77.647   5.727  1.00 31.29     0.147 C 
ATOM   2201  CG  ASP B 140     101.130  78.074   5.404  1.00 37.56     0.175 C 
ATOM   2202  OD1 ASP B 140     100.294  77.221   5.060  1.00 39.16    -0.648 OA
ATOM   2203  OD2 ASP B 140     100.855  79.288   5.497  1.00 51.84    -0.648 OA
ATOM   2204  N   GLY B 141     101.010  74.943   7.503  1.00 29.29    -0.351 N 
ATOM   2205  HN  GLY B 141     100.940  74.340   6.683  1.00  0.00     0.163 HD
ATOM   2206  CA  GLY B 141     100.254  74.642   8.696  1.00 29.13     0.225 C 
ATOM   2207  C   GLY B 141      98.954  73.898   8.465  1.00 32.05     0.236 C 
ATOM   2208  O   GLY B 141      98.698  73.339   7.394  1.00 28.63    -0.272 OA
ATOM   2209  N   VAL B 142      98.146  73.875   9.514  1.00 28.67    -0.346 N 
ATOM   2210  HN  VAL B 142      98.393  74.438  10.328  1.00  0.00     0.163 HD
ATOM   2211  CA  VAL B 142      96.924  73.088   9.564  1.00 29.20     0.180 C 
ATOM   2212  C   VAL B 142      95.809  73.916  10.182  1.00 32.47     0.241 C 
ATOM   2213  O   VAL B 142      96.036  74.599  11.185  1.00 26.64    -0.271 OA
ATOM   2214  CB  VAL B 142      97.107  71.809  10.432  1.00 32.20     0.009 C 
ATOM   2215  CG1 VAL B 142      95.818  70.994  10.464  1.00 23.09     0.012 C 
ATOM   2216  CG2 VAL B 142      98.328  70.984   9.967  1.00 26.21     0.012 C 
ATOM   2217  N   ASN B 143      94.616  73.857   9.598  1.00 33.30    -0.346 N 
ATOM   2218  HN  ASN B 143      94.541  73.514   8.641  1.00  0.00     0.163 HD
ATOM   2219  CA  ASN B 143      93.416  74.276  10.307  1.00 35.50     0.185 C 
ATOM   2220  C   ASN B 143      92.257  73.371   9.888  1.00 32.07     0.241 C 
ATOM   2221  O   ASN B 143      92.420  72.515   9.013  1.00 33.44    -0.271 OA
ATOM   2222  CB  ASN B 143      93.107  75.763  10.057  1.00 33.67     0.137 C 
ATOM   2223  CG  ASN B 143      92.906  76.078   8.592  1.00 33.13     0.217 C 
ATOM   2224  ND2 ASN B 143      93.568  77.126   8.121  1.00 25.64    -0.370 N 
ATOM   2225 1HD2 ASN B 143      94.172  77.704   8.705  1.00  0.00     0.159 HD
ATOM   2226 2HD2 ASN B 143      93.432  77.339   7.133  1.00  0.00     0.159 HD
ATOM   2227  OD1 ASN B 143      92.175  75.379   7.885  1.00 32.93    -0.274 OA
ATOM   2228  N   TRP B 144      91.099  73.544  10.518  1.00 28.77    -0.346 N 
ATOM   2229  HN  TRP B 144      91.000  74.297  11.199  1.00  0.00     0.163 HD
ATOM   2230  CA  TRP B 144      89.970  72.663  10.240  1.00 37.31     0.181 C 
ATOM   2231  C   TRP B 144      89.512  72.807   8.802  1.00 33.97     0.241 C 
ATOM   2232  O   TRP B 144      89.104  71.829   8.167  1.00 35.95    -0.271 OA
ATOM   2233  CB  TRP B 144      88.804  72.936  11.185  1.00 25.76     0.075 C 
ATOM   2234  CG  TRP B 144      89.040  72.450  12.585  1.00 35.82    -0.028 A 
ATOM   2235  CD1 TRP B 144      89.030  73.199  13.725  1.00 26.67     0.096 A 
ATOM   2236  CD2 TRP B 144      89.312  71.101  12.994  1.00 28.83    -0.002 A 
ATOM   2237  CE2 TRP B 144      89.453  71.113  14.391  1.00 33.15     0.042 A 
ATOM   2238  CE3 TRP B 144      89.426  69.885  12.314  1.00 31.61     0.014 A 
ATOM   2239  NE1 TRP B 144      89.267  72.406  14.810  1.00 31.60    -0.365 N 
ATOM   2240  HE1 TRP B 144      89.301  72.724  15.779  1.00  0.00     0.165 HD
ATOM   2241  CZ2 TRP B 144      89.715  69.956  15.125  1.00 41.54     0.030 A 
ATOM   2242  CZ3 TRP B 144      89.695  68.739  13.040  1.00 43.37     0.001 A 
ATOM   2243  CH2 TRP B 144      89.834  68.781  14.434  1.00 43.13     0.002 A 
ATOM   2244  N   GLY B 145      89.608  74.022   8.282  1.00 31.33    -0.351 N 
ATOM   2245  HN  GLY B 145      89.958  74.787   8.858  1.00  0.00     0.163 HD
ATOM   2246  CA  GLY B 145      89.223  74.284   6.905  1.00 33.66     0.225 C 
ATOM   2247  C   GLY B 145      90.009  73.456   5.903  1.00 36.28     0.236 C 
ATOM   2248  O   GLY B 145      89.413  72.867   4.998  1.00 28.70    -0.272 OA
ATOM   2249  N   ARG B 146      91.336  73.411   6.070  1.00 22.95    -0.346 N 
ATOM   2250  HN  ARG B 146      91.755  73.937   6.837  1.00  0.00     0.163 HD
ATOM   2251  CA  ARG B 146      92.204  72.633   5.190  1.00 30.42     0.176 C 
ATOM   2252  C   ARG B 146      91.974  71.134   5.362  1.00 30.28     0.241 C 
ATOM   2253  O   ARG B 146      92.098  70.367   4.407  1.00 34.23    -0.271 OA
ATOM   2254  CB  ARG B 146      93.693  72.936   5.447  1.00 25.67     0.036 C 
ATOM   2255  CG  ARG B 146      94.069  74.398   5.441  1.00 25.67     0.023 C 
ATOM   2256  CD  ARG B 146      95.577  74.631   5.671  1.00 27.72     0.138 C 
ATOM   2257  NE  ARG B 146      95.929  76.029   5.402  1.00 32.35    -0.227 N 
ATOM   2258  HE  ARG B 146      95.166  76.690   5.255  1.00  0.00     0.177 HD
ATOM   2259  CZ  ARG B 146      97.170  76.496   5.336  1.00 28.59     0.665 C 
ATOM   2260  NH1 ARG B 146      98.193  75.676   5.530  1.00 30.27    -0.235 N 
ATOM   2261 1HH1 ARG B 146      99.146  76.035   5.479  1.00  0.00     0.174 HD
ATOM   2262 2HH1 ARG B 146      98.025  74.689   5.723  1.00  0.00     0.174 HD
ATOM   2263  NH2 ARG B 146      97.389  77.782   5.085  1.00 26.14    -0.235 N 
ATOM   2264 1HH2 ARG B 146      98.342  78.141   5.034  1.00  0.00     0.174 HD
ATOM   2265 2HH2 ARG B 146      96.602  78.413   4.936  1.00  0.00     0.174 HD
ATOM   2266  N   ILE B 147      91.653  70.718   6.583  1.00 24.00    -0.346 N 
ATOM   2267  HN  ILE B 147      91.635  71.384   7.356  1.00  0.00     0.163 HD
ATOM   2268  CA  ILE B 147      91.327  69.320   6.827  1.00 30.49     0.180 C 
ATOM   2269  C   ILE B 147      90.057  68.914   6.062  1.00 29.61     0.241 C 
ATOM   2270  O   ILE B 147      89.999  67.817   5.484  1.00 33.33    -0.271 OA
ATOM   2271  CB  ILE B 147      91.193  69.038   8.343  1.00 28.57     0.013 C 
ATOM   2272  CG1 ILE B 147      92.582  69.152   8.986  1.00 28.42     0.002 C 
ATOM   2273  CG2 ILE B 147      90.631  67.657   8.604  1.00 28.84     0.012 C 
ATOM   2274  CD1 ILE B 147      92.609  68.891  10.494  1.00 25.64     0.005 C 
ATOM   2275  N   VAL B 148      89.050  69.783   6.023  1.00 30.15    -0.346 N 
ATOM   2276  HN  VAL B 148      89.101  70.659   6.543  1.00  0.00     0.163 HD
ATOM   2277  CA  VAL B 148      87.868  69.462   5.223  1.00 29.93     0.180 C 
ATOM   2278  C   VAL B 148      88.265  69.393   3.728  1.00 31.83     0.241 C 
ATOM   2279  O   VAL B 148      87.804  68.509   2.998  1.00 31.86    -0.271 OA
ATOM   2280  CB  VAL B 148      86.720  70.484   5.448  1.00 37.94     0.009 C 
ATOM   2281  CG1 VAL B 148      85.609  70.331   4.378  1.00 29.43     0.012 C 
ATOM   2282  CG2 VAL B 148      86.139  70.318   6.851  1.00 29.95     0.012 C 
ATOM   2283  N   ALA B 149      89.126  70.319   3.288  1.00 26.28    -0.346 N 
ATOM   2284  HN  ALA B 149      89.479  71.017   3.942  1.00  0.00     0.163 HD
ATOM   2285  CA  ALA B 149      89.575  70.359   1.897  1.00 35.78     0.172 C 
ATOM   2286  C   ALA B 149      90.333  69.074   1.567  1.00 36.65     0.240 C 
ATOM   2287  O   ALA B 149      90.232  68.550   0.460  1.00 34.15    -0.271 OA
ATOM   2288  CB  ALA B 149      90.461  71.573   1.641  1.00 25.50     0.042 C 
ATOM   2289  N   PHE B 150      91.087  68.587   2.554  1.00 35.16    -0.346 N 
ATOM   2290  HN  PHE B 150      91.140  69.116   3.424  1.00  0.00     0.163 HD
ATOM   2291  CA  PHE B 150      91.841  67.338   2.460  1.00 31.48     0.180 C 
ATOM   2292  C   PHE B 150      90.888  66.167   2.169  1.00 31.74     0.241 C 
ATOM   2293  O   PHE B 150      91.113  65.409   1.232  1.00 33.90    -0.271 OA
ATOM   2294  CB  PHE B 150      92.645  67.127   3.753  1.00 27.61     0.073 C 
ATOM   2295  CG  PHE B 150      93.119  65.707   3.987  1.00 37.69    -0.056 A 
ATOM   2296  CD1 PHE B 150      94.266  65.217   3.356  1.00 34.65     0.007 A 
ATOM   2297  CD2 PHE B 150      92.460  64.881   4.898  1.00 40.55     0.007 A 
ATOM   2298  CE1 PHE B 150      94.727  63.899   3.594  1.00 31.46     0.001 A 
ATOM   2299  CE2 PHE B 150      92.920  63.564   5.150  1.00 30.68     0.001 A 
ATOM   2300  CZ  PHE B 150      94.047  63.079   4.490  1.00 29.93     0.000 A 
ATOM   2301  N   PHE B 151      89.806  66.061   2.939  1.00 29.88    -0.346 N 
ATOM   2302  HN  PHE B 151      89.653  66.747   3.678  1.00  0.00     0.163 HD
ATOM   2303  CA  PHE B 151      88.832  64.987   2.752  1.00 31.29     0.180 C 
ATOM   2304  C   PHE B 151      88.158  65.075   1.387  1.00 36.34     0.241 C 
ATOM   2305  O   PHE B 151      88.068  64.082   0.670  1.00 34.78    -0.271 OA
ATOM   2306  CB  PHE B 151      87.778  64.998   3.871  1.00 30.63     0.073 C 
ATOM   2307  CG  PHE B 151      88.214  64.261   5.112  1.00 33.99    -0.056 A 
ATOM   2308  CD1 PHE B 151      88.900  64.915   6.118  1.00 31.35     0.007 A 
ATOM   2309  CD2 PHE B 151      87.952  62.908   5.261  1.00 39.05     0.007 A 
ATOM   2310  CE1 PHE B 151      89.317  64.239   7.250  1.00 32.20     0.001 A 
ATOM   2311  CE2 PHE B 151      88.367  62.230   6.389  1.00 42.45     0.001 A 
ATOM   2312  CZ  PHE B 151      89.050  62.905   7.390  1.00 38.78     0.000 A 
ATOM   2313  N   GLU B 152      87.708  66.267   1.018  1.00 34.09    -0.346 N 
ATOM   2314  HN  GLU B 152      87.784  67.058   1.657  1.00  0.00     0.163 HD
ATOM   2315  CA  GLU B 152      87.107  66.451  -0.294  1.00 33.99     0.177 C 
ATOM   2316  C   GLU B 152      88.084  66.127  -1.415  1.00 33.34     0.241 C 
ATOM   2317  O   GLU B 152      87.685  65.552  -2.413  1.00 37.22    -0.271 OA
ATOM   2318  CB  GLU B 152      86.588  67.883  -0.445  1.00 38.14     0.045 C 
ATOM   2319  CG  GLU B 152      85.303  68.128   0.329  1.00 40.59     0.116 C 
ATOM   2320  CD  GLU B 152      84.134  67.312  -0.212  1.00 41.77     0.172 C 
ATOM   2321  OE1 GLU B 152      83.876  67.343  -1.428  1.00 41.89    -0.648 OA
ATOM   2322  OE2 GLU B 152      83.466  66.637   0.587  1.00 53.60    -0.648 OA
ATOM   2323  N   PHE B 153      89.358  66.494  -1.262  1.00 32.99    -0.346 N 
ATOM   2324  HN  PHE B 153      89.658  66.982  -0.418  1.00  0.00     0.163 HD
ATOM   2325  CA  PHE B 153      90.315  66.188  -2.319  1.00 33.50     0.180 C 
ATOM   2326  C   PHE B 153      90.407  64.685  -2.461  1.00 34.88     0.241 C 
ATOM   2327  O   PHE B 153      90.370  64.164  -3.563  1.00 35.03    -0.271 OA
ATOM   2328  CB  PHE B 153      91.708  66.780  -2.058  1.00 32.90     0.073 C 
ATOM   2329  CG  PHE B 153      92.771  66.239  -2.994  1.00 35.61    -0.056 A 
ATOM   2330  CD1 PHE B 153      92.801  66.628  -4.329  1.00 38.20     0.007 A 
ATOM   2331  CD2 PHE B 153      93.715  65.323  -2.547  1.00 35.85     0.007 A 
ATOM   2332  CE1 PHE B 153      93.757  66.126  -5.201  1.00 36.16     0.001 A 
ATOM   2333  CE2 PHE B 153      94.676  64.812  -3.410  1.00 37.75     0.001 A 
ATOM   2334  CZ  PHE B 153      94.694  65.215  -4.742  1.00 36.62     0.000 A 
ATOM   2335  N   GLY B 154      90.494  63.993  -1.332  1.00 36.28    -0.351 N 
ATOM   2336  HN  GLY B 154      90.522  64.490  -0.442  1.00  0.00     0.163 HD
ATOM   2337  CA  GLY B 154      90.550  62.542  -1.339  1.00 39.63     0.225 C 
ATOM   2338  C   GLY B 154      89.309  61.972  -1.975  1.00 41.56     0.235 C 
ATOM   2339  O   GLY B 154      89.361  60.939  -2.633  1.00 46.23    -0.272 OA
ATOM   2340  N   GLY B 155      88.189  62.669  -1.785  1.00 47.05    -0.351 N 
ATOM   2341  HN  GLY B 155      88.226  63.518  -1.221  1.00  0.00     0.163 HD
ATOM   2342  CA  GLY B 155      86.919  62.259  -2.354  1.00 43.65     0.225 C 
ATOM   2343  C   GLY B 155      86.970  62.332  -3.860  1.00 43.00     0.236 C 
ATOM   2344  O   GLY B 155      86.549  61.409  -4.541  1.00 47.07    -0.272 OA
ATOM   2345  N   VAL B 156      87.507  63.436  -4.371  1.00 43.40    -0.346 N 
ATOM   2346  HN  VAL B 156      87.849  64.157  -3.735  1.00  0.00     0.163 HD
ATOM   2347  CA  VAL B 156      87.624  63.652  -5.809  1.00 44.70     0.180 C 
ATOM   2348  C   VAL B 156      88.498  62.580  -6.450  1.00 40.46     0.241 C 
ATOM   2349  O   VAL B 156      88.154  62.012  -7.492  1.00 39.11    -0.271 OA
ATOM   2350  CB  VAL B 156      88.213  65.051  -6.119  1.00 46.06     0.009 C 
ATOM   2351  CG1 VAL B 156      88.535  65.188  -7.609  1.00 48.73     0.012 C 
ATOM   2352  CG2 VAL B 156      87.255  66.155  -5.651  1.00 40.66     0.012 C 
ATOM   2353  N   MET B 157      89.623  62.296  -5.808  1.00 40.00    -0.346 N 
ATOM   2354  HN  MET B 157      89.859  62.807  -4.957  1.00  0.00     0.163 HD
ATOM   2355  CA  MET B 157      90.525  61.268  -6.298  1.00 46.30     0.177 C 
ATOM   2356  C   MET B 157      89.862  59.900  -6.350  1.00 48.28     0.241 C 
ATOM   2357  O   MET B 157      90.090  59.138  -7.288  1.00 51.25    -0.271 OA
ATOM   2358  CB  MET B 157      91.779  61.210  -5.438  1.00 50.67     0.045 C 
ATOM   2359  CG  MET B 157      92.779  62.286  -5.812  1.00 54.99     0.076 C 
ATOM   2360  SD  MET B 157      94.466  61.839  -5.427  1.00 64.83    -0.173 SA
ATOM   2361  CE  MET B 157      94.677  60.358  -6.399  1.00 52.15     0.089 C 
ATOM   2362  N   CYS B 158      89.040  59.587  -5.351  1.00 41.43    -0.345 N 
ATOM   2363  HN  CYS B 158      88.891  60.246  -4.587  1.00  0.00     0.163 HD
ATOM   2364  CA  CYS B 158      88.353  58.302  -5.349  1.00 44.13     0.186 C 
ATOM   2365  C   CYS B 158      87.337  58.230  -6.479  1.00 46.20     0.242 C 
ATOM   2366  O   CYS B 158      87.301  57.244  -7.226  1.00 49.50    -0.271 OA
ATOM   2367  CB  CYS B 158      87.691  58.044  -4.000  1.00 39.76     0.121 C 
ATOM   2368  SG  CYS B 158      88.908  57.572  -2.767  1.00 47.72    -0.095 SA
ATOM   2369  N   VAL B 159      86.543  59.290  -6.624  1.00 44.14    -0.346 N 
ATOM   2370  HN  VAL B 159      86.621  60.063  -5.963  1.00  0.00     0.163 HD
ATOM   2371  CA  VAL B 159      85.564  59.375  -7.705  1.00 47.87     0.180 C 
ATOM   2372  C   VAL B 159      86.238  59.279  -9.071  1.00 52.00     0.241 C 
ATOM   2373  O   VAL B 159      85.789  58.526  -9.936  1.00 58.84    -0.271 OA
ATOM   2374  CB  VAL B 159      84.736  60.691  -7.641  1.00 56.36     0.009 C 
ATOM   2375  CG1 VAL B 159      83.934  60.889  -8.929  1.00 44.08     0.012 C 
ATOM   2376  CG2 VAL B 159      83.813  60.702  -6.416  1.00 41.97     0.012 C 
ATOM   2377  N   GLU B 160      87.319  60.032  -9.262  1.00 48.96    -0.346 N 
ATOM   2378  HN  GLU B 160      87.670  60.614  -8.501  1.00  0.00     0.163 HD
ATOM   2379  CA  GLU B 160      88.007  60.033 -10.548  1.00 54.99     0.177 C 
ATOM   2380  C   GLU B 160      88.576  58.650 -10.870  1.00 53.40     0.241 C 
ATOM   2381  O   GLU B 160      88.577  58.217 -12.027  1.00 51.79    -0.271 OA
ATOM   2382  CB  GLU B 160      89.120  61.088 -10.571  1.00 62.83     0.045 C 
ATOM   2383  CG  GLU B 160      89.866  61.209 -11.911  1.00 70.04     0.116 C 
ATOM   2384  CD  GLU B 160      88.997  61.731 -13.055  1.00 75.31     0.172 C 
ATOM   2385  OE1 GLU B 160      87.779  61.940 -12.859  1.00 75.22    -0.648 OA
ATOM   2386  OE2 GLU B 160      89.542  61.938 -14.161  1.00 79.55    -0.648 OA
ATOM   2387  N   SER B 161      89.045  57.966  -9.832  1.00 51.33    -0.344 N 
ATOM   2388  HN  SER B 161      89.039  58.403  -8.910  1.00  0.00     0.163 HD
ATOM   2389  CA  SER B 161      89.565  56.618  -9.967  1.00 56.00     0.200 C 
ATOM   2390  C   SER B 161      88.517  55.676 -10.537  1.00 62.79     0.243 C 
ATOM   2391  O   SER B 161      88.807  54.869 -11.421  1.00 67.89    -0.271 OA
ATOM   2392  CB  SER B 161      90.051  56.092  -8.618  1.00 56.97     0.199 C 
ATOM   2393  OG  SER B 161      91.228  56.760  -8.216  1.00 62.24    -0.398 OA
ATOM   2394  HG  SER B 161      91.530  56.433  -7.377  1.00  0.00     0.209 HD
ATOM   2395  N   VAL B 162      87.298  55.784 -10.025  1.00 59.85    -0.346 N 
ATOM   2396  HN  VAL B 162      87.122  56.472  -9.293  1.00  0.00     0.163 HD
ATOM   2397  CA  VAL B 162      86.208  54.941 -10.486  1.00 60.23     0.180 C 
ATOM   2398  C   VAL B 162      85.785  55.323 -11.901  1.00 62.56     0.241 C 
ATOM   2399  O   VAL B 162      85.650  54.468 -12.766  1.00 65.89    -0.271 OA
ATOM   2400  CB  VAL B 162      84.999  55.034  -9.541  1.00 56.96     0.009 C 
ATOM   2401  CG1 VAL B 162      83.814  54.279 -10.120  1.00 53.43     0.012 C 
ATOM   2402  CG2 VAL B 162      85.368  54.498  -8.167  1.00 49.29     0.012 C 
ATOM   2403  N   ASN B 163      85.589  56.615 -12.134  1.00 65.79    -0.346 N 
ATOM   2404  HN  ASN B 163      85.766  57.289 -11.389  1.00  0.00     0.163 HD
ATOM   2405  CA  ASN B 163      85.127  57.089 -13.431  1.00 71.64     0.185 C 
ATOM   2406  C   ASN B 163      86.132  56.827 -14.545  1.00 76.45     0.241 C 
ATOM   2407  O   ASN B 163      85.786  56.865 -15.724  1.00 79.95    -0.271 OA
ATOM   2408  CB  ASN B 163      84.805  58.581 -13.365  1.00 73.35     0.137 C 
ATOM   2409  CG  ASN B 163      83.524  58.866 -12.604  1.00 79.24     0.217 C 
ATOM   2410  ND2 ASN B 163      83.349  60.119 -12.198  1.00 79.97    -0.370 N 
ATOM   2411 1HD2 ASN B 163      84.032  60.855 -12.375  1.00  0.00     0.159 HD
ATOM   2412 2HD2 ASN B 163      82.488  60.311 -11.686  1.00  0.00     0.159 HD
ATOM   2413  OD1 ASN B 163      82.696  57.974 -12.390  1.00 79.35    -0.274 OA
ATOM   2414  N   ARG B 164      87.379  56.567 -14.170  1.00 74.92    -0.346 N 
ATOM   2415  HN  ARG B 164      87.622  56.602 -13.180  1.00  0.00     0.163 HD
ATOM   2416  CA  ARG B 164      88.407  56.232 -15.147  1.00 72.05     0.176 C 
ATOM   2417  C   ARG B 164      88.731  54.738 -15.073  1.00 73.14     0.241 C 
ATOM   2418  O   ARG B 164      89.740  54.281 -15.611  1.00 70.94    -0.271 OA
ATOM   2419  CB  ARG B 164      89.667  57.077 -14.920  1.00 66.51     0.030 C 
ATOM   2420  CG  ARG B 164      89.503  58.559 -15.252  1.00 61.78     0.007 C 
ATOM   2421  N   GLU B 165      87.849  53.992 -14.408  1.00 75.56    -0.346 N 
ATOM   2422  HN  GLU B 165      87.029  54.454 -14.015  1.00  0.00     0.163 HD
ATOM   2423  CA  GLU B 165      87.988  52.548 -14.208  1.00 79.92     0.177 C 
ATOM   2424  C   GLU B 165      89.355  52.155 -13.647  1.00 73.14     0.241 C 
ATOM   2425  O   GLU B 165      90.082  51.352 -14.230  1.00 82.43    -0.271 OA
ATOM   2426  CB  GLU B 165      87.712  51.795 -15.514  1.00 90.19     0.045 C 
ATOM   2427  CG  GLU B 165      86.244  51.439 -15.715  1.00 96.85     0.116 C 
ATOM   2428  CD  GLU B 165      85.565  52.275 -16.787  1.00104.94     0.172 C 
ATOM   2429  OE1 GLU B 165      86.230  53.152 -17.384  1.00104.42    -0.648 OA
ATOM   2430  OE2 GLU B 165      84.362  52.049 -17.036  1.00109.70    -0.648 OA
ATOM   2431  N   MET B 166      89.683  52.729 -12.500  1.00 65.03    -0.346 N 
ATOM   2432  HN  MET B 166      89.062  53.443 -12.120  1.00  0.00     0.163 HD
ATOM   2433  CA  MET B 166      90.885  52.392 -11.755  1.00 65.90     0.177 C 
ATOM   2434  C   MET B 166      90.494  52.175 -10.300  1.00 69.26     0.241 C 
ATOM   2435  O   MET B 166      91.246  52.510  -9.387  1.00 73.28    -0.271 OA
ATOM   2436  CB  MET B 166      91.938  53.501 -11.865  1.00 62.10     0.045 C 
ATOM   2437  CG  MET B 166      92.442  53.772 -13.279  1.00 66.65     0.076 C 
ATOM   2438  SD  MET B 166      93.449  55.276 -13.410  1.00 69.97    -0.173 SA
ATOM   2439  CE  MET B 166      93.809  55.268 -15.162  1.00 70.38     0.089 C 
ATOM   2440  N   SER B 167      89.313  51.600 -10.097  1.00 68.13    -0.344 N 
ATOM   2441  HN  SER B 167      88.790  51.261 -10.905  1.00  0.00     0.163 HD
ATOM   2442  CA  SER B 167      88.730  51.432  -8.767  1.00 60.84     0.200 C 
ATOM   2443  C   SER B 167      89.647  50.879  -7.660  1.00 61.37     0.245 C 
ATOM   2444  O   SER B 167      89.495  51.287  -6.509  1.00 70.11    -0.271 OA
ATOM   2445  CB  SER B 167      87.491  50.548  -8.867  1.00 61.28     0.199 C 
ATOM   2446  OG  SER B 167      87.809  49.306  -9.458  1.00 70.35    -0.398 OA
ATOM   2447  HG  SER B 167      87.037  48.755  -9.520  1.00  0.00     0.209 HD
ATOM   2448  N   PRO B 168      90.590  49.963  -7.979  1.00 63.05    -0.337 N 
ATOM   2449  CA  PRO B 168      91.445  49.510  -6.870  1.00 64.51     0.179 C 
ATOM   2450  C   PRO B 168      92.175  50.637  -6.146  1.00 62.89     0.241 C 
ATOM   2451  O   PRO B 168      92.515  50.490  -4.970  1.00 61.14    -0.271 OA
ATOM   2452  CB  PRO B 168      92.453  48.586  -7.561  1.00 59.79     0.037 C 
ATOM   2453  CG  PRO B 168      91.713  48.047  -8.713  1.00 56.65     0.022 C 
ATOM   2454  CD  PRO B 168      90.857  49.184  -9.204  1.00 54.92     0.127 C 
ATOM   2455  N   LEU B 169      92.395  51.749  -6.840  1.00 62.41    -0.346 N 
ATOM   2456  HN  LEU B 169      92.070  51.807  -7.805  1.00  0.00     0.163 HD
ATOM   2457  CA  LEU B 169      93.089  52.886  -6.254  1.00 66.37     0.177 C 
ATOM   2458  C   LEU B 169      92.318  53.495  -5.091  1.00 60.79     0.241 C 
ATOM   2459  O   LEU B 169      92.921  54.131  -4.226  1.00 51.84    -0.271 OA
ATOM   2460  CB  LEU B 169      93.358  53.954  -7.311  1.00 67.54     0.038 C 
ATOM   2461  CG  LEU B 169      94.484  53.608  -8.283  1.00 70.62    -0.020 C 
ATOM   2462  CD1 LEU B 169      94.742  54.774  -9.227  1.00 70.13     0.009 C 
ATOM   2463  CD2 LEU B 169      95.749  53.217  -7.522  1.00 64.80     0.009 C 
ATOM   2464  N   VAL B 170      91.000  53.307  -5.074  1.00 56.54    -0.346 N 
ATOM   2465  HN  VAL B 170      90.546  52.837  -5.857  1.00  0.00     0.163 HD
ATOM   2466  CA  VAL B 170      90.202  53.766  -3.947  1.00 51.33     0.180 C 
ATOM   2467  C   VAL B 170      90.791  53.218  -2.654  1.00 54.55     0.241 C 
ATOM   2468  O   VAL B 170      91.031  53.969  -1.703  1.00 53.14    -0.271 OA
ATOM   2469  CB  VAL B 170      88.731  53.342  -4.063  1.00 45.42     0.009 C 
ATOM   2470  CG1 VAL B 170      87.960  53.757  -2.817  1.00 44.63     0.012 C 
ATOM   2471  CG2 VAL B 170      88.105  53.956  -5.295  1.00 45.36     0.012 C 
ATOM   2472  N   ASP B 171      91.043  51.911  -2.636  1.00 49.52    -0.345 N 
ATOM   2473  HN  ASP B 171      90.787  51.343  -3.444  1.00  0.00     0.163 HD
ATOM   2474  CA  ASP B 171      91.676  51.274  -1.488  1.00 52.84     0.186 C 
ATOM   2475  C   ASP B 171      93.015  51.936  -1.152  1.00 54.92     0.241 C 
ATOM   2476  O   ASP B 171      93.342  52.125   0.023  1.00 52.54    -0.271 OA
ATOM   2477  CB  ASP B 171      91.875  49.774  -1.742  1.00 61.60     0.147 C 
ATOM   2478  CG  ASP B 171      90.565  49.046  -1.975  1.00 70.17     0.175 C 
ATOM   2479  OD1 ASP B 171      89.539  49.467  -1.400  1.00 70.46    -0.648 OA
ATOM   2480  OD2 ASP B 171      90.558  48.058  -2.736  1.00 78.17    -0.648 OA
ATOM   2481  N   ASN B 172      93.789  52.288  -2.178  1.00 56.03    -0.346 N 
ATOM   2482  HN  ASN B 172      93.470  52.117  -3.132  1.00  0.00     0.163 HD
ATOM   2483  CA  ASN B 172      95.090  52.916  -1.952  1.00 57.17     0.185 C 
ATOM   2484  C   ASN B 172      94.933  54.340  -1.458  1.00 51.72     0.241 C 
ATOM   2485  O   ASN B 172      95.764  54.844  -0.709  1.00 58.10    -0.271 OA
ATOM   2486  CB  ASN B 172      95.947  52.913  -3.221  1.00 58.97     0.137 C 
ATOM   2487  CG  ASN B 172      96.363  51.521  -3.646  1.00 58.15     0.217 C 
ATOM   2488  ND2 ASN B 172      97.502  51.058  -3.139  1.00 54.73    -0.370 N 
ATOM   2489 1HD2 ASN B 172      97.782  50.120  -3.425  1.00  0.00     0.159 HD
ATOM   2490 2HD2 ASN B 172      98.075  51.596  -2.489  1.00  0.00     0.159 HD
ATOM   2491  OD1 ASN B 172      95.674  50.875  -4.427  1.00 64.85    -0.274 OA
ATOM   2492  N   ILE B 173      93.872  55.001  -1.889  1.00 46.42    -0.346 N 
ATOM   2493  HN  ILE B 173      93.187  54.534  -2.483  1.00  0.00     0.163 HD
ATOM   2494  CA  ILE B 173      93.681  56.394  -1.516  1.00 49.12     0.180 C 
ATOM   2495  C   ILE B 173      93.263  56.489  -0.051  1.00 48.79     0.241 C 
ATOM   2496  O   ILE B 173      93.714  57.376   0.676  1.00 47.25    -0.271 OA
ATOM   2497  CB  ILE B 173      92.649  57.078  -2.420  1.00 45.66     0.013 C 
ATOM   2498  CG1 ILE B 173      93.219  57.193  -3.833  1.00 47.22     0.002 C 
ATOM   2499  CG2 ILE B 173      92.324  58.480  -1.891  1.00 43.61     0.012 C 
ATOM   2500  CD1 ILE B 173      92.182  57.463  -4.899  1.00 55.21     0.005 C 
ATOM   2501  N   ALA B 174      92.429  55.545   0.375  1.00 50.81    -0.346 N 
ATOM   2502  HN  ALA B 174      92.094  54.849  -0.292  1.00  0.00     0.163 HD
ATOM   2503  CA  ALA B 174      91.975  55.466   1.758  1.00 49.31     0.172 C 
ATOM   2504  C   ALA B 174      93.122  55.225   2.736  1.00 54.39     0.240 C 
ATOM   2505  O   ALA B 174      93.125  55.781   3.836  1.00 53.57    -0.271 OA
ATOM   2506  CB  ALA B 174      90.931  54.371   1.906  1.00 49.13     0.042 C 
ATOM   2507  N   ILE B 175      94.088  54.391   2.351  1.00 52.16    -0.346 N 
ATOM   2508  HN  ILE B 175      94.059  53.971   1.422  1.00  0.00     0.163 HD
ATOM   2509  CA  ILE B 175      95.188  54.078   3.261  1.00 56.10     0.180 C 
ATOM   2510  C   ILE B 175      96.120  55.281   3.387  1.00 54.16     0.241 C 
ATOM   2511  O   ILE B 175      96.581  55.599   4.489  1.00 50.66    -0.271 OA
ATOM   2512  CB  ILE B 175      95.981  52.806   2.819  1.00 62.74     0.013 C 
ATOM   2513  CG1 ILE B 175      97.318  52.690   3.552  1.00 62.73     0.002 C 
ATOM   2514  CG2 ILE B 175      96.251  52.801   1.358  1.00 66.91     0.012 C 
ATOM   2515  CD1 ILE B 175      97.229  51.938   4.847  1.00 61.71     0.005 C 
ATOM   2516  N   TRP B 176      96.366  55.964   2.268  1.00 55.62    -0.346 N 
ATOM   2517  HN  TRP B 176      95.963  55.637   1.390  1.00  0.00     0.163 HD
ATOM   2518  CA  TRP B 176      97.197  57.170   2.262  1.00 49.48     0.181 C 
ATOM   2519  C   TRP B 176      96.572  58.294   3.080  1.00 43.15     0.241 C 
ATOM   2520  O   TRP B 176      97.281  59.044   3.756  1.00 47.30    -0.271 OA
ATOM   2521  CB  TRP B 176      97.435  57.658   0.835  1.00 52.28     0.075 C 
ATOM   2522  CG  TRP B 176      98.140  56.683  -0.032  1.00 62.06    -0.028 A 
ATOM   2523  CD1 TRP B 176      98.927  55.635   0.368  1.00 63.81     0.096 A 
ATOM   2524  CD2 TRP B 176      98.121  56.648  -1.462  1.00 62.66    -0.002 A 
ATOM   2525  CE2 TRP B 176      98.923  55.556  -1.863  1.00 60.68     0.042 A 
ATOM   2526  CE3 TRP B 176      97.506  57.433  -2.442  1.00 54.77     0.014 A 
ATOM   2527  NE1 TRP B 176      99.401  54.957  -0.727  1.00 59.12    -0.365 N 
ATOM   2528  HE1 TRP B 176     100.010  54.140  -0.700  1.00  0.00     0.165 HD
ATOM   2529  CZ2 TRP B 176      99.124  55.231  -3.200  1.00 62.35     0.030 A 
ATOM   2530  CZ3 TRP B 176      97.705  57.108  -3.769  1.00 59.47     0.001 A 
ATOM   2531  CH2 TRP B 176      98.507  56.014  -4.138  1.00 62.17     0.002 A 
ATOM   2532  N   MET B 177      95.249  58.421   2.999  1.00 38.81    -0.346 N 
ATOM   2533  HN  MET B 177      94.729  57.805   2.375  1.00  0.00     0.163 HD
ATOM   2534  CA  MET B 177      94.518  59.425   3.785  1.00 35.79     0.177 C 
ATOM   2535  C   MET B 177      94.596  59.074   5.254  1.00 35.44     0.241 C 
ATOM   2536  O   MET B 177      94.830  59.938   6.100  1.00 40.40    -0.271 OA
ATOM   2537  CB  MET B 177      93.051  59.515   3.350  1.00 39.52     0.045 C 
ATOM   2538  CG  MET B 177      92.820  60.163   1.985  1.00 37.06     0.076 C 
ATOM   2539  SD  MET B 177      91.076  60.178   1.508  1.00 43.91    -0.173 SA
ATOM   2540  CE  MET B 177      90.339  61.083   2.877  1.00 38.39     0.089 C 
ATOM   2541  N   THR B 178      94.397  57.792   5.544  1.00 39.04    -0.344 N 
ATOM   2542  HN  THR B 178      94.177  57.146   4.786  1.00  0.00     0.163 HD
ATOM   2543  CA  THR B 178      94.481  57.275   6.906  1.00 45.06     0.205 C 
ATOM   2544  C   THR B 178      95.870  57.481   7.493  1.00 49.25     0.243 C 
ATOM   2545  O   THR B 178      96.013  57.978   8.615  1.00 48.88    -0.271 OA
ATOM   2546  CB  THR B 178      94.131  55.787   6.949  1.00 46.45     0.146 C 
ATOM   2547  CG2 THR B 178      94.372  55.198   8.342  1.00 45.19     0.042 C 
ATOM   2548  OG1 THR B 178      92.757  55.629   6.586  1.00 52.26    -0.393 OA
ATOM   2549  HG1 THR B 178      92.608  55.994   5.722  1.00  0.00     0.210 HD
ATOM   2550  N   GLU B 179      96.886  57.105   6.716  1.00 44.76    -0.346 N 
ATOM   2551  HN  GLU B 179      96.680  56.673   5.815  1.00  0.00     0.163 HD
ATOM   2552  CA  GLU B 179      98.283  57.287   7.105  1.00 47.86     0.177 C 
ATOM   2553  C   GLU B 179      98.639  58.749   7.367  1.00 42.41     0.241 C 
ATOM   2554  O   GLU B 179      99.308  59.056   8.348  1.00 53.55    -0.271 OA
ATOM   2555  CB  GLU B 179      99.214  56.696   6.029  1.00 54.19     0.045 C 
ATOM   2556  CG  GLU B 179      99.338  55.164   6.102  1.00 63.71     0.116 C 
ATOM   2557  CD  GLU B 179     100.024  54.535   4.885  1.00 72.81     0.172 C 
ATOM   2558  OE1 GLU B 179      99.951  55.096   3.770  1.00 66.39    -0.648 OA
ATOM   2559  OE2 GLU B 179     100.635  53.459   5.049  1.00 84.70    -0.648 OA
ATOM   2560  N   TYR B 180      98.188  59.653   6.502  1.00 41.88    -0.344 N 
ATOM   2561  HN  TYR B 180      97.602  59.357   5.721  1.00  0.00     0.163 HD
ATOM   2562  CA  TYR B 180      98.525  61.065   6.660  1.00 39.75     0.193 C 
ATOM   2563  C   TYR B 180      97.833  61.654   7.890  1.00 34.41     0.244 C 
ATOM   2564  O   TYR B 180      98.393  62.512   8.570  1.00 35.88    -0.258 OA
ATOM   2565  CB  TYR B 180      98.151  61.873   5.410  1.00 39.80     0.074 C 
ATOM   2566  CG  TYR B 180      98.750  63.262   5.434  1.00 36.54    -0.056 A 
ATOM   2567  CD1 TYR B 180     100.026  63.486   4.942  1.00 40.02     0.010 A 
ATOM   2568  CD2 TYR B 180      98.062  64.336   5.993  1.00 32.09     0.010 A 
ATOM   2569  CE1 TYR B 180     100.593  64.730   4.979  1.00 34.31     0.037 A 
ATOM   2570  CE2 TYR B 180      98.625  65.598   6.035  1.00 31.47     0.037 A 
ATOM   2571  CZ  TYR B 180      99.900  65.779   5.521  1.00 34.13     0.065 A 
ATOM   2572  OH  TYR B 180     100.495  67.013   5.539  1.00 35.28    -0.361 OA
ATOM   2573  HH  TYR B 180     100.014  67.741   5.915  1.00  0.00     0.217 HD
ATOM   2574  N  ALEU B 181      96.608  61.217   8.162  0.99 36.87    -0.338 N 
ATOM   2575  H  ALEU B 181      96.147  60.567   7.525  1.00  0.00     0.164 HD
ATOM   2576  N  BLEU B 181      96.623  61.176   8.159  0.01 36.52    -0.338 N 
ATOM   2577  H  BLEU B 181      96.211  60.502   7.513  1.00  0.00     0.164 HD
ATOM   2578  CA ALEU B 181      95.917  61.664   9.372  0.99 37.03     0.173 C 
ATOM   2579  CA BLEU B 181      95.857  61.571   9.336  0.01 37.08     0.173 C 
ATOM   2580  C  ALEU B 181      96.692  61.231  10.609  0.99 38.11     0.230 C 
ATOM   2581  C  BLEU B 181      96.598  61.196  10.615  0.01 39.45     0.230 C 
ATOM   2582  O  ALEU B 181      96.961  62.043  11.489  0.99 45.19    -0.277 OA
ATOM   2583  O  BLEU B 181      96.750  62.008  11.528  0.01 40.51    -0.277 OA
ATOM   2584  CB ALEU B 181      94.484  61.122   9.429  0.99 37.18     0.038 C 
ATOM   2585  CB BLEU B 181      94.479  60.904   9.314  0.01 39.08     0.038 C 
ATOM   2586  CG ALEU B 181      93.416  61.968   8.723  0.99 40.30    -0.020 C 
ATOM   2587  CG BLEU B 181      93.235  61.769   9.518  0.01 40.22    -0.020 C 
ATOM   2588  CD1ALEU B 181      92.280  61.081   8.257  0.99 39.45     0.009 C 
ATOM   2589  CD1BLEU B 181      93.239  62.930   8.554  0.01 39.89     0.009 C 
ATOM   2590  CD2ALEU B 181      92.881  63.059   9.644  0.99 41.49     0.009 C 
ATOM   2591  CD2BLEU B 181      91.977  60.940   9.328  0.01 41.65     0.009 C 
ATOM   2592  N   ASN B 182      97.055  59.951  10.658  1.00 37.11    -0.171 NA
ATOM   2593  CA  ASN B 182      97.755  59.388  11.805  1.00 39.97     0.175 C 
ATOM   2594  C   ASN B 182      99.182  59.880  12.001  1.00 43.83     0.237 C 
ATOM   2595  O   ASN B 182      99.624  60.074  13.128  1.00 54.45    -0.272 OA
ATOM   2596  CB  ASN B 182      97.775  57.866  11.686  1.00 46.39     0.133 C 
ATOM   2597  CG  ASN B 182      96.427  57.240  11.983  1.00 50.86     0.217 C 
ATOM   2598  ND2 ASN B 182      96.154  56.108  11.353  1.00 50.11    -0.370 N 
ATOM   2599 1HD2 ASN B 182      96.805  55.669  10.702  1.00  0.00     0.159 HD
ATOM   2600 2HD2 ASN B 182      95.247  55.687  11.553  1.00  0.00     0.159 HD
ATOM   2601  OD1 ASN B 182      95.639  57.771  12.771  1.00 54.02    -0.274 OA
ATOM   2602  N   ARG B 183      99.907  60.082  10.907  1.00 42.78    -0.346 N 
ATOM   2603  HN  ARG B 183      99.474  59.983   9.989  1.00  0.00     0.163 HD
ATOM   2604  CA  ARG B 183     101.320  60.445  11.006  1.00 46.20     0.176 C 
ATOM   2605  C   ARG B 183     101.563  61.938  10.975  1.00 45.05     0.241 C 
ATOM   2606  O   ARG B 183     102.636  62.391  11.368  1.00 50.82    -0.271 OA
ATOM   2607  CB  ARG B 183     102.132  59.801   9.875  1.00 50.05     0.036 C 
ATOM   2608  CG  ARG B 183     102.044  58.296   9.791  1.00 44.69     0.023 C 
ATOM   2609  CD  ARG B 183     102.940  57.769   8.680  1.00 60.00     0.138 C 
ATOM   2610  NE  ARG B 183     102.345  56.632   7.989  1.00 72.44    -0.227 N 
ATOM   2611  HE  ARG B 183     101.479  56.789   7.474  1.00  0.00     0.177 HD
ATOM   2612  CZ  ARG B 183     102.853  55.407   7.984  1.00 81.98     0.665 C 
ATOM   2613  NH1 ARG B 183     103.980  55.154   8.632  1.00 97.16    -0.235 N 
ATOM   2614 1HH1 ARG B 183     104.371  54.212   8.628  1.00  0.00     0.174 HD
ATOM   2615 2HH1 ARG B 183     104.456  55.900   9.139  1.00  0.00     0.174 HD
ATOM   2616  NH2 ARG B 183     102.235  54.437   7.325  1.00 78.58    -0.235 N 
ATOM   2617 1HH2 ARG B 183     102.626  53.495   7.321  1.00  0.00     0.174 HD
ATOM   2618 2HH2 ARG B 183     101.367  54.632   6.826  1.00  0.00     0.174 HD
ATOM   2619  N   HIS B 184     100.593  62.713  10.497  1.00 42.02    -0.346 N 
ATOM   2620  HN  HIS B 184      99.666  62.330  10.311  1.00  0.00     0.163 HD
ATOM   2621  CA  HIS B 184     100.880  64.118  10.244  1.00 40.54     0.182 C 
ATOM   2622  C   HIS B 184      99.820  65.120  10.716  1.00 45.06     0.241 C 
ATOM   2623  O   HIS B 184     100.169  66.271  10.964  1.00 43.45    -0.271 OA
ATOM   2624  CB  HIS B 184     101.159  64.315   8.749  1.00 33.61     0.093 C 
ATOM   2625  CG  HIS B 184     102.400  63.613   8.287  1.00 40.31     0.028 A 
ATOM   2626  CD2 HIS B 184     102.570  62.497   7.540  1.00 34.84     0.114 A 
ATOM   2627  ND1 HIS B 184     103.664  64.037   8.635  1.00 43.28    -0.354 N 
ATOM   2628  HD1 HIS B 184     103.875  64.855   9.207  1.00  0.00     0.166 HD
ATOM   2629  CE1 HIS B 184     104.560  63.218   8.112  1.00 45.66     0.180 A 
ATOM   2630  NE2 HIS B 184     103.922  62.278   7.442  1.00 43.32    -0.360 N 
ATOM   2631  HE2 HIS B 184     104.362  61.512   6.933  1.00  0.00     0.166 HD
ATOM   2632  N   LEU B 185      98.557  64.709  10.867  1.00 33.11    -0.346 N 
ATOM   2633  HN  LEU B 185      98.300  63.746  10.649  1.00  0.00     0.163 HD
ATOM   2634  CA  LEU B 185      97.536  65.660  11.352  1.00 33.63     0.177 C 
ATOM   2635  C   LEU B 185      97.149  65.394  12.796  1.00 31.79     0.241 C 
ATOM   2636  O   LEU B 185      96.597  66.259  13.479  1.00 37.51    -0.271 OA
ATOM   2637  CB  LEU B 185      96.279  65.622  10.477  1.00 31.17     0.038 C 
ATOM   2638  CG  LEU B 185      96.451  66.019   9.014  1.00 32.75    -0.020 C 
ATOM   2639  CD1 LEU B 185      95.132  65.881   8.252  1.00 27.27     0.009 C 
ATOM   2640  CD2 LEU B 185      97.005  67.457   8.902  1.00 26.15     0.009 C 
ATOM   2641  N   HIS B 186      97.450  64.185  13.248  1.00 36.05    -0.344 N 
ATOM   2642  HN  HIS B 186      97.982  63.556  12.647  1.00  0.00     0.163 HD
ATOM   2643  CA  HIS B 186      97.051  63.719  14.569  1.00 40.77     0.194 C 
ATOM   2644  C   HIS B 186      97.452  64.654  15.715  1.00 41.29     0.244 C 
ATOM   2645  O   HIS B 186      96.651  64.926  16.607  1.00 47.77    -0.258 OA
ATOM   2646  CB  HIS B 186      97.635  62.327  14.817  1.00 43.57     0.095 C 
ATOM   2647  CG  HIS B 186      97.487  61.861  16.227  1.00 45.90     0.028 A 
ATOM   2648  CD2 HIS B 186      98.367  61.840  17.257  1.00 41.22     0.114 A 
ATOM   2649  ND1 HIS B 186      96.304  61.352  16.720  1.00 48.40    -0.354 N 
ATOM   2650  HD1 HIS B 186      95.439  61.248  16.189  1.00  0.00     0.166 HD
ATOM   2651  CE1 HIS B 186      96.467  61.020  17.988  1.00 46.70     0.180 A 
ATOM   2652  NE2 HIS B 186      97.708  61.313  18.340  1.00 47.31    -0.360 N 
ATOM   2653  HE2 HIS B 186      98.110  61.170  19.266  1.00  0.00     0.166 HD
ATOM   2654  N  ATHR B 187      98.682  65.147  15.679  0.80 35.71    -0.335 N 
ATOM   2655  H  ATHR B 187      99.288  64.934  14.886  1.00  0.00     0.164 HD
ATOM   2656  N  BTHR B 187      98.687  65.149  15.692  0.20 37.55    -0.335 N 
ATOM   2657  H  BTHR B 187      99.301  64.942  14.905  1.00  0.00     0.164 HD
ATOM   2658  CA ATHR B 187      99.178  65.989  16.758  0.80 39.18     0.201 C 
ATOM   2659  CA BTHR B 187      99.169  65.988  16.788  0.20 38.04     0.201 C 
ATOM   2660  C  ATHR B 187      98.411  67.312  16.845  0.80 35.51     0.232 C 
ATOM   2661  C  BTHR B 187      98.431  67.324  16.856  0.20 36.40     0.232 C 
ATOM   2662  O  ATHR B 187      98.021  67.752  17.924  0.80 37.02    -0.277 OA
ATOM   2663  O  BTHR B 187      98.072  67.783  17.940  0.20 36.21    -0.277 OA
ATOM   2664  CB ATHR B 187     100.679  66.270  16.580  0.80 39.00     0.145 C 
ATOM   2665  CB BTHR B 187     100.687  66.265  16.685  0.20 38.55     0.145 C 
ATOM   2666  CG2ATHR B 187     101.228  67.098  17.734  0.80 33.33     0.042 C 
ATOM   2667  CG2BTHR B 187     101.477  64.986  16.886  0.20 42.23     0.042 C 
ATOM   2668  OG1ATHR B 187     101.371  65.025  16.523  0.80 42.39    -0.393 OA
ATOM   2669  HG1ATHR B 187     101.028  64.508  15.803  1.00  0.00     0.210 HD
ATOM   2670  OG1BTHR B 187     100.995  66.829  15.404  0.20 32.53    -0.393 OA
ATOM   2671  HG1BTHR B 187     100.500  67.630  15.278  1.00  0.00     0.210 HD
ATOM   2672  N   TRP B 188      98.209  67.948  15.704  1.00 29.23    -0.171 NA
ATOM   2673  CA  TRP B 188      97.492  69.211  15.670  1.00 27.64     0.170 C 
ATOM   2674  C   TRP B 188      96.028  69.005  16.117  1.00 28.26     0.237 C 
ATOM   2675  O   TRP B 188      95.487  69.781  16.894  1.00 30.82    -0.272 OA
ATOM   2676  CB  TRP B 188      97.575  69.815  14.264  1.00 25.96     0.071 C 
ATOM   2677  CG  TRP B 188      96.916  71.143  14.165  1.00 30.07    -0.028 A 
ATOM   2678  CD1 TRP B 188      97.514  72.374  14.235  1.00 28.82     0.096 A 
ATOM   2679  CD2 TRP B 188      95.515  71.379  13.987  1.00 32.36    -0.002 A 
ATOM   2680  CE2 TRP B 188      95.326  72.779  13.956  1.00 30.15     0.042 A 
ATOM   2681  CE3 TRP B 188      94.397  70.537  13.851  1.00 35.35     0.014 A 
ATOM   2682  NE1 TRP B 188      96.556  73.367  14.110  1.00 32.38    -0.365 N 
ATOM   2683  HE1 TRP B 188      96.736  74.371  14.129  1.00  0.00     0.165 HD
ATOM   2684  CZ2 TRP B 188      94.064  73.360  13.794  1.00 35.61     0.030 A 
ATOM   2685  CZ3 TRP B 188      93.147  71.113  13.686  1.00 31.74     0.001 A 
ATOM   2686  CH2 TRP B 188      92.991  72.515  13.656  1.00 38.01     0.002 A 
ATOM   2687  N   ILE B 189      95.405  67.933  15.639  1.00 29.95    -0.346 N 
ATOM   2688  HN  ILE B 189      95.889  67.329  14.974  1.00  0.00     0.163 HD
ATOM   2689  CA  ILE B 189      94.042  67.602  16.046  1.00 30.17     0.180 C 
ATOM   2690  C   ILE B 189      93.929  67.422  17.563  1.00 31.95     0.241 C 
ATOM   2691  O   ILE B 189      93.138  68.102  18.203  1.00 36.43    -0.271 OA
ATOM   2692  CB  ILE B 189      93.551  66.337  15.333  1.00 31.16     0.013 C 
ATOM   2693  CG1 ILE B 189      93.301  66.660  13.859  1.00 36.91     0.002 C 
ATOM   2694  CG2 ILE B 189      92.288  65.800  15.997  1.00 32.93     0.012 C 
ATOM   2695  CD1 ILE B 189      92.922  65.462  13.037  1.00 30.51     0.005 C 
ATOM   2696  N   GLN B 190      94.752  66.546  18.138  1.00 39.79    -0.346 N 
ATOM   2697  HN  GLN B 190      95.441  66.054  17.569  1.00  0.00     0.163 HD
ATOM   2698  CA  GLN B 190      94.679  66.282  19.573  1.00 40.91     0.177 C 
ATOM   2699  C   GLN B 190      95.013  67.504  20.424  1.00 40.95     0.241 C 
ATOM   2700  O   GLN B 190      94.458  67.663  21.518  1.00 45.82    -0.271 OA
ATOM   2701  CB  GLN B 190      95.595  65.121  19.964  1.00 45.65     0.044 C 
ATOM   2702  CG  GLN B 190      95.137  63.763  19.434  1.00 62.99     0.105 C 
ATOM   2703  CD  GLN B 190      93.623  63.608  19.410  1.00 69.75     0.215 C 
ATOM   2704  NE2 GLN B 190      93.061  63.489  18.211  1.00 70.32    -0.370 N 
ATOM   2705 1HE2 GLN B 190      93.604  63.499  17.347  1.00  0.00     0.159 HD
ATOM   2706 2HE2 GLN B 190      92.046  63.385  18.195  1.00  0.00     0.159 HD
ATOM   2707  OE1 GLN B 190      92.968  63.596  20.452  1.00 73.84    -0.274 OA
ATOM   2708  N   ASP B 191      95.913  68.354  19.926  1.00 38.36    -0.346 N 
ATOM   2709  HN  ASP B 191      96.356  68.129  19.035  1.00  0.00     0.163 HD
ATOM   2710  CA  ASP B 191      96.292  69.599  20.606  1.00 35.05     0.186 C 
ATOM   2711  C   ASP B 191      95.251  70.703  20.449  1.00 36.17     0.241 C 
ATOM   2712  O   ASP B 191      95.302  71.712  21.135  1.00 34.80    -0.271 OA
ATOM   2713  CB  ASP B 191      97.636  70.123  20.077  1.00 40.96     0.147 C 
ATOM   2714  CG  ASP B 191      98.821  69.342  20.615  1.00 55.67     0.175 C 
ATOM   2715  OD1 ASP B 191      98.645  68.579  21.590  1.00 51.79    -0.648 OA
ATOM   2716  OD2 ASP B 191      99.934  69.501  20.071  1.00 69.38    -0.648 OA
ATOM   2717  N   ASN B 192      94.321  70.536  19.522  1.00 33.11    -0.346 N 
ATOM   2718  HN  ASN B 192      94.298  69.687  18.957  1.00  0.00     0.163 HD
ATOM   2719  CA  ASN B 192      93.337  71.579  19.323  1.00 34.49     0.185 C 
ATOM   2720  C   ASN B 192      91.911  71.109  19.592  1.00 40.42     0.241 C 
ATOM   2721  O   ASN B 192      90.973  71.535  18.932  1.00 37.81    -0.271 OA
ATOM   2722  CB  ASN B 192      93.496  72.152  17.921  1.00 30.67     0.137 C 
ATOM   2723  CG  ASN B 192      94.714  73.050  17.829  1.00 38.41     0.217 C 
ATOM   2724  ND2 ASN B 192      95.825  72.513  17.330  1.00 34.88    -0.370 N 
ATOM   2725 1HD2 ASN B 192      95.858  71.566  16.954  1.00  0.00     0.159 HD
ATOM   2726 2HD2 ASN B 192      96.644  73.117  17.268  1.00  0.00     0.159 HD
ATOM   2727  OD1 ASN B 192      94.674  74.193  18.283  1.00 42.17    -0.274 OA
ATOM   2728  N   GLY B 193      91.769  70.232  20.585  1.00 33.60    -0.351 N 
ATOM   2729  HN  GLY B 193      92.602  69.795  20.980  1.00  0.00     0.163 HD
ATOM   2730  CA  GLY B 193      90.471  69.879  21.122  1.00 35.47     0.225 C 
ATOM   2731  C   GLY B 193      89.929  68.624  20.497  1.00 40.91     0.235 C 
ATOM   2732  O   GLY B 193      88.827  68.176  20.830  1.00 41.83    -0.272 OA
ATOM   2733  N   GLY B 194      90.697  68.047  19.579  1.00 35.27    -0.351 N 
ATOM   2734  HN  GLY B 194      91.569  68.493  19.293  1.00  0.00     0.163 HD
ATOM   2735  CA  GLY B 194      90.298  66.778  18.979  1.00 36.30     0.225 C 
ATOM   2736  C   GLY B 194      89.134  66.948  18.021  1.00 41.12     0.236 C 
ATOM   2737  O   GLY B 194      88.716  68.073  17.726  1.00 34.60    -0.272 OA
ATOM   2738  N   TRP B 195      88.605  65.836  17.522  1.00 38.52    -0.346 N 
ATOM   2739  HN  TRP B 195      89.011  64.932  17.763  1.00  0.00     0.163 HD
ATOM   2740  CA  TRP B 195      87.450  65.895  16.633  1.00 43.55     0.181 C 
ATOM   2741  C   TRP B 195      86.229  66.548  17.286  1.00 45.52     0.241 C 
ATOM   2742  O   TRP B 195      85.406  67.127  16.585  1.00 40.25    -0.271 OA
ATOM   2743  CB  TRP B 195      87.073  64.496  16.131  1.00 43.13     0.075 C 
ATOM   2744  CG  TRP B 195      87.990  64.036  15.066  1.00 46.56    -0.028 A 
ATOM   2745  CD1 TRP B 195      88.989  63.118  15.185  1.00 45.39     0.096 A 
ATOM   2746  CD2 TRP B 195      88.035  64.513  13.716  1.00 42.53    -0.002 A 
ATOM   2747  CE2 TRP B 195      89.082  63.828  13.068  1.00 44.51     0.042 A 
ATOM   2748  CE3 TRP B 195      87.284  65.442  12.989  1.00 35.81     0.014 A 
ATOM   2749  NE1 TRP B 195      89.648  62.984  13.985  1.00 45.96    -0.365 N 
ATOM   2750  HE1 TRP B 195      90.432  62.357  13.807  1.00  0.00     0.165 HD
ATOM   2751  CZ2 TRP B 195      89.396  64.043  11.724  1.00 45.75     0.030 A 
ATOM   2752  CZ3 TRP B 195      87.598  65.654  11.655  1.00 36.07     0.001 A 
ATOM   2753  CH2 TRP B 195      88.642  64.954  11.036  1.00 38.67     0.002 A 
ATOM   2754  N   ASP B 196      86.115  66.468  18.613  1.00 43.65    -0.345 N 
ATOM   2755  HN  ASP B 196      86.829  65.984  19.157  1.00  0.00     0.163 HD
ATOM   2756  CA  ASP B 196      84.964  67.075  19.292  1.00 48.90     0.186 C 
ATOM   2757  C   ASP B 196      84.951  68.578  19.096  1.00 43.62     0.241 C 
ATOM   2758  O   ASP B 196      83.884  69.182  19.111  1.00 53.76    -0.271 OA
ATOM   2759  CB  ASP B 196      84.946  66.771  20.798  1.00 46.70     0.147 C 
ATOM   2760  CG  ASP B 196      84.542  65.351  21.101  1.00 47.17     0.175 C 
ATOM   2761  OD1 ASP B 196      83.796  64.760  20.301  1.00 50.76    -0.648 OA
ATOM   2762  OD2 ASP B 196      84.964  64.832  22.148  1.00 58.52    -0.648 OA
ATOM   2763  N   ALA B 197      86.131  69.176  18.947  1.00 37.78    -0.346 N 
ATOM   2764  HN  ALA B 197      86.982  68.616  18.997  1.00  0.00     0.163 HD
ATOM   2765  CA  ALA B 197      86.238  70.616  18.713  1.00 39.05     0.172 C 
ATOM   2766  C   ALA B 197      85.835  70.963  17.288  1.00 36.34     0.240 C 
ATOM   2767  O   ALA B 197      85.239  72.008  17.049  1.00 43.74    -0.271 OA
ATOM   2768  CB  ALA B 197      87.642  71.118  18.998  1.00 34.30     0.042 C 
ATOM   2769  N   PHE B 198      86.180  70.096  16.341  1.00 35.80    -0.346 N 
ATOM   2770  HN  PHE B 198      86.789  69.311  16.573  1.00  0.00     0.163 HD
ATOM   2771  CA  PHE B 198      85.698  70.254  14.974  1.00 39.71     0.180 C 
ATOM   2772  C   PHE B 198      84.167  70.240  14.934  1.00 46.28     0.241 C 
ATOM   2773  O   PHE B 198      83.547  71.103  14.309  1.00 41.18    -0.271 OA
ATOM   2774  CB  PHE B 198      86.239  69.165  14.063  1.00 37.65     0.073 C 
ATOM   2775  CG  PHE B 198      85.572  69.129  12.707  1.00 40.80    -0.056 A 
ATOM   2776  CD1 PHE B 198      85.851  70.102  11.748  1.00 34.33     0.007 A 
ATOM   2777  CD2 PHE B 198      84.665  68.126  12.391  1.00 36.32     0.007 A 
ATOM   2778  CE1 PHE B 198      85.235  70.068  10.501  1.00 35.25     0.001 A 
ATOM   2779  CE2 PHE B 198      84.050  68.079  11.137  1.00 41.27     0.001 A 
ATOM   2780  CZ  PHE B 198      84.327  69.053  10.194  1.00 33.56     0.000 A 
ATOM   2781  N   VAL B 199      83.572  69.262  15.613  1.00 38.70    -0.346 N 
ATOM   2782  HN  VAL B 199      84.149  68.598  16.130  1.00  0.00     0.163 HD
ATOM   2783  CA  VAL B 199      82.131  69.109  15.642  1.00 39.95     0.180 C 
ATOM   2784  C   VAL B 199      81.450  70.320  16.307  1.00 55.88     0.241 C 
ATOM   2785  O   VAL B 199      80.394  70.773  15.867  1.00 54.38    -0.271 OA
ATOM   2786  CB  VAL B 199      81.734  67.808  16.367  1.00 46.55     0.009 C 
ATOM   2787  CG1 VAL B 199      80.238  67.769  16.626  1.00 49.59     0.012 C 
ATOM   2788  CG2 VAL B 199      82.170  66.589  15.550  1.00 44.58     0.012 C 
ATOM   2789  N   GLU B 200      82.058  70.859  17.353  1.00 48.13    -0.346 N 
ATOM   2790  HN  GLU B 200      82.940  70.471  17.687  1.00  0.00     0.163 HD
ATOM   2791  CA  GLU B 200      81.465  72.008  18.026  1.00 53.78     0.177 C 
ATOM   2792  C   GLU B 200      81.516  73.256  17.138  1.00 42.64     0.241 C 
ATOM   2793  O   GLU B 200      80.629  74.103  17.187  1.00 47.41    -0.271 OA
ATOM   2794  CB  GLU B 200      82.170  72.289  19.355  1.00 53.24     0.045 C 
ATOM   2795  CG  GLU B 200      81.578  73.466  20.106  1.00 60.87     0.116 C 
ATOM   2796  CD  GLU B 200      82.575  74.175  20.982  1.00 77.33     0.172 C 
ATOM   2797  OE1 GLU B 200      83.479  73.513  21.549  1.00 80.49    -0.648 OA
ATOM   2798  OE2 GLU B 200      82.447  75.409  21.102  1.00 88.45    -0.648 OA
ATOM   2799  N   LEU B 201      82.563  73.366  16.336  1.00 38.34    -0.346 N 
ATOM   2800  HN  LEU B 201      83.281  72.642  16.345  1.00  0.00     0.163 HD
ATOM   2801  CA  LEU B 201      82.704  74.500  15.446  1.00 40.54     0.177 C 
ATOM   2802  C   LEU B 201      81.848  74.370  14.180  1.00 47.01     0.241 C 
ATOM   2803  O   LEU B 201      81.245  75.341  13.745  1.00 52.53    -0.271 OA
ATOM   2804  CB  LEU B 201      84.172  74.686  15.075  1.00 41.62     0.038 C 
ATOM   2805  CG  LEU B 201      85.091  75.165  16.211  1.00 46.14    -0.020 C 
ATOM   2806  CD1 LEU B 201      86.575  75.017  15.836  1.00 39.42     0.009 C 
ATOM   2807  CD2 LEU B 201      84.778  76.598  16.628  1.00 43.20     0.009 C 
ATOM   2808  N   TYR B 202      81.785  73.173  13.605  1.00 43.89    -0.346 N 
ATOM   2809  HN  TYR B 202      82.164  72.364  14.096  1.00  0.00     0.163 HD
ATOM   2810  CA  TYR B 202      81.184  72.990  12.284  1.00 49.06     0.180 C 
ATOM   2811  C   TYR B 202      79.785  72.362  12.252  1.00 47.90     0.241 C 
ATOM   2812  O   TYR B 202      79.243  72.118  11.178  1.00 57.91    -0.271 OA
ATOM   2813  CB  TYR B 202      82.116  72.141  11.416  1.00 42.37     0.073 C 
ATOM   2814  CG  TYR B 202      83.298  72.912  10.876  1.00 43.78    -0.056 A 
ATOM   2815  CD1 TYR B 202      84.347  73.303  11.707  1.00 34.04     0.010 A 
ATOM   2816  CD2 TYR B 202      83.366  73.245   9.529  1.00 43.16     0.010 A 
ATOM   2817  CE1 TYR B 202      85.426  74.025  11.206  1.00 33.58     0.037 A 
ATOM   2818  CE2 TYR B 202      84.430  73.947   9.021  1.00 31.75     0.037 A 
ATOM   2819  CZ  TYR B 202      85.458  74.339   9.849  1.00 38.84     0.065 A 
ATOM   2820  OH  TYR B 202      86.510  75.046   9.300  1.00 41.91    -0.361 OA
ATOM   2821  HH  TYR B 202      86.532  75.260   8.375  1.00  0.00     0.217 HD
ATOM   2822  N   GLY B 203      79.196  72.091  13.407  1.00 51.76    -0.351 N 
ATOM   2823  HN  GLY B 203      79.672  72.301  14.284  1.00  0.00     0.163 HD
ATOM   2824  CA  GLY B 203      77.870  71.494  13.423  1.00 52.39     0.225 C 
ATOM   2825  C   GLY B 203      76.790  72.534  13.181  1.00 59.83     0.238 C 
ATOM   2826  O   GLY B 203      77.012  73.721  13.442  1.00 63.02    -0.272 OA
ATOM   2827  N   PRO B 204      75.617  72.105  12.679  1.00 62.35    -0.340 N 
ATOM   2828  CA  PRO B 204      74.499  73.043  12.476  1.00 64.48     0.148 C 
ATOM   2829  C   PRO B 204      73.967  73.616  13.785  1.00 72.23     0.256 C 
ATOM   2830  O   PRO B 204      74.084  74.824  13.996  1.00 76.74    -0.305 OA
ATOM   2831  CB  PRO B 204      73.432  72.188  11.786  1.00 68.83     0.034 C 
ATOM   2832  CG  PRO B 204      73.822  70.770  12.054  1.00 68.94     0.022 C 
ATOM   2833  CD  PRO B 204      75.318  70.760  12.162  1.00 62.08     0.127 C 
TER    2834      PRO B 204 
ATOM   2834  N   ILE C   1     100.628  71.463  -7.703  1.00 43.70    -0.069 N 
ATOM   2835  HN1 ILE C   1      99.695  71.093  -7.523  1.00  0.00     0.275 HD
ATOM   2836  HN2 ILE C   1     101.335  70.728  -7.692  1.00  0.00     0.275 HD
ATOM   2837  HN3 ILE C   1     100.735  71.764  -8.672  1.00  0.00     0.275 HD
ATOM   2838  CA  ILE C   1     100.948  72.535  -6.765  1.00 42.79     0.248 C 
ATOM   2839  C   ILE C   1      99.934  73.683  -6.808  1.00 36.54     0.264 C 
ATOM   2840  O   ILE C   1      99.484  74.154  -5.765  1.00 37.65    -0.305 OA
ATOM   2841  CB  ILE C   1     102.351  73.092  -7.036  1.00 37.79     0.018 C 
ATOM   2842  CG1 ILE C   1     103.385  71.993  -6.789  1.00 39.64     0.002 C 
ATOM   2843  CG2 ILE C   1     102.622  74.310  -6.156  1.00 33.43     0.012 C 
ATOM   2844  CD1 ILE C   1     104.815  72.425  -7.052  1.00 50.57     0.005 C 
ATOM   2845  N   ILE C   3      96.159  73.065  -7.962  1.00 37.23    -0.418 N 
ATOM   2846  HN2 ILE C   3      96.356  74.046  -7.764  1.00  0.00     0.150 HD
ATOM   2847  HN1 ILE C   3      96.712  72.563  -8.657  1.00  0.00     0.150 HD
ATOM   2848  CA  ILE C   3      95.084  72.376  -7.251  1.00 40.12     0.171 C 
ATOM   2849  C   ILE C   3      95.280  72.598  -5.742  1.00 41.66     0.240 C 
ATOM   2850  O   ILE C   3      94.338  72.923  -5.008  1.00 35.84    -0.271 OA
ATOM   2851  CB  ILE C   3      95.069  70.869  -7.530  1.00 33.58     0.012 C 
ATOM   2852  CG1 ILE C   3      94.666  70.582  -8.971  1.00 34.98     0.002 C 
ATOM   2853  CG2 ILE C   3      94.106  70.153  -6.600  1.00 37.62     0.012 C 
ATOM   2854  CD1 ILE C   3      94.677  69.100  -9.293  1.00 43.09     0.005 C 
ATOM   2855  N   ALA C   4      96.520  72.439  -5.285  1.00 33.37    -0.346 N 
ATOM   2856  HN  ALA C   4      97.283  72.277  -5.943  1.00  0.00     0.163 HD
ATOM   2857  CA  ALA C   4      96.801  72.494  -3.857  1.00 30.13     0.172 C 
ATOM   2858  C   ALA C   4      96.691  73.923  -3.291  1.00 39.26     0.240 C 
ATOM   2859  O   ALA C   4      96.022  74.143  -2.281  1.00 37.94    -0.271 OA
ATOM   2860  CB  ALA C   4      98.149  71.932  -3.586  1.00 30.65     0.042 C 
ATOM   2861  N   GLN C   5      97.340  74.885  -3.944  1.00 29.52    -0.349 N 
ATOM   2862  HN  GLN C   5      97.834  74.657  -4.807  1.00  0.00     0.163 HD
ATOM   2863  CA  GLN C   5      97.359  76.255  -3.452  1.00 34.17     0.146 C 
ATOM   2864  C   GLN C   5      95.984  76.909  -3.561  1.00 33.14     0.256 C 
ATOM   2865  O   GLN C   5      95.566  77.631  -2.660  1.00 33.46    -0.305 OA
ATOM   2866  CB  GLN C   5      98.399  77.079  -4.209  1.00 33.65     0.041 C 
ATOM   2867  CG  GLN C   5      99.838  76.661  -3.893  1.00 35.00     0.105 C 
ATOM   2868  CD  GLN C   5     100.872  77.467  -4.658  1.00 42.38     0.215 C 
ATOM   2869  NE2 GLN C   5     102.092  77.534  -4.119  1.00 41.98    -0.370 N 
ATOM   2870 1HE2 GLN C   5     102.333  77.072  -3.242  1.00  0.00     0.159 HD
ATOM   2871 2HE2 GLN C   5     102.787  78.076  -4.633  1.00  0.00     0.159 HD
ATOM   2872  OE1 GLN C   5     100.580  78.027  -5.720  1.00 43.77    -0.274 OA
ATOM   2873  N   LEU C   7      92.803  74.592  -3.143  1.00 38.02    -0.418 N 
ATOM   2874  HN2 LEU C   7      92.554  75.565  -3.320  1.00  0.00     0.150 HD
ATOM   2875  HN1 LEU C   7      93.435  74.102  -3.777  1.00  0.00     0.150 HD
ATOM   2876  CA  LEU C   7      92.258  73.898  -1.984  1.00 30.71     0.167 C 
ATOM   2877  C   LEU C   7      92.656  74.641  -0.726  1.00 31.00     0.240 C 
ATOM   2878  O   LEU C   7      91.870  74.750   0.219  1.00 33.86    -0.271 OA
ATOM   2879  CB  LEU C   7      92.753  72.448  -1.900  1.00 26.57     0.038 C 
ATOM   2880  CG  LEU C   7      92.166  71.437  -2.879  1.00 32.38    -0.020 C 
ATOM   2881  CD1 LEU C   7      93.036  70.189  -2.884  1.00 33.91     0.009 C 
ATOM   2882  CD2 LEU C   7      90.724  71.091  -2.510  1.00 28.27     0.009 C 
ATOM   2883  N   ARG C   8      93.890  75.136  -0.693  1.00 27.98    -0.349 N 
ATOM   2884  HN  ARG C   8      94.492  75.073  -1.514  1.00  0.00     0.163 HD
ATOM   2885  CA  ARG C   8      94.375  75.771   0.529  1.00 33.02     0.146 C 
ATOM   2886  C   ARG C   8      93.702  77.150   0.747  1.00 34.91     0.256 C 
ATOM   2887  O   ARG C   8      93.126  77.411   1.801  1.00 30.97    -0.305 OA
ATOM   2888  CB  ARG C   8      95.898  75.902   0.485  1.00 30.63     0.034 C 
ATOM   2889  CG  ARG C   8      96.540  76.292   1.820  1.00 34.20     0.022 C 
ATOM   2890  CD  ARG C   8      97.752  77.194   1.594  1.00 40.09     0.138 C 
ATOM   2891  NE  ARG C   8      98.902  76.454   1.135  1.00 46.16    -0.227 N 
ATOM   2892  HE  ARG C   8      99.005  75.491   1.454  1.00  0.00     0.177 HD
ATOM   2893  CZ  ARG C   8      99.834  76.940   0.327  1.00 45.30     0.665 C 
ATOM   2894  NH1 ARG C   8      99.754  78.184  -0.128  1.00 36.41    -0.235 N 
ATOM   2895 1HH1 ARG C   8     100.471  78.558  -0.750  1.00  0.00     0.174 HD
ATOM   2896 2HH1 ARG C   8      98.971  78.779   0.143  1.00  0.00     0.174 HD
ATOM   2897  NH2 ARG C   8     100.850  76.168  -0.024  1.00 39.73    -0.235 N 
ATOM   2898 1HH2 ARG C   8     101.567  76.542  -0.646  1.00  0.00     0.174 HD
ATOM   2899 2HH2 ARG C   8     100.911  75.212   0.326  1.00  0.00     0.174 HD
ATOM   2900  N   ILE C  10      90.993  78.426  -0.380  1.00 34.18    -0.418 N 
ATOM   2901  HN2 ILE C  10      91.555  79.088   0.155  1.00  0.00     0.150 HD
ATOM   2902  HN1 ILE C  10      91.415  77.861  -1.117  1.00  0.00     0.150 HD
ATOM   2903  CA  ILE C  10      89.570  78.266  -0.108  1.00 33.82     0.171 C 
ATOM   2904  C   ILE C  10      89.322  77.592   1.253  1.00 31.93     0.240 C 
ATOM   2905  O   ILE C  10      88.421  77.992   2.003  1.00 31.13    -0.271 OA
ATOM   2906  CB  ILE C  10      88.922  77.487  -1.262  1.00 35.52     0.012 C 
ATOM   2907  CG1 ILE C  10      88.812  78.398  -2.491  1.00 29.96     0.002 C 
ATOM   2908  CG2 ILE C  10      87.567  76.966  -0.886  1.00 39.12     0.012 C 
ATOM   2909  CD1 ILE C  10      88.300  77.671  -3.725  1.00 40.00     0.005 C 
ATOM   2910  N   GLY C  11      90.152  76.607   1.588  1.00 27.07    -0.351 N 
ATOM   2911  HN  GLY C  11      90.809  76.246   0.896  1.00  0.00     0.163 HD
ATOM   2912  CA  GLY C  11      90.137  76.038   2.925  1.00 31.29     0.225 C 
ATOM   2913  C   GLY C  11      90.287  77.090   4.023  1.00 36.48     0.235 C 
ATOM   2914  O   GLY C  11      89.642  76.994   5.072  1.00 33.42    -0.272 OA
ATOM   2915  N   ASP C  12      91.134  78.097   3.783  1.00 34.17    -0.348 N 
ATOM   2916  HN  ASP C  12      91.621  78.139   2.888  1.00  0.00     0.163 HD
ATOM   2917  CA  ASP C  12      91.375  79.140   4.781  1.00 27.83     0.156 C 
ATOM   2918  C   ASP C  12      90.206  80.116   4.877  1.00 29.53     0.256 C 
ATOM   2919  O   ASP C  12      89.844  80.522   5.982  1.00 37.23    -0.305 OA
ATOM   2920  CB  ASP C  12      92.672  79.887   4.488  1.00 21.97     0.145 C 
ATOM   2921  CG  ASP C  12      93.891  79.031   4.733  1.00 36.05     0.174 C 
ATOM   2922  OD1 ASP C  12      93.734  77.951   5.341  1.00 35.98    -0.648 OA
ATOM   2923  OD2 ASP C  12      95.006  79.438   4.332  1.00 33.36    -0.648 OA
ATOM   2924  N   PHE C  14      87.128  79.288   4.192  1.00 29.08    -0.418 N 
ATOM   2925  HN2 PHE C  14      87.207  80.277   4.429  1.00  0.00     0.150 HD
ATOM   2926  HN1 PHE C  14      87.714  78.871   3.469  1.00  0.00     0.150 HD
ATOM   2927  CA  PHE C  14      86.170  78.421   4.877  1.00 29.70     0.171 C 
ATOM   2928  C   PHE C  14      86.401  78.437   6.396  1.00 27.01     0.240 C 
ATOM   2929  O   PHE C  14      85.476  78.642   7.183  1.00 34.36    -0.271 OA
ATOM   2930  CB  PHE C  14      86.295  76.989   4.325  1.00 27.56     0.072 C 
ATOM   2931  CG  PHE C  14      85.083  76.114   4.541  1.00 31.15    -0.056 A 
ATOM   2932  CD1 PHE C  14      83.824  76.524   4.129  1.00 30.99     0.007 A 
ATOM   2933  CD2 PHE C  14      85.217  74.855   5.121  1.00 34.33     0.007 A 
ATOM   2934  CE1 PHE C  14      82.692  75.698   4.302  1.00 40.18     0.001 A 
ATOM   2935  CE2 PHE C  14      84.100  74.023   5.299  1.00 32.54     0.001 A 
ATOM   2936  CZ  PHE C  14      82.831  74.452   4.885  1.00 32.26     0.000 A 
ATOM   2937  N   ASN C  15      87.645  78.230   6.797  1.00 28.75    -0.348 N 
ATOM   2938  HN  ASN C  15      88.391  78.149   6.106  1.00  0.00     0.163 HD
ATOM   2939  CA  ASN C  15      87.961  78.117   8.216  1.00 35.82     0.154 C 
ATOM   2940  C   ASN C  15      87.791  79.436   8.948  1.00 38.19     0.256 C 
ATOM   2941  O   ASN C  15      87.457  79.441  10.133  1.00 37.84    -0.305 OA
ATOM   2942  CB  ASN C  15      89.389  77.602   8.417  1.00 36.18     0.134 C 
ATOM   2943  CG  ASN C  15      89.735  77.424   9.884  1.00 37.88     0.217 C 
ATOM   2944  ND2 ASN C  15      88.950  76.601  10.577  1.00 35.77    -0.370 N 
ATOM   2945 1HD2 ASN C  15      88.182  76.082  10.152  1.00  0.00     0.159 HD
ATOM   2946 2HD2 ASN C  15      89.183  76.481  11.563  1.00  0.00     0.159 HD
ATOM   2947  OD1 ASN C  15      90.663  78.051  10.398  1.00 42.03    -0.274 OA
ATOM   2948  N   TYR C  17      84.903  81.859   7.573  1.00 33.27    -0.418 N 
ATOM   2949  HN2 TYR C  17      85.401  82.314   8.338  1.00  0.00     0.150 HD
ATOM   2950  HN1 TYR C  17      85.425  81.456   6.795  1.00  0.00     0.150 HD
ATOM   2951  CA  TYR C  17      83.451  81.787   7.595  1.00 37.33     0.171 C 
ATOM   2952  C   TYR C  17      83.042  81.040   8.875  1.00 36.90     0.240 C 
ATOM   2953  O   TYR C  17      82.037  81.365   9.496  1.00 39.51    -0.271 OA
ATOM   2954  CB  TYR C  17      82.911  81.076   6.342  1.00 39.42     0.072 C 
ATOM   2955  CG  TYR C  17      81.432  80.746   6.418  1.00 44.87    -0.056 A 
ATOM   2956  CD1 TYR C  17      80.475  81.740   6.284  1.00 37.96     0.010 A 
ATOM   2957  CD2 TYR C  17      80.990  79.439   6.624  1.00 54.29     0.010 A 
ATOM   2958  CE1 TYR C  17      79.127  81.451   6.360  1.00 42.91     0.037 A 
ATOM   2959  CE2 TYR C  17      79.624  79.136   6.699  1.00 38.54     0.037 A 
ATOM   2960  CZ  TYR C  17      78.705  80.151   6.570  1.00 52.96     0.065 A 
ATOM   2961  OH  TYR C  17      77.351  79.873   6.640  1.00 62.92    -0.361 OA
ATOM   2962  HH  TYR C  17      76.716  80.574   6.551  1.00  0.00     0.217 HD
ATOM   2963  N   TYR C  18      83.831  80.032   9.254  1.00 36.87    -0.346 N 
ATOM   2964  HN  TYR C  18      84.656  79.813   8.696  1.00  0.00     0.163 HD
ATOM   2965  CA  TYR C  18      83.547  79.230  10.449  1.00 49.13     0.180 C 
ATOM   2966  C   TYR C  18      84.270  79.768  11.681  1.00 46.28     0.241 C 
ATOM   2967  O   TYR C  18      84.388  79.075  12.686  1.00 49.67    -0.271 OA
ATOM   2968  CB  TYR C  18      83.907  77.741  10.220  1.00 30.57     0.073 C 
ATOM   2969  CG  TYR C  18      82.749  76.993   9.596  1.00 38.44    -0.056 A 
ATOM   2970  CD1 TYR C  18      81.637  76.634  10.358  1.00 44.23     0.010 A 
ATOM   2971  CD2 TYR C  18      82.727  76.706   8.239  1.00 38.41     0.010 A 
ATOM   2972  CE1 TYR C  18      80.554  75.975   9.787  1.00 43.93     0.037 A 
ATOM   2973  CE2 TYR C  18      81.645  76.048   7.659  1.00 44.80     0.037 A 
ATOM   2974  CZ  TYR C  18      80.565  75.688   8.435  1.00 44.45     0.065 A 
ATOM   2975  OH  TYR C  18      79.505  75.030   7.846  1.00 55.27    -0.361 OA
ATOM   2976  HH  TYR C  18      78.760  74.782   8.381  1.00  0.00     0.217 HD
ATOM   2977  N   ALA C  19      84.753  81.001  11.597  1.00 42.62    -0.346 N 
ATOM   2978  HN  ALA C  19      84.719  81.492  10.704  1.00  0.00     0.163 HD
ATOM   2979  CA  ALA C  19      85.333  81.669  12.762  1.00 52.72     0.172 C 
ATOM   2980  C   ALA C  19      84.226  82.094  13.725  1.00 64.71     0.240 C 
ATOM   2981  O   ALA C  19      83.085  82.302  13.315  1.00 72.90    -0.271 OA
ATOM   2982  CB  ALA C  19      86.156  82.870  12.345  1.00 44.19     0.042 C 
ATOM   2983  N   ARG C  20      84.582  82.237  14.999  1.00 77.00    -0.346 N 
ATOM   2984  HN  ARG C  20      85.570  82.160  15.240  1.00  0.00     0.163 HD
ATOM   2985  CA  ARG C  20      83.621  82.500  16.070  1.00 81.09     0.172 C 
ATOM   2986  C   ARG C  20      82.978  83.893  16.011  1.00 86.75     0.240 C 
ATOM   2987  O   ARG C  20      81.755  84.019  16.101  1.00 94.72    -0.271 OA
ATOM   2988  CB  ARG C  20      84.307  82.303  17.426  1.00 73.36     0.042 C 
ATOM   2989  N   ARG C  21      83.805  84.926  15.862  1.00 87.80    -0.349 N 
ATOM   2990  HN  ARG C  21      84.798  84.738  15.723  1.00  0.00     0.163 HD
ATOM   2991  CA  ARG C  21      83.355  86.323  15.889  1.00 92.33     0.142 C 
ATOM   2992  C   ARG C  21      82.692  86.672  17.224  1.00 92.30     0.255 C 
ATOM   2993  O   ARG C  21      83.365  87.048  18.189  1.00 83.98    -0.305 OA
ATOM   2994  CB  ARG C  21      82.393  86.616  14.727  1.00 93.15     0.039 C 
TER    2995      ARG C  21 
ATOM   2995  N   ILE D   1      93.407  86.805  26.069  1.00 45.05    -0.069 N 
ATOM   2996  HN1 ILE D   1      94.103  86.562  26.774  1.00  0.00     0.275 HD
ATOM   2997  HN2 ILE D   1      92.573  87.217  26.487  1.00  0.00     0.275 HD
ATOM   2998  HN3 ILE D   1      93.704  87.600  25.504  1.00  0.00     0.275 HD
ATOM   2999  CA  ILE D   1      93.084  85.652  25.248  1.00 46.31     0.248 C 
ATOM   3000  C   ILE D   1      92.046  86.014  24.196  1.00 40.71     0.264 C 
ATOM   3001  O   ILE D   1      92.223  85.701  23.020  1.00 43.50    -0.305 OA
ATOM   3002  CB  ILE D   1      92.580  84.471  26.103  1.00 50.39     0.018 C 
ATOM   3003  CG1 ILE D   1      93.744  83.861  26.881  1.00 53.02     0.002 C 
ATOM   3004  CG2 ILE D   1      91.960  83.386  25.220  1.00 47.36     0.012 C 
ATOM   3005  CD1 ILE D   1      94.846  83.321  25.987  1.00 52.92     0.005 C 
ATOM   3006  N   ILE D   3      91.634  89.666  22.659  1.00 53.40    -0.418 N 
ATOM   3007  HN2 ILE D   3      90.961  88.990  22.298  1.00  0.00     0.150 HD
ATOM   3008  HN1 ILE D   3      91.723  89.814  23.664  1.00  0.00     0.150 HD
ATOM   3009  CA  ILE D   3      92.474  90.426  21.740  1.00 45.66     0.171 C 
ATOM   3010  C   ILE D   3      93.240  89.442  20.870  1.00 35.01     0.240 C 
ATOM   3011  O   ILE D   3      93.378  89.624  19.658  1.00 33.38    -0.271 OA
ATOM   3012  CB  ILE D   3      93.490  91.328  22.476  1.00 48.33     0.012 C 
ATOM   3013  CG1 ILE D   3      92.818  92.585  23.011  1.00 48.23     0.002 C 
ATOM   3014  CG2 ILE D   3      94.653  91.706  21.555  1.00 42.52     0.012 C 
ATOM   3015  CD1 ILE D   3      93.743  93.430  23.839  1.00 52.00     0.005 C 
ATOM   3016  N   ALA D   4      93.745  88.396  21.517  1.00 32.57    -0.346 N 
ATOM   3017  HN  ALA D   4      93.532  88.276  22.507  1.00  0.00     0.163 HD
ATOM   3018  CA  ALA D   4      94.597  87.412  20.851  1.00 36.83     0.172 C 
ATOM   3019  C   ALA D   4      93.829  86.600  19.799  1.00 38.44     0.240 C 
ATOM   3020  O   ALA D   4      94.325  86.384  18.695  1.00 39.90    -0.271 OA
ATOM   3021  CB  ALA D   4      95.233  86.471  21.890  1.00 33.15     0.042 C 
ATOM   3022  N   GLN D   5      92.623  86.155  20.149  1.00 31.78    -0.349 N 
ATOM   3023  HN  GLN D   5      92.235  86.426  21.052  1.00  0.00     0.163 HD
ATOM   3024  CA  GLN D   5      91.841  85.284  19.265  1.00 43.22     0.146 C 
ATOM   3025  C   GLN D   5      91.105  86.092  18.201  1.00 32.21     0.256 C 
ATOM   3026  O   GLN D   5      90.932  85.635  17.080  1.00 38.17    -0.305 OA
ATOM   3027  CB  GLN D   5      90.851  84.435  20.082  1.00 42.57     0.041 C 
ATOM   3028  CG  GLN D   5      91.541  83.363  20.898  1.00 52.30     0.105 C 
ATOM   3029  CD  GLN D   5      90.629  82.688  21.902  1.00 56.99     0.215 C 
ATOM   3030  NE2 GLN D   5      91.075  81.555  22.433  1.00 53.12    -0.370 N 
ATOM   3031 1HE2 GLN D   5      90.461  81.101  23.109  1.00  0.00     0.159 HD
ATOM   3032 2HE2 GLN D   5      91.980  81.152  22.189  1.00  0.00     0.159 HD
ATOM   3033  OE1 GLN D   5      89.540  83.173  22.196  1.00 57.66    -0.274 OA
ATOM   3034  N   LEU D   7      93.130  89.244  16.846  1.00 35.52    -0.418 N 
ATOM   3035  HN2 LEU D   7      92.229  89.106  16.388  1.00  0.00     0.150 HD
ATOM   3036  HN1 LEU D   7      93.174  89.354  17.859  1.00  0.00     0.150 HD
ATOM   3037  CA  LEU D   7      94.361  89.284  16.046  1.00 35.37     0.167 C 
ATOM   3038  C   LEU D   7      94.425  88.035  15.156  1.00 39.57     0.240 C 
ATOM   3039  O   LEU D   7      94.735  88.126  13.969  1.00 38.71    -0.271 OA
ATOM   3040  CB  LEU D   7      95.608  89.344  16.933  1.00 33.71     0.038 C 
ATOM   3041  CG  LEU D   7      95.872  90.646  17.700  1.00 38.24    -0.020 C 
ATOM   3042  CD1 LEU D   7      96.970  90.451  18.739  1.00 28.55     0.009 C 
ATOM   3043  CD2 LEU D   7      96.223  91.754  16.723  1.00 28.82     0.009 C 
ATOM   3044  N   ARG D   8      94.109  86.880  15.743  1.00 32.26    -0.349 N 
ATOM   3045  HN  ARG D   8      93.741  86.891  16.694  1.00  0.00     0.163 HD
ATOM   3046  CA  ARG D   8      94.275  85.604  15.062  1.00 32.57     0.146 C 
ATOM   3047  C   ARG D   8      93.285  85.483  13.923  1.00 37.01     0.256 C 
ATOM   3048  O   ARG D   8      93.687  85.318  12.781  1.00 35.88    -0.305 OA
ATOM   3049  CB  ARG D   8      94.111  84.416  16.027  1.00 32.78     0.034 C 
ATOM   3050  CG  ARG D   8      94.464  83.073  15.369  1.00 32.77     0.022 C 
ATOM   3051  CD  ARG D   8      93.592  81.933  15.845  1.00 40.02     0.138 C 
ATOM   3052  NE  ARG D   8      94.002  81.478  17.163  1.00 48.85    -0.227 N 
ATOM   3053  HE  ARG D   8      95.002  81.403  17.348  1.00  0.00     0.177 HD
ATOM   3054  CZ  ARG D   8      93.168  81.153  18.143  1.00 53.80     0.665 C 
ATOM   3055  NH1 ARG D   8      91.853  81.223  17.962  1.00 56.87    -0.235 N 
ATOM   3056 1HH1 ARG D   8      91.212  80.973  18.715  1.00  0.00     0.174 HD
ATOM   3057 2HH1 ARG D   8      91.479  81.522  17.061  1.00  0.00     0.174 HD
ATOM   3058  NH2 ARG D   8      93.655  80.764  19.315  1.00 61.97    -0.235 N 
ATOM   3059 1HH2 ARG D   8      93.014  80.514  20.068  1.00  0.00     0.174 HD
ATOM   3060 2HH2 ARG D   8      94.664  80.710  19.454  1.00  0.00     0.174 HD
ATOM   3061  N   ILE D  10      91.613  87.673  12.435  1.00 39.00    -0.418 N 
ATOM   3062  HN2 ILE D  10      91.320  86.739  12.148  1.00  0.00     0.150 HD
ATOM   3063  HN1 ILE D  10      91.790  87.882  13.418  1.00  0.00     0.150 HD
ATOM   3064  CA  ILE D  10      91.786  88.735  11.444  1.00 37.04     0.171 C 
ATOM   3065  C   ILE D  10      93.114  88.616  10.692  1.00 40.75     0.240 C 
ATOM   3066  O   ILE D  10      93.200  88.946   9.505  1.00 39.29    -0.271 OA
ATOM   3067  CB  ILE D  10      91.685  90.131  12.115  1.00 36.03     0.012 C 
ATOM   3068  CG1 ILE D  10      90.249  90.395  12.569  1.00 40.11     0.002 C 
ATOM   3069  CG2 ILE D  10      92.095  91.213  11.166  1.00 30.40     0.012 C 
ATOM   3070  CD1 ILE D  10      90.011  91.817  13.051  1.00 35.61     0.005 C 
ATOM   3071  N   GLY D  11      94.152  88.155  11.388  1.00 37.11    -0.351 N 
ATOM   3072  HN  GLY D  11      94.086  88.082  12.403  1.00  0.00     0.163 HD
ATOM   3073  CA  GLY D  11      95.376  87.755  10.718  1.00 36.58     0.225 C 
ATOM   3074  C   GLY D  11      95.136  86.686   9.654  1.00 38.46     0.235 C 
ATOM   3075  O   GLY D  11      95.669  86.789   8.540  1.00 30.76    -0.272 OA
ATOM   3076  N   ASP D  12      94.337  85.663   9.985  1.00 36.01    -0.348 N 
ATOM   3077  HN  ASP D  12      93.924  85.627  10.917  1.00  0.00     0.163 HD
ATOM   3078  CA  ASP D  12      94.049  84.592   9.022  1.00 28.32     0.156 C 
ATOM   3079  C   ASP D  12      93.298  85.161   7.829  1.00 27.65     0.256 C 
ATOM   3080  O   ASP D  12      93.672  84.924   6.678  1.00 33.34    -0.305 OA
ATOM   3081  CB  ASP D  12      93.263  83.455   9.678  1.00 27.73     0.145 C 
ATOM   3082  CG  ASP D  12      94.106  82.668  10.660  1.00 30.01     0.174 C 
ATOM   3083  OD1 ASP D  12      95.333  82.840  10.666  1.00 41.50    -0.648 OA
ATOM   3084  OD2 ASP D  12      93.561  81.885  11.440  1.00 39.26    -0.648 OA
ATOM   3085  N   PHE D  14      93.344  88.170   6.819  1.00 40.18    -0.418 N 
ATOM   3086  HN2 PHE D  14      92.639  87.647   6.299  1.00  0.00     0.150 HD
ATOM   3087  HN1 PHE D  14      93.379  88.130   7.838  1.00  0.00     0.150 HD
ATOM   3088  CA  PHE D  14      94.334  89.000   6.120  1.00 36.59     0.171 C 
ATOM   3089  C   PHE D  14      95.293  88.182   5.246  1.00 31.26     0.240 C 
ATOM   3090  O   PHE D  14      95.580  88.539   4.107  1.00 30.75    -0.271 OA
ATOM   3091  CB  PHE D  14      95.135  89.807   7.147  1.00 35.50     0.072 C 
ATOM   3092  CG  PHE D  14      95.932  90.943   6.564  1.00 35.28    -0.056 A 
ATOM   3093  CD1 PHE D  14      95.304  92.057   6.046  1.00 33.17     0.007 A 
ATOM   3094  CD2 PHE D  14      97.317  90.904   6.572  1.00 36.72     0.007 A 
ATOM   3095  CE1 PHE D  14      96.037  93.109   5.529  1.00 35.11     0.001 A 
ATOM   3096  CE2 PHE D  14      98.056  91.950   6.067  1.00 36.02     0.001 A 
ATOM   3097  CZ  PHE D  14      97.417  93.055   5.543  1.00 37.24     0.000 A 
ATOM   3098  N   ASN D  15      95.804  87.092   5.801  1.00 32.01    -0.348 N 
ATOM   3099  HN  ASN D  15      95.560  86.863   6.765  1.00  0.00     0.163 HD
ATOM   3100  CA  ASN D  15      96.708  86.211   5.066  1.00 36.50     0.154 C 
ATOM   3101  C   ASN D  15      96.054  85.564   3.830  1.00 40.47     0.256 C 
ATOM   3102  O   ASN D  15      96.722  85.355   2.823  1.00 40.51    -0.305 OA
ATOM   3103  CB  ASN D  15      97.246  85.129   6.000  1.00 26.68     0.134 C 
ATOM   3104  CG  ASN D  15      98.404  84.351   5.388  1.00 39.40     0.217 C 
ATOM   3105  ND2 ASN D  15      99.469  85.063   5.039  1.00 33.85    -0.370 N 
ATOM   3106 1HD2 ASN D  15      99.523  86.073   5.173  1.00  0.00     0.159 HD
ATOM   3107 2HD2 ASN D  15     100.244  84.542   4.629  1.00  0.00     0.159 HD
ATOM   3108  OD1 ASN D  15      98.339  83.126   5.226  1.00 32.38    -0.274 OA
ATOM   3109  N   TYR D  17      93.214  87.674   2.025  1.00 40.93    -0.418 N 
ATOM   3110  HN2 TYR D  17      93.301  86.783   1.536  1.00  0.00     0.150 HD
ATOM   3111  HN1 TYR D  17      93.036  87.691   3.029  1.00  0.00     0.150 HD
ATOM   3112  CA  TYR D  17      93.344  88.932   1.289  1.00 44.11     0.171 C 
ATOM   3113  C   TYR D  17      94.683  88.953   0.545  1.00 46.63     0.240 C 
ATOM   3114  O   TYR D  17      94.809  89.608  -0.480  1.00 53.59    -0.271 OA
ATOM   3115  CB  TYR D  17      93.244  90.144   2.225  1.00 41.43     0.072 C 
ATOM   3116  CG  TYR D  17      91.824  90.550   2.564  1.00 48.80    -0.056 A 
ATOM   3117  CD1 TYR D  17      91.058  91.299   1.670  1.00 51.76     0.010 A 
ATOM   3118  CD2 TYR D  17      91.244  90.183   3.777  1.00 51.11     0.010 A 
ATOM   3119  CE1 TYR D  17      89.751  91.667   1.975  1.00 54.07     0.037 A 
ATOM   3120  CE2 TYR D  17      89.941  90.543   4.088  1.00 52.47     0.037 A 
ATOM   3121  CZ  TYR D  17      89.198  91.283   3.182  1.00 55.78     0.065 A 
ATOM   3122  OH  TYR D  17      87.909  91.641   3.495  1.00 60.32    -0.361 OA
ATOM   3123  HH  TYR D  17      87.529  91.377   4.325  1.00  0.00     0.217 HD
ATOM   3124  N   TYR D  18      95.681  88.239   1.071  1.00 42.24    -0.346 N 
ATOM   3125  HN  TYR D  18      95.522  87.748   1.951  1.00  0.00     0.163 HD
ATOM   3126  CA  TYR D  18      97.003  88.134   0.429  1.00 48.65     0.180 C 
ATOM   3127  C   TYR D  18      97.360  86.693   0.094  1.00 47.32     0.241 C 
ATOM   3128  O   TYR D  18      98.526  86.313   0.160  1.00 45.74    -0.271 OA
ATOM   3129  CB  TYR D  18      98.111  88.738   1.315  1.00 49.03     0.073 C 
ATOM   3130  CG  TYR D  18      98.039  90.246   1.411  1.00 51.23    -0.056 A 
ATOM   3131  CD1 TYR D  18      97.104  90.858   2.232  1.00 44.80     0.010 A 
ATOM   3132  CD2 TYR D  18      98.890  91.059   0.669  1.00 55.53     0.010 A 
ATOM   3133  CE1 TYR D  18      97.011  92.234   2.315  1.00 51.72     0.037 A 
ATOM   3134  CE2 TYR D  18      98.809  92.448   0.757  1.00 52.69     0.037 A 
ATOM   3135  CZ  TYR D  18      97.862  93.024   1.582  1.00 50.03     0.065 A 
ATOM   3136  OH  TYR D  18      97.746  94.388   1.686  1.00 51.92    -0.361 OA
ATOM   3137  HH  TYR D  18      97.095  94.784   2.253  1.00  0.00     0.217 HD
ATOM   3138  N   ALA D  19      96.353  85.901  -0.268  1.00 52.86    -0.346 N 
ATOM   3139  HN  ALA D  19      95.404  86.275  -0.248  1.00  0.00     0.163 HD
ATOM   3140  CA  ALA D  19      96.554  84.516  -0.694  1.00 49.61     0.172 C 
ATOM   3141  C   ALA D  19      97.463  84.428  -1.913  1.00 47.78     0.240 C 
ATOM   3142  O   ALA D  19      97.384  85.257  -2.813  1.00 52.43    -0.271 OA
ATOM   3143  CB  ALA D  19      95.211  83.850  -1.003  1.00 43.68     0.042 C 
ATOM   3144  N   ARG D  20      98.316  83.408  -1.927  1.00 49.42    -0.346 N 
ATOM   3145  HN  ARG D  20      98.373  82.813  -1.101  1.00  0.00     0.163 HD
ATOM   3146  CA  ARG D  20      99.175  83.097  -3.067  1.00 59.67     0.176 C 
ATOM   3147  C   ARG D  20      98.384  83.016  -4.376  1.00 62.64     0.241 C 
ATOM   3148  O   ARG D  20      97.445  82.229  -4.486  1.00 63.94    -0.271 OA
ATOM   3149  CB  ARG D  20      99.917  81.774  -2.810  1.00 61.26     0.036 C 
ATOM   3150  CG  ARG D  20     100.375  81.051  -4.063  1.00 66.21     0.023 C 
ATOM   3151  CD  ARG D  20     101.640  81.670  -4.624  1.00 66.51     0.138 C 
ATOM   3152  NE  ARG D  20     102.678  81.730  -3.604  1.00 68.04    -0.227 N 
ATOM   3153  HE  ARG D  20     102.403  81.571  -2.635  1.00  0.00     0.177 HD
ATOM   3154  CZ  ARG D  20     103.957  81.978  -3.852  1.00 72.77     0.665 C 
ATOM   3155  NH1 ARG D  20     104.367  82.182  -5.096  1.00 75.88    -0.235 N 
ATOM   3156 1HH1 ARG D  20     105.351  82.373  -5.287  1.00  0.00     0.174 HD
ATOM   3157 2HH1 ARG D  20     103.698  82.151  -5.865  1.00  0.00     0.174 HD
ATOM   3158  NH2 ARG D  20     104.826  82.018  -2.853  1.00 76.72    -0.235 N 
ATOM   3159 1HH2 ARG D  20     105.810  82.209  -3.044  1.00  0.00     0.174 HD
ATOM   3160 2HH2 ARG D  20     104.511  81.861  -1.896  1.00  0.00     0.174 HD
ATOM   3161  N   ARG D  21      98.778  83.835  -5.353  1.00 70.72    -0.349 N 
ATOM   3162  HN  ARG D  21      99.587  84.432  -5.181  1.00  0.00     0.163 HD
ATOM   3163  CA  ARG D  21      98.117  83.928  -6.660  1.00 73.29     0.142 C 
ATOM   3164  C   ARG D  21      96.601  84.094  -6.540  1.00 77.90     0.255 C 
ATOM   3165  O   ARG D  21      95.850  83.116  -6.538  1.00 78.14    -0.305 OA
ATOM   3166  CB  ARG D  21      98.443  82.698  -7.513  1.00 73.97     0.039 C 
TER    3167      ARG D  21 
