# Supplementary material for: Baicalein Alleviates Osteoarthritis Progression in Mice by Protecting Subchondral Bone and Suppressing Chondrocyte Apoptosis Based on Network Pharmacology
Source: Front Pharmacol. 2022 Jan 10;12:788392. doi: 10.3389/fphar.2021.788392 (PMC8784526; doi:10.3389/fphar.2021.788392)
Supplement: Supplementary file 1 [file DataSheet1.ZIP › Additional files/Figure 4.xlsx]

## Sheet: synovitis score
Sham	DMM	DMM+Bai
0	6.5	3
0.5	7	3
0	5	3
0	5.5	3
0.5	5	3.5

## Sheet: Body weight
Days	Sham					DMM					DMM+Bai
0	26.62	26.06	26.28	26.85	25.94	26.91	26.73	25.02	27.3	26.4	26.54	27.21	26.94	26.65	26.28
14	27.79	27.81	27.65	27.5	26.45	28.76	27.54	28.78	28.11	27.03	28.75	27.09	26.69	28.95	27.89
28	27.87	28.57	28.31	29.91	29.93	29.27	30.06	29.41	29.1	29.61	28.13	29.33	27.59	28.7	29.36
42	30.45	29.24	29.88	28.99	30.31	30.35	30.25	30.57	30.12	29.14	30.51	27.93	29.01	29.85	28.83
56	30.46	31.96	32.21	30.43	29.39	30.42	29.83	31.03	30.67	31.61	30.56	29.04	30.11	31.36	29.69

## Sheet: IL-1β
Sham	DMM	DMM+Bai
114.722	265.158	192.6
112.319	261.88	199.555
115.625	272.107	201.616
120.017	265.438	194.909
112.1	260.971	195.5

## Sheet: TNF-α
Sham	DMM	DMM+Bai
827.928	2423.79	1552
805.174	2331.49	1549.52
775.18	2374.35	1579.73
780.145	2364.21	1543.92
730.873	2321.34	1515.53
