# Supplementary material for: Baicalein Alleviates Osteoarthritis Progression in Mice by Protecting Subchondral Bone and Suppressing Chondrocyte Apoptosis Based on Network Pharmacology
Source: Front Pharmacol. 2022 Jan 10;12:788392. doi: 10.3389/fphar.2021.788392 (PMC8784526; doi:10.3389/fphar.2021.788392)
Supplement: Supplementary file 1 [file DataSheet1.ZIP › Additional files/Figure 5.xlsx]

## Sheet: OARSI score
Sham	DMM	DMM+Bai
0	3	2.5
0	3.75	2.25
0.25	3	2.75
0	3.25	2.5
0	4.25	2

## Sheet: Tibia area
Sham	DMM	DMM+Bai
2730.5	1836.5	2628
3690	1455.5	2530
2819.5	1685	2298.5
2705.5	1780.5	1993
2874	1334	2356.5

## Sheet: Osteophyte score
Sham	DMM	DMM+Bai
0	4	2
0	3	0
0	3	1
1	4.5	1
0	2.5	2
