# Supplementary material for: Baicalein Alleviates Osteoarthritis Progression in Mice by Protecting Subchondral Bone and Suppressing Chondrocyte Apoptosis Based on Network Pharmacology
Source: Front Pharmacol. 2022 Jan 10;12:788392. doi: 10.3389/fphar.2021.788392 (PMC8784526; doi:10.3389/fphar.2021.788392)
Supplement: Supplementary file 1 [file DataSheet1.ZIP › Additional files/Figure 6.xlsx]

## Sheet: BV
Sham	DMM	DMM+Bai
1.77	1.08	1.43
1.82	1.32	1.62
1.65	1.07	1.57

## Sheet: BV、TV
Sham	DMM	DMM+Bai
83.65	47.01	68.62
77.73	57.83	74.29
87.31	60.7	73.93

## Sheet: Tb.Th
Sham	DMM	DMM+Bai
0.1533	0.0906	0.1231
0.1315	0.0885	0.1307
0.1512	0.1017	0.1058

## Sheet: Tb.Sp
Sham	DMM	DMM+Bai
0.1076	0.1502	0.1351
0.1134	0.147	0.1278
0.0947	0.1579	0.1158

## Sheet: Tb.N
Sham	DMM	DMM+Bai
4.86454	3.44826	4.28752
5.21356	3.44872	4.69262
4.69696	3.69184	4.36848
