# Supplementary material for: Baicalein Alleviates Osteoarthritis Progression in Mice by Protecting Subchondral Bone and Suppressing Chondrocyte Apoptosis Based on Network Pharmacology
Source: Front Pharmacol. 2022 Jan 10;12:788392. doi: 10.3389/fphar.2021.788392 (PMC8784526; doi:10.3389/fphar.2021.788392)
Supplement: Supplementary file 1 [file DataSheet1.ZIP › Additional files/Figure 7.xlsx]

## Sheet: Col II
Sham	DMM	DMM+Bai
2502	1412	1924.5
2331	1262.5	2388.5
2547.5	1548	2369
2793.5	1297.5	1841
2011	2010.5	1796.5

## Sheet: BAX
Sham	DMM	DMM+Bai
0.013889	0.223881	0.135593
0.03125	0.314286	0.081081
0	0.210526	0.077922
0.026667	0.309091	0.1
0.014085	0.228916	0.18

## Sheet: BCL 2
Sham	DMM	DMM+Bai
0.323077	0.121622	0.177215
0.326923	0.136364	0.178571
0.225806	0.095238	0.161765
0.227273	0.111111	0.206897
0.246154	0.108108	0.213115
