# Supplementary material for: Baicalein Alleviates Osteoarthritis Progression in Mice by Protecting Subchondral Bone and Suppressing Chondrocyte Apoptosis Based on Network Pharmacology
Source: Front Pharmacol. 2022 Jan 10;12:788392. doi: 10.3389/fphar.2021.788392 (PMC8784526; doi:10.3389/fphar.2021.788392)
Supplement: Supplementary file 1 [file DataSheet1.ZIP › Additional files/Figure 8.xlsx]

## Sheet: PCR-BAX
Sham	DMM	DMM+Bai
0.8526	5.2416	3.5801
0.9013	5.4642	3.9933
1.3013	5.5022	3.5948

## Sheet: PCR-BCL 2
Sham	DMM	DMM+Bai
0.9138	0.1908	0.7022
0.8409	0.1476	0.8766
1.1013	0.1719	0.8066

## Sheet: PCR-Caspase 3
Sham	DMM	DMM+Bai
0.9504	5.4516	3.3326
0.9504	4.4588	3.5842
1.107	4.8793	3.428

## Sheet: WB-BAX
Sham	DMM	DMM+Bai
0.14	0.38	0.3
0.13	0.41	0.28
0.12	0.37	0.29

## Sheet: WB-BCL 2
Sham	DMM	DMM+Bai
0.42	0.08	0.25
0.38	0.1	0.26
0.45	0.05	0.19

## Sheet: WB-Caspase 3
Sham	DMM	DMM+Bai
0.16	0.42	0.27
0.18	0.45	0.21
0.19	0.48	0.3
